# Supplementary material for: Linear Peptides—A Combinatorial Innovation in the Venom of Some Modern Spiders
Source: Front Mol Biosci. 2021 Jul 6;8:705141. doi: 10.3389/fmolb.2021.705141 (PMC8290080; doi:10.3389/fmolb.2021.705141)
Supplement: Supplementary file 1 [file DataSheet1.zip]

Archive with 20 entries (20 files):
- Supplementary Figure S1.PDF
- Supplementary Figure S2.PPTX
- Supplementary Figure S3.PDF
- Supplementary Figure S4.PDF
- Supplementary Table S1.xlsx
- Supplementary Table S2A.xlsx
- Supplementary Table S2B.XLSX
- Supplementary Table S2C.xlsx
- Supplementary Table S2D.XLSX
- Supplementary Table S2E.xlsx
- Supplementary Table S2F.xlsx
- Supplementary Table S2G.xlsx
- Supplementary Table S2H.XLSX
- Supplementary Table S2I.xlsx
- Supplementary Table S2J.XLSX
- Supplementary Table S3.XLSX
- Supplementary Table S4.XLSX
- Supplementary Table S5.xlsx
- Supplementary Table S6.PDF
- Supplementary Table S7.XLSX
