# Supplementary material for: Linear Peptides—A Combinatorial Innovation in the Venom of Some Modern Spiders
Source: Front Mol Biosci. 2021 Jul 6;8:705141. doi: 10.3389/fmolb.2021.705141 (PMC8290080; doi:10.3389/fmolb.2021.705141)
Supplement: Supplementary file 1 [file DataSheet1.zip › Supplementary Table S1.xlsx]

## Sheet: Introduction
Linear Peptides – a Combinatorial Innovation in the Venom of Some Modern Spiders
Frontiers in Molecular Biosciences section Cellular Biochemistry
Lucia Kuhn-Nentwig et al.
Institute of Ecology and Evolution, University of Bern, Baltzerstrasse 6, 3012 Bern, Switzerland
lucia.kuhn@iee.unibe.ch
Supplementary Table S1. Overview on spider species used for venom gland transcriptome construction and transcriptome sequencing

## Sheet: Overview 
Species	Family	Code	Origin	NCBI identifier	Laboratory bred	Number of spiders for venom gland extraction	Clusters [millions]	Contigs	Date of venom gland extraction
Alopecosa cuneata	Lycosidae	ALOCU	Switzerland	75002	x	9♀♂	35.8	239,147	2013
Alopecosa marikovskyi	Lycosidae	ALOMA	Kazakhstan	2066572		25♀♂	159.3	222,410	2012
Amaurobius ferox	Amaurobiidae	AMAFE	Switzerland	336583		16♀	51	63,755	2012
Ancylometes rufus	Ctenidae	ANCRU	French Guiana	2066573	x	10♀	83.9	134,807	2013
Anyphaena accentuata	Anyphaenidae	ANYAC	Switzerland	1155750		24♀, 9♂	43.9	204,369	2015
Araneus angulatus	Araneidae	ARAAN	Greece	1112382		11♀	61.4	190,506	2014
Atypus piceus	Atypidae	ATYPI	Switzerland	1244542		14♀	79.7	200,354	2016
Cheiracanthium sp.	Cheiracanthiidae	CHESP	France	682790, 1871935		9♀, 2♂	41.6	217,601	2015
Cupiennius getazi*	Cupiennius	CUPGE	Costa Rica	2066574	x	13♀, 18♂	41.8	126,472	2017
Cupiennius salei *	Cupiennius	CUPSA	Costa Rica	6928	x	16♀	22.6	92,023	2018
Dolomedes okefinokensis	Pisauridae	DOLOK	USA	2835808	x	13♀	41.9	76,735	2013
Drassodes lapidosus	Gnaphosidae	DRALA	Spain	280392	x	13♀, 9♂	37.6	194,363	2015
Eratigena atrica	Agelenidae	ERAAT	Switzerland	1698855	x	18♀	59	204,540	2015
Eusparassus dufouri	Sparassidae	EUSDU	Spain	1475151	x	14♀	42.8	155,056	2012
Evarcha arcuata	Salticidae	EVAAR	Switzerland	1871955		19♀, 4♂	35.4	247,847	2015
Geolycosa vultuosa	Lycosidae	GEOVU	Hungary	346081		30♀, 5♂	39.4	139,811	2012
Heteropoda venatoria	Sparassidae	HETVE	Taiwan	152925	x	14♀	112.3	97,179	2015
Hogna radiata (Italy)	Lycosidae	HOGRI	Italy	1296365	x	8♀, 9♂	46.5	161,930	2013
Hogna radiata (Spain)	Lycosidae	HOGRS	Spain	1296365	x	8♀, 9♂	87.3	268,081	2015
Isopeda villosa	Sparassidae	ISOVI	Australia	1358915	x	6♀, 6♂	46	150,358	2013
Larinioides sclopetarius	Araneidae	LARSC	Switzerland	280406		5♀	48.7	117,343	2014
Latrodectus tredecimguttatus	Theridiidae	LATTR	Kazakhstan	6925		55♀	93.7	101,804	2012
Linothele megatheloides	Dipluridae	LINME	Columbia	2571187		5♀	80.8	224,798	2015
Lycosa hispanica	Lycosidae	LYCHI	Spain	1296364	x	14♀	44.1	185,752	2012
Lycosa praegrandis	Lycosidae	LYCPR	Greece	2066575		13♀	43.1	143,934	2014
Macroctenus kingsleyi	Ctenidae	MACKI	Cameroon	1747372	x	10♀	70.7	126,799	2016
Marpissa muscosa	Salticidae	MARMU	Switzerland	1871973		11♀, 4♂	53.8	226,187	2015
Meta menardi	Tetragnathidae	METME	Switzerland	407817		11♀,2♂	58.5	104,042	2015
Nephila pilipes	Araneidae	NEPPI	Taiwan	299642		6♀	62.4	111,541	2013
Oxyopes heterophthalmus	Oxyopidae	OXYHE	France	2003126		15♀♂	81.1	163,523	2015
Oxyopes lineatus	Oxyopidae	OXYLI	France	366495		5♀5♂	99.3	235,066	2015
Pardosa amentata	Lycosidae	PARAM	Switzerland	75001		17♀♂	78.8	166,172	2015
Pardosa palustris	Lycosidae	PARPA	Switzerland	74985		7♀, 14♂	28.9	176,722	2015
Peucetia striata	Oxyopidae	PEUST	Tanzania	2066576		7♀, 3♂	38.7	114,485	2015
Phoneutria fera	Ctenidae	PHOFE	French Guiana	881836	x	20♀	58.8	61,834	2013
Piloctenus haematostoma	Ctenidae	PILHA	Cameroon	1747381	x	4♀, 6♂	49.9	235,877	2017
Pisaura mirabilis	Pisauridae	PISMI	Switzerland	1155755		23♀	73	91,213	2016
Polybetes pythagoricus	Sparassidae	POLPY	Uruguay	881871	x	16♀	73.1	212,633	2018
Thomisus onustus	Thomisidae	THOON	Switzerland	1872008		16♀♂	45.9	214,164	2015
Tibellus macellus	Philodromidae	TIBMA	France	1872009		10♀, 8♂	44.9	263,130	2015
Trechaleoides biocellata**	Trechaleidae	TREBI	Uruguay	1956573		12♀, 7♂	55.9	116,145	2018
Trochosa ruricola	Lycosidae	TRORU	Switzerland	330967		6♀, 3♂	98.6	292,288	2015
Uroctea durandi	Oecobiidae	URODU	France	407823		10♀	30.3	125,982	2015
Vesubia jugorum***	Lycosidae	VESJU	Italy	2569457		3♀	86.3	121,557	2016
Viridasius fasciatus	Viridasiidae	VIRFA	Madagascar	1971609	x	12♀, 6♂	99	206,182	2015
Xysticus cristatus	Thomisidae	XYSCR	Switzerland	948055		16♀♂	110.7	168,019	2015
Zodarion cyrenaicum****	Zodariidae	ZODCY	Israel	2283614		17♀	62.4	130,833	2014
Zodarion styliferum****	Zodariidae	ZODST	Portugal	1089303		18♀	34.6	201,916	2015
Zoropsis spinimana	Zoropsidae	ZORSP	Switzerland	1304667	x	20♀	146	150,107	2016
*Data are from
Kuhn-Nentwig, L. Complex precursor structures of cytolytic cupiennins identified in spider venom gland transcriptomes. Sci Rep 11, 4009, doi:10.1038/s41598-021-83624-z (2021).
** venom glands are from Maria J Albo, Instituto de Investigaciones Biológicas Clemente Estable, Montevideo, Uruguay
***spiders are from Marco Isaia, University of Torino, Torino, Italy
**** venom glands are from Stano Pekar, Department of Botany and Zoology, Masaryk University, Brno, Czech Republic
