# Supplementary material for: Linear Peptides—A Combinatorial Innovation in the Venom of Some Modern Spiders
Source: Front Mol Biosci. 2021 Jul 6;8:705141. doi: 10.3389/fmolb.2021.705141 (PMC8290080; doi:10.3389/fmolb.2021.705141)
Supplement: Supplementary file 1 [file DataSheet1.zip › Supplementary Table S2A.xlsx]

## Sheet: Introduction
Linear Peptides – a Combinatorial Innovation in the Venom of Some Modern Spiders
Frontiers in Molecular Biosciences section Cellular Biochemistry
Lucia Kuhn-Nentwig et al.
Institute of Ecology and Evolution, University of Bern, Baltzerstrasse 6, 3012 Bern, Switzerland
lucia.kuhn@iee.unibe.ch
Supplementary Table S2A			Oxyopidae
Oxyopes lineatus			sample_spreadsheet_OXYLI for ENA submission
			OXYLI: annotation and analysis of features that arise from processing of mRNA
			OXYLI_overview: sample_alias (contig_name), sample_title_long, sample_title_short, number of Bps, number of aa, sample_alias (contig_name), nt_full
			n=34 sequences
Oxyopes heterophthalmus			sample_spreadsheet_OXYHE for ENA submission
			OXYHE: annotation and analysis of features that arise from processing of mRNA
			OXYHE_overview: sample_alias (contig_name), sample_title_long, sample_title_short, number of Bps, number of aa, sample_alias (contig_name), nt_full
			n=59 sequences
Peucetia striata			sample_spreadsheet_PEUST for ENA submission
			PEUST: annotation and analysis of features that arise from processing of mRNA
			PEUST_overview: sample_alias (contig_name), sample_title_long, sample_title_short, number of Bps, number of aa, sample_alias (contig_name), nt_full
			n=21 sequences

## Sheet: sample_spreadsheet_OXYLI
#checklist_accession	ERC000011
#unique _name_prefix	OXYLI
sample_alias	tax_id	scientific_name	common_name	sample_title	tissue_type	country_origin
OXYLI_DN62413_c6_g3_i1	366495	Oxyopes lineatus	Lynx spider	Signal peptide, Propeptide1, Oxyopinin 1	venom gland	France
OXYLI_DN62413_c6_g8_i1	366495	Oxyopes lineatus	Lynx spider	Signal peptide, Propeptide2, Oxyopinin 1	venom gland	France
OXYLI_DN63566_c2_g5_i2	366495	Oxyopes lineatus	Lynx spider	Oxyopinin 1f	venom gland	France
OXYLI_DN63566_c2_g7_i5	366495	Oxyopes lineatus	Lynx spider	Oxyopinin 1g	venom gland	France
OXYLI_DN63566_c2_g1_i1	366495	Oxyopes lineatus	Lynx spider	Oxyopinin 1h	venom gland	France
OXYLI_DN63566_c2_g1_i2	366495	Oxyopes lineatus	Lynx spider	Oxyopinin 1i	venom gland	France
OXYLI_DN63721_c0_g9_i2	366495	Oxyopes lineatus	Lynx spider	Oxyopinin 1j	venom gland	France
OXYLI_DN36062_c0_g6_i1	366495	Oxyopes lineatus	Lynx spider	Oxyopinin 1d	venom gland	France
OXYLI_DN68076_c11_g7_i1	366495	Oxyopes lineatus	Lynx spider	Oxyopinin 1e	venom gland	France
OXYLI_DN56748_c0_g1_i1	366495	Oxyopes lineatus	Lynx spider	Signal peptide 1, Propeptide, Oxyopinin 2	venom gland	France
OXYLI_DN61099_c0_g3_i1	366495	Oxyopes lineatus	Lynx spider	Signal peptide 2, Propeptide, Oxyopinin 2	venom gland	France
OXYLI_DN67993_c6_g5_i2	366495	Oxyopes lineatus	Lynx spider	Oxyopinin 2d	venom gland	France
OXYLI_DN19499_c1_g1_i3	366495	Oxyopes lineatus	Lynx spider	Oxyopinin 2e, Oxyopinin 2e	venom gland	France
OXYLI_DN34090_c0_g2_i1	366495	Oxyopes lineatus	Lynx spider	Oxyopinin 2e	venom gland	France
OXYLI_DN19499_c1_g1_i1	366495	Oxyopes lineatus	Lynx spider	Oxyopinin 2e, Oxyopinin 2e	venom gland	France
OXYLI_DN67289_c1_g5_i1	366495	Oxyopes lineatus	Lynx spider	Oxyopinin 6a, Oxyopinin 5c, Oxyopinin 5a, Oxyopinin 3h	venom gland	France
OXYLI_DN36680_c0_g1_i1	366495	Oxyopes lineatus	Lynx spider	Oxyopinin 6b	venom gland	France
OXYLI_DN57257_c0_g6_i1	366495	Oxyopes lineatus	Lynx spider	Oxyopinin 3f	venom gland	France
OXYLI_DN67289_c1_g5_i2	366495	Oxyopes lineatus	Lynx spider	Oxyopinin 5f, Oxyopinin 3f	venom gland	France
OXYLI_DN67289_c1_g1_i1	366495	Oxyopes lineatus	Lynx spider	Oxyopinin 3g, Oxyopinin 3d	venom gland	France
OXYLI_DN39298_c0_g1_i1	366495	Oxyopes lineatus	Lynx spider	Oxyopinin 3e	venom gland	France
OXYLI_DN39298_c0_g2_i1	366495	Oxyopes lineatus	Lynx spider	Oxyopinin 3g, Oxyopinin 3i	venom gland	France
OXYLI_DN64821_c0_g3_i4	366495	Oxyopes lineatus	Lynx spider	Oxyopinin 3j	venom gland	France
OXYLI_DN35508_c0_g1_i1	366495	Oxyopes lineatus	Lynx spider	Oxyopinin 5b, Oxyopinin 5f	venom gland	France
OXYLI_DN59994_c9_g1_i1	366495	Oxyopes lineatus	Lynx spider	Oxyopinin 9a, Oxyopinin 5d	venom gland	France
OXYLI_DN31064_c0_g1_i1	366495	Oxyopes lineatus	Lynx spider	Oxyopinin 9b, Oxyopinin 5e	venom gland	France
OXYLI_DN68030_c10_g3_i5	366495	Oxyopes lineatus	Lynx spider	Oxyopinin 8	venom gland	France
OXYLI_DN68030_c10_g3_i4	366495	Oxyopes lineatus	Lynx spider	Oxyopinin 8	venom gland	France
OXYLI_DN68030_c10_g7_i1	366495	Oxyopes lineatus	Lynx spider	Oxyopinin 8, Oxyopinin 7a, Oxyopinin 12a	venom gland	France
OXYLI_DN68030_c10_g12_i1	366495	Oxyopes lineatus	Lynx spider	Oxyopinin 7b, Oxyopinin 12a, Oxyopinin 10a	venom gland	France
OXYLI_DN68030_c10_g6_i1	366495	Oxyopes lineatus	Lynx spider	Oxyopinin 12a, Oxyopinin 10b	venom gland	France
OXYLI_DN65257_c1_g15_i1	366495	Oxyopes lineatus	Lynx spider	Oxyopinin 4b	venom gland	France
OXYLI_DN65257_c1_g5_i1	366495	Oxyopes lineatus	Lynx spider	Oxyopinin 4c	venom gland	France
OXYLI_DN65257_c1_g14_i1	366495	Oxyopes lineatus	Lynx spider	Signal peptide, Propeptide, Oxyopinin 4	venom gland	France

## Sheet: OXYLI
Description	ID	tissue_type	Assembly method	Sequencing-Technology	Signal P	aa_sig	aa_sig partial	aa_propeptide	aa_propeptide partial	aa_mature 1	aa_mature 1 partial	PTM C-term amidation	linker_1	linker_1 partial	aa_mature 2	aa_mature 2 partial	PTM C-term amidation	linker_2	linker_2 partial	aa_mature 3	aa_mature 3 partial	PTM C-term amidation	linker_3	linker_3 partial	aa_mature 4	aa_mature 4 partial	PTM C-term amidation	linker_4	linker_4 partial	aa_mature 5	aa_mature 5 partial	sample_alias	nt_full
SP, PrP1, Oxy 1	Signal peptide, Propeptide 1, Oxyopinin 1	venom gland	Trinity 2.1.1	Illumina 3000	SignalP_5.0	MKCYTIAALLVLALTYSATC	0	IPNDEFNAVLEDQAMEDELDNQLAIEVLGSYDDEESLNALVSFMQLESVEEEAR	0	FRGLAKLLKIGLKSFARVLKKVLPKAAKAGKSLA	1																					>OXYLI_DN62413_c6_g3_i1	ATGAAGTGTTACACAATCGCTGCTCTTCTTGTCTTGGCACTCACTTACAGTGCCACATGCATACCAAATGACGAATTCAATGCAGTGCTAGAAGACCAAGCTATGGAAGATGAACTTGACAATCAACTGGCGATAGAGGTTTTGGGAAGCTACGATGATGAGGAGAGCCTGAATGCCCTAGTCAGTTTCATGCAATTGGAGAGTGTGGAAGAAGAGGCGAGGTTCCGAGGTTTGGCCAAGCTTCTTAAGATCGGTCTGAAATCTTTCGCCAGGGTACTAAAGAAAGTCTTGCCGAAGGCTGCCAAAGCTGGCAAATCATTGGCC
SP, PrP2, Oxy 1	Signal peptide, Propeptide 2, Oxyopinin 1	venom gland	Trinity 2.1.1	Illumina 3000	SignalP_5.0	MKCYTIAALLVLALTYSATC	0	TPNDEFNAVLEDQAMEDEFDNQLAIEVLGSYHDEDSLNALVSFMQLESLEEEAR	0	FRGLAKLLKIGLKSFARVLKKVLPKA	1																					>OXYLI_DN62413_c6_g8_i1	ATGAAGTGTTACACAATCGCTGCTCTTCTTGTCTTGGCACTCACTTACAGTGCCACATGCACACCAAATGACGAATTCAATGCAGTGCTAGAAGACCAAGCTATGGAAGATGAATTTGACAATCAACTGGCGATAGAGGTTTTGGGAAGCTACCATGATGAGGACAGCCTGAATGCCCTAGTCAGCTTCATGCAACTGGAGAGTCTGGAAGAAGAGGCAAGGTTCCGAGGTTTGGCCAAGCTTCTTAAGATCGGTCTGAAATCTTTCGCCAGGGTACTAAAGAAAGTCTTGCCGAAGGCT
Oxy 1f	Oxyopinin 1f	venom gland	Trinity 2.1.1	Illumina 3000				VEFLGSFDNEESLNALVGLMQLESVEEEPR	1	FRGLAKLLKIILKSLARVVQKFLPKAAKAGKALVKAMADENAIKQQDX	0																					>OXYLI_DN63566_c2_g5_i2	GTAGAGTTTTTAGGAAGTTTCGATAATGAAGAAAGTCTGAATGCTCTAGTCGGCTTAATGCAACTGGAGAGTGTGGAAGAAGAGCCAAGGTTCCGAGGTTTGGCCAAGCTTCTTAAGATAATTCTGAAATCTCTTGCCCGGGTGGTTCAGAAATTCTTGCCGAAGGCTGCAAAGGCTGGCAAAGCGCTGGTCAAAGCAATGGCCGATGAAAATGCCATCAAACAACAGGACTAG
Oxy 1g	Oxyopinin 1g	venom gland	Trinity 2.1.1	Illumina 3000				SMDDELEVEFLGSFDNEESLNALVGLMQLENVEEEPR	1	FRGLAKLLKIVLKSLARVVQKFLPKAAKAGKALVKAMADENAIKQQDX	0																					>OXYLI_DN63566_c2_g7_i5	TCTATGGATGATGAACTAGAAGTAGAGTTTTTAGGAAGTTTCGATAATGAAGAAAGTCTGAATGCTCTAGTCGGCTTAATGCAACTGGAGAATGTGGAAGAAGAGCCGAGGTTCCGAGGTTTGGCTAAGCTTCTTAAGATTGTTCTGAAATCTCTCGCCCGGGTGGTTCAGAAATTCTTGCCGAAGGCTGCAAAGGCTGGCAAAGCGCTGGTCAAAGCAATGGCCGATGAAAATGCCATCAAACAACAGGACTAG
Oxy 1h	Oxyopinin 1h	venom gland	Trinity 2.1.1	Illumina 3000	SignalP_5.0	MKCFTIATLLLLALAYCATC	0	ASNDASEFDLVLEDESMDDELAVEFLGSVDNEESLNALVGLMQLESVEEEPR	0	FRGLAKLLKIILKSLARVVQKFLPKAAKAGKALVKAFADENAIKQQDX	0																					>OXYLI_DN63566_c2_g1_i1	ATGAAGTGTTTTACAATTGCTACTCTTCTTCTTTTGGCACTTGCGTACTGTGCAACATGTGCATCTAATGATGCAAGCGAGTTTGATTTGGTGCTGGAAGATGAATCTATGGATGATGAACTAGCAGTTGAGTTTTTAGGAAGTGTCGATAATGAAGAAAGTCTGAATGCCCTAGTCGGCTTAATGCAACTGGAGAGTGTGGAAGAAGAGCCAAGGTTCCGAGGTTTGGCCAAGCTTCTTAAGATAATTCTGAAATCTCTCGCCCGGGTGGTTCAGAAATTCTTGCCGAAGGCTGCAAAGGCTGGCAAAGCACTGGTCAAAGCATTTGCCGATGAAAATGCCATCAAACAACAGGACTAG
Oxy 1i	Oxyopinin 1i	venom gland	Trinity 2.1.1	Illumina 3000		C	1	APNDVSEFDVDLEDESMDDELAVEFLGSVDNEESLNALVGLMQLESVEEEPR	0	FRGLAKLLKIILKSLARVVQKFLPKAAKAGKALVKSFADENAIKQQDX	0																					>OXYLI_DN63566_c2_g1_i2	TGTGCACCAAATGATGTAAGCGAGTTTGATGTAGATCTGGAAGATGAATCTATGGATGATGAACTAGCAGTTGAGTTTTTAGGAAGTGTCGATAATGAAGAAAGTCTGAATGCCCTAGTCGGCTTAATGCAACTGGAGAGTGTGGAAGAAGAGCCAAGGTTCCGAGGTTTGGCCAAGCTTCTTAAGATAATTCTGAAATCTCTCGCCCGGGTGGTTCAGAAATTCTTGCCGAAGGCTGCAAAGGCTGGCAAAGCCCTGGTCAAATCATTTGCCGATGAAAATGCCATCAAACAACAGGACTAG
Oxy 1j	Oxyopinin 1j	venom gland	Trinity 2.1.1	Illumina 3000				PEEEAR	1	SRGLAKLLKIGLKSFARVLKKVLPKAAKAGKSLAKSFADENAIRQQNQX	0																					>OXYLI_DN63721_c0_g9_i2	CCGGAAGAGGAGGCTAGGTCCCGAGGTTTGGCTAAGCTTCTTAAGATCGGCCTGAAATCTTTCGCCAGGGTACTGAAAAAGGTCTTGCCAAAGGCTGCCAAGGCTGGCAAATCATTGGCCAAGTCATTCGCTGATGAAAATGCCATCCGACAACAAAACCAATAA
Oxy 1d	Oxyopinin 1d	venom gland	Trinity 2.1.1	Illumina 3000				DNEDSLNALVSLMQLESVEEEAR	1	FRGLAKLLKIGLKSFARVLKKILPKAAKAGKSLAKSFADENAIRQQHQX	0																					>OXYLI_DN36062_c0_g6_i1	GATAATGAAGACAGTCTGAATGCCCTAGTCAGCTTAATGCAACTGGAGAGTGTAGAGGAAGAAGCAAGGTTCCGAGGTTTGGCTAAGCTTCTTAAGATTGGCCTGAAATCTTTCGCCAGAGTGCTGAAGAAAATCTTGCCGAAGGCTGCCAAGGCTGGCAAATCATTGGCCAAGTCATTCGCCGATGAAAATGCCATCAGACAACAACACCAATAA
Oxy 1e	Oxyopinin 1e	venom gland	Trinity 2.1.1	Illumina 3000	SignalP_5.0	MKCYTIAALLLLALTYTATC	0	APNDDYFEIEMPEEPTDSELALEVLGSFDDEDSLNALDLSFLQLESLEEEAR	0	FRGLAKLLKIGLKSFARVLKKVLPKAAKAGKSLAKSFADENAIRQQNQX	0																					>OXYLI_DN68076_c11_g7_i1	ATGAAGTGTTACACAATTGCTGCTCTTCTCCTCTTGGCTCTCACTTACACAGCCACATGCGCACCAAATGATGATTACTTTGAAATTGAGATGCCTGAGGAACCTACGGACAGTGAACTGGCCTTAGAGGTTTTAGGAAGTTTCGATGATGAAGACAGTCTGAATGCCCTAGATCTCAGCTTCCTGCAATTGGAGAGTCTGGAAGAAGAGGCAAGGTTCCGAGGTTTGGCCAAGCTTCTTAAGATCGGCCTGAAATCTTTCGCCAGAGTGCTGAAGAAGGTCTTGCCGAAGGCTGCCAAGGCCGGCAAATCATTGGCCAAGTCATTCGCCGATGAAAATGCCATCAGACAACAAAACCAATAA
SP1, PrP, Oxy 2	Signal peptide 1, Propeptide, Oxyopinin 2	venom gland	Trinity 2.1.1	Illumina 3000	SignalP_5.0	MKLIAILLLALVYSAKC	0	APSQYVSEVESPTVDEAFDDELAFELANFENEEDLNALLTLIQVQQDEEAR	0	GKFSGFAKVLRSIAKFFKG	1																					>OXYLI_DN56748_c0_g1_i1	ATGAAGCTCATTGCCATCCTTCTCTTGGCCCTGGTATACAGTGCCAAGTGTGCTCCCAGTCAGTATGTAAGTGAAGTAGAAAGCCCAACAGTAGATGAGGCTTTCGATGATGAACTTGCCTTTGAACTAGCAAACTTCGAGAATGAAGAGGACTTGAATGCCCTGCTCACTCTCATCCAGGTGCAACAAGACGAGGAAGCAAGAGGAAAATTCTCAGGTTTCGCTAAAGTGCTGAGGTCTATTGCTAAGTTCTTCAAGGGA
SP2, PrP, Oxy 2	Signal peptide 2, Propeptide, Oxyopinin 2	venom gland	Trinity 2.1.1	Illumina 3000	SignalP_5.0	MKLVAILLLALVYSAKC	0	APSQYVSEVESPTVDEAFDDELAFELANFENEEDLNALLNLIQVQQDEEAR	0	GKFSGFAKVLRSIAKFFKGVGKVRKQFKEASDLDK	1																					>OXYLI_DN61099_c0_g3_i1	ATGAAGCTCGTTGCCATCCTTCTCTTGGCCCTCGTATACAGTGCCAAGTGTGCTCCCAGTCAGTATGTGAGTGAAGTAGAAAGCCCAACAGTAGATGAGGCTTTTGATGATGAACTTGCCTTTGAATTAGCAAACTTCGAAAATGAAGAGGACTTGAATGCCCTGCTCAATCTCATCCAGGTGCAGCAAGACGAGGAAGCAAGAGGAAAATTCTCAGGTTTCGCTAAAGTGCTGAGGTCCATCGCCAAATTCTTCAAGGGAGTCGGAAAGGTCCGAAAGCAGTTCAAGGAAGCCAGCGATCTGGATAAG
Oxy 2d	Oxyopinin 2d	venom gland	Trinity 2.1.1	Illumina 3000									LAAIEQQSDEEAR	1	GKFSGFAKVLRSIAKFFKGVGKVRKSFKNASDLDKNQX	0																>OXYLI_DN67993_c6_g5_i2	CTAGCCGCCATCGAGCAACAATCTGACGAAGAAGCAAGAGGAAAATTCTCAGGTTTCGCTAAAGTGCTGAGGTCCATCGCCAAATTCTTCAAAGGAGTCGGAAAGGTCCGAAAGTCCTTCAAAAATGCCAGCGACTTGGATAAGAATCAGTAA
Oxy 2e	Oxyopinin 2e	venom gland	Trinity 2.1.1	Illumina 3000				SDLDKNQRIENEEDLNEFLNLIEQQPDEEAR	1	GKFSGFAKVLRSIAKFFKGVGKVRKQFKEASDLDKNQ	0		RIENEEDLNEFLNLIEQQPDEEAR	0	GKFSGFAKVLRSIAKFFKGVGKVRKQFKEASDLDKNQ	0		RIENDEDVRDRQSVVERKRDKISVDLGGRRVI	1													>OXYLI_DN19499_c1_g1_i3	AGCGATCTGGATAAGAACCAAAGGATCGAGAATGAAGAAGACTTGAATGAATTTCTAAACCTCATCGAACAACAACCTGACGAAGAAGCAAGAGGAAAATTCTCAGGTTTCGCTAAAGTGCTGAGGTCCATCGCCAAATTCTTCAAGGGAGTCGGAAAGGTCCGAAAGCAGTTCAAGGAAGCCAGCGATCTGGATAAGAACCAAAGGATCGAGAATGAAGAAGACTTGAATGAATTTCTAAACCTCATCGAACAACAACCTGACGAAGAAGCAAGAGGAAAATTCTCGGGTTTCGCCAAAGTGCTGAGGTCCATTGCTAAGTTCTTCAAGGGAGTCGGAAAGGTCCGAAAGCAGTTCAAGGAAGCCAGCGATCTGGATAAGAACCAAAGAATCGAGAAT…
Oxy 2e	Oxyopinin 2e														GKFSGFAKVLRSIAKFFKGVGKVRKQFKEASDLDKNQ	0
Oxy 2e	Oxyopinin 2e	venom gland	Trinity 2.1.1	Illumina 3000						NQ	1		RIENEEDLNEFLNVIEQQPDEEAR	0	GKFSGFAKVLRSIAKFFKGVGKVRKQFKEASDLDKNQ	0		RIENEEDLNEFLATIEQQSDEEAR	0	GLKNKILPLIX	1											>OXYLI_DN34090_c0_g2_i1	AACCAAAGGATCGAGAATGAAGAAGACTTGAATGAATTTCTAAACGTCATCGAACAACAACCTGACGAAGAAGCAAGAGGAAAATTCTCGGGTTTCGCCAAAGTGCTGAGGTCCATTGCTAAGTTCTTCAAGGGAGTCGGAAAGGTCCGAAAGCAGTTCAAGGAAGCCAGCGACTTGGATAAGAACCAAAGAATTGAGAATGAAGAGGACTTGAATGAATTCCTAGCAACCATCGAGCAACAATCTGACGAAGAAGCAAGAGGTCTGAAGAATAAAATTTTACCCTTAATCTAA
Oxy 2e	Oxyopinin 2e	venom gland	Trinity 2.1.1	Illumina 3000						SDLDKNQ	1		RIENEEDLNEFLNLIEQQPDEEAR	0	GKFSGFAKVLRSIAKFFKGVGKVRKQFKEASDLDKNQ	0		RIENEEDLNEFLNLIEQQPDEEAR	0	GKFSGFAKVLRSIAKFFKGVGKVRKQFKEASDLDKNQ	0		RIENEEDLNEFLNVIEQQPDE	1								>OXYLI_DN19499_c1_g1_i1	AGCGATCTGGATAAGAACCAAAGGATCGAGAATGAAGAAGACTTGAATGAATTTCTAAACCTCATCGAACAACAACCTGACGAAGAAGCAAGAGGAAAATTCTCAGGTTTCGCTAAAGTGCTGAGGTCCATCGCCAAATTCTTCAAGGGAGTCGGAAAGGTCCGAAAGCAGTTCAAGGAAGCCAGCGATCTGGATAAGAACCAAAGGATCGAGAATGAAGAAGACTTGAATGAATTTCTAAACCTCATCGAACAACAACCTGACGAAGAAGCAAGAGGAAAATTCTCGGGTTTCGCCAAAGTGCTGAGGTCCATTGCTAAGTTCTTCAAGGGAGTCGGAAAGGTCCGAAAGCAGTTCAAGGAAGCCAGCGATCTGGATAAGAACCAAAGGATCGAGAAT…
Oxy 2e	Oxyopinin 2e																			GKFSGFAKVLRSIAKFFKGVGKVRKQFKEASDLDKNQ	0
Oxy 6a	Oxyopinin 6a	venom gland	Trinity 2.1.1	Illumina 3000	SignalP_5.0	MKYFAILALLFVALACSA	0	SSESAVAQLVPSEAQDEFEAQELAQAFQGLSDAVDEEEARELKEAELLNELSAELVREDKSFEDYIRELQELLIARDFGRSEEEAR	0	GFGHFFKRLLKKVRNIFRRRKHHGHHG	0	Glutamic acid 1-amide	RSEEVEAR	0	FSLKKFLQKVRKQMIKNIRKAG	0	Glutamic acid 1-amide	RSEEVAR	0	GFSFKKFLQKIRKQMIKNIKRAG	0	Glutamic acid 1-amide	RSEEQEEAR	0	GIKDYLKKLLQKAMDKIKSLRNKQDA	0		RSEEEAR	0	GIKDYFKKLLQKAIDKIKS	1	>OXYLI_DN67289_c1_g5_i1	ATGAAGTACTTTGCAATTTTAGCTCTTCTCTTTGTCGCACTCGCTTGCAGTGCTTCAAGCGAATCGGCTGTGGCACAATTAGTACCAAGTGAGGCCCAAGATGAATTCGAAGCACAAGAATTGGCTCAAGCGTTTCAAGGACTTTCCGATGCAGTGGATGAAGAAGAAGCAAGGGAACTAAAGGAAGCGGAACTGCTAAATGAACTTTCTGCAGAACTTGTACGAGAGGATAAATCCTTCGAAGATTACATCAGAGAACTTCAGGAACTGCTGATAGCTAGAGATTTCGGAAGAAGTGAAGAAGAAGCCAGAGGATTCGGCCATTTCTTCAAGAGGCTTCTCAAGAAAGTGAGAAACATATTTAGACGGAGAAAGCATCATGGACATCATGGAAGAAGT…
Oxy 5c	Oxyopinin 5c														FSLKKFLQKVRKQMIKNIRKAG	0	Glutamic acid 1-amide
Oxy 5a	Oxyopinin 5a																			GFSFKKFLQKIRKQMIKNIKRAG	0	Glutamic acid 1-amide
Oxy 3h	Oxyopinin 3h																								GIKDYLKKLLQKAMDKIKSLRNKQDA	0
Oxy 6b	Oxyopinin 6b	venom gland	Trinity 2.1.1	Illumina 3000				RELQGLVIARDFGRSEEEAR	1	GFCHFFKRLLKKVRNIFKRRKHHGHHG	0	Glutamic acid 1-amide	RSEEVEAR	0	LSLKKFLQKVRKQ	1																>OXYLI_DN36680_c0_g1_i1	AGAGAACTGCAGGGACTGGTGATAGCTAGGGATTTCGGAAGAAGTGAAGAAGAAGCCAGAGGATTCTGCCATTTCTTCAAGAGGCTTCTCAAGAAAGTGAGAAACATATTTAAGCGGAGAAAGCATCATGGACATCATGGAAGAAGTGAGGAAGTTGAGGCAAGATTAAGTCTCAAAAAATTTCTCCAAAAAGTTAGGAAGCAG
Oxy 3f	Oxyopinin 3f	venom gland	Trinity 2.1.1	Illumina 3000									SEEEAR	1	GIKDYLKKLLQKAMDKIKSLRKNQEA	0		RSEEEAR	0	GLKDYFNKLLKKYGNKRKHX	1											>OXYLI_DN57257_c0_g6_i1	AGTGAAGAAGAGGCTAGAGGCATAAAAGACTATTTAAAGAAATTATTGCAAAAGGCTATGGACAAAATAAAGTCATTGAGGAAAAATCAGGAAGCAAGAAGTGAAGAAGAGGCTAGAGGCTTGAAAGACTATTTCAATAAATTGTTGAAAAAGTATGGTAACAAAAGAAAGCATTGA
Oxy 5f	Oxyopinin 5f	venom gland	Trinity 2.1.1	Illumina 3000									RSEEEAR	0	GFSLKKFLQKIRKQMIKNIKRAG	0	Glutamic acid 1-amide	RSEEQEEAR	0	GIKDYLKKLLQKAMDKIKSLRKNQEA	0		RSEEEAR	0	GIKDYF	1						>OXYLI_DN67289_c1_g5_i2	AGAAGTGAAGAAGAGGCTAGAGGATTCAGTTTAAAAAAATTTCTTCAAAAAATTAGGAAGCAGATGATTAAAAATATAAAGAGGGCTGGAAGAAGTGAAGAACAAGAAGAAGCTAGAGGCATAAAAGACTATTTAAAGAAATTATTGCAAAAGGCTATGGACAAAATAAAGTCATTGAGGAAAAATCAGGAAGCAAGAAGTGAAGAAGAGGCTAGAGGCATAAAAGACTATTTC
Oxy 3f	Oxyopinin 3f																			GIKDYLKKLLQKAMDKIKSLRKNQEA	0
Oxy 3g	Oxyopinin 3g	venom gland	Trinity 2.1.1	Illumina 3000						KSLRNKQEA	1		RSEEEAR	0	GIKDYFKKLLQKAIDKIKSFRKKQEA	0		RNEEEEAR	0	GIKDYFKKLLQKAIDKIKSFRKKQDA	0		RSEEEAR	0	GIKDYFKKLLQKAI	1						>OXYLI_DN67289_c1_g1_i1	AAGTCATTGAGGAATAAACAGGAAGCAAGAAGTGAAGAAGAGGCTAGAGGCATAAAAGACTATTTCAAGAAATTATTGCAAAAAGCTATTGACAAAATAAAGTCATTTAGGAAAAAACAGGAAGCAAGAAATGAAGAAGAAGAGGCTAGAGGAATAAAAGATTATTTCAAGAAATTATTGCAAAAGGCTATTGACAAAATAAAGTCATTTAGGAAAAAACAGGATGCAAGAAGTGAAGAAGAGGCTAGAGGCATAAAAGACTATTTCAAGAAATTATTGCAAAAGGCTATT
Oxy 3d	Oxyopinin 3d																			GIKDYFKKLLQKAIDKIKSFRKKQDA	0
Oxy 3e	Oxyopinin 3e	venom gland	Trinity 2.1.1	Illumina 3000						VKEILQKSIDKIKLFRKKLEA	1		RKEEEEAR	0	GIKGYFKKLLQKAIDKIKSFRKKQDA	0		RSEEEAR	0	GIKDYFKKLLQ	1											>OXYLI_DN39298_c0_g1_i1	GTTAAGGAAATATTGCAAAAGTCTATTGACAAAATAAAGTTATTTAGGAAAAAACTGGAAGCAAGAAAAGAAGAAGAAGAAGCTAGAGGCATAAAAGGCTATTTCAAGAAATTATTGCAAAAGGCTATTGACAAAATAAAGTCATTTAGGAAAAAACAGGATGCAAGAAGTGAAGAAGAGGCTAGAGGCATAAAAGACTATTTCAAGAAATTATTGCAA
Oxy 3g	Oxyopinin 3g	venom gland	Trinity 2.1.1	Illumina 3000						AIDKIKSFRKKQDA	1		RSEEEAR	0	GIKDYFKKLLQKAIDKIKSFRKKQEA	0		RNEEEEAR	0	GIKDYLKKLLQKAMDKIKSLRNKQEA	0		RSEEEA	1								>OXYLI_DN39298_c0_g2_i1	GCTATTGACAAAATAAAGTCATTTAGGAAAAAACAGGATGCAAGAAGTGAAGAAGAGGCTAGAGGCATAAAAGACTATTTCAAGAAATTATTGCAAAAGGCTATTGACAAAATAAAGTCATTTAGGAAAAAACAGGAAGCAAGAAATGAAGAAGAAGAGGCTAGAGGAATAAAAGACTATTTAAAGAAATTATTGCAAAAGGCTATGGACAAAATAAAGTCATTGAGGAATAAACAGGAAGCAAGAAGTGAAGAAGAGGCT
Oxy 3i	Oxyopinin 3i																			GIKDYLKKLLQKAMDKIKSLRNKQEA	0
Oxy 3j	Oxyopinin 3j	venom gland	Trinity 2.1.1	Illumina 3000						NKQEA	1		RSEEEAR	0	GIKDYFKKLLQKAIVIQCRRNISVX	0																>OXYLI_DN64821_c0_g3_i4	AATAAACAGGAAGCAAGAAGTGAAGAAGAGGCTAGAGGCATAAAAGATTATTTCAAGAAATTATTGCAAAAGGCTATCGTCATTCAGTGTCGCCGCAACATCAGCGTGTGA
Oxy 5b	Oxyopinin 5b	venom gland	Trinity 2.1.1	Illumina 3000									REEVEAR	0	FRLKKFIQKVRKQKIKNIRKAG	0	Glutamic acid 1-amide	RSEEEAR	0	GFSLKKFLQKIRKQMIKNIKRAG	0	Glutamic acid 1-amide	RSEEQEEAR	0	GIKDYLKKLLQKA	1						>OXYLI_DN35508_c0_g1_i1	AGGGAGGAAGTTGAGGCCAGATTCAGACTCAAAAAATTTATCCAAAAAGTTAGGAAGCAGAAGATCAAAAACATCCGAAAAGCTGGAAGAAGTGAAGAAGAGGCTAGAGGATTCAGTTTAAAAAAATTTCTTCAAAAAATTAGGAAGCAGATGATTAAAAATATAAAGAGGGCTGGAAGAAGTGAAGAACAAGAAGAAGCTAGAGGCATAAAAGACTATTTAAAGAAATTGTTGCAAAAGGCC
Oxy 5f	Oxyopinin 5f																			GFSLKKFLQKIRKQMIKNIKRAG	0	Glutamic acid 1-amide
Oxy 9a	Oxyopinin 9a	venom gland	Trinity 2.1.1	Illumina 3000	SignalP_5.0	MKYFTIIALLLVALAYSAA	0	SESDESQLGPIESQDELEEQELAEAFLDFFNALEEEDASELAESDLLDQLPEENDTEGLETSEEQER	0	GSSNYFKKLLKKIRKMLDRFQQSAAG	0	Glutamic acid 1-amide	RSEEEEER	0	FNFKKFLKKLRKRIMKSFRKMG	0	Glutamic acid 1-amide	RSEEEAR	0	KI	1											>OXYLI_DN59994_c9_g1_i1	ATGAAGTACTTCACGATTATAGCCCTTCTTCTTGTCGCACTCGCTTACAGTGCGGCAAGCGAATCGGATGAGAGTCAATTAGGACCCATCGAGTCACAAGATGAACTTGAAGAACAAGAATTGGCTGAAGCTTTTCTGGATTTTTTTAATGCATTGGAAGAAGAAGATGCGAGTGAGCTAGCAGAATCTGATCTTTTAGATCAGCTTCCTGAAGAAAATGATACAGAAGGATTGGAGACAAGCGAAGAACAGGAGAGAGGAAGCAGCAATTACTTTAAGAAGCTTCTCAAGAAAATCCGCAAGATGCTGGATAGATTCCAACAATCCGCTGCTGGAAGAAGCGAAGAAGAGGAAGAGAGATTCAATTTCAAGAAGTTTCTTAAAAAGCTTCGAAAAAGG…
Oxy 5d	Oxyopinin 5d														FNFKKFLKKLRKRIMKSFRKMG	0	Glutamic acid 1-amide
Oxy 9b	Oxyopinin 9b	venom gland	Trinity 2.1.1	Illumina 3000				QLPDEDDAEGLEKSEEQER	1	GSSKYFKKPLKKIRKMLDRFQQSASG	0	Glutamic acid 1-amide	RSEEEEVR	0	FNFKKFIKKLRKRIMKSFRKMG	0	Glutamic acid 1-amide	RSEEEAR	0													>OXYLI_DN31064_c0_g1_i1	CAGCTTCCTGACGAAGATGATGCAGAAGGATTGGAGAAAAGCGAGGAACAGGAGAGAGGAAGCAGCAAGTACTTTAAGAAGCCTCTCAAGAAAATCCGCAAGATGCTGGATAGATTCCAACAATCCGCTTCTGGAAGAAGCGAAGAAGAGGAAGTGAGATTCAATTTCAAGAAGTTTATTAAAAAGCTTCGAAAAAGGATCATGAAATCTTTCCGTAAAATGGGAAGAAGTGAAGAGGAGGCCAGA
Oxy 5e	Oxyopinin 5e														FNFKKFIKKLRKRIMKSFRKMG	0	Glutamic acid 1-amide
Oxy 8	Oxyopinin 8	venom gland	Trinity 2.1.1	Illumina 3000	SignalP_5.0	MKYFTLIALLLVALAYSASC	0	ESDETQLVPSDLQDELEEQEFAEAAVELYNALEDEEASEESGLVDGFPEETER	0	SKMTLKRFLKAVKQLLKSRGLG	0	Glutamic acid 1-amide	RSEEQER	0	GSRSHFLKK	1																>OXYLI_DN68030_c10_g3_i5	ATGAAGTACTTCACTCTTATAGCACTTCTTCTCGTGGCACTTGCTTACAGTGCCTCGTGTGAGTCGGATGAGACTCAGTTAGTACCCAGCGACTTACAAGATGAACTTGAAGAGCAAGAATTTGCTGAAGCGGCTGTGGAACTTTACAATGCCCTGGAAGATGAAGAAGCAAGTGAGGAATCCGGTCTCGTAGATGGATTTCCTGAAGAAACGGAAAGGAGTAAAATGACGCTGAAAAGATTCTTGAAGGCCGTGAAGCAACTGCTGAAAAGCAGGGGATTGGGAAGGAGCGAAGAGCAAGAGAGGGGAAGCAGAAGCCACTTCCTGAAGAAG
Oxy 8	Oxyopinin 8	venom gland	Trinity 2.1.1	Illumina 3000	SignalP_5.0	MKYFTLIALLLVALAYSASC	0	ESDETQLVPSDLQDELEEQEFAEAAVELYNALEDEEESEESGLVEGFPEETER	0	SKMTLKRFLKAVKQLLKSRGLG	0	Glutamic acid 1-amide	RSEEQER	0	GSRSHFLKKL	1																>OXYLI_DN68030_c10_g3_i4	ATGAAGTACTTCACTCTTATAGCACTTCTTCTCGTGGCACTTGCTTACAGTGCCTCGTGTGAGTCGGATGAGACTCAGTTAGTACCCAGCGACTTACAAGATGAACTTGAAGAGCAAGAATTTGCTGAAGCGGCTGTGGAACTTTACAATGCCCTGGAAGATGAAGAAGAGAGTGAGGAGTCCGGTCTCGTAGAAGGATTTCCTGAAGAAACGGAAAGGAGTAAAATGACGCTGAAAAGATTCTTGAAGGCCGTGAAGCAACTGCTGAAAAGCAGGGGATTGGGAAGGAGCGAAGAGCAAGAGAGGGGAAGCAGAAGCCACTTCCTGAAGAAGCTT
Oxy 8	Oxyopinin 8	venom gland	Trinity 2.1.1	Illumina 3000				GFPEETER	1	SKMTLKRFLKAVKQLLKSRGLG	0	Glutamic acid 1-amide	RSEEQER	0	GSRSHFLKKLLKKIRQMLNKYSSRRHG	0	Glutamic acid 1-amide	RSAEEEEER	0	KFSFKKLLKKIKNKIMKTFRRMG	0	Glutamic acid 1-amide	RSEEEEEAR	0	GRFG	1						>OXYLI_DN68030_c10_g7_i1	GGATTTCCTGAAGAAACGGAAAGGAGTAAAATGACGCTGAAAAGATTCTTGAAGGCCGTGAAGCAACTGCTGAAAAGCAGGGGATTGGGAAGGAGCGAAGAGCAAGAGAGGGGAAGCAGAAGCCACTTCCTGAAGAAGCTTCTCAAGAAGATCCGCCAGATGCTGAACAAGTACAGCAGTCGTCGTCATGGAAGAAGCGCAGAAGAAGAGGAAGAGAGGAAATTCAGCTTCAAGAAGCTGCTGAAGAAGATCAAAAACAAGATCATGAAGACCTTCCGAAGAATGGGAAGAAGTGAAGAAGAGGAGGAGGCTAGAGGCAGGTTTGGT
Oxy 7a	Oxyopinin 7a														GSRSHFLKKLLKKIRQMLNKYSSRRHG	0	Glutamic acid 1-amide
Oxy 12a	Oxyopinin 12a																			KFSFKKLLKKIKNKIMKTFRRMG	0	Glutamic acid 1-amide
Oxy 7b	Oxyopinin 7b	venom gland	Trinity 2.1.1	Illumina 3000						TLKRFLKAVKQLLKSRGLG	1	Glutamic acid 1-amide	RSEEQER	0	GSRSHFLKKLLKKIRQMLYKYSSRRHG	0	Glutamic acid 1-amide	RSAEEEEER	0	KFSFKKLLKKIKNKIMKTFRRMG	0	Glutamic acid 1-amide	RSEEEEKAR	0	GRFGSVFKKLLKTVMRRLKAYKKSQSX	0						>OXYLI_DN68030_c10_g12_i1	ACGCTGAAAAGATTCTTGAAGGCCGTGAAGCAACTGCTGAAAAGCAGGGGATTGGGAAGGAGCGAAGAGCAAGAGAGGGGAAGCAGAAGCCACTTCCTGAAGAAGCTTCTCAAGAAGATCCGCCAGATGCTGTACAAGTACAGCAGTCGTCGTCATGGAAGAAGCGCAGAAGAAGAGGAAGAGAGGAAATTCAGCTTCAAGAAGCTGCTGAAGAAGATCAAAAACAAGATCATGAAGACCTTCCGAAGAATGGGAAGAAGTGAAGAAGAGGAGAAGGCTAGAGGCAGGTTTGGTTCGGTATTCAAGAAGTTGCTGAAAACCGTGATGAGGAGATTAAAGGCATACAAGAAAAGCCAGAGTTAG
Oxy 12a	Oxyopinin 12a																			KFSFKKLLKKIKNKIMKTFRRMG	0	Glutamic acid 1-amide
Oxy 10a	Oxyopinin 10a																								GRFGSVFKKLLKTVMRRLKAYKKSQSX	0
Oxy 12a	Oxyopinin 12a	venom gland	Trinity 2.1.1	Illumina 3000						HG	1	Glutamic acid 1-amide	RSAEEEEER	0	KFSFKKLLKKIKNKIMKTFRRMG	0	Glutamic acid 1-amide	RSEEEEEAR	0	GRFGLVFKKLLKTVMRRLKAYKKSQSX	0											>OXYLI_DN68030_c10_g6_i1	CATGGAAGAAGCGCAGAAGAAGAGGAAGAGAGGAAATTCAGCTTCAAGAAGCTGCTGAAGAAGATCAAAAACAAGATCATGAAGACCTTCCGAAGAATGGGAAGAAGTGAAGAAGAGGAGGAGGCTAGAGGCAGGTTTGGTTTGGTATTCAAGAAGTTGCTGAAAACCGTGATGAGGAGATTAAAGGCATACAAGAAAAGCCAGAGTTAG
Oxy 10b	Oxyopinin 10b																			GRFGLVFKKLLKTVMRRLKAYKKSQSX	0
Oxy 4b	Oxyopinin 4b	venom gland	Trinity 2.1.1	Illumina 3000	SignalP_5.0	MKISNAFIFIFLLMISIAWA	0	NEAYEGESNYLSEKFDADVEEITPEFR	0	GIRCPKSWKCKAFKQRVLKRLLAMMRQHAFX	0																					>OXYLI_DN65257_c1_g15_i1	ATGAAGATTAGCAACGCTTTTATCTTTATTTTTCTCTTGATGATATCTATTGCATGGGCTAATGAAGCATACGAAGGAGAATCAAACTACTTAAGCGAAAAATTTGACGCTGACGTGGAAGAAATAACGCCAGAGTTCCGAGGAATCAGGTGCCCCAAATCATGGAAATGCAAGGCTTTTAAGCAACGAGTTCTAAAAAGACTTCTTGCCATGATGCGTCAACACGCATTTTAA
Oxy 4c	Oxyopinin 4c	venom gland	Trinity 2.1.1	Illumina 3000				TPEFR	1	GIRCPKSWKCKAFKQRVLKRLLAMMRQHASX	0																					>OXYLI_DN65257_c1_g5_i1	ACGCCAGAGTTCCGGGGAATCAGGTGCCCCAAATCATGGAAATGCAAGGCTTTTAAGCAACGAGTTCTAAAAAGACTTCTTGCCATGATGCGTCAACACGCATCTTAA
SP, PrP, Oxy 4	Signal peptide, Propeptide, Oxyopinin 4	venom gland	Trinity 2.1.1	Illumina 3000	SignalP_5.0	MKISNVFIFIFLLMISIAWA	0	NEAYEGESNYLSEKFDADVEEITPEF	1																							>OXYLI_DN65257_c1_g14_i1	ATGAAGATTAGCAACGTTTTTATCTTTATTTTTCTCTTGATGATATCTATTGCATGGGCTAATGAAGCATACGAAGGAGAATCAAACTACTTAAGCGAAAAATTTGATGCTGACGTGGAAGAAATAACGCCAGAGTTC

## Sheet: OXYLI_overview
AC	sample_alias (contig_name)	sample_title_long	sample_title_short	bps	aa	sample_alias (contig_name)	nt_full
OU067012	OXYLI_DN62413_c6_g3_i1	Signal peptide, Propeptide1, Oxyopinin 1	SP, PrP1, Oxy 1	324	108	>OXYLI_DN62413_c6_g3_i1	ATGAAGTGTTACACAATCGCTGCTCTTCTTGTCTTGGCACTCACTTACAGTGCCACATGCATACCAAATGACGAATTCAATGCAGTGCTAGAAGACCAAGCTATGGAAGATGAACTTGACAATCAACTGGCGATAGAGGTTTTGGGAAGCTACGATGATGAGGAGAGCCTGAATGCCCTAGTCAGTTTCATGCAATTGGAGAGTGTGGAAGAAGAGGCGAGGTTCCGAGGTTTGGCCAAGCTTCTTAAGATCGGTCTGAAATCTTTCGCCAGGGTACTAAAGAAAGTCTTGCCGAAGGCTGCCAAAGCTGGCAAATCATTGGCC
OU067025	OXYLI_DN62413_c6_g8_i1	Signal peptide, Propeptide2, Oxyopinin 1	SP, PrP2, Oxy 1	300	100	>OXYLI_DN62413_c6_g8_i1	ATGAAGTGTTACACAATCGCTGCTCTTCTTGTCTTGGCACTCACTTACAGTGCCACATGCACACCAAATGACGAATTCAATGCAGTGCTAGAAGACCAAGCTATGGAAGATGAATTTGACAATCAACTGGCGATAGAGGTTTTGGGAAGCTACCATGATGAGGACAGCCTGAATGCCCTAGTCAGCTTCATGCAACTGGAGAGTCTGGAAGAAGAGGCAAGGTTCCGAGGTTTGGCCAAGCTTCTTAAGATCGGTCTGAAATCTTTCGCCAGGGTACTAAAGAAAGTCTTGCCGAAGGCT
OU067072	OXYLI_DN63566_c2_g5_i2	Oxyopinin 1f	Oxy 1f	234	78	>OXYLI_DN63566_c2_g5_i2	GTAGAGTTTTTAGGAAGTTTCGATAATGAAGAAAGTCTGAATGCTCTAGTCGGCTTAATGCAACTGGAGAGTGTGGAAGAAGAGCCAAGGTTCCGAGGTTTGGCCAAGCTTCTTAAGATAATTCTGAAATCTCTTGCCCGGGTGGTTCAGAAATTCTTGCCGAAGGCTGCAAAGGCTGGCAAAGCGCTGGTCAAAGCAATGGCCGATGAAAATGCCATCAAACAACAGGACTAG
OU067071	OXYLI_DN63566_c2_g7_i5	Oxyopinin 1g	Oxy 1g	255	85	>OXYLI_DN63566_c2_g7_i5	TCTATGGATGATGAACTAGAAGTAGAGTTTTTAGGAAGTTTCGATAATGAAGAAAGTCTGAATGCTCTAGTCGGCTTAATGCAACTGGAGAATGTGGAAGAAGAGCCGAGGTTCCGAGGTTTGGCTAAGCTTCTTAAGATTGTTCTGAAATCTCTCGCCCGGGTGGTTCAGAAATTCTTGCCGAAGGCTGCAAAGGCTGGCAAAGCGCTGGTCAAAGCAATGGCCGATGAAAATGCCATCAAACAACAGGACTAG
OU067036	OXYLI_DN63566_c2_g1_i1	Oxyopinin 1h	Oxy 1h	360	120	>OXYLI_DN63566_c2_g1_i1	ATGAAGTGTTTTACAATTGCTACTCTTCTTCTTTTGGCACTTGCGTACTGTGCAACATGTGCATCTAATGATGCAAGCGAGTTTGATTTGGTGCTGGAAGATGAATCTATGGATGATGAACTAGCAGTTGAGTTTTTAGGAAGTGTCGATAATGAAGAAAGTCTGAATGCCCTAGTCGGCTTAATGCAACTGGAGAGTGTGGAAGAAGAGCCAAGGTTCCGAGGTTTGGCCAAGCTTCTTAAGATAATTCTGAAATCTCTCGCCCGGGTGGTTCAGAAATTCTTGCCGAAGGCTGCAAAGGCTGGCAAAGCACTGGTCAAAGCATTTGCCGATGAAAATGCCATCAAACAACAGGACTAG
OU067037	OXYLI_DN63566_c2_g1_i2	Oxyopinin 1i	Oxy 1i	303	101	>OXYLI_DN63566_c2_g1_i2	TGTGCACCAAATGATGTAAGCGAGTTTGATGTAGATCTGGAAGATGAATCTATGGATGATGAACTAGCAGTTGAGTTTTTAGGAAGTGTCGATAATGAAGAAAGTCTGAATGCCCTAGTCGGCTTAATGCAACTGGAGAGTGTGGAAGAAGAGCCAAGGTTCCGAGGTTTGGCCAAGCTTCTTAAGATAATTCTGAAATCTCTCGCCCGGGTGGTTCAGAAATTCTTGCCGAAGGCTGCAAAGGCTGGCAAAGCCCTGGTCAAATCATTTGCCGATGAAAATGCCATCAAACAACAGGACTAG
OU067093	OXYLI_DN63721_c0_g9_i2	Oxyopinin 1j	Oxy 1j	165	55	>OXYLI_DN63721_c0_g9_i2	CCGGAAGAGGAGGCTAGGTCCCGAGGTTTGGCTAAGCTTCTTAAGATCGGCCTGAAATCTTTCGCCAGGGTACTGAAAAAGGTCTTGCCAAAGGCTGCCAAGGCTGGCAAATCATTGGCCAAGTCATTCGCTGATGAAAATGCCATCCGACAACAAAACCAATAA
OU066936	OXYLI_DN36062_c0_g6_i1	Oxyopinin 1d	Oxy 1d	216	72	>OXYLI_DN36062_c0_g6_i1	GATAATGAAGACAGTCTGAATGCCCTAGTCAGCTTAATGCAACTGGAGAGTGTAGAGGAAGAAGCAAGGTTCCGAGGTTTGGCTAAGCTTCTTAAGATTGGCCTGAAATCTTTCGCCAGAGTGCTGAAGAAAATCTTGCCGAAGGCTGCCAAGGCTGGCAAATCATTGGCCAAGTCATTCGCCGATGAAAATGCCATCAGACAACAACACCAATAA
OU067235	OXYLI_DN68076_c11_g7_i1	Oxyopinin 1e	Oxy 1e	363	121	>OXYLI_DN68076_c11_g7_i1	ATGAAGTGTTACACAATTGCTGCTCTTCTCCTCTTGGCTCTCACTTACACAGCCACATGCGCACCAAATGATGATTACTTTGAAATTGAGATGCCTGAGGAACCTACGGACAGTGAACTGGCCTTAGAGGTTTTAGGAAGTTTCGATGATGAAGACAGTCTGAATGCCCTAGATCTCAGCTTCCTGCAATTGGAGAGTCTGGAAGAAGAGGCAAGGTTCCGAGGTTTGGCCAAGCTTCTTAAGATCGGCCTGAAATCTTTCGCCAGAGTGCTGAAGAAGGTCTTGCCGAAGGCTGCCAAGGCCGGCAAATCATTGGCCAAGTCATTCGCCGATGAAAATGCCATCAGACAACAAAACCAATAA
OU066980	OXYLI_DN56748_c0_g1_i1	Signal peptide 1, Propeptide, Oxyopinin 2	SP1, PrP, Oxy 2	261	87	>OXYLI_DN56748_c0_g1_i1	ATGAAGCTCATTGCCATCCTTCTCTTGGCCCTGGTATACAGTGCCAAGTGTGCTCCCAGTCAGTATGTAAGTGAAGTAGAAAGCCCAACAGTAGATGAGGCTTTCGATGATGAACTTGCCTTTGAACTAGCAAACTTCGAGAATGAAGAGGACTTGAATGCCCTGCTCACTCTCATCCAGGTGCAACAAGACGAGGAAGCAAGAGGAAAATTCTCAGGTTTCGCTAAAGTGCTGAGGTCTATTGCTAAGTTCTTCAAGGGA
OU067004	OXYLI_DN61099_c0_g3_i1	Signal peptide 2, Propeptide, Oxyopinin 2	SP2, PrP, Oxy 2	309	103	>OXYLI_DN61099_c0_g3_i1	ATGAAGCTCGTTGCCATCCTTCTCTTGGCCCTCGTATACAGTGCCAAGTGTGCTCCCAGTCAGTATGTGAGTGAAGTAGAAAGCCCAACAGTAGATGAGGCTTTTGATGATGAACTTGCCTTTGAATTAGCAAACTTCGAAAATGAAGAGGACTTGAATGCCCTGCTCAATCTCATCCAGGTGCAGCAAGACGAGGAAGCAAGAGGAAAATTCTCAGGTTTCGCTAAAGTGCTGAGGTCCATCGCCAAATTCTTCAAGGGAGTCGGAAAGGTCCGAAAGCAGTTCAAGGAAGCCAGCGATCTGGATAAG
OU067184	OXYLI_DN67993_c6_g5_i2	Oxyopinin 2d	Oxy 2d	153	51	>OXYLI_DN67993_c6_g5_i2	CTAGCCGCCATCGAGCAACAATCTGACGAAGAAGCAAGAGGAAAATTCTCAGGTTTCGCTAAAGTGCTGAGGTCCATCGCCAAATTCTTCAAAGGAGTCGGAAAGGTCCGAAAGTCCTTCAAAAATGCCAGCGACTTGGATAAGAATCAGTAA
OU066897	OXYLI_DN19499_c1_g1_i3	Oxyopinin 2e, Oxyopinin 2e	Oxy 2e, Oxy 2e	483	161	>OXYLI_DN19499_c1_g1_i3	AGCGATCTGGATAAGAACCAAAGGATCGAGAATGAAGAAGACTTGAATGAATTTCTAAACCTCATCGAACAACAACCTGACGAAGAAGCAAGAGGAAAATTCTCAGGTTTCGCTAAAGTGCTGAGGTCCATCGCCAAATTCTTCAAGGGAGTCGGAAAGGTCCGAAAGCAGTTCAAGGAAGCCAGCGATCTGGATAAGAACCAAAGGATCGAGAATGAAGAAGACTTGAATGAATTTCTAAACCTCATCGAACAACAACCTGACGAAGAAGCAAGAGGAAAATTCTCGGGTTTCGCCAAAGTGCTGAGGTCCATTGCTAAGTTCTTCAAGGGAGTCGGAAAGGTCCGAAAGCAGTTCAAGGAAGCCAGCGATCTGGATAAGAACCAAAGAATCGAGAAT…
OU066919	OXYLI_DN34090_c0_g2_i1	Oxyopinin 2e	Oxy 2e	294	98	>OXYLI_DN34090_c0_g2_i1	AACCAAAGGATCGAGAATGAAGAAGACTTGAATGAATTTCTAAACGTCATCGAACAACAACCTGACGAAGAAGCAAGAGGAAAATTCTCGGGTTTCGCCAAAGTGCTGAGGTCCATTGCTAAGTTCTTCAAGGGAGTCGGAAAGGTCCGAAAGCAGTTCAAGGAAGCCAGCGACTTGGATAAGAACCAAAGAATTGAGAATGAAGAGGACTTGAATGAATTCCTAGCAACCATCGAGCAACAATCTGACGAAGAAGCAAGAGGTCTGAAGAATAAAATTTTACCCTTAATCTAA
OU066892	OXYLI_DN19499_c1_g1_i1	Oxyopinin 2e, Oxyopinin 2e	Oxy 2e, Oxy 2e	450	150	>OXYLI_DN19499_c1_g1_i1	AGCGATCTGGATAAGAACCAAAGGATCGAGAATGAAGAAGACTTGAATGAATTTCTAAACCTCATCGAACAACAACCTGACGAAGAAGCAAGAGGAAAATTCTCAGGTTTCGCTAAAGTGCTGAGGTCCATCGCCAAATTCTTCAAGGGAGTCGGAAAGGTCCGAAAGCAGTTCAAGGAAGCCAGCGATCTGGATAAGAACCAAAGGATCGAGAATGAAGAAGACTTGAATGAATTTCTAAACCTCATCGAACAACAACCTGACGAAGAAGCAAGAGGAAAATTCTCGGGTTTCGCCAAAGTGCTGAGGTCCATTGCTAAGTTCTTCAAGGGAGTCGGAAAGGTCCGAAAGCAGTTCAAGGAAGCCAGCGATCTGGATAAGAACCAAAGGATCGAGAAT…
OU067161	OXYLI_DN67289_c1_g5_i1	Oxyopinin 6a, Oxyopinin 5c, Oxyopinin 5a, Oxyopinin 3h	Oxy 6a, Oxy 5c, Oxy 5a, Oxy 3h	756	252	>OXYLI_DN67289_c1_g5_i1	ATGAAGTACTTTGCAATTTTAGCTCTTCTCTTTGTCGCACTCGCTTGCAGTGCTTCAAGCGAATCGGCTGTGGCACAATTAGTACCAAGTGAGGCCCAAGATGAATTCGAAGCACAAGAATTGGCTCAAGCGTTTCAAGGACTTTCCGATGCAGTGGATGAAGAAGAAGCAAGGGAACTAAAGGAAGCGGAACTGCTAAATGAACTTTCTGCAGAACTTGTACGAGAGGATAAATCCTTCGAAGATTACATCAGAGAACTTCAGGAACTGCTGATAGCTAGAGATTTCGGAAGAAGTGAAGAAGAAGCCAGAGGATTCGGCCATTTCTTCAAGAGGCTTCTCAAGAAAGTGAGAAACATATTTAGACGGAGAAAGCATCATGGACATCATGGAAGAAGT…
OU066951	OXYLI_DN36680_c0_g1_i1	Oxyopinin 6b	Oxy 6b	204	68	>OXYLI_DN36680_c0_g1_i1	AGAGAACTGCAGGGACTGGTGATAGCTAGGGATTTCGGAAGAAGTGAAGAAGAAGCCAGAGGATTCTGCCATTTCTTCAAGAGGCTTCTCAAGAAAGTGAGAAACATATTTAAGCGGAGAAAGCATCATGGACATCATGGAAGAAGTGAGGAAGTTGAGGCAAGATTAAGTCTCAAAAAATTTCTCCAAAAAGTTAGGAAGCAG
OU066982	OXYLI_DN57257_c0_g6_i1	Oxyopinin 3f	Oxy 3f	177	59	>OXYLI_DN57257_c0_g6_i1	AGTGAAGAAGAGGCTAGAGGCATAAAAGACTATTTAAAGAAATTATTGCAAAAGGCTATGGACAAAATAAAGTCATTGAGGAAAAATCAGGAAGCAAGAAGTGAAGAAGAGGCTAGAGGCTTGAAAGACTATTTCAATAAATTGTTGAAAAAGTATGGTAACAAAAGAAAGCATTGA
OU067162	OXYLI_DN67289_c1_g5_i2	Oxyopinin 5f, Oxyopinin 3f	Oxy 5f, Oxy 3f	234	78	>OXYLI_DN67289_c1_g5_i2	AGAAGTGAAGAAGAGGCTAGAGGATTCAGTTTAAAAAAATTTCTTCAAAAAATTAGGAAGCAGATGATTAAAAATATAAAGAGGGCTGGAAGAAGTGAAGAACAAGAAGAAGCTAGAGGCATAAAAGACTATTTAAAGAAATTATTGCAAAAGGCTATGGACAAAATAAAGTCATTGAGGAAAAATCAGGAAGCAAGAAGTGAAGAAGAGGCTAGAGGCATAAAAGACTATTTC
OU067138	OXYLI_DN67289_c1_g1_i1	Oxyopinin 3g, Oxyopinin 3d	Oxy 3g, Oxy 3d	291	97	>OXYLI_DN67289_c1_g1_i1	AAGTCATTGAGGAATAAACAGGAAGCAAGAAGTGAAGAAGAGGCTAGAGGCATAAAAGACTATTTCAAGAAATTATTGCAAAAAGCTATTGACAAAATAAAGTCATTTAGGAAAAAACAGGAAGCAAGAAATGAAGAAGAAGAGGCTAGAGGAATAAAAGATTATTTCAAGAAATTATTGCAAAAGGCTATTGACAAAATAAAGTCATTTAGGAAAAAACAGGATGCAAGAAGTGAAGAAGAGGCTAGAGGCATAAAAGACTATTTCAAGAAATTATTGCAAAAGGCTATT
OU066958	OXYLI_DN39298_c0_g1_i1	Oxyopinin 3e	Oxy 3e	219	73	>OXYLI_DN39298_c0_g1_i1	GTTAAGGAAATATTGCAAAAGTCTATTGACAAAATAAAGTTATTTAGGAAAAAACTGGAAGCAAGAAAAGAAGAAGAAGAAGCTAGAGGCATAAAAGGCTATTTCAAGAAATTATTGCAAAAGGCTATTGACAAAATAAAGTCATTTAGGAAAAAACAGGATGCAAGAAGTGAAGAAGAGGCTAGAGGCATAAAAGACTATTTCAAGAAATTATTGCAA
OU066974	OXYLI_DN39298_c0_g2_i1	Oxyopinin 3g, Oxyopinin 3i	Oxy 3g, Oxy 3i	261	87	>OXYLI_DN39298_c0_g2_i1	GCTATTGACAAAATAAAGTCATTTAGGAAAAAACAGGATGCAAGAAGTGAAGAAGAGGCTAGAGGCATAAAAGACTATTTCAAGAAATTATTGCAAAAGGCTATTGACAAAATAAAGTCATTTAGGAAAAAACAGGAAGCAAGAAATGAAGAAGAAGAGGCTAGAGGAATAAAAGACTATTTAAAGAAATTATTGCAAAAGGCTATGGACAAAATAAAGTCATTGAGGAATAAACAGGAAGCAAGAAGTGAAGAAGAGGCT
OU067094	OXYLI_DN64821_c0_g3_i4	Oxyopinin 3j	Oxy 3j	111	37	>OXYLI_DN64821_c0_g3_i4	AATAAACAGGAAGCAAGAAGTGAAGAAGAGGCTAGAGGCATAAAAGATTATTTCAAGAAATTATTGCAAAAGGCTATCGTCATTCAGTGTCGCCGCAACATCAGCGTGTGA
OU066930	OXYLI_DN35508_c0_g1_i1	Oxyopinin 5b, Oxyopinin 5f	Oxy 5b, Oxy 5f	243	81	>OXYLI_DN35508_c0_g1_i1	AGGGAGGAAGTTGAGGCCAGATTCAGACTCAAAAAATTTATCCAAAAAGTTAGGAAGCAGAAGATCAAAAACATCCGAAAAGCTGGAAGAAGTGAAGAAGAGGCTAGAGGATTCAGTTTAAAAAAATTTCTTCAAAAAATTAGGAAGCAGATGATTAAAAATATAAAGAGGGCTGGAAGAAGTGAAGAACAAGAAGAAGCTAGAGGCATAAAAGACTATTTAAAGAAATTGTTGCAAAAGGCC
OU067002	OXYLI_DN59994_c9_g1_i1	Oxyopinin 9a, Oxyopinin 5d	Oxy 9a, Oxy 5d	453	151	>OXYLI_DN59994_c9_g1_i1	ATGAAGTACTTCACGATTATAGCCCTTCTTCTTGTCGCACTCGCTTACAGTGCGGCAAGCGAATCGGATGAGAGTCAATTAGGACCCATCGAGTCACAAGATGAACTTGAAGAACAAGAATTGGCTGAAGCTTTTCTGGATTTTTTTAATGCATTGGAAGAAGAAGATGCGAGTGAGCTAGCAGAATCTGATCTTTTAGATCAGCTTCCTGAAGAAAATGATACAGAAGGATTGGAGACAAGCGAAGAACAGGAGAGAGGAAGCAGCAATTACTTTAAGAAGCTTCTCAAGAAAATCCGCAAGATGCTGGATAGATTCCAACAATCCGCTGCTGGAAGAAGCGAAGAAGAGGAAGAGAGATTCAATTTCAAGAAGTTTCTTAAAAAGCTTCGAAAAAGG…
OU066908	OXYLI_DN31064_c0_g1_i1	Oxyopinin 9b, Oxyopinin 5e	Oxy 9b, Oxy 5e	246	82	>OXYLI_DN31064_c0_g1_i1	CAGCTTCCTGACGAAGATGATGCAGAAGGATTGGAGAAAAGCGAGGAACAGGAGAGAGGAAGCAGCAAGTACTTTAAGAAGCCTCTCAAGAAAATCCGCAAGATGCTGGATAGATTCCAACAATCCGCTTCTGGAAGAAGCGAAGAAGAGGAAGTGAGATTCAATTTCAAGAAGTTTATTAAAAAGCTTCGAAAAAGGATCATGAAATCTTTCCGTAAAATGGGAAGAAGTGAAGAGGAGGCCAGA
OU067200	OXYLI_DN68030_c10_g3_i5	Oxyopinin 8	Oxy 8	333	111	>OXYLI_DN68030_c10_g3_i5	ATGAAGTACTTCACTCTTATAGCACTTCTTCTCGTGGCACTTGCTTACAGTGCCTCGTGTGAGTCGGATGAGACTCAGTTAGTACCCAGCGACTTACAAGATGAACTTGAAGAGCAAGAATTTGCTGAAGCGGCTGTGGAACTTTACAATGCCCTGGAAGATGAAGAAGCAAGTGAGGAATCCGGTCTCGTAGATGGATTTCCTGAAGAAACGGAAAGGAGTAAAATGACGCTGAAAAGATTCTTGAAGGCCGTGAAGCAACTGCTGAAAAGCAGGGGATTGGGAAGGAGCGAAGAGCAAGAGAGGGGAAGCAGAAGCCACTTCCTGAAGAAG
OU067201	OXYLI_DN68030_c10_g3_i4	Oxyopinin 8	Oxy 8	336	112	>OXYLI_DN68030_c10_g3_i4	ATGAAGTACTTCACTCTTATAGCACTTCTTCTCGTGGCACTTGCTTACAGTGCCTCGTGTGAGTCGGATGAGACTCAGTTAGTACCCAGCGACTTACAAGATGAACTTGAAGAGCAAGAATTTGCTGAAGCGGCTGTGGAACTTTACAATGCCCTGGAAGATGAAGAAGAGAGTGAGGAGTCCGGTCTCGTAGAAGGATTTCCTGAAGAAACGGAAAGGAGTAAAATGACGCTGAAAAGATTCTTGAAGGCCGTGAAGCAACTGCTGAAAAGCAGGGGATTGGGAAGGAGCGAAGAGCAAGAGAGGGGAAGCAGAAGCCACTTCCTGAAGAAGCTT
OU067214	OXYLI_DN68030_c10_g7_i1	Oxyopinin 8, Oxyopinin 7a, Oxyopinin 12a	Oxy 8, Oxy 7a, Oxy 12a	327	109	>OXYLI_DN68030_c10_g7_i1	GGATTTCCTGAAGAAACGGAAAGGAGTAAAATGACGCTGAAAAGATTCTTGAAGGCCGTGAAGCAACTGCTGAAAAGCAGGGGATTGGGAAGGAGCGAAGAGCAAGAGAGGGGAAGCAGAAGCCACTTCCTGAAGAAGCTTCTCAAGAAGATCCGCCAGATGCTGAACAAGTACAGCAGTCGTCGTCATGGAAGAAGCGCAGAAGAAGAGGAAGAGAGGAAATTCAGCTTCAAGAAGCTGCTGAAGAAGATCAAAAACAAGATCATGAAGACCTTCCGAAGAATGGGAAGAAGTGAAGAAGAGGAGGAGGCTAGAGGCAGGTTTGGT
OU067185	OXYLI_DN68030_c10_g12_i1	Oxyopinin 7b, Oxyopinin 12a, Oxyopinin 10a	Oxy 7b, Oxy 12a, Oxy 10a	363	121	>OXYLI_DN68030_c10_g12_i1	ACGCTGAAAAGATTCTTGAAGGCCGTGAAGCAACTGCTGAAAAGCAGGGGATTGGGAAGGAGCGAAGAGCAAGAGAGGGGAAGCAGAAGCCACTTCCTGAAGAAGCTTCTCAAGAAGATCCGCCAGATGCTGTACAAGTACAGCAGTCGTCGTCATGGAAGAAGCGCAGAAGAAGAGGAAGAGAGGAAATTCAGCTTCAAGAAGCTGCTGAAGAAGATCAAAAACAAGATCATGAAGACCTTCCGAAGAATGGGAAGAAGTGAAGAAGAGGAGAAGGCTAGAGGCAGGTTTGGTTCGGTATTCAAGAAGTTGCTGAAAACCGTGATGAGGAGATTAAAGGCATACAAGAAAAGCCAGAGTTAG
OU067213	OXYLI_DN68030_c10_g6_i1	Oxyopinin 12a, Oxyopinin 10b	Oxy 12a, Oxy 10b	210	70	>OXYLI_DN68030_c10_g6_i1	CATGGAAGAAGCGCAGAAGAAGAGGAAGAGAGGAAATTCAGCTTCAAGAAGCTGCTGAAGAAGATCAAAAACAAGATCATGAAGACCTTCCGAAGAATGGGAAGAAGTGAAGAAGAGGAGGAGGCTAGAGGCAGGTTTGGTTTGGTATTCAAGAAGTTGCTGAAAACCGTGATGAGGAGATTAAAGGCATACAAGAAAAGCCAGAGTTAG
OU067110	OXYLI_DN65257_c1_g15_i1	Oxyopinin 4b	Oxy 4b	234	78	>OXYLI_DN65257_c1_g15_i1	ATGAAGATTAGCAACGCTTTTATCTTTATTTTTCTCTTGATGATATCTATTGCATGGGCTAATGAAGCATACGAAGGAGAATCAAACTACTTAAGCGAAAAATTTGACGCTGACGTGGAAGAAATAACGCCAGAGTTCCGAGGAATCAGGTGCCCCAAATCATGGAAATGCAAGGCTTTTAAGCAACGAGTTCTAAAAAGACTTCTTGCCATGATGCGTCAACACGCATTTTAA
OU067139	OXYLI_DN65257_c1_g5_i1	Oxyopinin 4c	Oxy 4c	108	36	>OXYLI_DN65257_c1_g5_i1	ACGCCAGAGTTCCGGGGAATCAGGTGCCCCAAATCATGGAAATGCAAGGCTTTTAAGCAACGAGTTCTAAAAAGACTTCTTGCCATGATGCGTCAACACGCATCTTAA
OU067111	OXYLI_DN65257_c1_g14_i1	Signal peptide, Propeptide, Oxyopinin 4	SP, PrP, Oxy 4	138	46	>OXYLI_DN65257_c1_g14_i1	ATGAAGATTAGCAACGTTTTTATCTTTATTTTTCTCTTGATGATATCTATTGCATGGGCTAATGAAGCATACGAAGGAGAATCAAACTACTTAAGCGAAAAATTTGATGCTGACGTGGAAGAAATAACGCCAGAGTTC

## Sheet: sample_spreadsheet_OXYHE
#checklist_accession	ERC000011
#unique _name_prefix	OXYHE
sample_alias	tax_id	scientific_name	common_name	sample_title	tissue_type	country_origin
OXYHE_DN39876_c2_g11_i1	2003126	Oxyopes heterophthalmus	Lynx spider	Signal peptide1, Propeptide, Oxyopinin 1	venom gland	France	>OXYHE_DN39876_c2_g11_i1
OXYHE_DN39876_c2_g14_i1	2003126	Oxyopes heterophthalmus	Lynx spider	Oxyopinin 1k	venom gland	France	>OXYHE_DN39876_c2_g14_i1
OXYHE_DN39876_c2_g20_i2	2003126	Oxyopes heterophthalmus	Lynx spider	Oxyopinin 1k	venom gland	France	>OXYHE_DN39876_c2_g20_i2
OXYHE_DN41027_c0_g18_i1	2003126	Oxyopes heterophthalmus	Lynx spider	Oxyopinin 1l	venom gland	France	>OXYHE_DN41027_c0_g18_i1
OXYHE_DN41027_c0_g1_i1	2003126	Oxyopes heterophthalmus	Lynx spider	Oxyopinin 1m	venom gland	France	>OXYHE_DN41027_c0_g1_i1
OXYHE_DN41027_c0_g23_i1	2003126	Oxyopes heterophthalmus	Lynx spider	Oxyopinin 1n	venom gland	France	>OXYHE_DN41027_c0_g23_i1
OXYHE_DN39876_c2_g1_i1	2003126	Oxyopes heterophthalmus	Lynx spider	Signal peptide2, Propeptide, Oxyopinin 1	venom gland	France	>OXYHE_DN39876_c2_g1_i1
OXYHE_DN39876_c2_g5_i1	2003126	Oxyopes heterophthalmus	Lynx spider	Signal peptide3, Propeptide, Oxyopinin 1	venom gland	France	>OXYHE_DN39876_c2_g5_i1
OXYHE_DN25545_c1_g2_i1	2003126	Oxyopes heterophthalmus	Lynx spider	Oxyopinin 1o	venom gland	France	>OXYHE_DN25545_c1_g2_i1
OXYHE_DN25545_c1_g3_i1	2003126	Oxyopes heterophthalmus	Lynx spider	Oxyopinin 1p	venom gland	France	>OXYHE_DN25545_c1_g3_i1
OXYHE_DN25545_c1_g6_i1	2003126	Oxyopes heterophthalmus	Lynx spider	Oxyopinin 1q	venom gland	France	>OXYHE_DN25545_c1_g6_i1
OXYHE_DN45808_c1_g6_i1	2003126	Oxyopes heterophthalmus	Lynx spider	Signal peptide, Propeptide, Oxyopinin 11	venom gland	France	>OXYHE_DN45808_c1_g6_i1
OXYHE_DN45808_c1_g20_i4	2003126	Oxyopes heterophthalmus	Lynx spider	Oxyopinin 11	venom gland	France	>OXYHE_DN45808_c1_g20_i4
OXYHE_DN43997_c6_g2_i2	2003126	Oxyopes heterophthalmus	Lynx spider	Oxyopinin 2f	venom gland	France	>OXYHE_DN43997_c6_g2_i2
OXYHE_DN36371_c0_g1_i2	2003126	Oxyopes heterophthalmus	Lynx spider	Signal peptide1, Propeptide, Oxyopinin 2	venom gland	France	>OXYHE_DN36371_c0_g1_i2
OXYHE_DN44836_c7_g5_i1	2003126	Oxyopes heterophthalmus	Lynx spider	Oxyopinin 2g	venom gland	France	>OXYHE_DN44836_c7_g5_i1
OXYHE_DN43997_c4_g1_i1	2003126	Oxyopes heterophthalmus	Lynx spider	Oxyopinin 2h	venom gland	France	>OXYHE_DN43997_c4_g1_i1
OXYHE_DN46003_c1_g3_i1	2003126	Oxyopes heterophthalmus	Lynx spider	Oxyopinin 4d	venom gland	France	>OXYHE_DN46003_c1_g3_i1
OXYHE_DN43817_c3_g32_i2	2003126	Oxyopes heterophthalmus	Lynx spider	Oxyopinin 6c	venom gland	France	>OXYHE_DN43817_c3_g32_i2
OXYHE_DN43817_c3_g32_i6	2003126	Oxyopes heterophthalmus	Lynx spider	Oxyopinin 6c	venom gland	France	>OXYHE_DN43817_c3_g32_i6
OXYHE_DN43817_c3_g32_i5	2003126	Oxyopes heterophthalmus	Lynx spider	Oxyopinin 6d, Oxyopinin 5g, Oxyopinin 5h, Oxyopinin 3k	venom gland	France	>OXYHE_DN43817_c3_g32_i5
OXYHE_DN43817_c3_g32_i1	2003126	Oxyopes heterophthalmus	Lynx spider	Oxyopinin 6c, Oxyopinin 5i, Oxyopinin 13a	venom gland	France	>OXYHE_DN43817_c3_g32_i1
OXYHE_DN43817_c3_g32_i3	2003126	Oxyopes heterophthalmus	Lynx spider	Oxyopinin 15	venom gland	France	>OXYHE_DN43817_c3_g32_i3
OXYHE_DN43817_c3_g5_i1	2003126	Oxyopes heterophthalmus	Lynx spider	Oxyopinin 3l	venom gland	France	>OXYHE_DN43817_c3_g5_i1
OXYHE_DN43817_c3_g8_i1	2003126	Oxyopes heterophthalmus	Lynx spider	Oxyopinin 3m	venom gland	France	>OXYHE_DN43817_c3_g8_i1
OXYHE_DN43817_c3_g22_i1	2003126	Oxyopes heterophthalmus	Lynx spider	Oxyopinin 3n, Oxyopinin 3o	venom gland	France	>OXYHE_DN43817_c3_g22_i1
OXYHE_DN43691_c0_g9_i1	2003126	Oxyopes heterophthalmus	Lynx spider	Oxyopinin 8, Oxyopinin 7c	venom gland	France	>OXYHE_DN43691_c0_g9_i1
OXYHE_DN43691_c0_g9_i2	2003126	Oxyopes heterophthalmus	Lynx spider	Oxyopinin 8, Oxyopinin 7c	venom gland	France	>OXYHE_DN43691_c0_g9_i2
OXYHE_DN43691_c0_g7_i1	2003126	Oxyopes heterophthalmus	Lynx spider	Oxyopinin 8, Oxyopinin 7c, Oxyopinin 12b, Oxyopinin 10c	venom gland	France	>OXYHE_DN43691_c0_g7_i1
OXYHE_DN43691_c0_g11_i2	2003126	Oxyopes heterophthalmus	Lynx spider	Oxyopinin 8, Oxyopinin 7c, Oxyopinin 12a, Oxyopinin 10c	venom gland	France	>OXYHE_DN43691_c0_g11_i2
OXYHE_DN43743_c2_g4_i3	2003126	Oxyopes heterophthalmus	Lynx spider	Oxyopinin 9a, Oxyopinin 12c, Oxyopinin 14	venom gland	France	>OXYHE_DN43743_c2_g4_i3
OXYHE_DN43743_c2_g4_i1	2003126	Oxyopes heterophthalmus	Lynx spider	Oxyopinin 9a, Oxyopinin 12c, Oxyopinin 14	venom gland	France	>OXYHE_DN43743_c2_g4_i1
OXYHE_DN43743_c2_g4_i4	2003126	Oxyopes heterophthalmus	Lynx spider	Oxyopinin 9b	venom gland	France	>OXYHE_DN43743_c2_g4_i4
OXYHE_DN24460_c0_g1_i2	2003126	Oxyopes heterophthalmus	Lynx spider	Oxyopinin 16a, Oxyopinin 16b, Oxyopinin 16a	venom gland	France	>OXYHE_DN24460_c0_g1_i2
OXYHE_DN43817_c3_g13_i1	2003126	Oxyopes heterophthalmus	Lynx spider	Signal peptide, Propeptide, Oxyopinin 17	venom gland	France	>OXYHE_DN43817_c3_g13_i1
OXYHE_DN43817_c3_g34_i1	2003126	Oxyopes heterophthalmus	Lynx spider	Oxyopinin 17a	venom gland	France	>OXYHE_DN43817_c3_g34_i1
OXYHE_DN43817_c3_g31_i1	2003126	Oxyopes heterophthalmus	Lynx spider	Oxyopinin 17b	venom gland	France	>OXYHE_DN43817_c3_g31_i1
OXYHE_DN43817_c3_g21_i1	2003126	Oxyopes heterophthalmus	Lynx spider	Oxyopinin 17c	venom gland	France	>OXYHE_DN43817_c3_g21_i1
OXYHE_DN43817_c3_g33_i1	2003126	Oxyopes heterophthalmus	Lynx spider	Oxyopinin 17d	venom gland	France	>OXYHE_DN43817_c3_g33_i1
OXYHE_DN43817_c3_g32_i7	2003126	Oxyopes heterophthalmus	Lynx spider	Oxyopinin 17e, Oxyopinin 13b	venom gland	France	>OXYHE_DN43817_c3_g32_i7
OXYHE_DN43817_c3_g4_i1	2003126	Oxyopes heterophthalmus	Lynx spider	Oxyopinin 17f	venom gland	France	>OXYHE_DN43817_c3_g4_i1
OXYHE_DN43817_c3_g23_i1	2003126	Oxyopes heterophthalmus	Lynx spider	Oxyopinin 17g	venom gland	France	>OXYHE_DN43817_c3_g23_i1
OXYHE_DN43817_c3_g29_i1	2003126	Oxyopes heterophthalmus	Lynx spider	Oxyopinin 17h	venom gland	France	>OXYHE_DN43817_c3_g29_i1
OXYHE_DN43817_c3_g6_i1	2003126	Oxyopes heterophthalmus	Lynx spider	Oxyopinin 17i	venom gland	France	>OXYHE_DN43817_c3_g6_i1
OXYHE_DN43817_c3_g3_i1	2003126	Oxyopes heterophthalmus	Lynx spider	Oxyopinin 17j	venom gland	France	>OXYHE_DN43817_c3_g3_i1
OXYHE_DN43817_c3_g16_i1	2003126	Oxyopes heterophthalmus	Lynx spider	Oxyopinin 17k	venom gland	France	>OXYHE_DN43817_c3_g16_i1
OXYHE_DN30494_c0_g1_i2	2003126	Oxyopes heterophthalmus	Lynx spider	Oxyopinin 5p, Oxyopinin 18a	venom gland	France	>OXYHE_DN30494_c0_g1_i2
OXYHE_DN43817_c2_g4_i2	2003126	Oxyopes heterophthalmus	Lynx spider	Oxyopinin 5j, Oxyopinin 18a	venom gland	France	>OXYHE_DN43817_c2_g4_i2
OXYHE_DN30494_c0_g1_i6	2003126	Oxyopes heterophthalmus	Lynx spider	Oxyopinin 5k	venom gland	France	>OXYHE_DN30494_c0_g1_i6
OXYHE_DN30494_c0_g1_i1	2003126	Oxyopes heterophthalmus	Lynx spider	Oxyopinin 5l	venom gland	France	>OXYHE_DN30494_c0_g1_i1
OXYHE_DN43817_c2_g1_i2	2003126	Oxyopes heterophthalmus	Lynx spider	Oxyopinin 5m	venom gland	France	>OXYHE_DN43817_c2_g1_i2
OXYHE_DN43817_c2_g1_i1	2003126	Oxyopes heterophthalmus	Lynx spider	Oxyopinin 5n, Oxyopinin 18b	venom gland	France	>OXYHE_DN43817_c2_g1_i1
OXYHE_DN43817_c2_g3_i1	2003126	Oxyopes heterophthalmus	Lynx spider	Oxyopinin 5j, Oxyopinin 18c	venom gland	France	>OXYHE_DN43817_c2_g3_i1
OXYHE_DN43817_c2_g4_i1	2003126	Oxyopes heterophthalmus	Lynx spider	Oxyopinin 5j, Oxyopinin 18d	venom gland	France	>OXYHE_DN43817_c2_g4_i1
OXYHE_DN30494_c0_g1_i4	2003126	Oxyopes heterophthalmus	Lynx spider	Oxyopinin 5o, Oxyopinin 18e	venom gland	France	>OXYHE_DN30494_c0_g1_i4
OXYHE_DN41027_c0_g7_i5	2003126	Oxyopes heterophthalmus	Lynx spider	Signal peptide, Propeptide, Oxyopinin 19	venom gland	France	>OXYHE_DN41027_c0_g7_i5
OXYHE_DN41027_c0_g11_i1	2003126	Oxyopes heterophthalmus	Lynx spider	Oxyopinin 19a	venom gland	France	>OXYHE_DN41027_c0_g11_i1
OXYHE_DN41027_c0_g19_i1	2003126	Oxyopes heterophthalmus	Lynx spider	Oxyopinin 19b	venom gland	France	>OXYHE_DN41027_c0_g19_i1
OXYHE_DN41027_c0_g3_i1	2003126	Oxyopes heterophthalmus	Lynx spider	Oxyopinin 19c	venom gland	France	>OXYHE_DN41027_c0_g3_i1

## Sheet: OXYHE
Description	ID	tissue_type	Assembly method	Sequencing-Technology	Signal P	aa_sig	aa_sig partial	aa_propeptide	aa_propeptide partial	aa_mature 1	aa_mature 1 partial	PTM C-term amidation	linker_1	linker_1 partial	aa_mature 2	aa_mature 2 partial	PTM C-term amidation	linker_2	linker_2 partial	aa_mature 3	aa_mature 3 partial	PTM C-term amidation	linker_3	linker_3 partial	aa_mature 4	aa_mature 4 partial	PTM C-term amidation	linker_4	linker_4 partial	aa_mature 5	aa_mature 5 partial	sample_alias	nt_full
SP1, PrP, Oxy 1	Signal peptide 1, Propeptide, Oxyopinin 1	venom gland	Trinity 2.1.1	Illumina 3000	SignalP_5.0	MKCYTIAVLLLLALTYTATC	0	APNDESTEVLEDQSMDNELALEVLGSFDNEDSLNALVS	1																							>OXYHE_DN39876_c2_g11_i1	ATGAAGTGCTACACAATTGCTGTTCTTCTCCTCTTGGCTCTTACTTACACTGCCACATGTGCACCAAATGATGAGTCCACTGAGGTGCTTGAAGACCAATCTATGGACAATGAACTGGCCTTAGAGGTTTTAGGAAGTTTCGATAATGAAGACAGTCTGAATGCCCTAGTCAGC
Oxy 1k	Oxyopinin 1k	venom gland	Trinity 2.1.1	Illumina 3000		ATC	1	APNDESTEVLEDQSMDNELALEVLGSFDNEDSLNALVSFMQLESVEEEAR	0	FRGLAKLLKIGLKSFARVLKKVLPKAAKAGKSLAKSLADENAIRQQNQX	0																					>OXYHE_DN39876_c2_g14_i1	GCCACATGTGCACCAAATGATGAGTCCACTGAGGTGCTTGAAGACCAATCTATGGACAATGAACTGGCCTTAGAGGTTTTAGGAAGTTTCGATAATGAAGACAGTCTGAATGCCCTAGTCAGCTTCATGCAACTGGAGAGTGTGGAAGAAGAGGCAAGGTTCCGAGGATTGGCCAAGCTTCTTAAGATTGGCCTGAAATCGTTCGCCAGGGTGCTGAAGAAAGTCTTGCCGAAGGCTGCCAAGGCTGGCAAATCATTGGCCAAGTCGTTAGCCGATGAAAATGCCATCAGACAACAAAACCAATAA
Oxy 1k	Oxyopinin 1k	venom gland	Trinity 2.1.1	Illumina 3000		YTATC	1	APNDESTEVLEDQSMDNELALEVLGSFDNEDSLNALVSFMQLESLEEEAR	0	FRGLAKLLKIGLKSFARVLKKVLPKAAKAGKSLAKSLADENAIRQQNQX	0																					>OXYHE_DN39876_c2_g20_i2	TACACTGCCACATGTGCACCAAATGATGAGTCCACTGAGGTGCTTGAAGACCAATCTATGGACAATGAACTGGCCTTAGAGGTTTTAGGAAGTTTCGATAATGAAGACAGTCTGAATGCCCTAGTCAGCTTCATGCAACTGGAGAGTCTGGAAGAAGAGGCAAGGTTCCGAGGATTGGCCAAGCTTCTTAAGATCGGCCTGAAATCGTTCGCCAGGGTGCTGAAGAAAGTCTTGCCGAAGGCTGCCAAGGCTGGCAAATCATTGGCCAAGTCGTTAGCCGATGAAAATGCCATCAGACAACAAAACCAATAA
Oxy 1l	Oxyopinin 1l	venom gland	Trinity 2.1.1	Illumina 3000				EDESLDNQLAVEFLGSFDNEDSLNALVSLMQLETVEEEAR	1	FRGLAKLLKIALKALARVIQKFLPKAAKAGKALVKSLADEDAIRQQNQX	0																					>OXYHE_DN41027_c0_g18_i1	GAAGATGAATCTTTGGACAATCAACTGGCAGTAGAGTTTTTAGGAAGTTTTGATAATGAAGACAGTTTGAATGCCCTAGTCAGCTTAATGCAACTGGAGACCGTGGAGGAAGAGGCAAGGTTCCGAGGTTTGGCCAAGCTTCTTAAGATCGCCCTGAAAGCTTTGGCCAGGGTGATTCAGAAATTCTTGCCGAAGGCTGCCAAGGCTGGAAAAGCACTAGTCAAGTCACTGGCCGATGAAGATGCCATCAGACAACAAAACCAATAA
Oxy 1m	Oxyopinin 1m	venom gland	Trinity 2.1.1	Illumina 3000				EDESLDNQLAVEFLGSFDNEDSLNALVSLMQLETVEEEAR	1	FRGLAKLLKIALKALARVVQKFLPKAAKAGKALVKSLADEDAIRQQNQX	0																					>OXYHE_DN41027_c0_g1_i1	GAAGATGAATCTTTGGACAATCAACTGGCAGTAGAGTTTTTAGGAAGTTTTGATAATGAAGACAGTTTGAATGCCCTAGTCAGCTTAATGCAACTGGAGACTGTGGAGGAAGAGGCAAGGTTCCGAGGTTTGGCCAAGCTTCTTAAGATCGCCCTGAAAGCTTTGGCCAGGGTGGTTCAGAAATTCTTGCCGAAGGCTGCCAAGGCTGGAAAAGCACTCGTCAAATCACTGGCCGATGAAGATGCCATCAGACAACAAAACCAATAA
Oxy 1n	Oxyopinin 1n	venom gland	Trinity 2.1.1	Illumina 3000				VSLMQLETVEEEAR	1	FRGLAKLLKIALKALAKVIQKFLPKAAKAGKALVKSLADEDAIRQQNQX	0																					>OXYHE_DN41027_c0_g23_i1	GTCAGCTTAATGCAACTGGAGACTGTGGAGGAAGAGGCAAGGTTCCGAGGTTTGGCCAAGCTTCTTAAGATTGCCCTGAAAGCTTTGGCCAAGGTGATTCAGAAATTCTTGCCGAAGGCTGCCAAGGCTGGAAAAGCACTCGTCAAGTCACTGGCCGATGAAGATGCCATCAGACAACAAAACCAATAA
SP2, PrP, Oxy 1	Signal peptide2, Propeptide, Oxyopinin 1	venom gland	Trinity 2.1.1	Illumina 3000	SignalP_5.0	MKCFTIAALLLLALTYTATC	0	APNDEFTEVLEDESMDNELALEVLGSFDNEDSLNALVSLMQLES	1																							>OXYHE_DN39876_c2_g1_i1	ATGAAGTGCTTCACAATTGCTGCTCTTCTCCTCTTGGCTCTCACTTACACTGCCACATGTGCACCAAATGATGAGTTCACTGAGGTGCTTGAAGACGAATCTATGGACAACGAACTGGCCTTAGAGGTTTTAGGGAGTTTCGATAATGAAGACAGCCTGAATGCCCTAGTCAGCTTAATGCAACTGGAGAGT
SP3, PrP, Oxy 1	Signal peptide3, Propeptide, Oxyopinin 1	venom gland	Trinity 2.1.1	Illumina 3000	SignalP_5.0	MKCYTIAALLLLALTYTATC	0	APNDEFTEVLEDESVDNELALEVLGSFDNEDSLNALVSLMQLETVEEEAR	0	FKGLAKLLKIGLKALAKVIQKALPK	1																					>OXYHE_DN39876_c2_g5_i1	ATGAAGTGCTACACAATTGCTGCTCTTCTCCTCTTGGCTCTGACTTACACAGCCACATGTGCACCAAATGATGAGTTCACTGAGGTGCTTGAAGACGAATCTGTGGACAATGAACTGGCCTTAGAGGTTTTAGGAAGTTTCGATAATGAAGACAGTCTGAATGCCCTCGTCAGCTTAATGCAACTGGAGACTGTGGAGGAAGAAGCAAGGTTCAAAGGTTTGGCCAAGCTTCTCAAGATCGGCCTGAAAGCTTTGGCCAAGGTGATTCAAAAAGCCTTGCCGAAG
Oxy 1o	Oxyopinin 1o	venom gland	Trinity 2.1.1	Illumina 3000				SFDHYDSLNALVSLMQLETVEEEAR	1	FKGLAKLLKIGLKAWAKVIQKALPKAAKAGKALAKSLADENAIRQQNQX	0																					>OXYHE_DN25545_c1_g2_i1	AGTTTCGATCATTACGACAGTCTGAATGCCCTCGTCAGCTTAATGCAACTGGAGACTGTGGAGGAAGAAGCAAGGTTCAAAGGTTTGGCCAAGCTTCTTAAGATCGGCCTGAAAGCTTGGGCCAAGGTGATTCAGAAAGCCTTGCCGAAGGCTGCCAAGGCTGGCAAAGCACTCGCCAAGTCACTGGCCGATGAAAATGCCATTAGACAACAAAACCAATAA
Oxy 1p	Oxyopinin 1p	venom gland	Trinity 2.1.1	Illumina 3000				SFDHYDSLNALVSLMQLETVEEEAR	1	FKGLAKLLKIGLKALAKVIQKALPKAAKAGKALAKSLADENAIRQQNQX	0																					>OXYHE_DN25545_c1_g3_i1	AGTTTCGATCATTACGACAGTCTGAATGCCCTCGTCAGCTTAATGCAACTGGAGACTGTGGAGGAAGAAGCAAGGTTCAAAGGTTTGGCCAAGCTTCTCAAGATCGGCCTGAAAGCTTTGGCCAAGGTGATTCAGAAAGCCTTGCCGAAGGCTGCCAAGGCTGGCAAAGCTCTCGCCAAGTCATTGGCCGACGAAAATGCCATCAGACAACAAAACCAATAA
Oxy 1q	Oxyopinin 1q	venom gland	Trinity 2.1.1	Illumina 3000				SFDHYDSLNALVSLMQLETVEEEAR	1	FKGLAKLLKIGLKALAKVIQKALPKAAKAGKSLAKSLADENAIRQQNQX	0																					>OXYHE_DN25545_c1_g6_i1	AGTTTCGATCATTACGACAGTCTGAATGCCCTCGTCAGCTTAATGCAACTGGAGACTGTGGAGGAAGAAGCAAGGTTCAAAGGTTTGGCCAAGCTTCTCAAGATCGGCCTGAAAGCTTTGGCCAAGGTGATTCAAAAAGCCTTGCCGAAGGCTGCCAAGGCTGGCAAATCATTGGCCAAGTCGTTAGCCGATGAAAATGCTATCAGACAACAAAACCAATAA
SP, PrP, Oxy 11	Signal peptide, Propeptide, Oxyopinin 11	venom gland	Trinity 2.1.1	Illumina 3000	SignalP_5.0	MNFYSVAVLLLLSLAYS	0	ATCTSYDESYEVFGDQAMEDQFDNELAVEVLGSIDNEDTLNALVSLMELEQPEEEAR	0	FRGLAKL	1																					>OXYHE_DN45808_c1_g6_i1	ATGAATTTTTATTCAGTCGCTGTTCTTCTCCTCTTGTCACTCGCCTACAGTGCTACATGCACATCATATGACGAGTCCTATGAGGTTTTCGGAGACCAAGCAATGGAAGACCAATTCGACAATGAACTGGCCGTAGAAGTTTTAGGAAGCATTGATAATGAAGACACCCTGAATGCCCTGGTCAGCCTTATGGAACTGGAGCAGCCAGAAGAGGAGGCTAGGTTCCGAGGTTTGGCTAAGCTT
Oxy 11	Oxyopinin 11	venom gland	Trinity 2.1.1	Illumina 3000				QAMEDQFDNELAVEVLGSIDNEDTLNALVSLMELEQPEEEAR	1	FRGLAKLLKIGLKSFARVLQKVLPKAARGMKKVLPKAAKFGKSLAKSFADEDAIRQQKQX	0																					>OXYHE_DN45808_c1_g20_i4	CAAGCAATGGAAGACCAATTCGACAATGAACTGGCCGTAGAAGTTTTAGGAAGCATTGATAATGAAGACACCCTGAATGCCCTGGTCAGCCTTATGGAACTGGAGCAGCCAGAAGAGGAGGCTAGGTTCCGAGGTTTGGCTAAGCTTTTGAAGATCGGCCTTAAGTCTTTCGCCAGGGTATTGCAGAAAGTCTTGCCGAAGGCTGCCAGGGGAATGAAGAAAGTCTTGCCGAAGGCTGCCAAGTTTGGCAAATCATTGGCCAAGTCATTCGCCGATGAAGATGCCATCAGACAACAAAAACAATAA
Oxy 2f	Oxyopinin 2f	venom gland	Trinity 2.1.1	Illumina 3000	SignalP_5.0	MKLYAVISILLLAIVYSAKC	0	APSEYVSEVESVTLDEEFDDKLAFELANNFENEEDLNALLTLIEVQNDEEAR	0	IKFSGFAKVLRSIAKIFKGVGKVRKSFKDASNLDKNQ	0		RIENEEDLDEFLTLIEQQP	1																		>OXYHE_DN43997_c6_g2_i2	ATGAAGCTCTACGCAGTCATTTCCATCCTTCTCTTGGCCATCGTATACAGTGCCAAGTGTGCTCCCAGTGAGTATGTAAGCGAAGTAGAAAGCGTTACATTAGATGAGGAATTTGATGATAAACTTGCCTTTGAATTAGCAAACAACTTCGAGAATGAAGAGGACTTGAATGCCTTGCTCACCCTTATCGAGGTGCAGAATGACGAGGAAGCAAGAATAAAATTCTCAGGTTTCGCCAAAGTGCTGAGGTCCATTGCTAAGATCTTCAAGGGAGTTGGAAAGGTCCGAAAGTCGTTCAAGGATGCCAGCAATCTGGATAAGAACCAAAGAATTGAGAATGAAGAGGACTTGGACGAATTTTTAACCCTCATCGAACAACAACCT
SP1, PrP, Oxy 2	Signal peptide 1, Propeptide, Oxyopinin 2	venom gland	Trinity 2.1.1	Illumina 3000	SignalP_5.0	MKCYAIAAVLLLALVYSAKC	0	APSEYISEVESQTVDEAFDDELTVELANNFENEEDLNALLTLIDQQQPDEEAR	0	GKFSGFAKVLRSIAKFFNGVRKVRKAFKN	1																					>OXYHE_DN36371_c0_g1_i2	ATGAAGTGCTACGCCATCGCCGCTGTCCTACTCTTGGCCCTCGTTTACAGTGCCAAGTGCGCTCCCAGTGAGTATATTAGTGAAGTAGAAAGCCAAACAGTTGATGAGGCATTCGACGATGAACTTACCGTGGAATTAGCAAACAACTTCGAGAATGAAGAGGATTTGAATGCCTTGCTCACCCTCATCGACCAACAACAACCTGACGAAGAAGCAAGAGGAAAATTTTCAGGTTTCGCTAAAGTGCTGAGGTCCATTGCTAAGTTCTTCAACGGAGTCCGTAAGGTCCGGAAGGCGTTCAAGAAT
Oxy 2g	Oxyopinin 2g	venom gland	Trinity 2.1.1	Illumina 3000									QQPDEEAR	1	GKFSGFAKVLRSIAKFFKGVGKVRKSFKNASDLDNNQX	0																>OXYHE_DN44836_c7_g5_i1	CAACAACCTGACGAAGAAGCAAGAGGAAAATTCTCAGGTTTCGCCAAAGTGCTGAGGTCCATTGCTAAGTTCTTCAAGGGAGTCGGAAAGGTGCGAAAGTCCTTCAAGAATGCCAGTGATTTGGATAACAACCAGTAA
Oxy 2h	Oxyopinin 2h	venom gland	Trinity 2.1.1	Illumina 3000						RAIAKFFKGVGKARKQFQDANNLDKNQ	1		RIENEEDLNEFLTLIEQQPDEEAR	0	GKLSGFSKMLRAIAKFFKGVGKARKQFQDANNLDKNQ	0		RIENEEDLNEFLTLIEQQPDEEAR	0	G	1											>OXYHE_DN43997_c4_g1_i1	AGGGCCATTGCTAAGTTCTTCAAGGGAGTGGGAAAGGCACGAAAGCAGTTTCAGGATGCCAACAATCTGGATAAGAACCAAAGAATCGAGAATGAAGAGGACTTGAATGAATTTCTAACCCTCATCGAACAACAACCTGACGAAGAAGCAAGAGGAAAGTTATCAGGATTCTCTAAAATGTTGAGGGCCATTGCTAAGTTCTTCAAGGGAGTGGGAAAGGCACGAAAGCAGTTTCAGGATGCCAACAATCTGGATAAGAACCAAAGAATCGAGAATGAAGAGGACTTGAATGAATTTCTAACCCTCATCGAACAACAACCTGACGAAGAAGCAAGAGGA
Oxy 4d	Oxyopinin 4d	venom gland	Trinity 2.1.1	Illumina 3000	SignalP_5.0	MKISQVFIFVFLLMISVAWA	0	NEAYEEETNYLRERFDADVEEITPEFR	0	GIRCPKSWKCKAFKQRVLKRLLAMLRQHAFX	0																					>OXYHE_DN46003_c1_g3_i1	ATGAAGATTAGCCAAGTTTTTATCTTTGTTTTCCTCTTGATGATATCTGTTGCATGGGCTAATGAAGCATACGAGGAAGAGACAAACTACTTAAGAGAAAGATTTGACGCTGATGTGGAAGAAATAACGCCTGAGTTCCGGGGAATCAGGTGCCCCAAATCATGGAAATGCAAAGCTTTTAAGCAAAGAGTTCTAAAAAGACTCCTTGCTATGCTTCGTCAACATGCATTTTAA
Oxy 6c	Oxyopinin 6c	venom gland	Trinity 2.1.1	Illumina 3000	SignalP_5.0	MKYFAFIALLFVALACSA	0	SSESAVAQLVPSEAQDELEAQEVAQAFQRLSDAMDEEDARELTDDDLLNLSGEFERGDKSFEELEELLIPRGYVRSEEEAR	0	GFGHFFRKLLKRVKNIFKRRKHHGHHG	0	Glutamic acid 1-amide	R	1																		>OXYHE_DN43817_c3_g32_i2	ATGAAGTACTTTGCATTTATAGCTCTTCTCTTCGTCGCACTCGCTTGCAGTGCTTCAAGCGAATCTGCTGTGGCACAATTGGTACCAAGTGAGGCCCAAGATGAACTCGAAGCACAAGAAGTGGCTCAAGCATTTCAAAGACTTTCCGACGCAATGGATGAAGAAGATGCAAGGGAATTAACGGATGACGATCTACTAAATCTTTCTGGAGAATTTGAGCGAGGGGATAAGTCATTTGAAGAACTGGAGGAACTGCTTATACCTAGAGGATATGTAAGAAGTGAAGAAGAAGCCAGAGGATTCGGCCATTTCTTCAGGAAGCTTCTCAAGAGAGTGAAAAACATATTTAAACGGAGGAAGCATCATGGACATCATGGAAGA
Oxy 6c	Oxyopinin 6c	venom gland	Trinity 2.1.1	Illumina 3000	SignalP_5.0	MKYFAIIALLFVALACSA	0	SSESAVAQLVPSEAQDELEAQEVAQAFQRLSDAMDEEDARELTDDDLLNLSGEFERGDKSFEELEELLIPRGYVRSEEEAR	0	GFGHFFRKLLKRVKNIFKRRKHHGHHG	0	Glutamic acid 1-amide	R	1																		>OXYHE_DN43817_c3_g32_i6	ATGAAGTACTTTGCAATTATAGCTCTTCTCTTCGTCGCACTCGCTTGCAGTGCTTCAAGCGAATCTGCTGTGGCACAATTGGTACCAAGTGAGGCCCAAGATGAACTCGAAGCACAAGAAGTGGCTCAAGCATTTCAAAGACTTTCCGACGCAATGGATGAAGAAGATGCAAGGGAATTAACGGATGACGATCTACTAAATCTTTCTGGAGAATTTGAGCGAGGGGATAAGTCATTTGAAGAACTGGAGGAACTGCTTATACCTAGAGGATATGTAAGAAGTGAAGAAGAAGCCAGAGGATTCGGCCATTTCTTCAGGAAGCTTCTCAAGAGAGTGAAAAACATATTTAAACGGAGGAAGCATCATGGACATCATGGAAGA
Oxy 6d	Oxyopinin 6d	venom gland	Trinity 2.1.1	Illumina 3000				DELEAQEMAQAFQGLSDALDEEEARDKSFEDYIKELKELLIPRGFGRSEEEAR	1	GFGHFFRKLLKKVRNIFRRRKHHGHHG	0	Glutamic acid 1-amide	RSEEVEAR	0	FSLKKFLQKIKNQMIKNIRRAG	0	Glutamic acid 1-amide	RSEEEAR	0	GFNFKKFLQKLRRQIMKKIKKAG	0	Glutamic acid 1-amide	RSEEEEARSEEEEAR	0	GIKDYLKKLLQKAIDKIKSLRKKQDA	0		RSE	1			>OXYHE_DN43817_c3_g32_i5	GATGAACTCGAAGCACAAGAAATGGCTCAAGCATTTCAAGGACTTTCCGACGCATTGGATGAAGAAGAAGCAAGGGATAAGTCATTCGAAGATTACATAAAAGAACTGAAGGAACTGCTTATACCGAGAGGTTTCGGAAGAAGTGAAGAAGAGGCCAGAGGATTCGGCCATTTCTTCAGGAAGCTTCTCAAGAAAGTGAGAAACATATTTAGACGGAGGAAACATCATGGACATCATGGAAGAAGTGAGGAAGTTGAGGCCAGATTCAGCCTCAAAAAATTTCTTCAAAAAATCAAGAATCAGATGATCAAAAACATCCGGAGAGCCGGAAGAAGTGAAGAAGAGGCTCGAGGATTCAATTTTAAAAAGTTTCTTCAAAAACTTAGAAGGCAGATCATG…
Oxy 5g	Oxyopinin 5g														FSLKKFLQKIKNQMIKNIRRAG	0	Glutamic acid 1-amide
Oxy 5h	Oxyopinin 5h																			GFNFKKFLQKLRRQIMKKIKKAG	0	Glutamic acid 1-amide
Oxy 3k	Oxyopinin 3k																								GIKDYLKKLLQKAIDKIKSLRKKQDA	0
Oxy 6c	Oxyopinin 6c	venom gland	Trinity 2.1.1	Illumina 3000				ERGDKSFEELEELLIPRGYVRSEEEAR	1	GFGHFFRKLLKRVKNIFKRRKHHGHHG	0	Glutamic acid 1-amide	RSEEVEAR	0	FSLKRFLQKIKNQMIKNIRRAG	0	Glutamic acid 1-amide	RSEEEAR	0	GFDFKKFLQRLRNYVIKIKKAG	0	Glutamic acid 1-amide	R	1								>OXYHE_DN43817_c3_g32_i1	GAGCGAGGGGATAAGTCATTTGAAGAACTGGAGGAACTGCTTATACCTAGAGGATATGTAAGAAGTGAAGAAGAAGCCAGAGGATTCGGCCATTTCTTCAGGAAGCTTCTCAAGAGAGTGAAAAACATATTTAAACGGAGGAAGCATCATGGACATCATGGAAGAAGTGAGGAAGTTGAGGCCAGATTCAGCCTCAAAAGATTTCTTCAAAAAATCAAGAATCAGATGATCAAAAACATCCGGAGAGCCGGAAGAAGTGAAGAAGAGGCTAGAGGATTCGATTTCAAAAAGTTTCTTCAAAGACTTAGGAACTACGTGATAAAAATCAAGAAGGCTGGAAGA
Oxy 5i	Oxyopinin 5i														FSLKRFLQKIKNQMIKNIRRAG	0	Glutamic acid 1-amide
Oxy 13a	Oxyopinin 13a																			GFDFKKFLQRLRNYVIKIKKAG	0	Glutamic acid 1-amide
Oxy 15	Oxyopinin 15	venom gland	Trinity 2.1.1	Illumina 3000						QMIKNIRRAG	1	Glutamic acid 1-amide	RSEEEAR	0	GFDFKKFLQRLRNYVKKNQEGWKKX	0																>OXYHE_DN43817_c3_g32_i3	CAGATGATCAAAAACATCCGGAGAGCCGGAAGAAGTGAAGAAGAGGCTAGAGGATTCGATTTCAAAAAGTTTCTTCAAAGACTTAGGAACTACGTGAAAAAAAATCAAGAAGGCTGGAAGAAGTGA
Oxy 3l	Oxyopinin 3l	venom gland	Trinity 2.1.1	Illumina 3000						INKIKSFRKKQEA	1		RSEEEEAR	0	GLKDYLKKLLQKAIDKIKSLRKKQDA	0		RSEEEAR	0	GMKDYFKKLLQKVINKIKS	1											>OXYHE_DN43817_c3_g5_i1	ATTAACAAAATAAAGTCATTTAGGAAAAAACAGGAAGCAAGAAGTGAAGAAGAAGAGGCTAGAGGCTTGAAAGACTATTTAAAGAAATTATTGCAAAAGGCTATTGACAAAATAAAGTCATTAAGGAAAAAACAGGATGCAAGAAGTGAAGAAGAAGCTAGAGGCATGAAAGACTATTTCAAGAAATTGTTGCAAAAGGTTATTAACAAAATAAAGTCA
Oxy 3m	Oxyopinin 3m	venom gland	Trinity 2.1.1	Illumina 3000						INKIKSFRKKQEA	1		RSEEEEAR	0	GLKDYFKKLLQKAIDKIKSLRKKQDA	0		RSEEEAR	0	GMKDYFKKLLQKVINKIKS	1											>OXYHE_DN43817_c3_g8_i1	ATTAACAAAATAAAGTCATTTAGGAAAAAACAGGAAGCAAGAAGTGAAGAAGAAGAGGCTAGAGGCTTGAAAGACTATTTCAAGAAATTATTGCAAAAGGCTATTGACAAAATAAAGTCATTAAGGAAAAAACAGGATGCAAGAAGTGAAGAAGAAGCTAGAGGCATGAAAGACTATTTCAAGAAATTGTTGCAAAAGGTTATTAACAAAATAAAGTCA
Oxy 3n	Oxyopinin 3n	venom gland	Trinity 2.1.1	Illumina 3000						QDA	1		RSEEEAR	0	GMKDYFKKLLQKVINKIKSFRKKQEA	0		RSEEEEAR	0	GLKDYFKKLLQKAINKIKSLRNKQDA	0		RSE	1								>OXYHE_DN43817_c3_g22_i1	CAGGATGCAAGAAGTGAAGAAGAAGCTAGAGGCATGAAAGACTATTTCAAGAAATTGTTGCAAAAGGTTATTAACAAAATAAAGTCATTTAGGAAAAAACAGGAAGCAAGAAGTGAAGAAGAAGAGGCTAGAGGCTTGAAAGACTATTTCAAGAAATTATTACAAAAGGCTATTAACAAAATAAAGTCATTGAGGAATAAACAGGATGCAAGAAGTGAA
Oxy 3o	Oxyopinin 3o																			GLKDYFKKLLQKAINKIKSLRNKQDA	0
Oxy 8	Oxyopinin 8	venom gland	Trinity 2.1.1	Illumina 3000	SignalP_5.0	MKYFTLIALLLVALAYSASC	0	ESDETQLVPSESQDELEEQEFAEAALELYDALEEEEANELTESDLIDGFPEETER	0	SKMTLKRFLKAVKQLLKSRGLG	0	Glutamic acid 1-amide	RSEEEER	0	GKRSHFLKKLLNRIRQMLNKYSRRHG	0	Glutamic acid 1-amide	RSVEEEE	1													>OXYHE_DN43691_c0_g9_i1	ATGAAATACTTCACTCTTATAGCACTTCTTCTCGTGGCACTCGCTTATAGTGCCTCGTGTGAGTCGGATGAGACTCAGTTAGTACCCAGCGAGTCACAGGATGAACTTGAAGAGCAAGAATTTGCTGAAGCGGCTCTGGAACTTTACGATGCTCTGGAAGAAGAAGAAGCGAATGAGCTAACGGAATCTGATCTCATAGATGGATTTCCCGAAGAAACTGAAAGGAGTAAAATGACGCTTAAAAGATTCTTGAAAGCCGTGAAGCAACTGCTGAAAAGCAGGGGACTGGGAAGAAGCGAAGAGGAAGAGAGGGGAAAAAGAAGCCACTTCTTGAAGAAGCTTCTTAACAGGATCCGCCAGATGCTGAACAAGTACAGCCGTCGTCACGGAAGAAGCGTC…
Oxy 7c	Oxyopinin 7c														GKRSHFLKKLLNRIRQMLNKYSRRHG	0	Glutamic acid 1-amide
Oxy 8	Oxyopinin 8	venom gland	Trinity 2.1.1	Illumina 3000	SignalP_5.0	MKYFTLIALLLVALAYSASC	0	ESDETQLVPSESQDELEEQEFAEAALELYDALEEEEANELTESGLVDGFPEETER	0	SKMTLKRFLKAVKQLLKSRGLG	0	Glutamic acid 1-amide	RSEEEER	0	GKRSHFLKKLLNRIRQMLNKYSRRHG	0	Glutamic acid 1-amide	RSVEEEE	1													>OXYHE_DN43691_c0_g9_i2	ATGAAATACTTCACTCTTATAGCACTTCTTCTCGTGGCACTCGCTTATAGTGCCTCGTGTGAGTCGGATGAGACTCAGTTAGTACCCAGCGAGTCACAGGATGAACTTGAAGAGCAAGAATTTGCTGAAGCGGCTCTGGAACTTTACGATGCTCTGGAAGAAGAAGAAGCGAATGAGCTAACGGAATCTGGTCTCGTAGATGGATTTCCTGAAGAAACTGAAAGGAGTAAAATGACGCTTAAAAGATTCTTGAAAGCCGTGAAGCAACTGCTGAAAAGCAGGGGACTGGGAAGAAGCGAAGAGGAAGAGAGGGGAAAAAGAAGCCACTTCTTGAAGAAGCTTCTTAACAGGATCCGCCAGATGCTGAACAAGTACAGCCGTCGTCACGGAAGAAGCGTC…
Oxy 7c	Oxyopinin 7c														GKRSHFLKKLLNRIRQMLNKYSRRHG	0	Glutamic acid 1-amide
Oxy 8	Oxyopinin 8	venom gland	Trinity 2.1.1	Illumina 3000						SKMTLKRFLKAVKQLLKSRGLG	0	Glutamic acid 1-amide	RSEEEER	0	GKRSHFLKKLLNRIRQMLNKYSRRHG	0	Glutamic acid 1-amide	RSVEEEEER	0	KFSFKKLLQKIKNKIMKTFRRMG	0	Glutamic acid 1-amide	RSEEEEESR	0	GKFSSVFKKLLKTMFKRFKAYKKSQSX	0						>OXYHE_DN43691_c0_g7_i1	AGTAAAATGACGCTTAAAAGATTCTTGAAAGCCGTGAAGCAACTGCTGAAAAGCAGGGGACTGGGAAGAAGCGAAGAGGAAGAGAGGGGAAAAAGAAGCCACTTCTTGAAGAAGCTTCTTAACAGGATCCGCCAGATGCTGAACAAGTACAGCCGTCGTCACGGAAGAAGCGTCGAAGAAGAGGAAGAGAGGAAATTCAGCTTCAAGAAGCTGCTCCAGAAGATCAAAAATAAGATCATGAAGACCTTCCGAAGAATGGGAAGAAGCGAAGAAGAAGAGGAGTCTAGAGGCAAGTTTAGTTCGGTATTCAAGAAGTTGCTGAAAACCATGTTCAAGAGATTTAAGGCATATAAGAAAAGCCAGAGTTAA
Oxy 7c	Oxyopinin 7c														GKRSHFLKKLLNRIRQMLNKYSRRHG	0	Glutamic acid 1-amide
Oxy 12b	Oxyopinin 12b																			KFSFKKLLQKIKNKIMKTFRRMG	0	Glutamic acid 1-amide
Oxy 10c	Oxyopinin 10c																								GKFSSVFKKLLKTMFKRFKAYKKSQSX	0
Oxy 8	Oxyopinin 8	venom gland	Trinity 2.1.1	Illumina 3000						SKMTLKRFLKAVKQLLKSRGLG	0	Glutamic acid 1-amide	RSEEEER	0	GKRSHFLKKLLNRIRQMLNKYSRRHG	0	Glutamic acid 1-amide	RSVEEEEER	0	KFSFKKLLKKIKNKIMKTFRRMG	0	Glutamic acid 1-amide	RSEEEEESR	0	GKFSSVFKKLLKTMFKRFKAYKKSQSX	0						>OXYHE_DN43691_c0_g11_i2	AGTAAAATGACGCTTAAAAGATTCTTGAAAGCCGTGAAGCAACTGCTGAAAAGCAGGGGACTGGGAAGAAGCGAAGAGGAAGAGAGGGGAAAAAGAAGCCACTTCTTGAAGAAGCTTCTTAACAGGATCCGCCAGATGCTGAACAAGTACAGCCGTCGTCACGGAAGAAGCGTCGAAGAAGAGGAAGAGAGGAAATTCAGCTTCAAGAAGCTGCTCAAGAAGATCAAAAATAAAATCATGAAGACCTTCCGAAGAATGGGAAGAAGCGAAGAAGAAGAGGAGTCTAGAGGCAAGTTTAGTTCGGTATTCAAGAAGTTGCTGAAAACCATGTTCAAGAGATTTAAGGCATACAAGAAAAGCCAGAGTTAA
Oxy 7c	Oxyopinin 7c														GKRSHFLKKLLNRIRQMLNKYSRRHG	0	Glutamic acid 1-amide
Oxy 12a	Oxyopinin 12a																			KFSFKKLLKKIKNKIMKTFRRMG	0	Glutamic acid 1-amide
Oxy 10c	Oxyopinin 10c																								GKFSSVFKKLLKTMFKRFKAYKKSQSX	0
Oxy 9a	Oxyopinin 9a	venom gland	Trinity 2.1.1	Illumina 3000	SignalP_5.0	MKFFTIIALLLVALAYSAA	0	SESDESQLVIDTQDELEEQELAEAFLEFYNALEEENASELAESDLLDELPEENDTEGLETSEEQER	0	GSSNYFKKLLKKIRKMLDRFQHSSG	0	Glutamic acid 1-amide	RSEEEEER	0	KFNFKKFLNKLRKRIMKSFRKMG	0	Glutamic acid 1-amide	RSEEEFR	0	KVNQGFAKFLQQIKDKLKRVKSG	0	Glutamic acid 1-amide	RSEEEAR	0	KINQFLQEAKDKLKRV	1						>OXYHE_DN43743_c2_g4_i3	ATGAAGTTCTTCACGATTATAGCCCTTCTTCTTGTCGCACTCGCTTACAGTGCAGCAAGCGAATCGGATGAGAGTCAATTAGTCATCGATACACAAGATGAACTTGAAGAGCAAGAATTGGCTGAAGCGTTTCTGGAATTTTATAATGCACTGGAAGAAGAAAATGCGAGTGAGCTAGCAGAATCTGATCTTTTAGATGAGCTTCCTGAAGAAAATGATACTGAAGGATTGGAAACAAGCGAAGAACAAGAGAGAGGAAGCAGCAATTACTTTAAGAAGCTTCTCAAGAAAATCCGCAAGATGCTGGATAGATTCCAACACTCTTCTGGAAGAAGCGAAGAAGAGGAAGAGAGAAAATTCAACTTCAAGAAGTTTCTTAACAAGCTTCGAAAAAGGATC…
Oxy 12c	Oxyopinin 12c														KFNFKKFLNKLRKRIMKSFRKMG	0	Glutamic acid 1-amide
Oxy 14	Oxyopinin 14																			KVNQGFAKFLQQIKDKLKRVKSG	0	Glutamic acid 1-amide
Oxy 9a	Oxyopinin 9a	venom gland	Trinity 2.1.1	Illumina 3000	SignalP_5.0	MKFFTIIALLLVALAYSAA	0	SESDESQLVIDTQDELEEQELAEAFLEFYNALEEENASELAESDLLDELPEENDTEGLETSEEQER	0	GSSNYFKKLLKKIRKMLDRFQHSSG	0	Glutamic acid 1-amide	RSEEEEER	0	KFNFKKFLNKLRKRIMKSFRKMG	0	Glutamic acid 1-amide	RSEEEFR	0	KVNQGFAKFLQQIKDKLKRVKSG	0	Glutamic acid 1-amide	RSEEEAR	0	KINQFLQEAKDKLKRV	1						>OXYHE_DN43743_c2_g4_i1	ATGAAGTTCTTCACGATTATAGCCCTTCTTCTTGTCGCACTCGCTTACAGTGCAGCAAGCGAATCGGATGAGAGTCAATTAGTCATCGATACACAAGATGAACTTGAAGAGCAAGAATTGGCTGAAGCGTTTCTGGAATTTTATAATGCACTGGAAGAAGAAAATGCGAGTGAGCTAGCAGAATCTGATCTTTTAGATGAGCTTCCTGAAGAAAATGATACTGAAGGATTGGAAACAAGCGAAGAACAAGAGAGAGGAAGCAGCAATTACTTTAAGAAGCTTCTCAAGAAAATCCGCAAGATGCTGGATAGATTCCAACACTCTTCTGGAAGAAGCGAAGAAGAGGAAGAGAGAAAATTCAACTTCAAGAAGTTTCTTAACAAGCTTCGAAAAAGGATC…
Oxy 12c	Oxyopinin 12c														KFNFKKFLNKLRKRIMKSFRKMG	0	Glutamic acid 1-amide
Oxy 14	Oxyopinin 14																			KVNQGFAKFLQQIKDKLKRVKSG	0	Glutamic acid 1-amide
Oxy 9b	Oxyopinin 9b	venom gland	Trinity 2.1.1	Illumina 3000	SignalP_5.0	MKYFTIIALLVALAYSAA	0	SESDESQLVPIETQDELEEQELAEAFLEFYNALEEEDASELAESDLLDELPEENDTEGLETSEEQER	0	GSSNYFKKLLKKIRKMLDRFQPSSG	0	Glutamic acid 1-amide	RSEE	1																		>OXYHE_DN43743_c2_g4_i4	ATGAAGTACTTCACAATTATAGCCCTTCTTGTCGCACTCGCTTACAGTGCAGCAAGTGAATCGGATGAGAGTCAATTAGTACCCATCGAGACACAAGATGAACTTGAAGAACAAGAATTGGCTGAAGCGTTTTTGGAATTTTATAATGCACTGGAAGAAGAAGATGCGAGTGAGCTAGCAGAATCTGATCTTTTAGATGAGCTTCCTGAAGAAAATGATACTGAAGGATTGGAAACAAGCGAAGAACAAGAGAGAGGAAGCAGCAATTACTTTAAGAAGCTTCTCAAGAAAATCCGCAAGATGCTGGATAGATTCCAACCCTCTTCTGGAAGAAGCGAAGAA
Oxy 16a	Oxyopinin 16a	venom gland	Trinity 2.1.1	Illumina 3000						EAKDKLKRVKSG	1	Glutamic acid 1-amide	RSEEEAR	0	KINQFLQEAKDKLKRVKSG	0	Glutamic acid 1-amide	RSEEEAR	0	KINQFLQEAKDKLKSVKSG	0	Glutamic acid 1-amide	RSEEEAR	0	KINQFLQEAKDKLKRVKSG	0	Glutamic acid 1-amide	RSE	1			>OXYHE_DN24460_c0_g1_i2	GAAGCAAAGGACAAATTGAAGAGAGTGAAGTCCGGGAGAAGTGAAGAAGAGGCCAGAAAGATAAACCAGTTTCTCCAAGAAGCAAAGGACAAATTGAAGAGGGTAAAGTCTGGAAGAAGTGAAGAAGAGGCCAGAAAGATAAACCAGTTTCTCCAAGAAGCAAAGGACAAGTTGAAGAGTGTAAAATCTGGAAGAAGTGAAGAAGAGGCCAGAAAGATAAACCAATTTCTCCAAGAAGCAAAGGACAAATTGAAGAGGGTAAAGTCTGGAAGAAGTGAA
Oxy 16b	Oxyopinin 16b																			KINQFLQEAKDKLKSVKSG	0	Glutamic acid 1-amide
Oxy 16a	Oxyopinin 16a																								KINQFLQEAKDKLKRVKSG	0	Glutamic acid 1-amide
SP, PrP, Oxy 17	Signal peptide, Propeptide, Oxyopinin 17	venom gland	Trinity 2.1.1	Illumina 3000	SignalP_5.0	MKYFAIIALLFVALACSA	0	SRELAVAQLVPSEAQDELEAQEVAQPFQSLS	1																							>OXYHE_DN43817_c3_g13_i1	ATGAAGTACTTTGCAATTATAGCTCTTCTCTTCGTCGCACTCGCTTGCAGTGCTTCAAGGGAATTGGCTGTGGCACAATTGGTACCAAGTGAGGCCCAAGATGAACTCGAAGCACAAGAAGTGGCTCAACCATTTCAAAGCCTTTCC
Oxy 17a	Oxyopinin 17a	venom gland	Trinity 2.1.1	Illumina 3000				VPSEAQDELEAQEVAQPFQSLSDPLDEEDAR	1	ALFSDSFRRIFRNMRKQIERCEEYIKNNRGAG	0	Glutamic acid 1-amide	RSEEEAR	0	GFDFK	1																>OXYHE_DN43817_c3_g34_i1	GTACCAAGTGAGGCCCAAGATGAACTCGAAGCACAAGAAGTGGCTCAACCATTTCAAAGCCTTTCCGACCCACTGGATGAAGAAGATGCACGGGCTCTTTTCTCAGATAGTTTCCGCAGGATATTTAGAAACATGAGGAAACAGATTGAAAGATGTGAGGAATATATCAAAAACAACCGGGGAGCCGGAAGAAGTGAAGAAGAGGCTAGAGGATTCGATTTCAAA
Oxy 17b	Oxyopinin 17b	venom gland	Trinity 2.1.1	Illumina 3000		ACSA	1	SSELAVAQLVPSEAQDELEAQEVVQPFQSLSDPLDEEDAR	0	ALFSNSFRRIFRNMRKQIERCEEFIKNNRGAG	0	Glutamic acid 1-amide	RSEEEAR	0	GFDFK	1																>OXYHE_DN43817_c3_g31_i1	GCTTGCAGTGCTTCAAGCGAATTGGCTGTGGCACAATTGGTACCAAGTGAGGCCCAAGATGAACTCGAAGCACAAGAAGTGGTTCAACCATTTCAAAGCCTTTCCGACCCACTGGATGAAGAAGATGCACGGGCTCTTTTCTCAAATAGTTTCCGCAGGATATTTAGAAACATGAGGAAACAGATTGAAAGATGTGAGGAATTTATCAAAAACAACCGGGGAGCCGGAAGAAGTGAAGAAGAGGCTAGAGGATTCGATTTCAAA
Oxy 17c	Oxyopinin 17c	venom gland	Trinity 2.1.1	Illumina 3000		A	1	SRELAVAQLVPSEAQDELEAQEVAQAFQSLSDPLDEEDAR	0	AILFSRFRGIFRNMRKQIERCEEFIKNNRGAG	0	Glutamic acid 1-amide	RSEEEAR	0	GFDFK	1																>OXYHE_DN43817_c3_g21_i1	GCTTCAAGGGAATTGGCTGTGGCACAATTGGTACCAAGTGAGGCCCAAGATGAACTCGAAGCACAAGAAGTGGCTCAAGCATTTCAAAGCCTTTCCGACCCATTGGATGAAGAAGATGCACGGGCTATTCTCTTTTCTCGTTTCCGCGGGATATTTAGAAACATGAGGAAACAGATTGAAAGATGTGAGGAATTTATCAAAAACAACCGGGGAGCCGGAAGAAGTGAAGAAGAGGCTAGAGGATTCGATTTCAAA
Oxy 17d	Oxyopinin 17d	venom gland	Trinity 2.1.1	Illumina 3000				VPSEAQDELEAQEVAQAFQSLSDPLDEEEAR	1	DLLFSRFRGIFRNMRKQIERCEEFIKNNRGAG	0	Glutamic acid 1-amide	RSEEEAR	0																		>OXYHE_DN43817_c3_g33_i1	GTACCAAGTGAGGCCCAAGATGAACTCGAAGCACAAGAAGTGGCTCAAGCATTTCAAAGCCTTTCCGACCCATTGGATGAAGAAGAGGCACGGGATCTTCTCTTTTCTCGTTTCCGCGGGATATTTAGAAACATGAGGAAACAGATTGAAAGATGTGAGGAATTTATCAAAAACAACCGGGGAGCCGGAAGAAGTGAAGAAGAGGCTAGA
Oxy 17e	Oxyopinin 17e	venom gland	Trinity 2.1.1	Illumina 3000				ELEAQEVAQPFQSLSDPLDEEDAR	1	ALFSYRNFGAFRKMDKEIERCNEFIKNIRGAG	0	Glutamic acid 1-amide	RSEEEAR	0	GFDFKKFLQRLRNYVKKIKKAG	0	Glutamic acid 1-amide	RSEEEE	1													>OXYHE_DN43817_c3_g32_i7	GAACTCGAAGCACAAGAAGTGGCTCAACCATTTCAAAGCCTTTCCGACCCACTGGATGAAGAAGATGCACGGGCTCTTTTCTCATACCGTAACTTCGGGGCATTTAGAAAGATGGATAAAGAGATTGAAAGATGTAATGAATTTATCAAAAACATCCGGGGAGCCGGAAGAAGTGAAGAAGAGGCTAGAGGATTCGATTTCAAAAAGTTTCTTCAAAGACTTAGGAACTACGTGAAAAAAATCAAGAAGGCTGGAAGAAGTGAAGAAGAGGAA
Oxy 13b	Oxyopinin 13b														GFDFKKFLQRLRNYVKKIKKAG	0	Glutamic acid 1-amide
Oxy 17f	Oxyopinin 17f	venom gland	Trinity 2.1.1	Illumina 3000				LEAQEVAQPFQSLSDPLDEEDAR	1	ALFSDRGFGEFRKMDKVIERCEEFIKNNRGAG	0	Glutamic acid 1-amide	RSEEEAR	0	GFDFK	1																>OXYHE_DN43817_c3_g4_i1	CTCGAAGCACAAGAAGTGGCTCAACCATTTCAAAGCCTTTCCGACCCACTGGATGAAGAAGATGCACGGGCTCTTTTCTCAGACCGTGGCTTCGGGGAATTTAGAAAAATGGATAAAGTGATTGAAAGATGTGAGGAATTTATCAAAAACAACCGGGGAGCCGGAAGAAGTGAAGAAGAGGCTAGAGGATTCGATTTCAAA
Oxy 17g	Oxyopinin 17g	venom gland	Trinity 2.1.1	Illumina 3000				VPSEAQDELEAQEVAQPFQSLSDPLDEEDAR	1	ALFSNRGFGVYRKMDKVIERCEEFIKNNRGAG	0	Glutamic acid 1-amide	RSEEEAR	0																		>OXYHE_DN43817_c3_g23_i1	GTACCAAGTGAGGCCCAAGATGAACTCGAAGCACAAGAAGTGGCTCAACCATTTCAAAGCCTTTCCGACCCACTGGATGAAGAAGATGCACGGGCTCTTTTCTCAAACCGTGGCTTCGGGGTATATAGAAAAATGGATAAAGTGATTGAAAGATGTGAGGAATTTATCAAAAACAACCGGGGAGCCGGAAGAAGTGAAGAAGAGGCTAGA
Oxy 17h	Oxyopinin 17h	venom gland	Trinity 2.1.1	Illumina 3000		ACSA	1	SSELAVAQLVPSEAQDELEAQEVAQPFQSLSDPLDEEDAR	0	ALFSDRIIGAFRNMRKQIKRCEEFIKNNRGAG	0	Glutamic acid 1-amide	RSEEEAR	0	GFDFK	1																>OXYHE_DN43817_c3_g29_i1	GCTTGCAGTGCTTCAAGCGAATTGGCTGTGGCACAATTGGTACCAAGTGAGGCCCAAGATGAACTCGAAGCACAAGAAGTGGCTCAACCATTTCAAAGCCTTTCCGACCCACTGGATGAAGAAGATGCACGGGCTCTTTTCTCAGACCGTATCATCGGGGCATTTAGAAACATGAGGAAACAGATTAAAAGATGTGAGGAATTTATCAAAAACAACCGGGGAGCCGGAAGAAGTGAAGAAGAGGCTAGAGGATTCGATTTCAAA
Oxy 17i	Oxyopinin 17i	venom gland	Trinity 2.1.1	Illumina 3000		ALACSA	1	SRELAVAQLVPSEAQDELEAQEVAQAFQSLSDPLDEEDAR	0	ALFSGSGFRIFRNMRKQIERCEEFIKNNRGAG	0	Glutamic acid 1-amide	RSEEEAR	0	GFDFK	1																>OXYHE_DN43817_c3_g6_i1	GCACTCGCTTGCAGTGCTTCAAGGGAATTGGCTGTGGCACAATTGGTACCAAGTGAGGCCCAAGATGAACTCGAAGCACAAGAAGTGGCTCAAGCATTTCAAAGCCTTTCCGACCCATTGGATGAAGAAGATGCAAGGGCTCTTTTCTCAGGCAGTGGCTTCAGGATATTTAGAAACATGAGGAAACAGATTGAAAGATGTGAGGAATTTATCAAAAACAACCGGGGAGCCGGAAGAAGTGAAGAAGAGGCTAGAGGATTCGATTTCAAA
Oxy 17j	Oxyopinin 17j	venom gland	Trinity 2.1.1	Illumina 3000		ALACSA	1	SSELAVAQLVPSEAQDELEAQEVAQAFQSLSDPLDEEDAR	0	ATYSGSGFRILRNMRKQIERCEEFIKNNRGAG	0	Glutamic acid 1-amide	RSEEEAR	0	GFDFK	1																>OXYHE_DN43817_c3_g3_i1	GCACTCGCTTGCAGTGCTTCAAGCGAATTGGCTGTGGCACAATTGGTACCAAGTGAGGCCCAAGATGAACTCGAAGCACAAGAAGTGGCTCAAGCATTTCAAAGCCTTTCCGACCCATTGGATGAAGAAGATGCAAGGGCTACTTACTCAGGCAGTGGCTTCAGGATACTTAGAAACATGAGGAAACAGATTGAAAGATGTGAGGAATTTATCAAAAACAACCGGGGAGCCGGAAGAAGTGAAGAAGAGGCTAGAGGATTCGATTTCAAA
Oxy 17k	Oxyopinin 17k	venom gland	Trinity 2.1.1	Illumina 3000		ACSA	1	SSELAVAQLVPSEAQDELEAQEVAQAFQSLSNPLDEEDAR	0	ALFSGSGYRIFRNMRKQIERCEEFIKNNRGAG	0	Glutamic acid 1-amide	RSEEEAR	0	GFDFK	1																>OXYHE_DN43817_c3_g16_i1	GCTTGCAGTGCTTCAAGCGAATTGGCTGTGGCACAATTGGTACCAAGTGAGGCCCAAGATGAACTCGAAGCACAAGAAGTGGCTCAAGCATTTCAAAGCCTTTCAAACCCATTGGATGAAGAAGATGCAAGGGCTCTTTTCTCAGGCAGTGGCTACAGGATATTTAGAAACATGAGGAAACAGATTGAAAGATGTGAGGAATTTATCAAAAACAACCGGGGAGCCGGAAGAAGTGAAGAAGAGGCTAGAGGATTCGATTTCAAA
Oxy 5p	Oxyopinin 5p	venom gland	Trinity 2.1.1	Illumina 3000						GAG	1	Glutamic acid 1-amide	RSEEEAR	0	GLDFKKFLQKLRKQIMKNIKKAG	0	Glutamic acid 1-amide	RSEEQETR	0	SEEKIHLKDGYLKDALAEFIKPFKEKIVALRKAGCKIX	0											>OXYHE_DN30494_c0_g1_i2	GGAGCCGGAAGAAGTGAAGAAGAGGCTAGAGGATTGGATTTCAAAAAGTTTCTTCAAAAACTTAGGAAGCAGATCATGAAAAACATCAAGAAGGCTGGAAGAAGTGAAGAACAGGAAACAAGAAGTGAAGAAAAAATACACTTAAAGGACGGATACTTAAAGGACGCTCTGGCGGAATTTATTAAGCCTTTTAAAGAAAAAATAGTCGCTTTGAGAAAAGCAGGATGCAAGATATGA
Oxy 18a	Oxyopinin 18a																			SEEKIHLKDGYLKDALAEFIKPFKEKIVALRKAGCKIX	0
Oxy 5j	Oxyopinin 5j	venom gland	Trinity 2.1.1	Illumina 3000									SEEEAR	1	GFNFKKFLQKLRKQIMKNMKKAG	0	Glutamic acid 1-amide	RSEEQETR	0	SEEKIHLKDGYLKDALAEFIKPFKEKIVALRKAGCKIX	0											>OXYHE_DN43817_c2_g4_i2	AGTGAAGAAGAGGCTAGAGGATTCAATTTCAAAAAGTTTCTTCAAAAACTTAGGAAGCAGATCATGAAAAACATGAAGAAGGCTGGAAGAAGTGAAGAACAGGAAACAAGAAGTGAAGAAAAAATACACTTAAAGGACGGATACTTAAAGGACGCTCTGGCGGAATTTATTAAGCCTTTTAAAGAAAAAATAGTCGCTTTGAGAAAAGCAGGATGCAAGATATGA
Oxy 18a	Oxyopinin 18a																			SEEKIHLKDGYLKDALAEFIKPFKEKIVALRKAGCKIX	0
Oxy 5k	Oxyopinin 5k	venom gland	Trinity 2.1.1	Illumina 3000						RKQIERCEEFIKNNRGAG	1	Glutamic acid 1-amide	RSEEEAR	0	GFNFKKFLQKLRKQFMKNIKKAG	0	Glutamic acid 1-amide	RSEEQETR	0													>OXYHE_DN30494_c0_g1_i6	AGGAAACAGATTGAAAGATGTGAGGAATTTATCAAAAACAACCGGGGAGCCGGAAGAAGTGAAGAAGAGGCTAGAGGATTCAATTTCAAAAAGTTTCTTCAAAAACTTAGGAAGCAGTTCATGAAAAACATCAAGAAGGCTGGAAGAAGTGAAGAACAGGAAACAAGA
Oxy 5l	Oxyopinin 5l	venom gland	Trinity 2.1.1	Illumina 3000						RKQIERCEEFIKNNRGAG	1	Glutamic acid 1-amide	RSEEEAR	0	GFNFKKFLQKLRKQIMKNIKKAG	0	Glutamic acid 1-amide	RSEEQEARSEEEGAR	0													>OXYHE_DN30494_c0_g1_i1	AGGAAACAGATTGAAAGATGTGAGGAATTTATCAAAAACAACCGGGGAGCCGGAAGAAGTGAAGAAGAGGCTAGAGGATTCAATTTCAAAAAGTTTCTTCAAAAACTTAGGAAGCAGATCATGAAAAACATCAAGAAGGCTGGAAGAAGTGAAGAACAGGAGGCAAGAAGTGAAGAAGAAGGGGCTAGA
Oxy 5m	Oxyopinin 5m	venom gland	Trinity 2.1.1	Illumina 3000									SEEEAR	1	GLNFKKFLQKLRKQIMKNMKKAG	0	Glutamic acid 1-amide	RSEEQETR	0	SGE	1											>OXYHE_DN43817_c2_g1_i2	AGTGAAGAAGAGGCTAGAGGATTGAATTTCAAAAAGTTTCTTCAAAAACTTAGGAAGCAGATCATGAAAAACATGAAGAAGGCTGGAAGAAGTGAAGAACAGGAAACAAGAAGTGGAGAA
Oxy 5n	Oxyopinin 5n	venom gland	Trinity 2.1.1	Illumina 3000									SEEEAR	1	GFNFKKFLQKLRKQIIKNMKKAG	0	Glutamic acid 1-amide	RSEEQETRSEEER	0	GKFKDLRDSLPKIFQAYKEKIEKIVALRKAGCKIX	0											>OXYHE_DN43817_c2_g1_i1	AGTGAAGAAGAGGCTAGAGGATTCAATTTCAAAAAGTTTCTTCAAAAACTTAGGAAGCAGATCATAAAAAACATGAAGAAGGCTGGAAGAAGTGAAGAACAGGAAACAAGAAGTGAAGAAGAAAGGGGTAAATTTAAGGACTTAAGGGACTCTCTGCCGAAAATTTTTCAGGCTTATAAAGAAAAAATAGAAAAAATAGTCGCTTTGAGAAAAGCAGGATGCAAGATATGA
Oxy 18b	Oxyopinin 18b																			GKFKDLRDSLPKIFQAYKEKIEKIVALRKAGCKIX	0
Oxy 5j	Oxyopinin 5j	venom gland	Trinity 2.1.1	Illumina 3000									SEEEAR	1	GFNFKKFLQKLRKQIMKNMKKAG	0	Glutamic acid 1-amide	RSEEQETRSEEER	0	GALKDLRDALPEISRVFKEKLEKIVALRKAGCKIX	0											>OXYHE_DN43817_c2_g3_i1	AGTGAAGAAGAGGCTAGAGGATTCAATTTCAAAAAGTTTCTTCAAAAACTTAGGAAGCAGATCATGAAAAACATGAAGAAGGCTGGAAGAAGTGAAGAACAGGAAACAAGAAGTGAAGAAGAAAGGGGTGCATTAAAGGACTTAAGGGACGCTCTGCCGGAAATTTCTCGGGTTTTTAAAGAAAAACTAGAAAAAATAGTCGCTTTGAGAAAAGCAGGATGCAAGATATGA
Oxy 18c	Oxyopinin 18c																			GALKDLRDALPEISRVFKEKLEKIVALRKAGCKIX	0
Oxy 5j	Oxyopinin 5j	venom gland	Trinity 2.1.1	Illumina 3000									SEEEAR	1	GFNFKKFLQKLRKQIMKNMKKAG	0	Glutamic acid 1-amide	RSEEQETRSEEER	0	GELKDLRDKLPEIFQAYKEKIEKIVALRKAGCKIX	0											>OXYHE_DN43817_c2_g4_i1	AGTGAAGAAGAGGCTAGAGGATTCAATTTCAAAAAGTTTCTTCAAAAACTTAGGAAGCAGATCATGAAAAACATGAAGAAGGCTGGAAGAAGTGAAGAACAGGAAACAAGAAGTGAAGAAGAAAGGGGTGAATTAAAGGACTTAAGGGACAAACTGCCGGAAATTTTTCAGGCTTATAAAGAAAAAATAGAAAAAATAGTCGCTTTGAGAAAAGCAGGATGCAAGATATGA
Oxy 18d	Oxyopinin 18d																			GELKDLRDKLPEIFQAYKEKIEKIVALRKAGCKIX	0
Oxy 5o	Oxyopinin 5o	venom gland	Trinity 2.1.1	Illumina 3000						GAG	1	Glutamic acid 1-amide	RSEEEAR	0	GFNFKKFLQKLRKQIMKNMKKTG	0	Glutamic acid 1-amide	RSEEQETRSEEER	0	AVKYLNDILTKLIHSFEEEKVALRKAGCKIX	0											>OXYHE_DN30494_c0_g1_i4	GGAGCCGGAAGAAGTGAAGAAGAGGCTAGAGGATTCAATTTCAAAAAGTTTCTTCAAAAACTTAGGAAGCAGATCATGAAAAACATGAAGAAAACTGGAAGAAGTGAAGAACAGGAAACAAGAAGTGAAGAAGAAAGGGCTGTTAAATACTTAAACGACATTCTGACGAAACTTATTCATTCTTTTGAAGAAGAAAAAGTCGCTTTGAGAAAAGCAGGATGCAAGATATGA
Oxy 18e	Oxyopinin 18e																			AVKYLNDILTKLIHSFEEEKVALRKAGCKIX	0
SP, PrP, Oxy 19	Signal peptide, Propeptide, Oxyopinin 19	venom gland	Trinity 2.1.1	Illumina 3000	SignalP_5.0	MKCFTIFAVLLLSLTYCAA	0	YPVSEFNDVAEDKSLDYELALEFLGRFDNEASLNALVSSLQLESVEEEAR	0	FRSSFHGLNVL	1																					>OXYHE_DN41027_c0_g7_i5	ATGAAGTGCTTTACAATTTTTGCTGTTCTTCTTTTGTCACTTACATATTGTGCAGCATATCCCGTAAGCGAGTTCAATGATGTGGCGGAAGACAAATCTTTGGACTATGAACTGGCATTAGAGTTTTTAGGAAGATTTGATAATGAAGCCAGTTTGAATGCCCTAGTGAGCTCACTGCAACTGGAGAGTGTGGAGGAAGAGGCAAGGTTCCGATCATCATTCCACGGTTTGAACGTGCTT
Oxy 19a	Oxyopinin 19a	venom gland	Trinity 2.1.1	Illumina 3000				LNALVSSLQLESVEEEAR	1	FRSSFHGLNVLAKRGALKKLAEQANKQNANQSNKTNKPNPCX	0																					>OXYHE_DN41027_c0_g11_i1	TTGAATGCCCTAGTGAGCTCACTGCAACTGGAGAGTGTGGAGGAAGAGGCAAGGTTCCGATCATCATTCCACGGTTTGAACGTGCTTGCAAAAAGAGGAGCGCTGAAGAAACTAGCGGAACAAGCAAATAAACAAAACGCAAATCAAAGCAACAAAACCAATAAACCTAATCCATGTTAA
Oxy 19b	Oxyopinin 19b	venom gland	Trinity 2.1.1	Illumina 3000				LNALVSSLQLESVEEEAR	1	FRSSFHGLNVLAKRGALKKLAEQANKQNANQSDKTNKPNPCX	0																					>OXYHE_DN41027_c0_g19_i1	TTGAATGCCCTAGTGAGCTCACTGCAACTGGAGAGTGTGGAGGAAGAGGCAAGGTTCCGATCATCATTCCACGGTTTGAACGTGCTTGCGAAAAGAGGAGCGCTGAAGAAATTAGCGGAACAAGCAAATAAACAAAATGCAAATCAAAGCGACAAAACCAATAAACCTAATCCATGTTAA
Oxy 19c	Oxyopinin 19c	venom gland	Trinity 2.1.1	Illumina 3000				LNALVSSLQLESVEEEAR	1	FRSSFHGLNVLAKRGALKKLAEQANRQNANQSDKTNKPNPCX	0																					>OXYHE_DN41027_c0_g3_i1	TTGAATGCCCTAGTGAGCTCACTGCAACTGGAGAGTGTGGAGGAAGAGGCAAGGTTCCGATCATCATTCCACGGTTTGAACGTGCTTGCGAAAAGAGGAGCGCTGAAGAAATTAGCGGAACAAGCAAATAGACAAAATGCAAATCAAAGTGACAAAACCAATAAACCTAATCCATGTTAA

## Sheet: OXYHE_overview
AC	sample_alias (contig_name)	sample_title_long	sample_title_short	bps	aa	sample_alias (contig_name)	nt_full
OU066370	OXYHE_DN39876_c2_g11_i1	Signal peptide1, Propeptide, Oxyopinin 1	SP1, PrP, Oxy 1	174	58	>OXYHE_DN39876_c2_g11_i1	ATGAAGTGCTACACAATTGCTGTTCTTCTCCTCTTGGCTCTTACTTACACTGCCACATGTGCACCAAATGATGAGTCCACTGAGGTGCTTGAAGACCAATCTATGGACAATGAACTGGCCTTAGAGGTTTTAGGAAGTTTCGATAATGAAGACAGTCTGAATGCCCTAGTCAGC
OU066386	OXYHE_DN39876_c2_g14_i1	Oxyopinin 1k	Oxy 1k	306	102	>OXYHE_DN39876_c2_g14_i1	GCCACATGTGCACCAAATGATGAGTCCACTGAGGTGCTTGAAGACCAATCTATGGACAATGAACTGGCCTTAGAGGTTTTAGGAAGTTTCGATAATGAAGACAGTCTGAATGCCCTAGTCAGCTTCATGCAACTGGAGAGTGTGGAAGAAGAGGCAAGGTTCCGAGGATTGGCCAAGCTTCTTAAGATTGGCCTGAAATCGTTCGCCAGGGTGCTGAAGAAAGTCTTGCCGAAGGCTGCCAAGGCTGGCAAATCATTGGCCAAGTCGTTAGCCGATGAAAATGCCATCAGACAACAAAACCAATAA
OU066399	OXYHE_DN39876_c2_g20_i2	Oxyopinin 1k	Oxy 1k	312	104	>OXYHE_DN39876_c2_g20_i2	TACACTGCCACATGTGCACCAAATGATGAGTCCACTGAGGTGCTTGAAGACCAATCTATGGACAATGAACTGGCCTTAGAGGTTTTAGGAAGTTTCGATAATGAAGACAGTCTGAATGCCCTAGTCAGCTTCATGCAACTGGAGAGTCTGGAAGAAGAGGCAAGGTTCCGAGGATTGGCCAAGCTTCTTAAGATCGGCCTGAAATCGTTCGCCAGGGTGCTGAAGAAAGTCTTGCCGAAGGCTGCCAAGGCTGGCAAATCATTGGCCAAGTCGTTAGCCGATGAAAATGCCATCAGACAACAAAACCAATAA
OU066419	OXYHE_DN41027_c0_g18_i1	Oxyopinin 1l	Oxy 1l	267	89	>OXYHE_DN41027_c0_g18_i1	GAAGATGAATCTTTGGACAATCAACTGGCAGTAGAGTTTTTAGGAAGTTTTGATAATGAAGACAGTTTGAATGCCCTAGTCAGCTTAATGCAACTGGAGACCGTGGAGGAAGAGGCAAGGTTCCGAGGTTTGGCCAAGCTTCTTAAGATCGCCCTGAAAGCTTTGGCCAGGGTGATTCAGAAATTCTTGCCGAAGGCTGCCAAGGCTGGAAAAGCACTAGTCAAGTCACTGGCCGATGAAGATGCCATCAGACAACAAAACCAATAA
OU066455	OXYHE_DN41027_c0_g1_i1	Oxyopinin 1m	Oxy 1m	267	89	>OXYHE_DN41027_c0_g1_i1	GAAGATGAATCTTTGGACAATCAACTGGCAGTAGAGTTTTTAGGAAGTTTTGATAATGAAGACAGTTTGAATGCCCTAGTCAGCTTAATGCAACTGGAGACTGTGGAGGAAGAGGCAAGGTTCCGAGGTTTGGCCAAGCTTCTTAAGATCGCCCTGAAAGCTTTGGCCAGGGTGGTTCAGAAATTCTTGCCGAAGGCTGCCAAGGCTGGAAAAGCACTCGTCAAATCACTGGCCGATGAAGATGCCATCAGACAACAAAACCAATAA
OU066461	OXYHE_DN41027_c0_g23_i1	Oxyopinin 1n	Oxy 1n	189	63	>OXYHE_DN41027_c0_g23_i1	GTCAGCTTAATGCAACTGGAGACTGTGGAGGAAGAGGCAAGGTTCCGAGGTTTGGCCAAGCTTCTTAAGATTGCCCTGAAAGCTTTGGCCAAGGTGATTCAGAAATTCTTGCCGAAGGCTGCCAAGGCTGGAAAAGCACTCGTCAAGTCACTGGCCGATGAAGATGCCATCAGACAACAAAACCAATAA
OU066385	OXYHE_DN39876_c2_g1_i1	Signal peptide2, Propeptide, Oxyopinin 1	SP2, PrP, Oxy 1	192	64	>OXYHE_DN39876_c2_g1_i1	ATGAAGTGCTTCACAATTGCTGCTCTTCTCCTCTTGGCTCTCACTTACACTGCCACATGTGCACCAAATGATGAGTTCACTGAGGTGCTTGAAGACGAATCTATGGACAACGAACTGGCCTTAGAGGTTTTAGGGAGTTTCGATAATGAAGACAGCCTGAATGCCCTAGTCAGCTTAATGCAACTGGAGAGT
OU066400	OXYHE_DN39876_c2_g5_i1	Signal peptide3, Propeptide, Oxyopinin 1	SP3, PrP, Oxy 1	285	95	>OXYHE_DN39876_c2_g5_i1	ATGAAGTGCTACACAATTGCTGCTCTTCTCCTCTTGGCTCTGACTTACACAGCCACATGTGCACCAAATGATGAGTTCACTGAGGTGCTTGAAGACGAATCTGTGGACAATGAACTGGCCTTAGAGGTTTTAGGAAGTTTCGATAATGAAGACAGTCTGAATGCCCTCGTCAGCTTAATGCAACTGGAGACTGTGGAGGAAGAAGCAAGGTTCAAAGGTTTGGCCAAGCTTCTCAAGATCGGCCTGAAAGCTTTGGCCAAGGTGATTCAAAAAGCCTTGCCGAAG
OU066295	OXYHE_DN25545_c1_g2_i1	Oxyopinin 1o	Oxy 1o	222	74	>OXYHE_DN25545_c1_g2_i1	AGTTTCGATCATTACGACAGTCTGAATGCCCTCGTCAGCTTAATGCAACTGGAGACTGTGGAGGAAGAAGCAAGGTTCAAAGGTTTGGCCAAGCTTCTTAAGATCGGCCTGAAAGCTTGGGCCAAGGTGATTCAGAAAGCCTTGCCGAAGGCTGCCAAGGCTGGCAAAGCACTCGCCAAGTCACTGGCCGATGAAAATGCCATTAGACAACAAAACCAATAA
OU066317	OXYHE_DN25545_c1_g3_i1	Oxyopinin 1p	Oxy 1p	222	74	>OXYHE_DN25545_c1_g3_i1	AGTTTCGATCATTACGACAGTCTGAATGCCCTCGTCAGCTTAATGCAACTGGAGACTGTGGAGGAAGAAGCAAGGTTCAAAGGTTTGGCCAAGCTTCTCAAGATCGGCCTGAAAGCTTTGGCCAAGGTGATTCAGAAAGCCTTGCCGAAGGCTGCCAAGGCTGGCAAAGCTCTCGCCAAGTCATTGGCCGACGAAAATGCCATCAGACAACAAAACCAATAA
OU066316	OXYHE_DN25545_c1_g6_i1	Oxyopinin 1q	Oxy 1q	222	74	>OXYHE_DN25545_c1_g6_i1	AGTTTCGATCATTACGACAGTCTGAATGCCCTCGTCAGCTTAATGCAACTGGAGACTGTGGAGGAAGAAGCAAGGTTCAAAGGTTTGGCCAAGCTTCTCAAGATCGGCCTGAAAGCTTTGGCCAAGGTGATTCAAAAAGCCTTGCCGAAGGCTGCCAAGGCTGGCAAATCATTGGCCAAGTCGTTAGCCGATGAAAATGCTATCAGACAACAAAACCAATAA
OU066872	OXYHE_DN45808_c1_g6_i1	Signal peptide, Propeptide, Oxyopinin 11	SP, PrP, Oxy 11	243	81	>OXYHE_DN45808_c1_g6_i1	ATGAATTTTTATTCAGTCGCTGTTCTTCTCCTCTTGTCACTCGCCTACAGTGCTACATGCACATCATATGACGAGTCCTATGAGGTTTTCGGAGACCAAGCAATGGAAGACCAATTCGACAATGAACTGGCCGTAGAAGTTTTAGGAAGCATTGATAATGAAGACACCCTGAATGCCCTGGTCAGCCTTATGGAACTGGAGCAGCCAGAAGAGGAGGCTAGGTTCCGAGGTTTGGCTAAGCTT
OU066864	OXYHE_DN45808_c1_g20_i4	Oxyopinin 11	Oxy 11	306	102	>OXYHE_DN45808_c1_g20_i4	CAAGCAATGGAAGACCAATTCGACAATGAACTGGCCGTAGAAGTTTTAGGAAGCATTGATAATGAAGACACCCTGAATGCCCTGGTCAGCCTTATGGAACTGGAGCAGCCAGAAGAGGAGGCTAGGTTCCGAGGTTTGGCTAAGCTTTTGAAGATCGGCCTTAAGTCTTTCGCCAGGGTATTGCAGAAAGTCTTGCCGAAGGCTGCCAGGGGAATGAAGAAAGTCTTGCCGAAGGCTGCCAAGTTTGGCAAATCATTGGCCAAGTCATTCGCCGATGAAGATGCCATCAGACAACAAAAACAATAA
OU066842	OXYHE_DN43997_c6_g2_i2	Oxyopinin 2f	Oxy 2f	384	128	>OXYHE_DN43997_c6_g2_i2	ATGAAGCTCTACGCAGTCATTTCCATCCTTCTCTTGGCCATCGTATACAGTGCCAAGTGTGCTCCCAGTGAGTATGTAAGCGAAGTAGAAAGCGTTACATTAGATGAGGAATTTGATGATAAACTTGCCTTTGAATTAGCAAACAACTTCGAGAATGAAGAGGACTTGAATGCCTTGCTCACCCTTATCGAGGTGCAGAATGACGAGGAAGCAAGAATAAAATTCTCAGGTTTCGCCAAAGTGCTGAGGTCCATTGCTAAGATCTTCAAGGGAGTTGGAAAGGTCCGAAAGTCGTTCAAGGATGCCAGCAATCTGGATAAGAACCAAAGAATTGAGAATGAAGAGGACTTGGACGAATTTTTAACCCTCATCGAACAACAACCT
OU066369	OXYHE_DN36371_c0_g1_i2	Signal peptide1, Propeptide, Oxyopinin 2	SP1, PrP, Oxy 2	306	102	>OXYHE_DN36371_c0_g1_i2	ATGAAGTGCTACGCCATCGCCGCTGTCCTACTCTTGGCCCTCGTTTACAGTGCCAAGTGCGCTCCCAGTGAGTATATTAGTGAAGTAGAAAGCCAAACAGTTGATGAGGCATTCGACGATGAACTTACCGTGGAATTAGCAAACAACTTCGAGAATGAAGAGGATTTGAATGCCTTGCTCACCCTCATCGACCAACAACAACCTGACGAAGAAGCAAGAGGAAAATTTTCAGGTTTCGCTAAAGTGCTGAGGTCCATTGCTAAGTTCTTCAACGGAGTCCGTAAGGTCCGGAAGGCGTTCAAGAAT
OU066858	OXYHE_DN44836_c7_g5_i1	Oxyopinin 2g	Oxy 2g	138	46	>OXYHE_DN44836_c7_g5_i1	CAACAACCTGACGAAGAAGCAAGAGGAAAATTCTCAGGTTTCGCCAAAGTGCTGAGGTCCATTGCTAAGTTCTTCAAGGGAGTCGGAAAGGTGCGAAAGTCCTTCAAGAATGCCAGTGATTTGGATAACAACCAGTAA
OU066836	OXYHE_DN43997_c4_g1_i1	Oxyopinin 2h	Oxy 2h	339	113	>OXYHE_DN43997_c4_g1_i1	AGGGCCATTGCTAAGTTCTTCAAGGGAGTGGGAAAGGCACGAAAGCAGTTTCAGGATGCCAACAATCTGGATAAGAACCAAAGAATCGAGAATGAAGAGGACTTGAATGAATTTCTAACCCTCATCGAACAACAACCTGACGAAGAAGCAAGAGGAAAGTTATCAGGATTCTCTAAAATGTTGAGGGCCATTGCTAAGTTCTTCAAGGGAGTGGGAAAGGCACGAAAGCAGTTTCAGGATGCCAACAATCTGGATAAGAACCAAAGAATCGAGAATGAAGAGGACTTGAATGAATTTCTAACCCTCATCGAACAACAACCTGACGAAGAAGCAAGAGGA
OU066881	OXYHE_DN46003_c1_g3_i1	Oxyopinin 4d	Oxy 4d	234	78	>OXYHE_DN46003_c1_g3_i1	ATGAAGATTAGCCAAGTTTTTATCTTTGTTTTCCTCTTGATGATATCTGTTGCATGGGCTAATGAAGCATACGAGGAAGAGACAAACTACTTAAGAGAAAGATTTGACGCTGATGTGGAAGAAATAACGCCTGAGTTCCGGGGAATCAGGTGCCCCAAATCATGGAAATGCAAAGCTTTTAAGCAAAGAGTTCTAAAAAGACTCCTTGCTATGCTTCGTCAACATGCATTTTAA
OU066708	OXYHE_DN43817_c3_g32_i2	Oxyopinin 6c	Oxy 6c	381	127	>OXYHE_DN43817_c3_g32_i2	ATGAAGTACTTTGCATTTATAGCTCTTCTCTTCGTCGCACTCGCTTGCAGTGCTTCAAGCGAATCTGCTGTGGCACAATTGGTACCAAGTGAGGCCCAAGATGAACTCGAAGCACAAGAAGTGGCTCAAGCATTTCAAAGACTTTCCGACGCAATGGATGAAGAAGATGCAAGGGAATTAACGGATGACGATCTACTAAATCTTTCTGGAGAATTTGAGCGAGGGGATAAGTCATTTGAAGAACTGGAGGAACTGCTTATACCTAGAGGATATGTAAGAAGTGAAGAAGAAGCCAGAGGATTCGGCCATTTCTTCAGGAAGCTTCTCAAGAGAGTGAAAAACATATTTAAACGGAGGAAGCATCATGGACATCATGGAAGA
OU066742	OXYHE_DN43817_c3_g32_i6	Oxyopinin 6c	Oxy 6c	381	127	>OXYHE_DN43817_c3_g32_i6	ATGAAGTACTTTGCAATTATAGCTCTTCTCTTCGTCGCACTCGCTTGCAGTGCTTCAAGCGAATCTGCTGTGGCACAATTGGTACCAAGTGAGGCCCAAGATGAACTCGAAGCACAAGAAGTGGCTCAAGCATTTCAAAGACTTTCCGACGCAATGGATGAAGAAGATGCAAGGGAATTAACGGATGACGATCTACTAAATCTTTCTGGAGAATTTGAGCGAGGGGATAAGTCATTTGAAGAACTGGAGGAACTGCTTATACCTAGAGGATATGTAAGAAGTGAAGAAGAAGCCAGAGGATTCGGCCATTTCTTCAGGAAGCTTCTCAAGAGAGTGAAAAACATATTTAAACGGAGGAAGCATCATGGACATCATGGAAGA
OU066737	OXYHE_DN43817_c3_g32_i5	Oxyopinin 6d, Oxyopinin 5g, Oxyopinin 5h, Oxyopinin 3k	Oxy 6d, Oxy 5g, Oxy 5h, Oxy 3k	552	184	>OXYHE_DN43817_c3_g32_i5	GATGAACTCGAAGCACAAGAAATGGCTCAAGCATTTCAAGGACTTTCCGACGCATTGGATGAAGAAGAAGCAAGGGATAAGTCATTCGAAGATTACATAAAAGAACTGAAGGAACTGCTTATACCGAGAGGTTTCGGAAGAAGTGAAGAAGAGGCCAGAGGATTCGGCCATTTCTTCAGGAAGCTTCTCAAGAAAGTGAGAAACATATTTAGACGGAGGAAACATCATGGACATCATGGAAGAAGTGAGGAAGTTGAGGCCAGATTCAGCCTCAAAAAATTTCTTCAAAAAATCAAGAATCAGATGATCAAAAACATCCGGAGAGCCGGAAGAAGTGAAGAAGAGGCTCGAGGATTCAATTTTAAAAAGTTTCTTCAAAAACTTAGAAGGCAGATCATG…
OU066700	OXYHE_DN43817_c3_g32_i1	Oxyopinin 6c, Oxyopinin 5i, Oxyopinin 13a	Oxy 6c, Oxy 5i, Oxy 13a	342	114	>OXYHE_DN43817_c3_g32_i1	GAGCGAGGGGATAAGTCATTTGAAGAACTGGAGGAACTGCTTATACCTAGAGGATATGTAAGAAGTGAAGAAGAAGCCAGAGGATTCGGCCATTTCTTCAGGAAGCTTCTCAAGAGAGTGAAAAACATATTTAAACGGAGGAAGCATCATGGACATCATGGAAGAAGTGAGGAAGTTGAGGCCAGATTCAGCCTCAAAAGATTTCTTCAAAAAATCAAGAATCAGATGATCAAAAACATCCGGAGAGCCGGAAGAAGTGAAGAAGAGGCTAGAGGATTCGATTTCAAAAAGTTTCTTCAAAGACTTAGGAACTACGTGATAAAAATCAAGAAGGCTGGAAGA
OU066718	OXYHE_DN43817_c3_g32_i3	Oxyopinin 15	Oxy 15	126	42	>OXYHE_DN43817_c3_g32_i3	CAGATGATCAAAAACATCCGGAGAGCCGGAAGAAGTGAAGAAGAGGCTAGAGGATTCGATTTCAAAAAGTTTCTTCAAAGACTTAGGAACTACGTGAAAAAAAATCAAGAAGGCTGGAAGAAGTGA
OU066798	OXYHE_DN43817_c3_g5_i1	Oxyopinin 3l	Oxy 3l	219	73	>OXYHE_DN43817_c3_g5_i1	ATTAACAAAATAAAGTCATTTAGGAAAAAACAGGAAGCAAGAAGTGAAGAAGAAGAGGCTAGAGGCTTGAAAGACTATTTAAAGAAATTATTGCAAAAGGCTATTGACAAAATAAAGTCATTAAGGAAAAAACAGGATGCAAGAAGTGAAGAAGAAGCTAGAGGCATGAAAGACTATTTCAAGAAATTGTTGCAAAAGGTTATTAACAAAATAAAGTCA
OU066820	OXYHE_DN43817_c3_g8_i1	Oxyopinin 3m	Oxy 3m	219	73	>OXYHE_DN43817_c3_g8_i1	ATTAACAAAATAAAGTCATTTAGGAAAAAACAGGAAGCAAGAAGTGAAGAAGAAGAGGCTAGAGGCTTGAAAGACTATTTCAAGAAATTATTGCAAAAGGCTATTGACAAAATAAAGTCATTAAGGAAAAAACAGGATGCAAGAAGTGAAGAAGAAGCTAGAGGCATGAAAGACTATTTCAAGAAATTGTTGCAAAAGGTTATTAACAAAATAAAGTCA
OU066650	OXYHE_DN43817_c3_g22_i1	Oxyopinin 3n, Oxyopinin 3o	Oxy 3n, Oxy 3o	219	73	>OXYHE_DN43817_c3_g22_i1	CAGGATGCAAGAAGTGAAGAAGAAGCTAGAGGCATGAAAGACTATTTCAAGAAATTGTTGCAAAAGGTTATTAACAAAATAAAGTCATTTAGGAAAAAACAGGAAGCAAGAAGTGAAGAAGAAGAGGCTAGAGGCTTGAAAGACTATTTCAAGAAATTATTACAAAAGGCTATTAACAAAATAAAGTCATTGAGGAATAAACAGGATGCAAGAAGTGAA
OU066518	OXYHE_DN43691_c0_g9_i1	Oxyopinin 8, Oxyopinin 7c	Oxy 8, Oxy 7c	411	137	>OXYHE_DN43691_c0_g9_i1	ATGAAATACTTCACTCTTATAGCACTTCTTCTCGTGGCACTCGCTTATAGTGCCTCGTGTGAGTCGGATGAGACTCAGTTAGTACCCAGCGAGTCACAGGATGAACTTGAAGAGCAAGAATTTGCTGAAGCGGCTCTGGAACTTTACGATGCTCTGGAAGAAGAAGAAGCGAATGAGCTAACGGAATCTGATCTCATAGATGGATTTCCCGAAGAAACTGAAAGGAGTAAAATGACGCTTAAAAGATTCTTGAAAGCCGTGAAGCAACTGCTGAAAAGCAGGGGACTGGGAAGAAGCGAAGAGGAAGAGAGGGGAAAAAGAAGCCACTTCTTGAAGAAGCTTCTTAACAGGATCCGCCAGATGCTGAACAAGTACAGCCGTCGTCACGGAAGAAGCGTC…
OU066527	OXYHE_DN43691_c0_g9_i2	Oxyopinin 8, Oxyopinin 7c	Oxy 8, Oxy 7c	411	137	>OXYHE_DN43691_c0_g9_i2	ATGAAATACTTCACTCTTATAGCACTTCTTCTCGTGGCACTCGCTTATAGTGCCTCGTGTGAGTCGGATGAGACTCAGTTAGTACCCAGCGAGTCACAGGATGAACTTGAAGAGCAAGAATTTGCTGAAGCGGCTCTGGAACTTTACGATGCTCTGGAAGAAGAAGAAGCGAATGAGCTAACGGAATCTGGTCTCGTAGATGGATTTCCTGAAGAAACTGAAAGGAGTAAAATGACGCTTAAAAGATTCTTGAAAGCCGTGAAGCAACTGCTGAAAAGCAGGGGACTGGGAAGAAGCGAAGAGGAAGAGAGGGGAAAAAGAAGCCACTTCTTGAAGAAGCTTCTTAACAGGATCCGCCAGATGCTGAACAAGTACAGCCGTCGTCACGGAAGAAGCGTC…
OU066505	OXYHE_DN43691_c0_g7_i1	Oxyopinin 8, Oxyopinin 7c, Oxyopinin 12b, Oxyopinin 10c	Oxy 8, Oxy 7c, Oxy 12b, Oxy 10c	369	123	>OXYHE_DN43691_c0_g7_i1	AGTAAAATGACGCTTAAAAGATTCTTGAAAGCCGTGAAGCAACTGCTGAAAAGCAGGGGACTGGGAAGAAGCGAAGAGGAAGAGAGGGGAAAAAGAAGCCACTTCTTGAAGAAGCTTCTTAACAGGATCCGCCAGATGCTGAACAAGTACAGCCGTCGTCACGGAAGAAGCGTCGAAGAAGAGGAAGAGAGGAAATTCAGCTTCAAGAAGCTGCTCCAGAAGATCAAAAATAAGATCATGAAGACCTTCCGAAGAATGGGAAGAAGCGAAGAAGAAGAGGAGTCTAGAGGCAAGTTTAGTTCGGTATTCAAGAAGTTGCTGAAAACCATGTTCAAGAGATTTAAGGCATATAAGAAAAGCCAGAGTTAA
OU066498	OXYHE_DN43691_c0_g11_i2	Oxyopinin 8, Oxyopinin 7c, Oxyopinin 12a, Oxyopinin 10c	Oxy 8, Oxy 7c, Oxy 12a, Oxy 10c	369	123	>OXYHE_DN43691_c0_g11_i2	AGTAAAATGACGCTTAAAAGATTCTTGAAAGCCGTGAAGCAACTGCTGAAAAGCAGGGGACTGGGAAGAAGCGAAGAGGAAGAGAGGGGAAAAAGAAGCCACTTCTTGAAGAAGCTTCTTAACAGGATCCGCCAGATGCTGAACAAGTACAGCCGTCGTCACGGAAGAAGCGTCGAAGAAGAGGAAGAGAGGAAATTCAGCTTCAAGAAGCTGCTCAAGAAGATCAAAAATAAAATCATGAAGACCTTCCGAAGAATGGGAAGAAGCGAAGAAGAAGAGGAGTCTAGAGGCAAGTTTAGTTCGGTATTCAAGAAGTTGCTGAAAACCATGTTCAAGAGATTTAAGGCATACAAGAAAAGCCAGAGTTAA
OU066549	OXYHE_DN43743_c2_g4_i3	Oxyopinin 9a, Oxyopinin 12c, Oxyopinin 14	Oxy 9a, Oxy 12c, Oxy 14	582	194	>OXYHE_DN43743_c2_g4_i3	ATGAAGTTCTTCACGATTATAGCCCTTCTTCTTGTCGCACTCGCTTACAGTGCAGCAAGCGAATCGGATGAGAGTCAATTAGTCATCGATACACAAGATGAACTTGAAGAGCAAGAATTGGCTGAAGCGTTTCTGGAATTTTATAATGCACTGGAAGAAGAAAATGCGAGTGAGCTAGCAGAATCTGATCTTTTAGATGAGCTTCCTGAAGAAAATGATACTGAAGGATTGGAAACAAGCGAAGAACAAGAGAGAGGAAGCAGCAATTACTTTAAGAAGCTTCTCAAGAAAATCCGCAAGATGCTGGATAGATTCCAACACTCTTCTGGAAGAAGCGAAGAAGAGGAAGAGAGAAAATTCAACTTCAAGAAGTTTCTTAACAAGCTTCGAAAAAGGATC…
OU066533	OXYHE_DN43743_c2_g4_i1	Oxyopinin 9a, Oxyopinin 12c, Oxyopinin 14	Oxy 9a, Oxy 12c, Oxy 14	582	194	>OXYHE_DN43743_c2_g4_i1	ATGAAGTTCTTCACGATTATAGCCCTTCTTCTTGTCGCACTCGCTTACAGTGCAGCAAGCGAATCGGATGAGAGTCAATTAGTCATCGATACACAAGATGAACTTGAAGAGCAAGAATTGGCTGAAGCGTTTCTGGAATTTTATAATGCACTGGAAGAAGAAAATGCGAGTGAGCTAGCAGAATCTGATCTTTTAGATGAGCTTCCTGAAGAAAATGATACTGAAGGATTGGAAACAAGCGAAGAACAAGAGAGAGGAAGCAGCAATTACTTTAAGAAGCTTCTCAAGAAAATCCGCAAGATGCTGGATAGATTCCAACACTCTTCTGGAAGAAGCGAAGAAGAGGAAGAGAGAAAATTCAACTTCAAGAAGTTTCTTAACAAGCTTCGAAAAAGGATC…
OU066554	OXYHE_DN43743_c2_g4_i4	Oxyopinin 9b	Oxy 9b	342	114	>OXYHE_DN43743_c2_g4_i4	ATGAAGTACTTCACAATTATAGCCCTTCTTGTCGCACTCGCTTACAGTGCAGCAAGTGAATCGGATGAGAGTCAATTAGTACCCATCGAGACACAAGATGAACTTGAAGAACAAGAATTGGCTGAAGCGTTTTTGGAATTTTATAATGCACTGGAAGAAGAAGATGCGAGTGAGCTAGCAGAATCTGATCTTTTAGATGAGCTTCCTGAAGAAAATGATACTGAAGGATTGGAAACAAGCGAAGAACAAGAGAGAGGAAGCAGCAATTACTTTAAGAAGCTTCTCAAGAAAATCCGCAAGATGCTGGATAGATTCCAACCCTCTTCTGGAAGAAGCGAAGAA
OU066296	OXYHE_DN24460_c0_g1_i2	Oxyopinin 16a, Oxyopinin 16b, Oxyopinin 16a	Oxy 16a, Oxy 16b, Oxy 16a	279	93	>OXYHE_DN24460_c0_g1_i2	GAAGCAAAGGACAAATTGAAGAGAGTGAAGTCCGGGAGAAGTGAAGAAGAGGCCAGAAAGATAAACCAGTTTCTCCAAGAAGCAAAGGACAAATTGAAGAGGGTAAAGTCTGGAAGAAGTGAAGAAGAGGCCAGAAAGATAAACCAGTTTCTCCAAGAAGCAAAGGACAAGTTGAAGAGTGTAAAATCTGGAAGAAGTGAAGAAGAGGCCAGAAAGATAAACCAATTTCTCCAAGAAGCAAAGGACAAATTGAAGAGGGTAAAGTCTGGAAGAAGTGAA
OU066627	OXYHE_DN43817_c3_g13_i1	Signal peptide, Propeptide, Oxyopinin 17	SP, PrP, Oxy 17	147	49	>OXYHE_DN43817_c3_g13_i1	ATGAAGTACTTTGCAATTATAGCTCTTCTCTTCGTCGCACTCGCTTGCAGTGCTTCAAGGGAATTGGCTGTGGCACAATTGGTACCAAGTGAGGCCCAAGATGAACTCGAAGCACAAGAAGTGGCTCAACCATTTCAAAGCCTTTCC
OU066775	OXYHE_DN43817_c3_g34_i1	Oxyopinin 17a	Oxy 17a	225	75	>OXYHE_DN43817_c3_g34_i1	GTACCAAGTGAGGCCCAAGATGAACTCGAAGCACAAGAAGTGGCTCAACCATTTCAAAGCCTTTCCGACCCACTGGATGAAGAAGATGCACGGGCTCTTTTCTCAGATAGTTTCCGCAGGATATTTAGAAACATGAGGAAACAGATTGAAAGATGTGAGGAATATATCAAAAACAACCGGGGAGCCGGAAGAAGTGAAGAAGAGGCTAGAGGATTCGATTTCAAA
OU066687	OXYHE_DN43817_c3_g31_i1	Oxyopinin 17b	Oxy 17b	264	88	>OXYHE_DN43817_c3_g31_i1	GCTTGCAGTGCTTCAAGCGAATTGGCTGTGGCACAATTGGTACCAAGTGAGGCCCAAGATGAACTCGAAGCACAAGAAGTGGTTCAACCATTTCAAAGCCTTTCCGACCCACTGGATGAAGAAGATGCACGGGCTCTTTTCTCAAATAGTTTCCGCAGGATATTTAGAAACATGAGGAAACAGATTGAAAGATGTGAGGAATTTATCAAAAACAACCGGGGAGCCGGAAGAAGTGAAGAAGAGGCTAGAGGATTCGATTTCAAA
OU066643	OXYHE_DN43817_c3_g21_i1	Oxyopinin 17c	Oxy 17c	255	85	>OXYHE_DN43817_c3_g21_i1	GCTTCAAGGGAATTGGCTGTGGCACAATTGGTACCAAGTGAGGCCCAAGATGAACTCGAAGCACAAGAAGTGGCTCAAGCATTTCAAAGCCTTTCCGACCCATTGGATGAAGAAGATGCACGGGCTATTCTCTTTTCTCGTTTCCGCGGGATATTTAGAAACATGAGGAAACAGATTGAAAGATGTGAGGAATTTATCAAAAACAACCGGGGAGCCGGAAGAAGTGAAGAAGAGGCTAGAGGATTCGATTTCAAA
OU066760	OXYHE_DN43817_c3_g33_i1	Oxyopinin 17d	Oxy 17d	210	70	>OXYHE_DN43817_c3_g33_i1	GTACCAAGTGAGGCCCAAGATGAACTCGAAGCACAAGAAGTGGCTCAAGCATTTCAAAGCCTTTCCGACCCATTGGATGAAGAAGAGGCACGGGATCTTCTCTTTTCTCGTTTCCGCGGGATATTTAGAAACATGAGGAAACAGATTGAAAGATGTGAGGAATTTATCAAAAACAACCGGGGAGCCGGAAGAAGTGAAGAAGAGGCTAGA
OU066753	OXYHE_DN43817_c3_g32_i7	Oxyopinin 17e, Oxyopinin 13b	Oxy 17e, Oxy 13b	273	91	>OXYHE_DN43817_c3_g32_i7	GAACTCGAAGCACAAGAAGTGGCTCAACCATTTCAAAGCCTTTCCGACCCACTGGATGAAGAAGATGCACGGGCTCTTTTCTCATACCGTAACTTCGGGGCATTTAGAAAGATGGATAAAGAGATTGAAAGATGTAATGAATTTATCAAAAACATCCGGGGAGCCGGAAGAAGTGAAGAAGAGGCTAGAGGATTCGATTTCAAAAAGTTTCTTCAAAGACTTAGGAACTACGTGAAAAAAATCAAGAAGGCTGGAAGAAGTGAAGAAGAGGAA
OU066794	OXYHE_DN43817_c3_g4_i1	Oxyopinin 17f	Oxy 17f	201	67	>OXYHE_DN43817_c3_g4_i1	CTCGAAGCACAAGAAGTGGCTCAACCATTTCAAAGCCTTTCCGACCCACTGGATGAAGAAGATGCACGGGCTCTTTTCTCAGACCGTGGCTTCGGGGAATTTAGAAAAATGGATAAAGTGATTGAAAGATGTGAGGAATTTATCAAAAACAACCGGGGAGCCGGAAGAAGTGAAGAAGAGGCTAGAGGATTCGATTTCAAA
OU066670	OXYHE_DN43817_c3_g23_i1	Oxyopinin 17g	Oxy 17g	210	70	>OXYHE_DN43817_c3_g23_i1	GTACCAAGTGAGGCCCAAGATGAACTCGAAGCACAAGAAGTGGCTCAACCATTTCAAAGCCTTTCCGACCCACTGGATGAAGAAGATGCACGGGCTCTTTTCTCAAACCGTGGCTTCGGGGTATATAGAAAAATGGATAAAGTGATTGAAAGATGTGAGGAATTTATCAAAAACAACCGGGGAGCCGGAAGAAGTGAAGAAGAGGCTAGA
OU066669	OXYHE_DN43817_c3_g29_i1	Oxyopinin 17h	Oxy 17h	264	88	>OXYHE_DN43817_c3_g29_i1	GCTTGCAGTGCTTCAAGCGAATTGGCTGTGGCACAATTGGTACCAAGTGAGGCCCAAGATGAACTCGAAGCACAAGAAGTGGCTCAACCATTTCAAAGCCTTTCCGACCCACTGGATGAAGAAGATGCACGGGCTCTTTTCTCAGACCGTATCATCGGGGCATTTAGAAACATGAGGAAACAGATTAAAAGATGTGAGGAATTTATCAAAAACAACCGGGGAGCCGGAAGAAGTGAAGAAGAGGCTAGAGGATTCGATTTCAAA
OU066799	OXYHE_DN43817_c3_g6_i1	Oxyopinin 17i	Oxy 17i	270	90	>OXYHE_DN43817_c3_g6_i1	GCACTCGCTTGCAGTGCTTCAAGGGAATTGGCTGTGGCACAATTGGTACCAAGTGAGGCCCAAGATGAACTCGAAGCACAAGAAGTGGCTCAAGCATTTCAAAGCCTTTCCGACCCATTGGATGAAGAAGATGCAAGGGCTCTTTTCTCAGGCAGTGGCTTCAGGATATTTAGAAACATGAGGAAACAGATTGAAAGATGTGAGGAATTTATCAAAAACAACCGGGGAGCCGGAAGAAGTGAAGAAGAGGCTAGAGGATTCGATTTCAAA
OU066776	OXYHE_DN43817_c3_g3_i1	Oxyopinin 17j	Oxy 17j	270	90	>OXYHE_DN43817_c3_g3_i1	GCACTCGCTTGCAGTGCTTCAAGCGAATTGGCTGTGGCACAATTGGTACCAAGTGAGGCCCAAGATGAACTCGAAGCACAAGAAGTGGCTCAAGCATTTCAAAGCCTTTCCGACCCATTGGATGAAGAAGATGCAAGGGCTACTTACTCAGGCAGTGGCTTCAGGATACTTAGAAACATGAGGAAACAGATTGAAAGATGTGAGGAATTTATCAAAAACAACCGGGGAGCCGGAAGAAGTGAAGAAGAGGCTAGAGGATTCGATTTCAAA
OU066641	OXYHE_DN43817_c3_g16_i1	Oxyopinin 17k	Oxy 17k	264	88	>OXYHE_DN43817_c3_g16_i1	GCTTGCAGTGCTTCAAGCGAATTGGCTGTGGCACAATTGGTACCAAGTGAGGCCCAAGATGAACTCGAAGCACAAGAAGTGGCTCAAGCATTTCAAAGCCTTTCAAACCCATTGGATGAAGAAGATGCAAGGGCTCTTTTCTCAGGCAGTGGCTACAGGATATTTAGAAACATGAGGAAACAGATTGAAAGATGTGAGGAATTTATCAAAAACAACCGGGGAGCCGGAAGAAGTGAAGAAGAGGCTAGAGGATTCGATTTCAAA
OU066331	OXYHE_DN30494_c0_g1_i2	Oxyopinin 5p, Oxyopinin 18a	Oxy 5p, Oxy 18a	237	79	>OXYHE_DN30494_c0_g1_i2	GGAGCCGGAAGAAGTGAAGAAGAGGCTAGAGGATTGGATTTCAAAAAGTTTCTTCAAAAACTTAGGAAGCAGATCATGAAAAACATCAAGAAGGCTGGAAGAAGTGAAGAACAGGAAACAAGAAGTGAAGAAAAAATACACTTAAAGGACGGATACTTAAAGGACGCTCTGGCGGAATTTATTAAGCCTTTTAAAGAAAAAATAGTCGCTTTGAGAAAAGCAGGATGCAAGATATGA
OU066609	OXYHE_DN43817_c2_g4_i2	Oxyopinin 5j, Oxyopinin 18a	Oxy 5j, Oxy 18a	225	75	>OXYHE_DN43817_c2_g4_i2	AGTGAAGAAGAGGCTAGAGGATTCAATTTCAAAAAGTTTCTTCAAAAACTTAGGAAGCAGATCATGAAAAACATGAAGAAGGCTGGAAGAAGTGAAGAACAGGAAACAAGAAGTGAAGAAAAAATACACTTAAAGGACGGATACTTAAAGGACGCTCTGGCGGAATTTATTAAGCCTTTTAAAGAAAAAATAGTCGCTTTGAGAAAAGCAGGATGCAAGATATGA
OU066353	OXYHE_DN30494_c0_g1_i6	Oxyopinin 5k	Oxy 5k	168	56	>OXYHE_DN30494_c0_g1_i6	AGGAAACAGATTGAAAGATGTGAGGAATTTATCAAAAACAACCGGGGAGCCGGAAGAAGTGAAGAAGAGGCTAGAGGATTCAATTTCAAAAAGTTTCTTCAAAAACTTAGGAAGCAGTTCATGAAAAACATCAAGAAGGCTGGAAGAAGTGAAGAACAGGAAACAAGA
OU066330	OXYHE_DN30494_c0_g1_i1	Oxyopinin 5l	Oxy 5l	189	63	>OXYHE_DN30494_c0_g1_i1	AGGAAACAGATTGAAAGATGTGAGGAATTTATCAAAAACAACCGGGGAGCCGGAAGAAGTGAAGAAGAGGCTAGAGGATTCAATTTCAAAAAGTTTCTTCAAAAACTTAGGAAGCAGATCATGAAAAACATCAAGAAGGCTGGAAGAAGTGAAGAACAGGAGGCAAGAAGTGAAGAAGAAGGGGCTAGA
OU066576	OXYHE_DN43817_c2_g1_i2	Oxyopinin 5m	Oxy 5m	120	40	>OXYHE_DN43817_c2_g1_i2	AGTGAAGAAGAGGCTAGAGGATTGAATTTCAAAAAGTTTCTTCAAAAACTTAGGAAGCAGATCATGAAAAACATGAAGAAGGCTGGAAGAAGTGAAGAACAGGAAACAAGAAGTGGAGAA
OU066570	OXYHE_DN43817_c2_g1_i1	Oxyopinin 5n, Oxyopinin 18b	Oxy 5n, Oxy 18b	231	77	>OXYHE_DN43817_c2_g1_i1	AGTGAAGAAGAGGCTAGAGGATTCAATTTCAAAAAGTTTCTTCAAAAACTTAGGAAGCAGATCATAAAAAACATGAAGAAGGCTGGAAGAAGTGAAGAACAGGAAACAAGAAGTGAAGAAGAAAGGGGTAAATTTAAGGACTTAAGGGACTCTCTGCCGAAAATTTTTCAGGCTTATAAAGAAAAAATAGAAAAAATAGTCGCTTTGAGAAAAGCAGGATGCAAGATATGA
OU066587	OXYHE_DN43817_c2_g3_i1	Oxyopinin 5j, Oxyopinin 18c	Oxy 5j, Oxy 18c	231	77	>OXYHE_DN43817_c2_g3_i1	AGTGAAGAAGAGGCTAGAGGATTCAATTTCAAAAAGTTTCTTCAAAAACTTAGGAAGCAGATCATGAAAAACATGAAGAAGGCTGGAAGAAGTGAAGAACAGGAAACAAGAAGTGAAGAAGAAAGGGGTGCATTAAAGGACTTAAGGGACGCTCTGCCGGAAATTTCTCGGGTTTTTAAAGAAAAACTAGAAAAAATAGTCGCTTTGAGAAAAGCAGGATGCAAGATATGA
OU066605	OXYHE_DN43817_c2_g4_i1	Oxyopinin 5j, Oxyopinin 18d	Oxy 5j, Oxy 18d	231	77	>OXYHE_DN43817_c2_g4_i1	AGTGAAGAAGAGGCTAGAGGATTCAATTTCAAAAAGTTTCTTCAAAAACTTAGGAAGCAGATCATGAAAAACATGAAGAAGGCTGGAAGAAGTGAAGAACAGGAAACAAGAAGTGAAGAAGAAAGGGGTGAATTAAAGGACTTAAGGGACAAACTGCCGGAAATTTTTCAGGCTTATAAAGAAAAAATAGAAAAAATAGTCGCTTTGAGAAAAGCAGGATGCAAGATATGA
OU066352	OXYHE_DN30494_c0_g1_i4	Oxyopinin 5o, Oxyopinin 18e	Oxy 5o, Oxy 18e	231	77	>OXYHE_DN30494_c0_g1_i4	GGAGCCGGAAGAAGTGAAGAAGAGGCTAGAGGATTCAATTTCAAAAAGTTTCTTCAAAAACTTAGGAAGCAGATCATGAAAAACATGAAGAAAACTGGAAGAAGTGAAGAACAGGAAACAAGAAGTGAAGAAGAAAGGGCTGTTAAATACTTAAACGACATTCTGACGAAACTTATTCATTCTTTTGAAGAAGAAAAAGTCGCTTTGAGAAAAGCAGGATGCAAGATATGA
OU066483	OXYHE_DN41027_c0_g7_i5	Signal peptide, Propeptide, Oxyopinin 19	SP, PrP, Oxy 19	240	80	>OXYHE_DN41027_c0_g7_i5	ATGAAGTGCTTTACAATTTTTGCTGTTCTTCTTTTGTCACTTACATATTGTGCAGCATATCCCGTAAGCGAGTTCAATGATGTGGCGGAAGACAAATCTTTGGACTATGAACTGGCATTAGAGTTTTTAGGAAGATTTGATAATGAAGCCAGTTTGAATGCCCTAGTGAGCTCACTGCAACTGGAGAGTGTGGAGGAAGAGGCAAGGTTCCGATCATCATTCCACGGTTTGAACGTGCTT
OU066418	OXYHE_DN41027_c0_g11_i1	Oxyopinin 19a	Oxy 19a	180	60	>OXYHE_DN41027_c0_g11_i1	TTGAATGCCCTAGTGAGCTCACTGCAACTGGAGAGTGTGGAGGAAGAGGCAAGGTTCCGATCATCATTCCACGGTTTGAACGTGCTTGCAAAAAGAGGAGCGCTGAAGAAACTAGCGGAACAAGCAAATAAACAAAACGCAAATCAAAGCAACAAAACCAATAAACCTAATCCATGTTAA
OU066439	OXYHE_DN41027_c0_g19_i1	Oxyopinin 19b	Oxy 19b	180	60	>OXYHE_DN41027_c0_g19_i1	TTGAATGCCCTAGTGAGCTCACTGCAACTGGAGAGTGTGGAGGAAGAGGCAAGGTTCCGATCATCATTCCACGGTTTGAACGTGCTTGCGAAAAGAGGAGCGCTGAAGAAATTAGCGGAACAAGCAAATAAACAAAATGCAAATCAAAGCGACAAAACCAATAAACCTAATCCATGTTAA
OU066477	OXYHE_DN41027_c0_g3_i1	Oxyopinin 19c	Oxy 19c	180	60	>OXYHE_DN41027_c0_g3_i1	TTGAATGCCCTAGTGAGCTCACTGCAACTGGAGAGTGTGGAGGAAGAGGCAAGGTTCCGATCATCATTCCACGGTTTGAACGTGCTTGCGAAAAGAGGAGCGCTGAAGAAATTAGCGGAACAAGCAAATAGACAAAATGCAAATCAAAGTGACAAAACCAATAAACCTAATCCATGTTAA

## Sheet: sample_spreadsheet_PEUST
#checklist_accession	ERC000011
#unique _name_prefix	PEUST
sample_alias	tax_id	scientific_name	common_name	sample_title	tissue_type	country_origin
PEUST_DN30152_c1_g14_i1	2066576	Peucetia striata	Lynx spider	Peucetin 1a	venom gland	Tanzania
PEUST_DN33706_c1_g14_i1	2066576	Peucetia striata	Lynx spider	Peucetin 1b	venom gland	Tanzania
PEUST_DN33919_c3_g6_i2	2066576	Peucetia striata	Lynx spider	Peucetin 1c	venom gland	Tanzania
PEUST_DN33212_c2_g6_i1	2066576	Peucetia striata	Lynx spider	Peucetin 2a	venom gland	Tanzania
PEUST_DN33881_c5_g4_i1	2066576	Peucetia striata	Lynx spider	Peucetin 2b, Peucetin 2b	venom gland	Tanzania
PEUST_DN33881_c5_g6_i1	2066576	Peucetia striata	Lynx spider	Peucetin 2b, Peucetin 2b	venom gland	Tanzania
PEUST_DN33881_c5_g7_i1	2066576	Peucetia striata	Lynx spider	Peucetin 2b, Peucetin 2b	venom gland	Tanzania
PEUST_DN33881_c5_g5_i2	2066576	Peucetia striata	Lynx spider	Peucetin 2b, Peucetin 2b	venom gland	Tanzania
PEUST_DN6443_c0_g1_i1	2066576	Peucetia striata	Lynx spider	Peucetin 2b, Peucetin 2c, Peucetin 2c	venom gland	Tanzania
PEUST_DN31462_c0_g2_i1	2066576	Peucetia striata	Lynx spider	Peucetin 2d, Peucetin 2d	venom gland	Tanzania
PEUST_DN32803_c0_g1_i1	2066576	Peucetia striata	Lynx spider	Peucetin 2e	venom gland	Tanzania
PEUST_DN32803_c0_g3_i3	2066576	Peucetia striata	Lynx spider	Peucetin 2f, Peucetin 2f	venom gland	Tanzania
PEUST_DN32803_c0_g3_i4	2066576	Peucetia striata	Lynx spider	Peucetin 2g, Peucetin 2f	venom gland	Tanzania
PEUST_DN33212_c4_g2_i1	2066576	Peucetia striata	Lynx spider	Peucetin 2h	venom gland	Tanzania
PEUST_DN30819_c1_g2_i2	2066576	Peucetia striata	Lynx spider	Signal peptide, Propeptide, peucetin 3	venom gland	Tanzania
PEUST_DN33934_c5_g1_i1	2066576	Peucetia striata	Lynx spider	Peucetin 3a, Peucetin 5a, Peucetin 5b	venom gland	Tanzania
PEUST_DN33934_c5_g4_i3	2066576	Peucetia striata	Lynx spider	Peucetin 3b, Peucetin 5a	venom gland	Tanzania
PEUST_DN33934_c5_g4_i2	2066576	Peucetia striata	Lynx spider	Peucetin 3b, Peucetin 5b	venom gland	Tanzania
PEUST_DN33934_c5_g4_i1	2066576	Peucetia striata	Lynx spider	Peucetin 5a, Peucetin 5a	venom gland	Tanzania
PEUST_DN32923_c1_g1_i1	2066576	Peucetia striata	Lynx spider	Peucetin 5b, Peucetin 6	venom gland	Tanzania
PEUST_DN32135_c0_g4_i1	2066576	Peucetia striata	Lynx spider	Peucetin 4	venom gland	Tanzania

## Sheet: PEUST
Description	ID	tissue_type	Assembly method	Sequencing-Technology	Signal P	aa_sig	aa_sig partial	aa_propeptide	aa_propeptide partial	aa_mature 1	aa_mature 1 partial	PTM C-term amidation	linker_1	linker_1 partial	aa_mature 2	aa_mature 2 partial	PTM C-term amidation	linker_2	linker_2 partial	aa_mature 3	aa_mature 3 partial	PTM C-term amidation	linker_3	linker_3 partial	aa_mature 4	aa_mature 4 partial	PTM C-term amidation	linker_4	linker_4 partial	aa_mature 5	aa_mature 5 partial	sample_alias	nt_full
Peu 1a	Peucetin 1a	venom gland	Trinity 2.1.1	Illumina 3000	SignalP_5.0	MNYFVVTALLLVALAYTVSS	0	APKDVPQSDLLDLEDSDFEKELHNALQEVERRVMEFEQLDDMPELASSEEER	0	RKKKQKFYKKVLKGALKSLVKHYLFX	0																					>PEUST_DN30152_c1_g14_i1	ATGAATTACTTTGTAGTCACCGCTCTTCTCCTTGTCGCTCTCGCCTACACTGTCTCAAGTGCTCCTAAAGACGTCCCACAATCGGATCTATTGGACCTTGAAGACTCAGATTTCGAAAAGGAACTCCACAATGCACTTCAAGAAGTTGAGAGGCGAGTGATGGAATTTGAGCAGTTAGACGACATGCCAGAACTTGCTAGCAGTGAAGAAGAAAGGCGTAAAAAGAAGCAGAAGTTTTACAAGAAAGTTCTCAAGGGCGCACTGAAATCATTGGTCAAGCATTATCTTTTCTGA
Peu 1b	Peucetin 1b	venom gland	Trinity 2.1.1	Illumina 3000	SignalP_5.0	MNYFVVTALLLVALACSVSS	0	APKDVPQSDLEEIEDPEFEKELYNALQEVERQVMEFQPLDGMPMEDASDEEER	0	KKGKFFKKVLKGALKSLAKHYLFX	0																					>PEUST_DN33706_c1_g14_i1	ATGAATTACTTTGTAGTCACCGCTCTTCTTCTTGTCGCACTCGCCTGCAGTGTTTCGAGCGCTCCTAAAGACGTTCCACAATCGGATCTAGAGGAGATTGAAGACCCTGAATTCGAAAAGGAACTTTACAATGCTCTCCAAGAAGTTGAAAGGCAAGTGATGGAATTTCAGCCGTTAGATGGAATGCCCATGGAAGATGCAAGTGATGAAGAAGAGAGAAAGAAGGGCAAGTTTTTCAAGAAAGTCCTTAAGGGAGCACTGAAGTCTCTAGCCAAACATTACCTTTTCTAA
Peu 1c	Peucetin 1c	venom gland	Trinity 2.1.1	Illumina 3000	SignalP_5.0	MNYFVVTALLLVALACSVSS	0	APRDIAPSDIGELEDPDFEKELYSALQEVERQVAEFDGMPELGSSDEEER	0	KKNKFYKKVLKGAFKALAKHYLF	0																					>PEUST_DN33919_c3_g6_i2	ATGAATTACTTCGTAGTCACCGCTCTTCTCCTTGTCGCACTCGCCTGCAGTGTTTCAAGCGCTCCTAGGGACATCGCACCTTCAGACATAGGAGAGCTTGAAGACCCAGATTTCGAAAAGGAACTTTACAGTGCACTCCAAGAAGTTGAAAGGCAAGTGGCGGAATTTGATGGAATGCCAGAACTTGGTAGCAGTGATGAAGAAGAGCGCAAAAAGAATAAGTTTTACAAAAAAGTCCTCAAGGGAGCATTCAAAGCATTGGCCAAACACTATCTTTTC
Peu 2a	Peucetin 2a	venom gland	Trinity 2.1.1	Illumina 3000	SignalP_5.0	MNYFTVAALLVVTLACSVST	0	VTNEFEKEYQELQVLEEQFNNALENEAARHLPNEEAR	0	GFGVFAKLAKTGIKLFAKLFKKAAPKIVEAQTDVQAHDKPQAARRNKKNNLFDNEVA	0		RQE	1																		>PEUST_DN33212_c2_g6_i1	ATGAATTACTTCACAGTTGCCGCCCTTCTTGTTGTAACTCTTGCATGCAGTGTTTCAACAGTGACCAATGAATTTGAAAAAGAGTACCAGGAACTCCAAGTCCTCGAAGAGCAATTTAACAATGCATTAGAAAATGAAGCGGCAAGGCACTTGCCCAATGAGGAAGCCAGAGGTTTTGGAGTTTTTGCAAAACTTGCCAAAACCGGAATCAAGCTTTTTGCAAAACTCTTCAAGAAAGCAGCTCCCAAAATCGTAGAAGCGCAGACCGACGTGCAAGCACATGATAAACCACAAGCTGCTCGCCGAAACAAAAAAAACAACCTTTTCGACAATGAAGTAGCAAGACAAGAA
Peu 2b	Peucetin 2b	venom gland	Trinity 2.1.1	Illumina 3000									R	1	GFGVFAKLAKTGIKLFAKLFKKAAPKIVKSLAD	0		RQALDNPQAALEELNNLFDNEVARQELMVNEVVSALPSEEAR	0	GFGVFAKLAKTGIKLFAKLFKKAAPKIVKSLAD	0		RQALDN	1								>PEUST_DN33881_c5_g4_i1	AGAGGTTTTGGAGTTTTTGCAAAACTTGCCAAAACCGGAATCAAGCTTTTTGCAAAACTCTTCAAGAAAGCAGCTCCCAAAATCGTCAAATCACTGGCCGATCGACAAGCACTTGATAACCCACAAGCTGCTCTCGAAGAATTGAACAACCTTTTCGACAATGAAGTAGCAAGACAAGAACTGATGGTCAATGAAGTTGTCAGTGCACTGCCCAGTGAAGAAGCTAGAGGTTTTGGAGTTTTTGCAAAACTTGCCAAAACCGGAATCAAGCTTTTTGCAAAACTCTTCAAGAAAGCAGCTCCCAAAATCGTCAAATCACTGGCCGATCGACAAGCACTTGATAAC
Peu 2b	Peucetin 2b																			GFGVFAKLAKTGIKLFAKLFKKAAPKIVKSLAD	0
Peu 2b	Peucetin 2b	venom gland	Trinity 2.1.1	Illumina 3000									R	1	GFGVFAKLAKTGIKLFAKLFKKAAPKIVKSLAD	0		RQALDNPQAALEELNNLFDNEVARQDLMVDELISGLPSEEAR	0	GFGVFAKLAKTGIKLFAKLFKKAAPKIVKSLAD	0		RQALDNPQAA	1								>PEUST_DN33881_c5_g6_i1	AGAGGTTTTGGAGTTTTTGCAAAACTTGCCAAAACCGGAATCAAGCTTTTTGCAAAACTCTTCAAGAAAGCAGCTCCCAAAATCGTCAAATCACTGGCCGATCGACAAGCACTTGATAACCCACAAGCTGCTCTCGAAGAATTGAACAACCTTTTCGACAATGAAGTAGCAAGACAGGACTTGATGGTCGATGAGTTGATCAGTGGACTCCCCAGTGAAGAAGCCAGAGGTTTTGGAGTTTTTGCAAAACTTGCCAAAACCGGAATCAAGCTTTTTGCAAAACTCTTCAAGAAAGCAGCTCCCAAAATCGTCAAATCACTGGCCGATCGACAAGCACTTGATAACCCACAAGCTGCT
Peu 2b	Peucetin 2b																			GFGVFAKLAKTGIKLFAKLFKKAAPKIVKSLAD	0
																					0
Peu 2b	Peucetin 2b	venom gland	Trinity 2.1.1	Illumina 3000									R	1	GFGVFAKLAKTGIKLFAKLFKKAAPKIVKSLAD	0		RQALDNPQAALEELNNLFDNEVARQDLIVHELISGLPSEEAR	0	GFGVFAKLAKTGIKLFAKLFKKAAPKIVKSLAD	0		RQALDNP	1								>PEUST_DN33881_c5_g7_i1	AGAGGTTTTGGAGTTTTTGCAAAACTTGCCAAAACCGGAATCAAGCTTTTTGCAAAACTCTTCAAGAAAGCAGCTCCCAAAATCGTCAAATCACTGGCTGATCGACAAGCACTTGATAACCCACAAGCTGCTCTCGAAGAATTGAACAACCTTTTCGACAATGAAGTAGCAAGACAAGACTTGATTGTCCATGAGTTGATCAGTGGTCTCCCCAGTGAAGAAGCCAGAGGTTTTGGAGTTTTTGCAAAACTTGCCAAAACCGGAATCAAGCTTTTTGCAAAACTCTTCAAGAAAGCAGCTCCCAAAATCGTCAAATCACTGGCCGATCGACAAGCACTTGATAACCCA
Peu 2b	Peucetin 2b																			GFGVFAKLAKTGIKLFAKLFKKAAPKIVKSLAD	0
Peu 2b	Peucetin 2b	venom gland	Trinity 2.1.1	Illumina 3000									R	1	GFGVFAKLAKTGIKLFAKLFKKAAPKIVKSLAD	0		RQALDNPQAALEELNNLFDNEAANQELMVDEFVSALPSEEAR	0	GFGVFAKLAKTGIKLFAKLFKKAAPKIVKSLAD	0		RQALDNP	1								>PEUST_DN33881_c5_g5_i2	AGAGGTTTTGGAGTTTTTGCAAAACTTGCCAAAACCGGAATCAAGCTTTTTGCAAAACTCTTCAAGAAAGCAGCTCCCAAAATCGTCAAATCACTGGCTGATCGACAAGCACTTGATAACCCACAAGCTGCTCTCGAAGAATTGAACAACCTTTTCGACAATGAAGTAGCAAGACAAGACTTGATTGTCCATGAGTTGATCAGTGGTCTCCCCAGTGAAGAAGCCAGAGGTTTTGGAGTTTTTGCAAAACTTGCCAAAACCGGAATCAAGCTTTTTGCAAAACTCTTCAAGAAAGCAGCTCCCAAAATCGTCAAATCACTGGCCGATCGACAAGCACTTGATAACCCA
Peu 2b	Peucetin 2b																			GFGVFAKLAKTGIKLFAKLFKKAAPKIVKSLAD	0
Peu 2b	Peucetin 2b	venom gland	Trinity 2.1.1	Illumina 3000									FVSTLPSEEAR	1	GFGVFAKLAKTGIKLFAKLFKKAAPKIVKSLAD	0		RQALDNPQAALEEELDSDFPSQQMMVALDSMLNEQLPAEEAR	0	GFRVFATLAKRGIKLLAKLFKKAAPKIVKSLAD	0		RQALDNPQAALEEELDSDFPSQQMMVALDSMRNEQLPAEEAR	0	GFRVFATLAKRGIKLLAKLFKKAAPKIVKSLAD	0		RQALDNPQ	1			>PEUST_DN6443_c0_g1_i1	TTTGTCAGTACATTGCCGAGTGAAGAAGCCAGAGGTTTTGGAGTTTTTGCAAAACTTGCCAAAACCGGAATCAAGCTTTTTGCAAAACTCTTCAAGAAAGCAGCTCCCAAAATCGTCAAATCCTTGGCCGATCGACAAGCTCTTGATAACCCACAAGCCGCTCTCGAAGAGGAACTGGACAGTGACTTTCCAAGCCAGCAAATGATGGTTGCACTGGACAGCATGCTGAACGAACAATTGCCCGCCGAGGAAGCCAGAGGATTCCGAGTTTTTGCAACCCTTGCTAAACGAGGTATTAAGCTTTTGGCAAAACTTTTCAAGAAAGCAGCTCCCAAAATCGTCAAATCCTTGGCCGATCGACAAGCTCTTGATAACCCACAAGCCGCTCTCGAAGAGGAA…
Peu 2c	Peucetin 2c																			GFRVFATLAKRGIKLLAKLFKKAAPKIVKSLAD	0
Peu 2c	Peucetin 2c																								GFRVFATLAKRGIKLLAKLFKKAAPKIVKSLAD	0
Peu 2d	Peucetin 2d	venom gland	Trinity 2.1.1	Illumina 3000									EAR	1	GFGVFAKLAKTGIKLFAKLFKKAAPKIAKALAD	0		RQALDQPQSALEEELNNLFDNEAAKQRLMIDEFVSTLPSEEAR	0	GFGVFAKLAKTGIKLFAKLFKKAAPKIAKALAD	0		RQALDQPQSALEEELNNLFDNEAAKQRLMIDEFVSTLPSEEAR	0	GFGV	1						>PEUST_DN31462_c0_g2_i1	GAAGCCAGAGGTTTTGGAGTTTTTGCAAAACTTGCCAAAACCGGAATCAAGCTTTTTGCAAAACTCTTCAAGAAAGCAGCTCCCAAAATAGCCAAAGCATTGGCCGATCGACAAGCACTTGATCAACCACAAAGTGCCCTCGAAGAGGAATTGAACAACCTTTTCGACAATGAAGCAGCAAAGCAAAGACTGATGATTGATGAGTTTGTCAGTACATTGCCGAGTGAAGAAGCCAGAGGTTTTGGAGTTTTTGCAAAACTTGCCAAAACCGGAATCAAGCTTTTTGCAAAACTCTTCAAGAAAGCAGCTCCCAAAATAGCCAAAGCATTGGCCGATCGACAAGCACTTGATCAACCACAAAGTGCTCTCGAAGAGGAATTGAACAACCTTTTCGACAAT…
Peu 2d	Peucetin 2d																			GFGVFAKLAKTGIKLFAKLFKKAAPKIAKALAD	0
Peu 2e	Peucetin 2e	venom gland	Trinity 2.1.1	Illumina 3000									MVDELVSRPSSEDAR	1	GFRVFATLANRGLKLFAKLFKKAAPKIAKSLAD	0		REALDQPASAX	1													>PEUST_DN32803_c0_g1_i1	ATGGTCGATGAGTTGGTCAGTCGACCGTCCAGTGAGGATGCCAGAGGTTTCCGCGTTTTCGCAACCCTTGCTAACCGAGGACTCAAGCTTTTTGCAAAGCTCTTCAAAAAAGCAGCTCCCAAAATCGCCAAATCCTTGGCTGATCGAGAAGCTCTTGATCAACCAGCCAGTGCTTAA
Peu 2f	Peucetin 2f	venom gland	Trinity 2.1.1	Illumina 3000									SEEAR	1	GFRVFATLAKRGLKLFAKLFKKAAPKIAKSLAD	0		REALDNPQAALEDELNNLFDSEVANQDLMVDELVRGLSSEEAR	0	GFRVFATLAKRGLKLFAKLFKKAAPKIAKSLAD	0		REALDQPASAX	1								>PEUST_DN32803_c0_g3_i3	AGTGAGGAAGCCAGAGGTTTCCGAGTTTTCGCAACCCTTGCTAAACGAGGACTCAAGCTTTTTGCAAAGCTCTTCAAAAAAGCAGCTCCCAAAATCGCCAAATCACTGGCCGATCGAGAAGCACTTGACAACCCACAAGCTGCTCTCGAAGACGAATTGAACAACCTTTTCGACAGTGAAGTAGCAAATCAAGATTTGATGGTCGATGAGTTGGTCCGTGGACTGTCCAGTGAGGAAGCCAGAGGTTTCCGAGTTTTCGCAACCCTTGCTAAACGAGGACTCAAGCTTTTTGCAAAGCTCTTCAAAAAAGCAGCTCCCAAAATCGCCAAATCCTTGGCTGATCGAGAAGCTCTTGATCAACCAGCCAGTGCTTAA
Peu 2f	Peucetin 2f																			GFRVFATLAKRGLKLFAKLFKKAAPKIAKSLAD	0
Peu 2g	Peucetin 2g	venom gland	Trinity 2.1.1	Illumina 3000									ISGLPSEEAR	1	GFGVFAKLAKTGIKLFAKLFKKAAPKIAKSLAD	0		REALDNPQAALEDELNNLFDSEVANQDLMVDELVRGLSSEEAR	0	GFRVFATLAKRGLKLFAKLFKKAAPKIAKSLAD	0		REALDQPASAX	1								>PEUST_DN32803_c0_g3_i4	ATCAGTGGACTCCCCAGTGAAGAAGCCAGAGGTTTTGGAGTTTTTGCAAAACTTGCGAAAACCGGAATCAAGCTTTTTGCAAAACTCTTCAAGAAAGCAGCTCCCAAAATCGCCAAATCTCTGGCCGATCGAGAAGCACTGGACAACCCACAAGCTGCTCTCGAAGACGAATTGAACAATCTTTTCGACAGTGAAGTAGCAAATCAAGATTTGATGGTCGATGAGTTGGTCCGTGGACTGTCCAGTGAGGAAGCCAGAGGTTTCCGAGTTTTCGCAACCCTTGCTAAACGAGGACTCAAGCTTTTTGCAAAGCTCTTCAAAAAAGCAGCTCCCAAAATCGCCAAATCCTTGGCTGATCGAGAAGCTCTTGATCAACCAGCCAGTGCTTAA
Peu 2f	Peucetin 2f																			GFRVFATLAKRGLKLFAKLFKKAAPKIAKSLAD	0
Peu 2h	Peucetin 2h	venom gland	Trinity 2.1.1	Illumina 3000						AKALAD	1		REAVDHPQAAFEEFNNLFDNEVANQLPNEEAR	0	GLGGVAKGERVDIKGCRNLIKKAAPKIAKSLAD	0		REALD	1													>PEUST_DN33212_c4_g2_i1	GCCAAGGCACTGGCCGATCGAGAAGCAGTTGATCACCCACAAGCTGCTTTCGAAGAATTCAACAACCTGTTCGACAATGAAGTAGCAAATCAATTGCCCAATGAGGAAGCCAGAGGTCTTGGGGGCGTCGCGAAGGGTGAGAGAGTCGATATCAAGGGTTGTCGTAACCTTATAAAGAAAGCAGCTCCCAAAATCGCCAAGTCACTGGCCGATCGAGAAGCACTTGAT
SP, PrP, Peu 3	Signal peptide, Propeptide, Peucetin 3	venom gland	Trinity 2.1.1	Illumina 3000	SignalP_5.0	MKYLIVTALLLVALACNVSS	0	TTSEISKESEQEIEEQNALQELDDLPLEEDDAR	1																							>PEUST_DN30819_c1_g2_i2	ATGAAGTACTTAATAGTAACAGCACTTCTGCTCGTTGCACTTGCCTGCAACGTTTCAAGCACAACAAGTGAGATATCGAAGGAATCTGAACAGGAGATTGAAGAACAAAATGCATTGCAAGAGCTTGACGATTTACCACTGGAAGAGGATGATGCCAGG
Peu 3a	Peucetin 3a	venom gland	Trinity 2.1.1	Illumina 3000				EIEEQNALQELDDLPLEEDDARLILEVLNEEFPEELERANDMIKEEAR	1	GFGHFFKRLYRNIMKKFRRHHWFG	0	Glutamic acid 1-amide	RSEEVAR	0	MDQKWKDVFKKVLEELKQRFQKMKG	0	Glutamic acid 1-amide	RSEEVAR	0	MDQKWKDIFKKVLEELKQKVRKFQG	0	Glutamic acid 1-amide	RSEEEYR	0	GI	1						>PEUST_DN33934_c5_g1_i1	GAGATTGAAGAACAAAATGCATTGCAAGAGCTTGACGATTTACCACTGGAAGAGGATGATGCCAGGCTAATATTGGAAGTACTGAACGAGGAATTTCCTGAAGAATTAGAAAGAGCAAATGACATGATAAAAGAGGAAGCAAGAGGATTCGGCCACTTTTTCAAAAGACTTTATAGAAATATAATGAAAAAATTCAGAAGGCATCATTGGTTTGGCAGAAGTGAAGAGGTTGCTAGAATGGACCAAAAGTGGAAAGATGTTTTCAAAAAAGTTCTAGAAGAGTTAAAGCAAAGATTTCAAAAGATGAAGGGAAGAAGTGAAGAAGTAGCTAGAATGGACCAAAAGTGGAAAGATATTTTCAAGAAAGTTCTTGAAGAGTTAAAGCAAAAAGTGAGAAAA…
Peu 5a	Peucetin 5a														MDQKWKDVFKKVLEELKQRFQKMKG	0	Glutamic acid 1-amide
Peu 5b	Peucetin 5b																			MDQKWKDIFKKVLEELKQKVRKFQG	0	Glutamic acid 1-amide
Peu 3b	Peucetin 3b	venom gland	Trinity 2.1.1	Illumina 3000				EIEEQNALQELDDLPLEEDDARLILEVLNEEFPEELERANDMIKEEAR	1	GLGHFFKKLYRNIMKKFRRHHWFG	0	Glutamic acid 1-amide	RSEEVAR	0	MDQKWKDVFKKVLEELKQRFQKMKG	0	Glutamic acid 1-amide	RSEEVAR	0	MDQKWKDIFKKVL	1											>PEUST_DN33934_c5_g4_i3	GAGATTGAAGAACAAAATGCATTGCAAGAGCTTGACGATTTACCACTGGAAGAGGATGATGCCAGGCTAATATTGGAAGTACTGAACGAGGAATTTCCTGAAGAATTAGAAAGAGCAAATGACATGATAAAAGAGGAAGCAAGAGGATTAGGCCACTTTTTCAAAAAACTTTATAGAAATATAATGAAAAAATTCAGAAGGCATCATTGGTTTGGCAGAAGTGAAGAGGTCGCTAGAATGGACCAAAAGTGGAAAGACGTTTTCAAAAAAGTTCTAGAAGAGTTAAAGCAAAGATTTCAAAAGATGAAGGGAAGAAGTGAAGAAGTCGCTAGAATGGACCAAAAGTGGAAGGATATTTTCAAGAAAGTTCTT
Peu 5a	Peucetin 5a														MDQKWKDVFKKVLEELKQRFQKMKG	0	Glutamic acid 1-amide
Peu 3b	Peucetin 3b	venom gland	Trinity 2.1.1	Illumina 3000				EIEEQNALQELDDLPLEEDDARLILEVLNEEFPEELERANDMIKEEAR	1	GLGHFFKKLYRNIMKKFRRHHWFG	0	Glutamic acid 1-amide	RSEEVAR	0	MDQKWKDIFKKVLEELKQKVRKFQG	0	Glutamic acid 1-amide	RSEEEYR	0	GI	1											>PEUST_DN33934_c5_g4_i2	GAGATTGAAGAACAAAATGCATTGCAAGAGCTTGACGATTTACCACTGGAAGAGGATGATGCCAGGCTAATATTGGAAGTACTGAACGAGGAATTTCCTGAAGAATTAGAAAGAGCAAATGACATGATAAAAGAGGAAGCAAGAGGATTAGGCCACTTTTTCAAAAAACTTTATAGAAATATAATGAAAAAATTCAGAAGGCATCATTGGTTTGGCAGAAGTGAAGAGGTCGCTAGAATGGACCAAAAGTGGAAGGATATTTTCAAGAAAGTTCTTGAAGAGTTAAAGCAAAAAGTGAGAAAATTTCAGGGTAGAAGTGAGGAAGAATATAGAGGAATT
Peu 5b	Peucetin 5b														MDQKWKDIFKKVLEELKQKVRKFQG	0	Glutamic acid 1-amide
Peu 5a	Peucetin 5a	venom gland	Trinity 2.1.1	Illumina 3000						LYRNIMKKFRRHHWFG	1	Glutamic acid 1-amide	RSEEVAR	0	MDQKWKDVFKKVLEELKQRFQKMKG	0	Glutamic acid 1-amide	RSEEVAR	0	MDQKWKDVFKKVLEELKQRFQKMKG	0	Glutamic acid 1-amide	RSEEVAR	0	MDQKWKDIFKKVL	1						>PEUST_DN33934_c5_g4_i1	CTTTATAGAAATATAATGAAAAAATTCAGAAGGCATCATTGGTTTGGCAGAAGTGAAGAGGTCGCTAGAATGGACCAAAAGTGGAAAGATGTTTTCAAAAAAGTTCTAGAAGAGTTAAAGCAAAGATTTCAAAAGATGAAGGGTAGAAGTGAAGAGGTCGCTAGAATGGACCAAAAGTGGAAAGACGTTTTCAAAAAAGTTCTAGAAGAGTTAAAGCAAAGATTTCAAAAGATGAAGGGAAGAAGTGAAGAAGTCGCTAGAATGGACCAAAAGTGGAAGGATATTTTCAAGAAAGTTCTT
Peu 5a	Peucetin 5a																			MDQKWKDVFKKVLEELKQRFQKMKG	0	Glutamic acid 1-amide
Peu 5b	Peucetin 5b	venom gland	Trinity 2.1.1	Illumina 3000						KVLEELKQRFQKMKG	1	Glutamic acid 1-amide	RSEEVAR	0	MDQKWKDIFKKVLEELKQKVRKFQG	0	Glutamic acid 1-amide	RSEEEYR	0	GIKDYLKKMLLKLKEKLKSMTSX	0											>PEUST_DN32923_c1_g1_i1	AAAGTTCTAGAAGAGTTAAAGCAAAGATTTCAAAAGATGAAGGGAAGAAGTGAAGAAGTCGCTAGAATGGACCAAAAGTGGAAGGATATTTTCAAGAAAGTTCTTGAAGAGTTAAAGCAAAAAGTGAGAAAATTTCAGGGTAGAAGTGAGGAAGAATATAGAGGAATTAAAGACTACTTGAAAAAAATGTTGTTGAAGTTAAAAGAAAAGCTGAAGAGCATGACGTCCTAA
Peu 6	Peucetin 6																			GIKDYLKKMLLKLKEKLKSMTSX	0
Peu 4	Peucetin 4	venom gland	Trinity 2.1.1	Illumina 3000	SignalP_5.0	MKISLPLLFFVALLISVSWA	0	NEMPEEDAGYLSERLEADFGDVQPEFR	0	GIRCPKSWKCKDLSLKFLARFLRRFRQRKSQQX	0																					>PEUST_DN32135_c0_g4_i1	ATGAAGATTTCTCTGCCTCTTTTATTCTTCGTTGCTCTTTTGATATCCGTATCCTGGGCAAATGAAATGCCCGAAGAAGATGCAGGATATTTGAGTGAGAGGTTAGAAGCTGACTTTGGAGATGTTCAACCTGAATTTAGAGGCATCAGGTGTCCAAAGTCATGGAAATGCAAGGATCTTAGCCTAAAATTTCTGGCCAGGTTCCTCCGAAGATTCAGACAGAGGAAATCGCAGCAATAA

## Sheet: PEUST_overview
AC	sample_alias (contig_name)	sample_title_long	sample_title_short	bps	aa	sample_alias (contig_name)	nt_full
OU068420	PEUST_DN30152_c1_g14_i1	Peucetin 1a	Peu 1a	294	98	PEUST_DN30152_c1_g14_i1	ATGAATTACTTTGTAGTCACCGCTCTTCTCCTTGTCGCTCTCGCCTACACTGTCTCAAGTGCTCCTAAAGACGTCCCACAATCGGATCTATTGGACCTTGAAGACTCAGATTTCGAAAAGGAACTCCACAATGCACTTCAAGAAGTTGAGAGGCGAGTGATGGAATTTGAGCAGTTAGACGACATGCCAGAACTTGCTAGCAGTGAAGAAGAAAGGCGTAAAAAGAAGCAGAAGTTTTACAAGAAAGTTCTCAAGGGCGCACTGAAATCATTGGTCAAGCATTATCTTTTCTGA
OU068518	PEUST_DN33706_c1_g14_i1	Peucetin 1b	Peu 1b	291	97	PEUST_DN33706_c1_g14_i1	ATGAATTACTTTGTAGTCACCGCTCTTCTTCTTGTCGCACTCGCCTGCAGTGTTTCGAGCGCTCCTAAAGACGTTCCACAATCGGATCTAGAGGAGATTGAAGACCCTGAATTCGAAAAGGAACTTTACAATGCTCTCCAAGAAGTTGAAAGGCAAGTGATGGAATTTCAGCCGTTAGATGGAATGCCCATGGAAGATGCAAGTGATGAAGAAGAGAGAAAGAAGGGCAAGTTTTTCAAGAAAGTCCTTAAGGGAGCACTGAAGTCTCTAGCCAAACATTACCTTTTCTAA
OU068570	PEUST_DN33919_c3_g6_i2	Peucetin 1c	Peu 1c	279	93	PEUST_DN33919_c3_g6_i2	ATGAATTACTTCGTAGTCACCGCTCTTCTCCTTGTCGCACTCGCCTGCAGTGTTTCAAGCGCTCCTAGGGACATCGCACCTTCAGACATAGGAGAGCTTGAAGACCCAGATTTCGAAAAGGAACTTTACAGTGCACTCCAAGAAGTTGAAAGGCAAGTGGCGGAATTTGATGGAATGCCAGAACTTGGTAGCAGTGATGAAGAAGAGCGCAAAAAGAATAAGTTTTACAAAAAAGTCCTCAAGGGAGCATTCAAAGCATTGGCCAAACACTATCTTTTC
OU068501	PEUST_DN33212_c2_g6_i1	Peucetin 2a	Peu 2a	351	117	PEUST_DN33212_c2_g6_i1	ATGAATTACTTCACAGTTGCCGCCCTTCTTGTTGTAACTCTTGCATGCAGTGTTTCAACAGTGACCAATGAATTTGAAAAAGAGTACCAGGAACTCCAAGTCCTCGAAGAGCAATTTAACAATGCATTAGAAAATGAAGCGGCAAGGCACTTGCCCAATGAGGAAGCCAGAGGTTTTGGAGTTTTTGCAAAACTTGCCAAAACCGGAATCAAGCTTTTTGCAAAACTCTTCAAGAAAGCAGCTCCCAAAATCGTAGAAGCGCAGACCGACGTGCAAGCACATGATAAACCACAAGCTGCTCGCCGAAACAAAAAAAACAACCTTTTCGACAATGAAGTAGCAAGACAAGAA
OU068525	PEUST_DN33881_c5_g4_i1	Peucetin 2b, Peucetin 2b	Peu 2b, Peu 2b	345	115	PEUST_DN33881_c5_g4_i1	AGAGGTTTTGGAGTTTTTGCAAAACTTGCCAAAACCGGAATCAAGCTTTTTGCAAAACTCTTCAAGAAAGCAGCTCCCAAAATCGTCAAATCACTGGCCGATCGACAAGCACTTGATAACCCACAAGCTGCTCTCGAAGAATTGAACAACCTTTTCGACAATGAAGTAGCAAGACAAGAACTGATGGTCAATGAAGTTGTCAGTGCACTGCCCAGTGAAGAAGCTAGAGGTTTTGGAGTTTTTGCAAAACTTGCCAAAACCGGAATCAAGCTTTTTGCAAAACTCTTCAAGAAAGCAGCTCCCAAAATCGTCAAATCACTGGCCGATCGACAAGCACTTGATAAC
OU068547	PEUST_DN33881_c5_g6_i1	Peucetin 2b, Peucetin 2b	Peu 2b, Peu 2b	357	119	PEUST_DN33881_c5_g6_i1	AGAGGTTTTGGAGTTTTTGCAAAACTTGCCAAAACCGGAATCAAGCTTTTTGCAAAACTCTTCAAGAAAGCAGCTCCCAAAATCGTCAAATCACTGGCCGATCGACAAGCACTTGATAACCCACAAGCTGCTCTCGAAGAATTGAACAACCTTTTCGACAATGAAGTAGCAAGACAGGACTTGATGGTCGATGAGTTGATCAGTGGACTCCCCAGTGAAGAAGCCAGAGGTTTTGGAGTTTTTGCAAAACTTGCCAAAACCGGAATCAAGCTTTTTGCAAAACTCTTCAAGAAAGCAGCTCCCAAAATCGTCAAATCACTGGCCGATCGACAAGCACTTGATAACCCACAAGCTGCT
OU068549	PEUST_DN33881_c5_g7_i1	Peucetin 2b, Peucetin 2b	Peu 2b, Peu 2b	348	116	PEUST_DN33881_c5_g7_i1	AGAGGTTTTGGAGTTTTTGCAAAACTTGCCAAAACCGGAATCAAGCTTTTTGCAAAACTCTTCAAGAAAGCAGCTCCCAAAATCGTCAAATCACTGGCTGATCGACAAGCACTTGATAACCCACAAGCTGCTCTCGAAGAATTGAACAACCTTTTCGACAATGAAGTAGCAAGACAAGACTTGATTGTCCATGAGTTGATCAGTGGTCTCCCCAGTGAAGAAGCCAGAGGTTTTGGAGTTTTTGCAAAACTTGCCAAAACCGGAATCAAGCTTTTTGCAAAACTCTTCAAGAAAGCAGCTCCCAAAATCGTCAAATCACTGGCCGATCGACAAGCACTTGATAACCCA
OU068571	PEUST_DN33881_c5_g5_i2	Peucetin 2b, Peucetin 2b	Peu 2b, Peu 2b	348	116	PEUST_DN33881_c5_g5_i2	AGAGGTTTTGGAGTTTTTGCAAAACTTGCCAAAACCGGAATCAAGCTTTTTGCAAAACTCTTCAAGAAAGCAGCTCCCAAAATCGTCAAATCACTGGCTGATCGACAAGCACTTGATAACCCACAAGCTGCTCTCGAAGAATTGAACAACCTTTTCGACAATGAAGTAGCAAGACAAGACTTGATTGTCCATGAGTTGATCAGTGGTCTCCCCAGTGAAGAAGCCAGAGGTTTTGGAGTTTTTGCAAAACTTGCCAAAACCGGAATCAAGCTTTTTGCAAAACTCTTCAAGAAAGCAGCTCCCAAAATCGTCAAATCACTGGCCGATCGACAAGCACTTGATAACCCA
OU068633	PEUST_DN6443_c0_g1_i1	Peucetin 2b, Peucetin 2c, Peucetin 2c	Peu 2b, Peu 2c, Peu 2c	606	202	PEUST_DN6443_c0_g1_i1	TTTGTCAGTACATTGCCGAGTGAAGAAGCCAGAGGTTTTGGAGTTTTTGCAAAACTTGCCAAAACCGGAATCAAGCTTTTTGCAAAACTCTTCAAGAAAGCAGCTCCCAAAATCGTCAAATCCTTGGCCGATCGACAAGCTCTTGATAACCCACAAGCCGCTCTCGAAGAGGAACTGGACAGTGACTTTCCAAGCCAGCAAATGATGGTTGCACTGGACAGCATGCTGAACGAACAATTGCCCGCCGAGGAAGCCAGAGGATTCCGAGTTTTTGCAACCCTTGCTAAACGAGGTATTAAGCTTTTGGCAAAACTTTTCAAGAAAGCAGCTCCCAAAATCGTCAAATCCTTGGCCGATCGACAAGCTCTTGATAACCCACAAGCCGCTCTCGAAGAGGAA…
OU068442	PEUST_DN31462_c0_g2_i1	Peucetin 2d, Peucetin 2d	Peu 2d, Peu 2d	477	159	PEUST_DN31462_c0_g2_i1	GAAGCCAGAGGTTTTGGAGTTTTTGCAAAACTTGCCAAAACCGGAATCAAGCTTTTTGCAAAACTCTTCAAGAAAGCAGCTCCCAAAATAGCCAAAGCATTGGCCGATCGACAAGCACTTGATCAACCACAAAGTGCCCTCGAAGAGGAATTGAACAACCTTTTCGACAATGAAGCAGCAAAGCAAAGACTGATGATTGATGAGTTTGTCAGTACATTGCCGAGTGAAGAAGCCAGAGGTTTTGGAGTTTTTGCAAAACTTGCCAAAACCGGAATCAAGCTTTTTGCAAAACTCTTCAAGAAAGCAGCTCCCAAAATAGCCAAAGCATTGGCCGATCGACAAGCACTTGATCAACCACAAAGTGCTCTCGAAGAGGAATTGAACAACCTTTTCGACAAT…
OU068464	PEUST_DN32803_c0_g1_i1	Peucetin 2e	Peu 2e	177	59	PEUST_DN32803_c0_g1_i1	ATGGTCGATGAGTTGGTCAGTCGACCGTCCAGTGAGGATGCCAGAGGTTTCCGCGTTTTCGCAACCCTTGCTAACCGAGGACTCAAGCTTTTTGCAAAGCTCTTCAAAAAAGCAGCTCCCAAAATCGCCAAATCCTTGGCTGATCGAGAAGCTCTTGATCAACCAGCCAGTGCTTAA
OU068463	PEUST_DN32803_c0_g3_i3	Peucetin 2f, Peucetin 2f	Peu 2f, Peu 2f	375	125	PEUST_DN32803_c0_g3_i3	AGTGAGGAAGCCAGAGGTTTCCGAGTTTTCGCAACCCTTGCTAAACGAGGACTCAAGCTTTTTGCAAAGCTCTTCAAAAAAGCAGCTCCCAAAATCGCCAAATCACTGGCCGATCGAGAAGCACTTGACAACCCACAAGCTGCTCTCGAAGACGAATTGAACAACCTTTTCGACAGTGAAGTAGCAAATCAAGATTTGATGGTCGATGAGTTGGTCCGTGGACTGTCCAGTGAGGAAGCCAGAGGTTTCCGAGTTTTCGCAACCCTTGCTAAACGAGGACTCAAGCTTTTTGCAAAGCTCTTCAAAAAAGCAGCTCCCAAAATCGCCAAATCCTTGGCTGATCGAGAAGCTCTTGATCAACCAGCCAGTGCTTAA
OU068486	PEUST_DN32803_c0_g3_i4	Peucetin 2g, Peucetin 2f	Peu 2g, Peu 2f	390	130	PEUST_DN32803_c0_g3_i4	ATCAGTGGACTCCCCAGTGAAGAAGCCAGAGGTTTTGGAGTTTTTGCAAAACTTGCGAAAACCGGAATCAAGCTTTTTGCAAAACTCTTCAAGAAAGCAGCTCCCAAAATCGCCAAATCTCTGGCCGATCGAGAAGCACTGGACAACCCACAAGCTGCTCTCGAAGACGAATTGAACAATCTTTTCGACAGTGAAGTAGCAAATCAAGATTTGATGGTCGATGAGTTGGTCCGTGGACTGTCCAGTGAGGAAGCCAGAGGTTTCCGAGTTTTCGCAACCCTTGCTAAACGAGGACTCAAGCTTTTTGCAAAGCTCTTCAAAAAAGCAGCTCCCAAAATCGCCAAATCCTTGGCTGATCGAGAAGCTCTTGATCAACCAGCCAGTGCTTAA
OU068496	PEUST_DN33212_c4_g2_i1	Peucetin 2h	Peu 2h	228	76	PEUST_DN33212_c4_g2_i1	GCCAAGGCACTGGCCGATCGAGAAGCAGTTGATCACCCACAAGCTGCTTTCGAAGAATTCAACAACCTGTTCGACAATGAAGTAGCAAATCAATTGCCCAATGAGGAAGCCAGAGGTCTTGGGGGCGTCGCGAAGGGTGAGAGAGTCGATATCAAGGGTTGTCGTAACCTTATAAAGAAAGCAGCTCCCAAAATCGCCAAGTCACTGGCCGATCGAGAAGCACTTGAT
OU068419	PEUST_DN30819_c1_g2_i2	Signal peptide, Propeptide, peucetin 3	SP, PrP, Peu 3	159	53	PEUST_DN30819_c1_g2_i2	ATGAAGTACTTAATAGTAACAGCACTTCTGCTCGTTGCACTTGCCTGCAACGTTTCAAGCACAACAAGTGAGATATCGAAGGAATCTGAACAGGAGATTGAAGAACAAAATGCATTGCAAGAGCTTGACGATTTACCACTGGAAGAGGATGATGCCAGG
OU068595	PEUST_DN33934_c5_g1_i1	Peucetin 3a, Peucetin 5a, Peucetin 5b	Peu 3a, Peu 5a, Peu 5b	435	145	PEUST_DN33934_c5_g1_i1	GAGATTGAAGAACAAAATGCATTGCAAGAGCTTGACGATTTACCACTGGAAGAGGATGATGCCAGGCTAATATTGGAAGTACTGAACGAGGAATTTCCTGAAGAATTAGAAAGAGCAAATGACATGATAAAAGAGGAAGCAAGAGGATTCGGCCACTTTTTCAAAAGACTTTATAGAAATATAATGAAAAAATTCAGAAGGCATCATTGGTTTGGCAGAAGTGAAGAGGTTGCTAGAATGGACCAAAAGTGGAAAGATGTTTTCAAAAAAGTTCTAGAAGAGTTAAAGCAAAGATTTCAAAAGATGAAGGGAAGAAGTGAAGAAGTAGCTAGAATGGACCAAAAGTGGAAAGATATTTTCAAGAAAGTTCTTGAAGAGTTAAAGCAAAAAGTGAGAAAA…
OU068612	PEUST_DN33934_c5_g4_i3	Peucetin 3b, Peucetin 5a	Peu 3b, Peu 5a	372	124	PEUST_DN33934_c5_g4_i3	GAGATTGAAGAACAAAATGCATTGCAAGAGCTTGACGATTTACCACTGGAAGAGGATGATGCCAGGCTAATATTGGAAGTACTGAACGAGGAATTTCCTGAAGAATTAGAAAGAGCAAATGACATGATAAAAGAGGAAGCAAGAGGATTAGGCCACTTTTTCAAAAAACTTTATAGAAATATAATGAAAAAATTCAGAAGGCATCATTGGTTTGGCAGAAGTGAAGAGGTCGCTAGAATGGACCAAAAGTGGAAAGACGTTTTCAAAAAAGTTCTAGAAGAGTTAAAGCAAAGATTTCAAAAGATGAAGGGAAGAAGTGAAGAAGTCGCTAGAATGGACCAAAAGTGGAAGGATATTTTCAAGAAAGTTCTT
OU068613	PEUST_DN33934_c5_g4_i2	Peucetin 3b, Peucetin 5b	Peu 3b, Peu 5b	339	113	PEUST_DN33934_c5_g4_i2	GAGATTGAAGAACAAAATGCATTGCAAGAGCTTGACGATTTACCACTGGAAGAGGATGATGCCAGGCTAATATTGGAAGTACTGAACGAGGAATTTCCTGAAGAATTAGAAAGAGCAAATGACATGATAAAAGAGGAAGCAAGAGGATTAGGCCACTTTTTCAAAAAACTTTATAGAAATATAATGAAAAAATTCAGAAGGCATCATTGGTTTGGCAGAAGTGAAGAGGTCGCTAGAATGGACCAAAAGTGGAAGGATATTTTCAAGAAAGTTCTTGAAGAGTTAAAGCAAAAAGTGAGAAAATTTCAGGGTAGAAGTGAGGAAGAATATAGAGGAATT
OU068596	PEUST_DN33934_c5_g4_i1	Peucetin 5a, Peucetin 5a	Peu 5a, Peu 5a	300	100	PEUST_DN33934_c5_g4_i1	CTTTATAGAAATATAATGAAAAAATTCAGAAGGCATCATTGGTTTGGCAGAAGTGAAGAGGTCGCTAGAATGGACCAAAAGTGGAAAGATGTTTTCAAAAAAGTTCTAGAAGAGTTAAAGCAAAGATTTCAAAAGATGAAGGGTAGAAGTGAAGAGGTCGCTAGAATGGACCAAAAGTGGAAAGACGTTTTCAAAAAAGTTCTAGAAGAGTTAAAGCAAAGATTTCAAAAGATGAAGGGAAGAAGTGAAGAAGTCGCTAGAATGGACCAAAAGTGGAAGGATATTTTCAAGAAAGTTCTT
OU068483	PEUST_DN32923_c1_g1_i1	Peucetin 5b, Peucetin 6	Peu 5b, Peu 6	231	77	PEUST_DN32923_c1_g1_i1	AAAGTTCTAGAAGAGTTAAAGCAAAGATTTCAAAAGATGAAGGGAAGAAGTGAAGAAGTCGCTAGAATGGACCAAAAGTGGAAGGATATTTTCAAGAAAGTTCTTGAAGAGTTAAAGCAAAAAGTGAGAAAATTTCAGGGTAGAAGTGAGGAAGAATATAGAGGAATTAAAGACTACTTGAAAAAAATGTTGTTGAAGTTAAAAGAAAAGCTGAAGAGCATGACGTCCTAA
OU068441	PEUST_DN32135_c0_g4_i1	Peucetin 4	Peu 4	240	80	PEUST_DN32135_c0_g4_i1	ATGAAGATTTCTCTGCCTCTTTTATTCTTCGTTGCTCTTTTGATATCCGTATCCTGGGCAAATGAAATGCCCGAAGAAGATGCAGGATATTTGAGTGAGAGGTTAGAAGCTGACTTTGGAGATGTTCAACCTGAATTTAGAGGCATCAGGTGTCCAAAGTCATGGAAATGCAAGGATCTTAGCCTAAAATTTCTGGCCAGGTTCCTCCGAAGATTCAGACAGAGGAAATCGCAGCAATAA
