# Supplementary material for: Linear Peptides—A Combinatorial Innovation in the Venom of Some Modern Spiders
Source: Front Mol Biosci. 2021 Jul 6;8:705141. doi: 10.3389/fmolb.2021.705141 (PMC8290080; doi:10.3389/fmolb.2021.705141)
Supplement: Supplementary file 1 [file DataSheet1.zip › Supplementary Table S2B.XLSX]

## Sheet: Introduction
Linear Peptides – a Combinatorial Innovation in the Venom of Some Modern Spiders
Frontiers in Molecular Biosciences section Cellular Biochemistry
Lucia Kuhn-Nentwig et al.
Institute of Ecology and Evolution, University of Bern, Baltzerstrasse 6, 3012 Bern, Switzerland
lucia.kuhn@iee.unibe.ch
Supplementary Table S2B			Ctenidae
Phoneutria fera			sample_spreadsheet_PHOFE for ENA submission
			PHOFE: annotation and analysis of features that arise from processing of mRNA
			PHOFE_overview: sample_alias (contig_name), sample_title_long, sample_title_short, number of Bps, number of aa, sample_alias (contig_name), nt_full
			n=10 sequences
Macroctenus kingsleyi			sample_spreadsheet_MACKI for ENA submission
			MACKI: annotation and analysis of features that arise from processing of mRNA
			MACKI_overview: sample_alias (contig_name), sample_title_long, sample_title_short, number of Bps, number of aa, sample_alias (contig_name), nt_full
			n=5 sequences
Piloctenus haematostoma			sample_spreadsheet_PILHA for ENA submission
			PILHA: annotation and analysis of features that arise from processing of mRNA
			PILHA_overview: sample_alias (contig_name), sample_title_long, sample_title_short, number of Bps, number of aa, sample_alias (contig_name), nt_full
			n=22 sequences
Ancylometes rufus			sample_spreadsheet_ANCRU for ENA submission
			ANCRU: annotation and analysis of features that arise from processing of mRNA
			ANCRU_overview: sample_alias (contig_name), sample_title_long, sample_title_short, number of Bps, number of aa, sample_alias (contig_name), nt_full
			n=1 sequences

## Sheet: sample_spreadsheet_PHOFE
#checklist_accession	ERC000011
#unique _name_prefix	PHOFE
sample_alias	tax_id	scientific_name	common_name	sample_title	tissue_type	country_origin
>PHOFE_DN32958_c1_g1_i2	881836	Phoneutria fera	South American wandering spider	Phoneutrin 1a, Phoneutrin 1a	venom gland	France: French Guiana
>PHOFE_DN32958_c1_g6_i1	881836	Phoneutria fera	South American wandering spider	Phoneutrin 1a, Phoneutrin 1a, Phoneutrin 1a	venom gland	France: French Guiana
>PHOFE_DN32958_c1_g2_i1	881836	Phoneutria fera	South American wandering spider	Phoneutrin 1a, Phoneutrin 1a, Phoneutrin 1a	venom gland	France: French Guiana
>PHOFE_DN32958_c1_g5_i1	881836	Phoneutria fera	South American wandering spider	Phoneutrin 1a, Phoneutrin 1a, Phoneutrin 1a	venom gland	France: French Guiana
>PHOFE_DN32958_c1_g4_i1	881836	Phoneutria fera	South American wandering spider	Phoneutrin 1a, Phoneutrin 1a, Phoneutrin 1a	venom gland	France: French Guiana
>PHOFE_DN30540_c0_g2_i1	881836	Phoneutria fera	South American wandering spider	Phoneutrin 1b, Phoneutrin 1a, Phoneutrin 1b	venom gland	France: French Guiana
>PHOFE_DN30540_c0_g1_i1	881836	Phoneutria fera	South American wandering spider	Phoneutrin 1a, Phoneutrin 1b, Phoneutrin 1b, Phoneutrin 1a, Phoneutrin 1b	venom gland	France: French Guiana
>PHOFE_DN33108_c2_g1_i1	881836	Phoneutria fera	South American wandering spider	Tachykinin-like peptide 1a, Tachykinin-like peptide 6, Tachykinin-like peptide 2	venom gland	France: French Guiana
>PHOFE_DN23858_c0_g1_i1	881836	Phoneutria fera	South American wandering spider	Tachykinin-like peptide 3, Tachykinin-like peptide 2, Tachykinin-like peptide 4	venom gland	France: French Guiana
>PHOFE_DN26079_c0_g1_i1	881836	Phoneutria fera	South American wandering spider	Tachykinin-like peptide 5	venom gland	France: French Guiana

## Sheet: PHOFE
ID	description	tissue_type	Assembly method	Sequencing-Technology	Signal P	aa_sig	aa_sig partial	aa_propeptide	aa_propeptide partial	aa_mature 1	aa_mature 1 partial	PTM C-term amidation	linker_1	linker_1 partial	aa_mature 2	aa_mature 2 partial	PTM C-term amidation	linker_2	linker_2 partial	aa_mature 3	aa_mature 3 partial	PTM C-term amidation	linker_3	linker_3 partial	aa_mature 4	aa_mature 4 partial	PTM C-term amidation	linker_4	linker_4 partial	aa_mature 5	aa_mature 5 partial	PTM C-term amidation	linker_5	linker_5 partial	aa_mature 6	aa_mature 6 partial	PTM C-term amidation	linker_6	linker_6 partial	aa_mature 7	aa_mature 7 partial	PTM C-term amidation	linker_7	linker_7 partial	sample_alias	nt_full
Pho 1a	Phoneutrin 1a	venom gland	Trinity 2.1.1	Illumina 3000	SignalP_5.0	MNYFVITSLLLVALSCSA	0	SSTTNEIAKQHPEEREERFSSLLNEEIQRTVDGYKSVGADFLKERSEEEAER	0	IKVKDRLRLKGQQKSG	0	Glutamic acid 1-amide	RSEEEAAR	0	IKVKDRLRLKGQQKSG	0	Glutamic acid 1-amide	RSEEEA	1																										>PHOFE_DN32958_c1_g1_i2	ATGAATTATTTTGTAATTACTTCCCTTCTCCTTGTCGCACTTTCATGCAGTGCTTCAAGCACTACCAATGAGATCGCAAAACAGCATCCAGAGGAACGTGAAGAGCGTTTCTCTTCACTGCTTAACGAAGAAATACAGAGGACGGTCGACGGTTATAAATCTGTTGGGGCAGATTTTTTAAAAGAAAGAAGTGAGGAGGAAGCAGAGAGAATAAAGGTCAAAGACAGATTAAGATTAAAGGGACAGCAGAAGTCTGGAAGAAGCGAGGAAGAAGCAGCGAGAATAAAGGTCAAAGACAGATTAAGATTAAAGGGACAGCAGAAGTCTGGAAGAAGCGAGGAAGAAGCA
Pho 1a	Phoneutrin 1a														IKVKDRLRLKGQQKSG	0	Glutamic acid 1-amide
Pho 1a	Phoneutrin 1a	venom gland	Trinity 2.1.1	Illumina 3000									R	1	IKVKDRLRLKGQQKSG	0	Glutamic acid 1-amide	RSEEEAAR	0	IKVKDRLRLKGQQKSG	0	Glutamic acid 1-amide	RSEEEAER	0	IKVKDRLRLKGQQKSG	0	Glutamic acid 1-amide	RSEEEA	1																>PHOFE_DN32958_c1_g6_i1	AGAATAAAGGTCAAAGACAGATTAAGATTAAAGGGACAGCAGAAGTCTGGAAGAAGCGAGGAAGAAGCAGCGAGAATAAAGGTCAAAGACAGATTAAGATTAAAGGGACAGCAGAAGTCTGGAAGAAGCGAGGAAGAAGCAGAGAGAATAAAGGTCAAAGACAGATTAAGATTAAAGGGACAGCAGAAGTCTGGAAGAAGCGAGGAAGAAGCA
Pho 1a	Phoneutrin 1a																			IKVKDRLRLKGQQKSG	0	Glutamic acid 1-amide
Pho 1a	Phoneutrin 1a																								IKVKDRLRLKGQQKSG	0	Glutamic acid 1-amide
Pho 1a	Phoneutrin 1a	venom gland	Trinity 2.1.1	Illumina 3000									R	1	IKVKDRLRLKGQQKSG	0	Glutamic acid 1-amide	RSEEEAER	0	IKVKDRLRLKGQQKSG	0	Glutamic acid 1-amide	RSEEEAAR	0	IKVKDRLRLKGQQKSG	0	Glutamic acid 1-amide	RSEEEA	1																>PHOFE_DN32958_c1_g2_i1	AGAATAAAGGTCAAAGACAGATTAAGATTAAAGGGACAGCAGAAGTCTGGAAGAAGCGAGGAAGAAGCAGAGAGAATAAAGGTCAAAGACAGATTAAGATTAAAGGGACAGCAGAAGTCTGGAAGAAGCGAGGAAGAAGCAGCGAGAATAAAGGTCAAAGACAGATTAAGATTAAAGGGACAGCAGAAGTCTGGAAGAAGCGAGGAAGAAGCA
Pho 1a	Phoneutrin 1a																			IKVKDRLRLKGQQKSG	0	Glutamic acid 1-amide
Pho 1a	Phoneutrin 1a																								IKVKDRLRLKGQQKSG	0	Glutamic acid 1-amide
Pho 1a	Phoneutrin 1a	venom gland	Trinity 2.1.1										R	1	IKVKDRLRLKGQQKSG	0	Glutamic acid 1-amide	RSEEEAER	0	IKVKDRLRLKGQQKSG	0	Glutamic acid 1-amide	RSEEEAER	0	IKVKDRLRLKGQQKSG	0	Glutamic acid 1-amide	RSEEEA	1																>PHOFE_DN32958_c1_g5_i1	AGAATAAAGGTCAAAGACAGATTAAGATTAAAGGGACAGCAGAAGTCTGGAAGAAGCGAGGAAGAAGCAGAGAGAATAAAGGTCAAAGACAGATTAAGATTAAAGGGACAGCAGAAGTCTGGAAGAAGCGAGGAAGAAGCAGAGAGAATAAAGGTCAAAGACAGATTAAGATTAAAGGGACAGCAGAAGTCTGGAAGAAGCGAGGAAGAAGCA
Pho 1a	Phoneutrin 1a																			IKVKDRLRLKGQQKSG	0	Glutamic acid 1-amide
Pho 1a	Phoneutrin 1a																								IKVKDRLRLKGQQKSG	0	Glutamic acid 1-amide
Pho 1a	Phoneutrin 1a	venom gland	Trinity 2.1.1	Illumina 3000									R	1	IKVKDRLRLKGQQKSG	0	Glutamic acid 1-amide	RSEEEAAR	0	IKVKDRLRLKGQQKSG	0	Glutamic acid 1-amide	RSEEEAAR	0	IKVKDRLRLKGQQKSG	0	Glutamic acid 1-amide	RSEEEA	1																>PHOFE_DN32958_c1_g4_i1	AGAATAAAGGTCAAAGACAGATTAAGATTAAAGGGACAGCAGAAGTCTGGAAGAAGCGAGGAAGAAGCAGCGAGAATAAAGGTCAAAGACAGATTAAGATTAAAGGGACAGCAGAAGTCTGGAAGAAGCGAGGAAGAAGCAGCGAGAATAAAGGTCAAAGACAGATTAAGATTAAAGGGACAGCAGAAGTCTGGAAGAAGCGAGGAAGAAGCA
Pho 1a	Phoneutrin 1a																			IKVKDRLRLKGQQKSG	0	Glutamic acid 1-amide
Pho 1a	Phoneutrin 1a																								IKVKDRLRLKGQQKSG	0	Glutamic acid 1-amide
Pho 1b	Phoneutrin 1b	venom gland	Trinity 2.1.1	Illumina 3000						LKGQRKSE	1		RSEEEVER	0	IKVKDRLRLKGQRKSQ	0		RSEEER	0	IKVKDRLRLKGQQKSG	0	Glutamic acid 1-amide	RSEEEAER	0	IKVKDRLRLKGQRKSQ	0		RSEEEVE	1																>PHOFE_DN30540_c0_g2_i1	TTAAAGGGGCAACGAAAGTCTGAAAGAAGCGAGGAAGAAGTAGAGAGAATAAAGGTAAAAGACAGATTAAGATTAAAGGGGCAACGGAAGTCTCAAAGAAGCGAGGAAGAGAGAATAAAGGTCAAAGACAGATTAAGATTAAAGGGACAGCAGAAGTCTGGAAGAAGCGAGGAAGAAGCAGAGAGAATAAAAGTCAAAGACAGACTAAGATTAAAGGGGCAACGAAAGTCTCAAAGAAGCGAGGAAGAAGTAGAG
Pho 1a	Phoneutrin 1a																			IKVKDRLRLKGQQKSG	0	Glutamic acid 1-amide
Pho 1b	Phoneutrin 1b																								IKVKDRLRLKGQRKSQ	0
Pho 1a	Phoneutrin 1a	venom gland	Trinity 2.1.1	Illumina 3000						KGQRKSQ	1		RSEEER	0	IKVKDRLRLKGQQKSG	0	Glutamic acid 1-amide	RSEEEAER	0	IKVKDRLRLKGQRKSQ	0		RSEEEVER	0	IKVKDRLRLKGQRKSQ	0		RSEEER	0	IKVKDRLRLKGQQKSG	0	Glutamic acid 1-amide	RSEEEAER	0	IKVKDRLRLKGQRKSQ	0		RSEEEVE	1						>PHOFE_DN30540_c0_g1_i1	AAGGGGCAACGGAAGTCTCAAAGAAGCGAGGAAGAGAGAATAAAGGTCAAAGACAGATTAAGATTAAAGGGACAGCAGAAGTCTGGAAGAAGCGAGGAAGAAGCAGAGAGAATAAAAGTCAAAGACAGACTAAGATTAAAGGGGCAACGAAAGTCTCAAAGAAGCGAGGAAGAAGTAGAGAGAATAAAGGTAAAAGACAGATTAAGATTAAAGGGGCAACGGAAGTCTCAAAGAAGCGAGGAAGAGAGAATAAAGGTCAAAGACAGATTAAGATTAAAGGGACAGCAGAAGTCTGGAAGAAGCGAGGAAGAAGCAGAGAGAATAAAAGTCAAAGACAGACTAAGATTAAAGGGGCAACGAAAGTCTCAAAGAAGCGAGGAAGAAGTAGAG
Pho 1b	Phoneutrin 1b																			IKVKDRLRLKGQRKSQ	0
Pho 1b	Phoneutrin 1b																								IKVKDRLRLKGQRKSQ	0
Pho 1a	Phoneutrin 1a																													IKVKDRLRLKGQQKSG	0	Glutamic acid 1-amide
Pho 1b	Phoneutrin 1b																																		IKVKDRLRLKGQRKSQ	0
TKLP 1a	Tachykinin-like peptide 1a	venom gland	Trinity 2.1.1	Illumina 3000	SignalP_5.0	MSYFIVTFLLLVPLVCGVSS	0	TTDERAIKHQEERKENEVDKMAEEASRLLIPVDKHPMRLEGLIHETQKRTEQKPGSNVEEVDR	0	QKKRRKKYRRGEHNG	0	Glutamic acid 1-amide	RSEEEER	0	QKKDRFIGLMG	0	Glutamic acid 1-amide	RSNEEER	0	QKNDKKDRFYGLMG	0	Glutamic acid 1-amide	RSN	1																					>PHOFE_DN33108_c2_g1_i1	ATGAGTTATTTTATAGTGACTTTCCTTCTGCTTGTACCACTCGTATGTGGTGTTTCAAGCACAACCGACGAGAGAGCAATAAAGCATCAAGAAGAACGCAAAGAAAATGAAGTGGATAAAATGGCTGAAGAAGCGTCAAGGCTTCTCATACCAGTGGATAAACATCCAATGAGATTGGAAGGTTTAATACACGAAACACAGAAACGGACAGAACAGAAACCTGGAAGTAACGTTGAAGAAGTAGACAGACAAAAAAAGAGGAGGAAGAAATATAGACGAGGAGAACATAACGGGAGAAGTGAGGAGGAAGAGAGACAGAAAAAGGACAGATTTATAGGACTTATGGGAAGAAGCAATGAAGAAGAGAGACAGAAGAATGACAAGAAGGACAGATTTTAT…
TKLP 6	Tachykinin-like peptide 6														QKKDRFIGLMG	0	Glutamic acid 1-amide
TKLP 2	Tachykinin-like peptide 2																			QKNDKKDRFYGLMG	0	Glutamic acid 1-amide
TKLP 3	Tachykinin-like peptide 3	venom gland	Trinity 2.1.1	Illumina 3000									NEEER	1	QKKKRDRFLRLKG	0	Glutamic acid 1-amide	RSNEEER	0	QKNDKKDRFYGLMG	0	Glutamic acid 1-amide	RSNEEER	0	QKDKRDRFYGLMG	0	Glutamic acid 1-amide	RSNEEER	0	QK	1														>PHOFE_DN23858_c0_g1_i1	AATGAAGAAGAGAGACAGAAGAAGAAGAGGGACAGATTTCTTAGACTAAAGGGAAGAAGCAATGAAGAAGAGAGACAGAAGAATGACAAGAAGGACAGATTTTATGGACTTATGGGAAGAAGCAATGAAGAAGAGAGACAGAAGGACAAGAGGGACAGATTTTATGGACTTATGGGAAGAAGCAATGAAGAAGAGAGACAGAAG
TKLP 2	Tachykinin-like peptide 2																			QKNDKKDRFYGLMG	0	Glutamic acid 1-amide
TKLP 4	Tachykinin-like peptide 4																								QKDKRDRFYGLMG	0	Glutamic acid 1-amide
TKLP 5	Tachykinin-like peptide 5	venom gland	Trinity 2.1.1	Illumina 3000									EEER	1	QKDKRDRFHGLMG	0	Glutamic acid 1-amide	RSNEEER	0	QHPGSSRRDX	1																								>PHOFE_DN26079_c0_g1_i1	GAAGAAGAGAGGCAGAAGGACAAGAGGGACAGATTTCATGGACTTATGGGAAGAAGCAATGAAGAAGAGAGACAGCACCCAGGTAGCAGTCGTAGGGATTAG

## Sheet: PHOFE_overview
AC	sample_alias (contig_name)	sample_title_long	sample_title_short	bps	aa	sample_alias (contig_name)	nt_full
OU068687	>PHOFE_DN32958_c1_g1_i2	Phoneutrin 1a, Phoneutrin 1a	Pho 1a, Pho 1a	348	116	>PHOFE_DN32958_c1_g1_i2	ATGAATTATTTTGTAATTACTTCCCTTCTCCTTGTCGCACTTTCATGCAGTGCTTCAAGCACTACCAATGAGATCGCAAAACAGCATCCAGAGGAACGTGAAGAGCGTTTCTCTTCACTGCTTAACGAAGAAATACAGAGGACGGTCGACGGTTATAAATCTGTTGGGGCAGATTTTTTAAAAGAAAGAAGTGAGGAGGAAGCAGAGAGAATAAAGGTCAAAGACAGATTAAGATTAAAGGGACAGCAGAAGTCTGGAAGAAGCGAGGAAGAAGCAGCGAGAATAAAGGTCAAAGACAGATTAAGATTAAAGGGACAGCAGAAGTCTGGAAGAAGCGAGGAAGAAGCA
OU068742	>PHOFE_DN32958_c1_g6_i1	Phoneutrin 1a, Phoneutrin 1a, Phoneutrin 1a	Pho 1a, Pho 1a, Pho 1a	213	71	>PHOFE_DN32958_c1_g6_i1	AGAATAAAGGTCAAAGACAGATTAAGATTAAAGGGACAGCAGAAGTCTGGAAGAAGCGAGGAAGAAGCAGCGAGAATAAAGGTCAAAGACAGATTAAGATTAAAGGGACAGCAGAAGTCTGGAAGAAGCGAGGAAGAAGCAGAGAGAATAAAGGTCAAAGACAGATTAAGATTAAAGGGACAGCAGAAGTCTGGAAGAAGCGAGGAAGAAGCA
OU068709	>PHOFE_DN32958_c1_g2_i1	Phoneutrin 1a, Phoneutrin 1a, Phoneutrin 1a	Pho 1a, Pho 1a, Pho 1a	213	71	>PHOFE_DN32958_c1_g2_i1	AGAATAAAGGTCAAAGACAGATTAAGATTAAAGGGACAGCAGAAGTCTGGAAGAAGCGAGGAAGAAGCAGAGAGAATAAAGGTCAAAGACAGATTAAGATTAAAGGGACAGCAGAAGTCTGGAAGAAGCGAGGAAGAAGCAGCGAGAATAAAGGTCAAAGACAGATTAAGATTAAAGGGACAGCAGAAGTCTGGAAGAAGCGAGGAAGAAGCA
OU068730	>PHOFE_DN32958_c1_g5_i1	Phoneutrin 1a, Phoneutrin 1a, Phoneutrin 1a	Pho 1a, Pho 1a, Pho 1a	213	71	>PHOFE_DN32958_c1_g5_i1	AGAATAAAGGTCAAAGACAGATTAAGATTAAAGGGACAGCAGAAGTCTGGAAGAAGCGAGGAAGAAGCAGAGAGAATAAAGGTCAAAGACAGATTAAGATTAAAGGGACAGCAGAAGTCTGGAAGAAGCGAGGAAGAAGCAGAGAGAATAAAGGTCAAAGACAGATTAAGATTAAAGGGACAGCAGAAGTCTGGAAGAAGCGAGGAAGAAGCA
OU068708	>PHOFE_DN32958_c1_g4_i1	Phoneutrin 1a, Phoneutrin 1a, Phoneutrin 1a	Pho 1a, Pho 1a, Pho 1a	213	71	>PHOFE_DN32958_c1_g4_i1	AGAATAAAGGTCAAAGACAGATTAAGATTAAAGGGACAGCAGAAGTCTGGAAGAAGCGAGGAAGAAGCAGCGAGAATAAAGGTCAAAGACAGATTAAGATTAAAGGGACAGCAGAAGTCTGGAAGAAGCGAGGAAGAAGCAGCGAGAATAAAGGTCAAAGACAGATTAAGATTAAAGGGACAGCAGAAGTCTGGAAGAAGCGAGGAAGAAGCA
OU068677	>PHOFE_DN30540_c0_g2_i1	Phoneutrin 1b, Phoneutrin 1a, Phoneutrin 1b	Pho 1b, Pho 1a, Pho 1b	255	85	>PHOFE_DN30540_c0_g2_i1	TTAAAGGGGCAACGAAAGTCTGAAAGAAGCGAGGAAGAAGTAGAGAGAATAAAGGTAAAAGACAGATTAAGATTAAAGGGGCAACGGAAGTCTCAAAGAAGCGAGGAAGAGAGAATAAAGGTCAAAGACAGATTAAGATTAAAGGGACAGCAGAAGTCTGGAAGAAGCGAGGAAGAAGCAGAGAGAATAAAAGTCAAAGACAGACTAAGATTAAAGGGGCAACGAAAGTCTCAAAGAAGCGAGGAAGAAGTAGAG
OU068665	>PHOFE_DN30540_c0_g1_i1	Phoneutrin 1a, Phoneutrin 1b, Phoneutrin 1b, Phoneutrin 1a, Phoneutrin 1b	Pho 1a, Pho 1b, Pho 1b, Pho 1a, Pho 1b	390	130	>PHOFE_DN30540_c0_g1_i1	AAGGGGCAACGGAAGTCTCAAAGAAGCGAGGAAGAGAGAATAAAGGTCAAAGACAGATTAAGATTAAAGGGACAGCAGAAGTCTGGAAGAAGCGAGGAAGAAGCAGAGAGAATAAAAGTCAAAGACAGACTAAGATTAAAGGGGCAACGAAAGTCTCAAAGAAGCGAGGAAGAAGTAGAGAGAATAAAGGTAAAAGACAGATTAAGATTAAAGGGGCAACGGAAGTCTCAAAGAAGCGAGGAAGAGAGAATAAAGGTCAAAGACAGATTAAGATTAAAGGGACAGCAGAAGTCTGGAAGAAGCGAGGAAGAAGCAGAGAGAATAAAAGTCAAAGACAGACTAAGATTAAAGGGGCAACGAAAGTCTCAAAGAAGCGAGGAAGAAGTAGAG
OU068743	>PHOFE_DN33108_c2_g1_i1	Tachykinin-like peptide 1a, Tachykinin-like peptide 6, Tachykinin-like peptide 2	TKLP 1a, TKLP 6, TKLP 2	420	140	>PHOFE_DN33108_c2_g1_i1	ATGAGTTATTTTATAGTGACTTTCCTTCTGCTTGTACCACTCGTATGTGGTGTTTCAAGCACAACCGACGAGAGAGCAATAAAGCATCAAGAAGAACGCAAAGAAAATGAAGTGGATAAAATGGCTGAAGAAGCGTCAAGGCTTCTCATACCAGTGGATAAACATCCAATGAGATTGGAAGGTTTAATACACGAAACACAGAAACGGACAGAACAGAAACCTGGAAGTAACGTTGAAGAAGTAGACAGACAAAAAAAGAGGAGGAAGAAATATAGACGAGGAGAACATAACGGGAGAAGTGAGGAGGAAGAGAGACAGAAAAAGGACAGATTTATAGGACTTATGGGAAGAAGCAATGAAGAAGAGAGACAGAAGAATGACAAGAAGGACAGATTTTAT…
OU068635	>PHOFE_DN23858_c0_g1_i1	Tachykinin-like peptide 3, Tachykinin-like peptide 2, Tachykinin-like peptide 4	TKLP 3, TKLP 2, TKLP 4	204	68	>PHOFE_DN23858_c0_g1_i1	AATGAAGAAGAGAGACAGAAGAAGAAGAGGGACAGATTTCTTAGACTAAAGGGAAGAAGCAATGAAGAAGAGAGACAGAAGAATGACAAGAAGGACAGATTTTATGGACTTATGGGAAGAAGCAATGAAGAAGAGAGACAGAAGGACAAGAGGGACAGATTTTATGGACTTATGGGAAGAAGCAATGAAGAAGAGAGACAGAAG
OU068655	>PHOFE_DN26079_c0_g1_i1	Tachykinin-like peptide 5	TKLP 5	102	34	>PHOFE_DN26079_c0_g1_i1	GAAGAAGAGAGGCAGAAGGACAAGAGGGACAGATTTCATGGACTTATGGGAAGAAGCAATGAAGAAGAGAGACAGCACCCAGGTAGCAGTCGTAGGGATTAG

## Sheet: sample_spreadsheet_MACKI
#checklist_accession	ERC000011
#unique _name_prefix	MACKI
sample_alias	tax_id	scientific_name	common_name	sample_title	tissue_type	country_origin
>MACKI_DN38367_c0_g11_i1	1747372	Macroctenus kingsleyi	African wandering spider	Macroctenin 1	venom gland	Cameroon
>MACKI_DN38367_c0_g5_i3	1747372	Macroctenus kingsleyi	African wandering spider	Macroctenin 1, Tachykinin-like peptide 1bv2	venom gland	Cameroon
>MACKI_DN38367_c0_g5_i5	1747372	Macroctenus kingsleyi	African wandering spider	Macroctenin 1, Tachykinin-like peptide 1bv2	venom gland	Cameroon
>MACKI_DN38367_c0_g5_i2	1747372	Macroctenus kingsleyi	African wandering spider	Macroctenin 1, Tachykinin-like peptide 1bv2	venom gland	Cameroon
>MACKI_DN37763_c0_g1_i1	1747372	Macroctenus kingsleyi	African wandering spider	Macroctenin 2, Macroctenin 3, Tachykinin-like peptide 1bv3	venom gland	Cameroon

## Sheet: MACKI
ID	description	tissue_type	Assembly method	Sequencing-Technology	Signal P	aa_sig	aa_sig partial	aa_propeptide	aa_propeptide partial	aa_mature 1	aa_mature 1 partial	PTM C-term amidation	linker_1	linker_1 partial	aa_mature 2	aa_mature 2 partial	PTM C-term amidation	linker_2	linker_2 partial	aa_mature 3	aa_mature 3 partial	PTM C-term amidation	linker_3	linker_3 partial	aa_mature 4	aa_mature 4 partial	sample_alias	nt_full
Mac 1	Macroctenin 1	venom gland	Trinity 2.1.1	Illumina 3000	SignalP_5.0	MNHFIITCLLLVTLAYSVSS	0	TTGEITAKHQEARRENGVELHHDLAEEIVRNFTSLDKEAR	0	VTFFPPRYGRWEFG	0	Glutamic acid 1-amide	RNEEETER	0	QKKRKKWRRG	1											>MACKI_DN38367_c0_g11_i1	ATGAATCATTTTATAATTACCTGTCTTCTTCTTGTAACACTCGCATACAGTGTTTCAAGCACAACTGGTGAGATAACAGCAAAGCATCAAGAAGCACGCAGAGAAAATGGAGTTGAATTACACCATGACCTGGCTGAAGAAATTGTGAGGAATTTCACATCTCTAGATAAAGAAGCACGGGTTACCTTTTTCCCACCACGTTATGGAAGGTGGGAGTTTGGAAGAAACGAGGAAGAAACAGAGAGACAGAAGAAGAGAAAGAAATGGAGGAGGGGA
Mac 1	Macroctenin 1	venom gland	Trinity 2.1.1	Illumina 3000	SignalP_5.0	MNHFIITCLLLVTLAYSVSS	0	TTGEISAKYQEARKESGVELHHDLAEEIVRSFASLDKEAR	0	VTFFPPRYGRWEFG	0	Glutamic acid 1-amide	RNEEETER	0	QKKRKKWRRGEHNG	0	Glutamic acid 1-amide	RNEEEAER	0	QKEMEEGR	1						>MACKI_DN38367_c0_g5_i3	ATGAATCATTTTATAATTACCTGTCTTCTTCTTGTAACACTCGCATACAGTGTTTCAAGCACAACTGGTGAGATATCAGCAAAGTATCAAGAAGCACGCAAAGAAAGTGGAGTTGAATTACACCATGACCTGGCTGAAGAAATTGTGAGGAGTTTCGCATCTCTAGATAAAGAAGCACGGGTTACCTTTTTCCCACCACGTTATGGAAGGTGGGAGTTTGGAAGAAACGAGGAAGAAACAGAGAGACAGAAGAAGAGAAAGAAATGGAGGAGGGGAGAGCATAACGGAAGAAATGAGGAAGAAGCAGAAAGACAGAAAGAAATGGAGGAGGGGAGA
TKLP 1bv2	Tachykinin-like peptide 1bv2														QKKRKKWRRGEHNG	0	Glutamic acid 1-amide
Mac 1	Macroctenin 1	venom gland	Trinity 2.1.1	Illumina 3000	SignalP_5.0	MNHFIITCLLLVTLAYSVSS	0	TTGEISAKYQEARKESFASLDKEAR	0	VTFFPPRYGRWEFG	0	Glutamic acid 1-amide	RNEEETER	0	QKKRKKWRRGEHNG	0	Glutamic acid 1-amide	RNEEEAER	0	QKEMEEGR	1						>MACKI_DN38367_c0_g5_i5	ATGAATCATTTTATAATTACCTGTCTTCTTCTTGTAACACTCGCATACAGTGTTTCAAGCACAACTGGTGAGATATCAGCAAAGTATCAAGAAGCACGCAAAGAGAGTTTCGCATCTCTAGATAAAGAAGCACGGGTTACCTTTTTCCCACCACGTTATGGAAGGTGGGAGTTTGGAAGAAACGAGGAAGAAACAGAGAGACAGAAGAAGAGAAAGAAATGGAGGAGGGGAGAGCATAACGGAAGAAATGAGGAAGAAGCAGAAAGACAGAAAGAAATGGAGGAGGGGAGA
TKLP 1bv2	Tachykinin-like peptide 1bv2														QKKRKKWRRGEHNG	0	Glutamic acid 1-amide
Mac 1	Macroctenin 1	venom gland	Trinity 2.1.1	Illumina 3000				SFASLDKEAR	1	VTFFPPRYGRWEFG	0	Glutamic acid 1-amide	RNEEETER	0	QKKRKKWRRGEHNG	0	Glutamic acid 1-amide	RNEEEAER	0	PKKRRQSRRRYHNG	1						>MACKI_DN38367_c0_g5_i2	AGTTTCGCATCTCTAGATAAAGAAGCACGGGTTACCTTTTTCCCACCACGTTATGGAAGGTGGGAGTTTGGAAGAAACGAGGAAGAAACAGAGAGACAGAAGAAGAGAAAGAAATGGAGGAGGGGAGAGCATAACGGAAGAAATGAGGAAGAAGCAGAACGACCGAAGAAGAGAAGGCAGTCGCGACGGCGCTACCATAACGGA
TKLP 1bv2	Tachykinin-like peptide 1bv2														QKKRKKWRRGEHNG	0	Glutamic acid 1-amide
Mac 2	Macroctenin 2	venom gland	Trinity 2.1.1	Illumina 3000	SignalP_5.0	MNYFVITSLLLVALACSA	0	SSTANERTKQDQEERNVRFSSLDNEER	0	AVKESGFHELVKEG	0	Glutamic acid 1-amide	RDEDER	0	KGLQNIAEEVRKQKSG	0	Glutamic acid 1-amide	RNEEETER	0	QKKRKKWRRGEHNG	0	Glutamic acid 1-amide	RNEEEVER	0	SWASFHX	1	>MACKI_DN37763_c0_g1_i1	ATGAATTATTTTGTTATTACCTCCCTTCTCCTTGTCGCTCTCGCATGCAGTGCTTCAAGCACAGCCAATGAGAGAACAAAACAGGATCAAGAAGAACGTAATGTGCGTTTCTCTTCACTGGATAACGAGGAGAGAGCTGTGAAGGAAAGCGGCTTTCACGAACTAGTAAAGGAAGGAAGAGACGAGGATGAAAGAAAAGGCTTGCAAAATATTGCCGAAGAAGTTAGAAAACAGAAGTCTGGAAGAAACGAGGAAGAAACAGAGAGACAGAAGAAGAGAAAGAAATGGAGAAGGGGAGAGCATAACGGAAGAAATGAGGAAGAAGTAGAAAGAAGCTGGGCTTCATTTCATTAA
Mac 3	Macroctenin 3														KGLQNIAEEVRKQKSG	0	Glutamic acid 1-amide
TKLP 1bv3	Tachykinin-like peptide 1bv3																			QKKRKKWRRGEHNG	0	Glutamic acid 1-amide

## Sheet: MACKI_overview
AC	sample_alias (contig_name)	sample_title_long	sample_title_short	bps	aa	sample_alias (contig_name)	nt_full
OU066259	>MACKI_DN38367_c0_g11_i1	Macroctenin 1	Mac 1	276	92	>MACKI_DN38367_c0_g11_i1	ATGAATCATTTTATAATTACCTGTCTTCTTCTTGTAACACTCGCATACAGTGTTTCAAGCACAACTGGTGAGATAACAGCAAAGCATCAAGAAGCACGCAGAGAAAATGGAGTTGAATTACACCATGACCTGGCTGAAGAAATTGTGAGGAATTTCACATCTCTAGATAAAGAAGCACGGGTTACCTTTTTCCCACCACGTTATGGAAGGTGGGAGTTTGGAAGAAACGAGGAAGAAACAGAGAGACAGAAGAAGAGAAAGAAATGGAGGAGGGGA
OU066276	>MACKI_DN38367_c0_g5_i3	Macroctenin 1, Tachykinin-like peptide 1bv2	Mac 1, TKLP 1bv2	336	112	>MACKI_DN38367_c0_g5_i3	ATGAATCATTTTATAATTACCTGTCTTCTTCTTGTAACACTCGCATACAGTGTTTCAAGCACAACTGGTGAGATATCAGCAAAGTATCAAGAAGCACGCAAAGAAAGTGGAGTTGAATTACACCATGACCTGGCTGAAGAAATTGTGAGGAGTTTCGCATCTCTAGATAAAGAAGCACGGGTTACCTTTTTCCCACCACGTTATGGAAGGTGGGAGTTTGGAAGAAACGAGGAAGAAACAGAGAGACAGAAGAAGAGAAAGAAATGGAGGAGGGGAGAGCATAACGGAAGAAATGAGGAAGAAGCAGAAAGACAGAAAGAAATGGAGGAGGGGAGA
OU066275	>MACKI_DN38367_c0_g5_i5	Macroctenin 1, Tachykinin-like peptide 1bv2	Mac 1, TKLP 1bv2	291	97	>MACKI_DN38367_c0_g5_i5	ATGAATCATTTTATAATTACCTGTCTTCTTCTTGTAACACTCGCATACAGTGTTTCAAGCACAACTGGTGAGATATCAGCAAAGTATCAAGAAGCACGCAAAGAGAGTTTCGCATCTCTAGATAAAGAAGCACGGGTTACCTTTTTCCCACCACGTTATGGAAGGTGGGAGTTTGGAAGAAACGAGGAAGAAACAGAGAGACAGAAGAAGAGAAAGAAATGGAGGAGGGGAGAGCATAACGGAAGAAATGAGGAAGAAGCAGAAAGACAGAAAGAAATGGAGGAGGGGAGA
OU066260	>MACKI_DN38367_c0_g5_i2	Macroctenin 1, Tachykinin-like peptide 1bv2	Mac 1, TKLP 1bv2	204	68	>MACKI_DN38367_c0_g5_i2	AGTTTCGCATCTCTAGATAAAGAAGCACGGGTTACCTTTTTCCCACCACGTTATGGAAGGTGGGAGTTTGGAAGAAACGAGGAAGAAACAGAGAGACAGAAGAAGAGAAAGAAATGGAGGAGGGGAGAGCATAACGGAAGAAATGAGGAAGAAGCAGAACGACCGAAGAAGAGAAGGCAGTCGCGACGGCGCTACCATAACGGA
OU066240	>MACKI_DN37763_c0_g1_i1	Macroctenin 2, Macroctenin 3, Tachykinin-like peptide 1bv3	Mac 2, Mac 3, TKLP 1bv3	354	118	>MACKI_DN37763_c0_g1_i1	ATGAATTATTTTGTTATTACCTCCCTTCTCCTTGTCGCTCTCGCATGCAGTGCTTCAAGCACAGCCAATGAGAGAACAAAACAGGATCAAGAAGAACGTAATGTGCGTTTCTCTTCACTGGATAACGAGGAGAGAGCTGTGAAGGAAAGCGGCTTTCACGAACTAGTAAAGGAAGGAAGAGACGAGGATGAAAGAAAAGGCTTGCAAAATATTGCCGAAGAAGTTAGAAAACAGAAGTCTGGAAGAAACGAGGAAGAAACAGAGAGACAGAAGAAGAGAAAGAAATGGAGAAGGGGAGAGCATAACGGAAGAAATGAGGAAGAAGTAGAAAGAAGCTGGGCTTCATTTCATTAA

## Sheet: sample_spreadsheet_PILHA
#checklist_accession	ERC000011
#unique _name_prefix	PILHA
sample_alias	tax_id	scientific_name	common_name	sample_title	tissue_type	country_origin
PILHA_DN64318_c4_g1_i1	1747381	Piloctenus haematostoma	Red fang wandering spider	Signal peptide, Propeptide, Piloctenin 1	venom gland	Cameroon
PILHA_DN64525_c4_g2_i2	1747381	Piloctenus haematostoma	Red fang wandering spider	Piloctenin 1 , Tachykinin-like peptide 1v1	venom gland	Cameroon
PILHA_DN54085_c7_g14_i1	1747381	Piloctenus haematostoma	Red fang wandering spider	Piloctenin 5b, Piloctenin 4e	venom gland	Cameroon
PILHA_DN54085_c7_g24_i1	1747381	Piloctenus haematostoma	Red fang wandering spider	Piloctenin 5c, Piloctenin 4e	venom gland	Cameroon
PILHA_DN54085_c7_g20_i1	1747381	Piloctenus haematostoma	Red fang wandering spider	Piloctenin 4e, Piloctenin 5b	venom gland	Cameroon
PILHA_DN54085_c7_g1_i1	1747381	Piloctenus haematostoma	Red fang wandering spider	Piloctenin 4e, Piloctenin 5b, Piloctenin 4e	venom gland	Cameroon
PILHA_DN54085_c7_g25_i1	1747381	Piloctenus haematostoma	Red fang wandering spider	Piloctenin 5c, Piloctenin 6c	venom gland	Cameroon
PILHA_DN54085_c7_g16_i1	1747381	Piloctenus haematostoma	Red fang wandering spider	Piloctenin 5b, Piloctenin 6c	venom gland	Cameroon
PILHA_DN54085_c7_g5_i1	1747381	Piloctenus haematostoma	Red fang wandering spider	Piloctenin 5b, Piloctenin 6a	venom gland	Cameroon
PILHA_DN54085_c7_g10_i2	1747381	Piloctenus haematostoma	Red fang wandering spider	Piloctenin 5c, Piloctenin 6b	venom gland	Cameroon
PILHA_DN54085_c7_g10_i1	1747381	Piloctenus haematostoma	Red fang wandering spider	Piloctenin 5e, Piloctenin 6b	venom gland	Cameroon
PILHA_DN54085_c7_g6_i1	1747381	Piloctenus haematostoma	Red fang wandering spider	Piloctenin 5c, Piloctenin 6d	venom gland	Cameroon
PILHA_DN63573_c2_g1_i1	1747381	Piloctenus haematostoma	Red fang wandering spider	Piloctenin 5d, Piloctenin 7	venom gland	Cameroon
PILHA_DN23461_c0_g1_i1	1747381	Piloctenus haematostoma	Red fang wandering spider	Piloctenin 5a	venom gland	Cameroon
PILHA_DN27111_c0_g1_i1	1747381	Piloctenus haematostoma	Red fang wandering spider	Piloctenin 5c, Piloctenin 4d	venom gland	Cameroon
PILHA_DN27111_c0_g2_i1	1747381	Piloctenus haematostoma	Red fang wandering spider	Piloctenin 5d, Piloctenin 4d	venom gland	Cameroon
PILHA_DN54085_c7_g23_i1	1747381	Piloctenus haematostoma	Red fang wandering spider	Piloctenin 5e, Piloctenin 4b, Piloctenin 5b	venom gland	Cameroon
PILHA_DN54085_c7_g12_i1	1747381	Piloctenus haematostoma	Red fang wandering spider	Piloctenin 5e, Piloctenin 4c	venom gland	Cameroon
PILHA_DN54085_c7_g12_i2	1747381	Piloctenus haematostoma	Red fang wandering spider	Piloctenin 4c, Piloctenin 5e	venom gland	Cameroon
PILHA_DN63573_c2_g5_i1	1747381	Piloctenus haematostoma	Red fang wandering spider	Piloctenin 4e, Piloctenin 2, Piloctenin 4a, Piloctenin 3c	venom gland	Cameroon
PILHA_DN63573_c2_g7_i1	1747381	Piloctenus haematostoma	Red fang wandering spider	Piloctenin 3a	venom gland	Cameroon
PILHA_DN63573_c2_g2_i1	1747381	Piloctenus haematostoma	Red fang wandering spider	Piloctenin 3b	venom gland	Cameroon

## Sheet: PILHA
ID	description	tissue_type	Assembly method	Sequencing-Technology	Signal P	aa_sig	aa_sig partial	aa_propeptide	aa_propeptide partial	aa_mature 1	aa_mature 1 partial	PTM C-term amidation	linker_1	linker_1 partial	aa_mature 2	aa_mature 2 partial	PTM C-term amidation	linker_2	linker_2 partial	aa_mature 3	aa_mature 3 partial	PTM C-term amidation	linker_3	linker_3 partial	aa_mature 4	aa_mature 4 partial	PTM C-term amidation	linker_4	linker_4 partial	aa_mature 5	aa_mature 5 partial	sample_alias	nt_full
SP, PrP, Pil 1	Signal peptide, Propeptide, Piloctenin 1	venom gland	Trinity 2.1.1	Illumina 3000	SignalP_5.0	MNHFIITCLLLITLAYSVSS	0	TTDEIATKHQEARKESGTELHDDLAEEIARS	1																							>PILHA_DN64318_c4_g1_i1_4	ATGAATCATTTCATAATTACCTGTCTTCTCCTTATAACACTTGCATATAGTGTTTCAAGCACAACTGATGAGATTGCAACAAAGCATCAAGAAGCACGCAAAGAAAGTGGAACTGAATTACACGATGACCTGGCTGAAGAAATTGCAAGGAGT
Pil 1	Piloctenin 1	venom gland	Trinity 2.1.1	Illumina 3000	SignalP_5.0	HFIITCLLLITLAYSVSS	1	TTDEIATKHQEARKESGTELHDDLTEEIARSLASLDEEAR	0	FIFFPPHIFRNNKKQEKSG	0	Glutamic acid 1-amide	RNEEEEER	0	QKKRKKWRRGEHNG	0	Glutamic acid 1-amide	RNEEX	1													>PILHA_DN64525_c4_g2_i2	CATTTCATAATTACCTGTCTTCTCCTTATAACACTTGCATATAGTGTTTCAAGCACAACTGATGAGATTGCAACAAAGCATCAAGAAGCACGCAAAGAAAGTGGAACTGAATTACACGATGACCTGACTGAAGAAATTGCAAGGAGTCTCGCATCTCTAGATGAAGAAGCACGGTTTATCTTTTTCCCACCTCATATATTTAGGAACAATAAGAAACAAGAGAAGTCCGGAAGAAATGAGGAAGAAGAAGAAAGACAGAAGAAGAGAAAAAAATGGAGGAGAGGAGAGCATAACGGAAGAAATGAGGAATAA
TKLP 1bv1	Tachykinin-like peptide 1bv1														QKKRKKWRRGEHNG	0	Glutamic acid 1-amide
Pil 5b	Piloctenin 5b	venom gland	Trinity 2.1.1	Illumina 3000	SignalP_5.0	MNYSVTTFLLLVALACSATSTA	0	DEREKQVQEERKVGFSLLDNESARSEEEVER	0	IWNPAIWKKIKEQLEKMKSG	0	Glutamic acid 1-amide	RSDEEVER	0	ILFLPLTLAEILGQVIHKAG	0	Glutamic acid 1-amide	R	1													>PILHA_DN54085_c7_g14_i1	ATGAATTATTCTGTAACTACCTTCCTTCTCCTGGTCGCTCTCGCATGCAGTGCTACAAGCACAGCCGATGAGAGAGAAAAACAGGTTCAAGAAGAACGTAAAGTGGGTTTCTCTTTACTGGATAACGAGTCTGCAAGAAGCGAGGAAGAAGTAGAAAGAATATGGAACCCCGCGATCTGGAAAAAAATAAAAGAACAATTAGAAAAGATGAAGTCTGGAAGAAGCGACGAAGAAGTAGAAAGAATATTATTTTTGCCCCTTACGCTGGCGGAAATTTTGGGCCAAGTTATACATAAGGCTGGAAGA
Pil 4e	Piloctenin 4e														ILFLPLTLAEILGQVIHKAG	0	Glutamic acid 1-amide
Pil 5c	Piloctenin 5c	venom gland	Trinity 2.1.1	Illumina 3000				IIHKYGRSEEELER	1	IWNPEIWKKIKEQLEKMKSG	0	Glutamic acid 1-amide	RSDEEVER	0	ILFLPLTLAEILGQVIHKAG	0	Glutamic acid 1-amide	RSEE	1													>PILHA_DN54085_c7_g24_i1	ATTATACATAAGTATGGAAGAAGCGAGGAAGAATTAGAAAGAATATGGAACCCCGAGATCTGGAAAAAAATAAAAGAACAATTAGAAAAGATGAAGTCTGGAAGAAGCGACGAAGAAGTAGAAAGAATATTATTTTTGCCCCTTACGCTGGCGGAAATTTTGGGCCAAGTTATACATAAGGCTGGAAGAAGCGAGGAA
Pil 4e	Piloctenin 4e														ILFLPLTLAEILGQVIHKAG	0	Glutamic acid 1-amide
Pil 4e	Piloctenin 4e	venom gland	Trinity 2.1.1	Illumina 3000									SDEEVER	1	ILFLPLTLAEILGQVIHKAG	0	Glutamic acid 1-amide	RSEEEVER	0	IWNPAIWKKIKEQLEKMKSG	0	Glutamic acid 1-amide	RSESEER	0	IVTVFSLPRKF	1						>PILHA_DN54085_c7_g20_i1	AGCGACGAAGAAGTAGAAAGAATATTATTTTTGCCCCTTACGCTGGCGGAAATTTTGGGCCAAGTTATACATAAGGCTGGAAGAAGCGAGGAAGAAGTAGAAAGAATATGGAACCCCGCGATCTGGAAAAAAATAAAAGAACAATTAGAAAAGATGAAGTCTGGAAGAAGCGAAAGCGAGGAAAGAATAGTAACAGTATTTTCATTGCCCCGCAAGTTT
Pil 5b	Piloctenin 5b																			IWNPAIWKKIKEQLEKMKSG	0	Glutamic acid 1-amide
Pil 4e	Piloctenin 4e	venom gland	Trinity 2.1.1	Illumina 3000									SDEEVER	1	ILFLPLTLAEILGQVIHKAG	0	Glutamic acid 1-amide	RSEEEVER	0	IWNPAIWKKIKEQLEKMKSG	0	Glutamic acid 1-amide	RSDEEVER	0	ILFLPLTLAEILGQVIHKAG	0	Glutamic acid 1-amide	R	1			>PILHA_DN54085_c7_g1_i1	AGCGACGAAGAAGTAGAAAGAATATTATTTTTGCCCCTTACGCTGGCGGAAATTTTGGGCCAAGTTATACATAAGGCTGGAAGAAGCGAGGAAGAAGTAGAAAGAATATGGAACCCCGCGATCTGGAAAAAAATAAAAGAACAATTAGAAAAGATGAAGTCTGGAAGAAGCGACGAAGAAGTAGAAAGAATATTATTTTTGCCCCTTACGCTGGCGGAAATTTTGGGCCAAGTTATACATAAGGCTGGAAGA
Pil 5b	Piloctenin 5b																			IWNPAIWKKIKEQLEKMKSG	0	Glutamic acid 1-amide
Pil 4e	Piloctenin 4e																								ILFLPLTLAEILGQVIHKAG	0	Glutamic acid 1-amide
Pil 5c	Piloctenin 5c	venom gland	Trinity 2.1.1	Illumina 3000						IIHKYG	1	Glutamic acid 1-amide	RSEEELER	0	IWNPEIWKKIKEQLEKMKSG	0	Glutamic acid 1-amide	RSEER	0	VVTIFSLPRKFGEIMGTIIHKYG	0	Glutamic acid 1-amide	RSEEELER	0	IWNPEIWKKIKE	1						>PILHA_DN54085_c7_g25_i1	ATTATACATAAGTATGGAAGAAGCGAGGAAGAATTAGAAAGAATATGGAACCCCGAGATCTGGAAAAAAATAAAAGAACAATTAGAAAAGATGAAGTCTGGAAGAAGCGAGGAAAGAGTAGTAACAATATTTTCATTGCCCCGCAAGTTTGGGGAAATTATGGGCACGATTATACATAAGTATGGAAGAAGCGAGGAAGAATTAGAAAGAATATGGAACCCCGAGATCTGGAAAAAAATAAAAGAA
Pil 6c	Piloctenin 6c																			VVTIFSLPRKFGEIMGTIIHKYG	0	Glutamic acid 1-amide
Pil 5b	Piloctenin 5b	venom gland	Trinity 2.1.1	Illumina 3000									RSEEEVER	0	IWNPAIWKKIKEQLEKMKSG	0	Glutamic acid 1-amide	RSEER	0	VVTIFSLPRKFGEIMGTIIHKYG	0	Glutamic acid 1-amide	RSEEELER	0	IWNPEIWKKIKE	1						>PILHA_DN54085_c7_g16_i1	AGAAGCGAGGAAGAAGTAGAAAGAATATGGAACCCCGCGATCTGGAAAAAAATAAAAGAACAATTAGAAAAGATGAAGTCTGGAAGAAGCGAGGAAAGAGTAGTAACAATATTTTCATTGCCCCGCAAGTTTGGGGAAATTATGGGCACGATTATACATAAGTATGGAAGAAGCGAGGAAGAATTAGAAAGAATATGGAACCCCGAGATCTGGAAAAAAATAAAAGAA
Pil 6c	Piloctenin 6c																			VVTIFSLPRKFGEIMGTIIHKYG	0	Glutamic acid 1-amide
Pil 5b	Piloctenin 5b	venom gland	Trinity 2.1.1	Illumina 3000									RSEEEVER	0	IWNPAIWKKIKEQLEKMKSG	0	Glutamic acid 1-amide	RSEER	0	VVTIFSLPRKFGEILGKIIHKYG	0	Glutamic acid 1-amide	RSEEELER	0	IWNPEIWKKIKE	1						>PILHA_DN54085_c7_g5_i1	AGAAGCGAGGAAGAAGTAGAAAGAATATGGAACCCCGCGATCTGGAAAAAAATAAAAGAACAATTAGAAAAGATGAAGTCTGGAAGAAGCGAGGAAAGAGTAGTAACAATATTTTCATTGCCCCGCAAGTTTGGGGAAATTTTGGGCAAGATTATACATAAGTATGGAAGAAGCGAGGAAGAATTAGAAAGAATATGGAACCCCGAGATCTGGAAAAAAATAAAAGAA
Pil 6a	Piloctenin 6a																			VVTIFSLPRKFGEILGKIIHKYG	0	Glutamic acid 1-amide
Pil 5c	Piloctenin 5c	venom gland	Trinity 2.1.1	Illumina 3000						IIHKYG	1	Glutamic acid 1-amide	RSEEELER	0	IWNPEIWKKIKEQLEKMKSG	0	Glutamic acid 1-amide	RSESEER	0	IVTIFSLPRKFGEIMGTIIHKYG	0	Glutamic acid 1-amide	RSEEELER	0	IWNPEIWKKIKE	1						>PILHA_DN54085_c7_g10_i2	ATTATACATAAGTATGGAAGAAGCGAGGAAGAATTAGAAAGAATATGGAACCCCGAGATCTGGAAAAAAATAAAAGAACAATTAGAAAAGATGAAGTCTGGAAGAAGCGAAAGCGAGGAAAGAATAGTAACAATATTTTCATTGCCCCGCAAGTTTGGGGAAATTATGGGCACGATTATACATAAGTATGGAAGAAGCGAGGAAGAATTAGAAAGAATATGGAACCCCGAGATCTGGAAAAAAATAAAAGAA
Pil 6b	Piloctenin 6b																			IVTIFSLPRKFGEIMGTIIHKYG	0	Glutamic acid 1-amide
Pil 5e	Piloctenin 5e	venom gland	Trinity 2.1.1	Illumina 3000						KAG	1	Glutamic acid 1-amide	RSEEEVER	0	FLPPGFWKKMKEQLEKMKSG	0	Glutamic acid 1-amide	RSESEER	0	IVTIFSLPRKFGEIMGTIIHKYG	0	Glutamic acid 1-amide	RSEEELER	0	IWNPEIWKKIKE	1						>PILHA_DN54085_c7_g10_i1	AAGGCTGGAAGAAGCGAGGAAGAAGTAGAAAGGTTTTTGCCCCCCGGGTTCTGGAAAAAAATGAAGGAACAATTAGAAAAGATGAAGTCTGGAAGAAGCGAAAGCGAGGAAAGAATAGTAACAATATTTTCATTGCCCCGCAAGTTTGGGGAAATTATGGGCACGATTATACATAAGTATGGAAGAAGCGAGGAAGAATTAGAAAGAATATGGAACCCCGAGATCTGGAAAAAAATAAAAGAA
Pil 6b	Piloctenin 6b																			IVTIFSLPRKFGEIMGTIIHKYG	0	Glutamic acid 1-amide
Pil 5c	Piloctenin 5c	venom gland	Trinity 2.1.1	Illumina 3000						VTIFSLPRKFGEIMGTIIHKYG	1	Glutamic acid 1-amide	RSEEELER	0	IWNPEIWKKIKEQLEKMKSG	0	Glutamic acid 1-amide	RSENEER	0	IVTIFSLPRKFGEILGKIIHKYG	0	Glutamic acid 1-amide	RSEEELER	0	IWNPEIWKKIKE	1						>PILHA_DN54085_c7_g6_i1	GTAACAATATTTTCATTGCCCCGCAAGTTTGGGGAAATTATGGGCACGATTATACATAAGTATGGAAGAAGCGAGGAAGAATTAGAAAGAATATGGAACCCCGAGATCTGGAAAAAAATAAAAGAACAATTAGAAAAGATGAAGTCTGGAAGAAGCGAAAACGAGGAAAGAATAGTAACAATATTTTCATTGCCCCGCAAGTTTGGGGAAATTTTGGGCAAGATTATACATAAGTATGGAAGAAGCGAGGAAGAATTAGAAAGAATATGGAACCCCGAGATCTGGAAAAAAATAAAAGAA
Pil 6d	Piloctenin 6d																			IVTIFSLPRKFGEILGKIIHKYG	0	Glutamic acid 1-amide
Pil 5d	Piloctenin 5d	venom gland	Trinity 2.1.1	Illumina 3000									SEEEVER	1	IWNPEIWKKIKEKLEKMKSG	0	Glutamic acid 1-amide	RSDEEVER	0	IKVKDRLRLKGQRKSG	0	Glutamic acid 1-amide	RQEEEVX	1								>PILHA_DN63573_c2_g1_i1	AGCGAGGAAGAAGTAGAAAGAATATGGAACCCCGAGATCTGGAAAAAGATAAAAGAAAAATTAGAAAAGATGAAGTCTGGAAGAAGCGACGAAGAAGTTGAAAGAATAAAGGTCAAAGACAGATTAAGGTTGAAGGGACAACGAAAGTCTGGAAGACAGGAGGAAGAAGTATAG
Pil 7	Piloctenin 7																			IKVKDRLRLKGQRKSG	0	Glutamic acid 1-amide
Pil 5a	Piloctenin 5a	venom gland	Trinity 2.1.1	Illumina 3000	SignalP_5.0	MKYSVGTFLLLVALSCSATSTA	0	DEREKQDQEEREVRFSSLDIESGRTEGELER	0	TLWNPELWKKIKEKFEKMKSG	0	Glutamic acid 1-amide	RSEEEVER	0	IFPSGFWKKI	1																>PILHA_DN23461_c0_g1_i1	ATGAAGTATTCTGTAGGTACCTTCCTTCTCCTGGTCGCTCTCTCATGCAGTGCTACAAGCACAGCCGATGAGAGAGAAAAACAGGATCAAGAAGAACGTGAAGTGCGTTTCTCTTCACTGGATATCGAGTCTGGAAGAACCGAAGGAGAATTAGAAAGAACGTTATGGAACCCCGAGCTCTGGAAAAAAATAAAAGAAAAATTTGAAAAGATGAAGTCTGGAAGAAGCGAGGAAGAAGTAGAAAGGATTTTTCCCTCCGGGTTCTGGAAAAAAATA
Pil 5c	Piloctenin 5c	venom gland	Trinity 2.1.1	Illumina 3000				GSWCGFYCSLAVLGAGDAGAARRGKGAGQQVRAGRSEEEVER	1	IWNPEIWKKIKEQLEKMKSG	0	Glutamic acid 1-amide	RSDEEVER	0	LFLLPLRLAETLGKVIQKAG	0	Glutamic acid 1-amide	RS	1													>PILHA_DN27111_c0_g1_i1	GGTTCGTGGTGCGGTTTTTATTGCTCACTGGCTGTGCTTGGAGCAGGGGATGCGGGGGCGGCCAGGAGAGGGAAGGGTGCTGGACAACAAGTCAGGGCTGGCAGAAGCGAGGAAGAAGTAGAAAGAATATGGAACCCCGAGATCTGGAAAAAAATAAAAGAACAATTAGAAAAGATGAAGTCTGGAAGAAGCGACGAAGAAGTAGAAAGATTATTTTTATTGCCCCTTAGGCTGGCGGAAACCCTGGGTAAAGTTATACAGAAGGCTGGACGAAGC
Pil 4d	Piloctenin 4d														LFLLPLRLAETLGKVIQKAG	0	Glutamic acid 1-amide
Pil 5d	Piloctenin 5d	venom gland	Trinity 2.1.1	Illumina 3000				GSWCGFYCSLAVLGAGDAGAARRGKGAGQQVRAGRSEEEVER	1	IWNPEIWKKIKEKLEKMKSG	0	Glutamic acid 1-amide	RSDEEVER	0	LFLLPLRLAETLGKVIQKAG	0	Glutamic acid 1-amide	RS	1													>PILHA_DN27111_c0_g2_i1	GGTTCGTGGTGCGGTTTTTATTGCTCACTGGCTGTGCTTGGAGCAGGGGATGCGGGGGCGGCCAGGAGAGGGAAGGGTGCTGGACAACAAGTCAGGGCTGGCAGAAGCGAGGAAGAAGTAGAAAGAATATGGAACCCCGAGATCTGGAAAAAGATAAAAGAAAAATTAGAAAAGATGAAGTCTGGAAGAAGCGACGAAGAAGTAGAAAGATTATTTTTATTGCCCCTTAGGCTGGCGGAAACCCTGGGTAAAGTTATACAGAAGGCTGGACGAAGC
Pil 4d	Piloctenin 4d														LFLLPLRLAETLGKVIQKAG	0	Glutamic acid 1-amide
Pil 5e	Piloctenin 5e	venom gland	Trinity 2.1.1	Illumina 3000									RSEEEVER	0	FLPPGFWKKMKEQLEKMKSG	0	Glutamic acid 1-amide	RSDEEVER	0	LFLLPLRLAEILGKVIHKAG	0	Glutamic acid 1-amide	RSEEEVER	0	IWNPAIWKKIKEQLEKMKSG	0	Glutamic acid 1-amide	RSDEEV	1			>PILHA_DN54085_c7_g23_i1	AGAAGCGAGGAAGAAGTAGAAAGGTTTTTGCCCCCCGGGTTCTGGAAAAAAATGAAGGAACAATTAGAAAAGATGAAGTCTGGAAGAAGCGACGAAGAAGTAGAAAGATTATTTTTATTGCCCCTTAGGCTGGCGGAAATTTTGGGTAAAGTTATACATAAGGCTGGAAGAAGCGAGGAAGAAGTAGAAAGAATATGGAACCCCGCGATCTGGAAAAAAATAAAAGAACAATTAGAAAAGATGAAGTCTGGAAGAAGCGACGAAGAAGTA
Pil 4b	Piloctenin 4b																			LFLLPLRLAEILGKVIHKAG	0	Glutamic acid 1-amide
Pil 5b	Piloctenin 5b																								IWNPAIWKKIKEQLEKMKSG	0	Glutamic acid 1-amide
Pil 5e	Piloctenin 5e	venom gland	Trinity 2.1.1	Illumina 3000									RSEEEVER	0	FLPPGFWKKMKEQLEKMKSG	0	Glutamic acid 1-amide	RSDEEVER	0	LFLLPLRLAEILGKVIQKAG	0	Glutamic acid 1-amide	RSEEEVER	0	IWNPAIWKKIKE	1						>PILHA_DN54085_c7_g12_i1	AGAAGCGAGGAAGAAGTAGAAAGGTTTTTGCCCCCCGGGTTCTGGAAAAAAATGAAGGAACAATTAGAAAAGATGAAGTCTGGAAGAAGCGACGAAGAAGTAGAAAGATTATTTTTATTGCCCCTTAGGCTGGCGGAAATTTTGGGTAAAGTTATACAGAAGGCTGGAAGAAGCGAGGAAGAAGTAGAAAGAATATGGAACCCCGCGATCTGGAAAAAAATAAAAGAA
Pil 4c	Piloctenin 4c																			LFLLPLRLAEILGKVIQKAG	0	Glutamic acid 1-amide
Pil 4c	Piloctenin 4c	venom gland	Trinity 2.1.1	Illumina 3000						WKKMKEQLEKMKSG	1	Glutamic acid 1-amide	RSDEEVER	0	LFLLPLRLAEILGKVIQKAG	0	Glutamic acid 1-amide	RSEEEVER	0	FLPPGFWKKMKEQLEKMKSG	0	Glutamic acid 1-amide	RSDEEVER	0	LFLLPLRLAE	1						>PILHA_DN54085_c7_g12_i2	TGGAAAAAAATGAAAGAACAATTAGAAAAGATGAAGTCTGGAAGAAGCGACGAAGAAGTAGAAAGATTATTTTTATTGCCCCTTAGGCTGGCGGAAATTTTGGGTAAAGTTATACAGAAGGCTGGAAGAAGCGAGGAAGAAGTAGAAAGGTTTTTGCCCCCCGGGTTCTGGAAAAAAATGAAGGAACAATTAGAAAAGATGAAGTCTGGAAGAAGCGACGAAGAAGTAGAAAGATTATTTTTATTGCCCCTTAGGCTGGCGGAA
Pil 5e	Piloctenin 5e																			FLPPGFWKKMKEQLEKMKSG	0	Glutamic acid 1-amide
Pil 4e	Piloctenin 4e	venom gland	Trinity 2.1.1	Illumina 3000						PRKVGEMLNKILKRTG	1	Glutamic acid 1-amide	RSDEGVER	0	ILFLPLTLAEILGQVIHKAG	0	Glutamic acid 1-amide	RSEGETER	0	KLSKAEMMKLWTGLFKKSG	0	Glutamic acid 1-amide	RSEEEVER	0	FLLWPRKVGEMLNKILKKTG	0	Glutamic acid 1-amide	RSEEEVER	0	ASWGRNLWKILKGIQKISQDERRKKX	0	>PILHA_DN63573_c2_g5_i1	CCCCGCAAGGTGGGGGAAATGTTAAACAAAATTCTAAAGAGGACCGGACGCAGCGACGAAGGAGTAGAAAGAATATTATTTTTGCCCCTTACGCTGGCGGAAATTTTGGGCCAAGTTATACATAAGGCTGGAAGAAGCGAGGGAGAAACAGAAAGAAAATTAAGCAAAGCCGAGATGATGAAACTATGGACAGGACTATTTAAAAAGTCTGGAAGAAGCGAGGAAGAAGTTGAAAGATTTTTATTATGGCCCCGCAAGGTGGGGGAAATGTTGAACAAAATTCTAAAGAAGACTGGACGCAGCGAGGAAGAAGTAGAAAGAGCATCATGGGGCCGCAACCTGTGGAAAATATTGAAAGGAATTCAAAAGATAAGTCAGGACGAGAGGAGGAAGAAGTAG
Pil 2	Piloctenin 2																			KLSKAEMMKLWTGLFKKSG	0	Glutamic acid 1-amide
Pil 4a	Piloctenin 4a																								FLLWPRKVGEMLNKILKKTG	0	Glutamic acid 1-amide
Pil 3c	Piloctenin 3c																													ASWGRNLWKILKGIQKISQDERRKKX	0
Pil 3a	Piloctenin 3a	venom gland	Trinity 2.1.1	Illumina 3000						RNLWKILNKIQKTSG	1	Glutamic acid 1-amide	RSEEEVER	0	ALWGRNLWKILKEIQKASG	0	Glutamic acid 1-amide	RSEEEVER	0	ASWGRNLWKILKGIQKI	1											>PILHA_DN63573_c2_g7_i1	CGCAATCTGTGGAAAATATTGAACAAAATTCAAAAGACGTCTGGAAGAAGCGAGGAAGAAGTAGAAAGAGCATTATGGGGCCGCAATCTGTGGAAAATATTGAAAGAAATTCAAAAGGCGTCTGGACGCAGCGAGGAAGAAGTAGAAAGAGCATCATGGGGCCGCAACCTGTGGAAAATATTGAAAGGAATTCAAAAGATA
Pil 3b	Piloctenin 3b	venom gland	Trinity 2.1.1	Illumina 3000						RNLWKILNKIQKTSG	1	Glutamic acid 1-amide	RSEEEVER	0	ALWGRNLWKILKEIQKTSG	0	Glutamic acid 1-amide	RSEEEVER	0	ASWGRNLWKILKGIQKI	1											>PILHA_DN63573_c2_g2_i1	CGCAATCTGTGGAAAATATTGAACAAAATTCAAAAGACGTCTGGAAGAAGCGAGGAAGAAGTAGAAAGAGCATTATGGGGCCGCAATCTGTGGAAAATATTGAAAGAAATTCAAAAGACGTCTGGAAGAAGCGAGGAAGAAGTAGAAAGAGCATCATGGGGCCGCAACCTGTGGAAAATATTGAAAGGAATTCAAAAGATA

## Sheet: PILHA_Overview
AC	sample_alias (contig_name)	sample_title_long	sample_title_short	bps	aa	sample_alias (contig_name)	nt_full
OU068998	PILHA_DN64318_c4_g1_i1	Signal peptide, Propeptide, Piloctenin 1	SP, PrP, Pil 1	153	51	PILHA_DN64318_c4_g1_i1	ATGAATCATTTCATAATTACCTGTCTTCTCCTTATAACACTTGCATATAGTGTTTCAAGCACAACTGATGAGATTGCAACAAAGCATCAAGAAGCACGCAAAGAAAGTGGAACTGAATTACACGATGACCTGGCTGAAGAAATTGCAAGGAGT
OU069018	PILHA_DN64525_c4_g2_i2	Piloctenin 1 , Tachykinin-like peptide 1v1	Pil 1, TKLP 1v1	312	104	PILHA_DN64525_c4_g2_i2	CATTTCATAATTACCTGTCTTCTCCTTATAACACTTGCATATAGTGTTTCAAGCACAACTGATGAGATTGCAACAAAGCATCAAGAAGCACGCAAAGAAAGTGGAACTGAATTACACGATGACCTGACTGAAGAAATTGCAAGGAGTCTCGCATCTCTAGATGAAGAAGCACGGTTTATCTTTTTCCCACCTCATATATTTAGGAACAATAAGAAACAAGAGAAGTCCGGAAGAAATGAGGAAGAAGAAGAAAGACAGAAGAAGAGAAAAAAATGGAGGAGAGGAGAGCATAACGGAAGAAATGAGGAATAA
OU068849	PILHA_DN54085_c7_g14_i1	Piloctenin 5b, Piloctenin 4e	Pil 5b, Pil 4e	306	102	PILHA_DN54085_c7_g14_i1	ATGAATTATTCTGTAACTACCTTCCTTCTCCTGGTCGCTCTCGCATGCAGTGCTACAAGCACAGCCGATGAGAGAGAAAAACAGGTTCAAGAAGAACGTAAAGTGGGTTTCTCTTTACTGGATAACGAGTCTGCAAGAAGCGAGGAAGAAGTAGAAAGAATATGGAACCCCGCGATCTGGAAAAAAATAAAAGAACAATTAGAAAAGATGAAGTCTGGAAGAAGCGACGAAGAAGTAGAAAGAATATTATTTTTGCCCCTTACGCTGGCGGAAATTTTGGGCCAAGTTATACATAAGGCTGGAAGA
OU068910	PILHA_DN54085_c7_g24_i1	Piloctenin 5c, Piloctenin 4e	Pil 5c, Pil 4e	198	66	PILHA_DN54085_c7_g24_i1	ATTATACATAAGTATGGAAGAAGCGAGGAAGAATTAGAAAGAATATGGAACCCCGAGATCTGGAAAAAAATAAAAGAACAATTAGAAAAGATGAAGTCTGGAAGAAGCGACGAAGAAGTAGAAAGAATATTATTTTTGCCCCTTACGCTGGCGGAAATTTTGGGCCAAGTTATACATAAGGCTGGAAGAAGCGAGGAA
OU068892	PILHA_DN54085_c7_g20_i1	Piloctenin 4e, Piloctenin 5b	Pil 4e, Pil 5b	219	73	PILHA_DN54085_c7_g20_i1	AGCGACGAAGAAGTAGAAAGAATATTATTTTTGCCCCTTACGCTGGCGGAAATTTTGGGCCAAGTTATACATAAGGCTGGAAGAAGCGAGGAAGAAGTAGAAAGAATATGGAACCCCGCGATCTGGAAAAAAATAAAAGAACAATTAGAAAAGATGAAGTCTGGAAGAAGCGAAAGCGAGGAAAGAATAGTAACAGTATTTTCATTGCCCCGCAAGTTT
OU068887	PILHA_DN54085_c7_g1_i1	Piloctenin 4e, Piloctenin 5b, Piloctenin 4e	Pil 4e, Pil 5b, Pil 4e	252	84	PILHA_DN54085_c7_g1_i1	AGCGACGAAGAAGTAGAAAGAATATTATTTTTGCCCCTTACGCTGGCGGAAATTTTGGGCCAAGTTATACATAAGGCTGGAAGAAGCGAGGAAGAAGTAGAAAGAATATGGAACCCCGCGATCTGGAAAAAAATAAAAGAACAATTAGAAAAGATGAAGTCTGGAAGAAGCGACGAAGAAGTAGAAAGAATATTATTTTTGCCCCTTACGCTGGCGGAAATTTTGGGCCAAGTTATACATAAGGCTGGAAGA
OU068916	PILHA_DN54085_c7_g25_i1	Piloctenin 5c, Piloctenin 6c	Pil 5c, Pil 6c	246	82	PILHA_DN54085_c7_g25_i1	ATTATACATAAGTATGGAAGAAGCGAGGAAGAATTAGAAAGAATATGGAACCCCGAGATCTGGAAAAAAATAAAAGAACAATTAGAAAAGATGAAGTCTGGAAGAAGCGAGGAAAGAGTAGTAACAATATTTTCATTGCCCCGCAAGTTTGGGGAAATTATGGGCACGATTATACATAAGTATGGAAGAAGCGAGGAAGAATTAGAAAGAATATGGAACCCCGAGATCTGGAAAAAAATAAAAGAA
OU068870	PILHA_DN54085_c7_g16_i1	Piloctenin 5b, Piloctenin 6c	Pil 5b, Pil 6c	228	76	PILHA_DN54085_c7_g16_i1	AGAAGCGAGGAAGAAGTAGAAAGAATATGGAACCCCGCGATCTGGAAAAAAATAAAAGAACAATTAGAAAAGATGAAGTCTGGAAGAAGCGAGGAAAGAGTAGTAACAATATTTTCATTGCCCCGCAAGTTTGGGGAAATTATGGGCACGATTATACATAAGTATGGAAGAAGCGAGGAAGAATTAGAAAGAATATGGAACCCCGAGATCTGGAAAAAAATAAAAGAA
OU068936	PILHA_DN54085_c7_g5_i1	Piloctenin 5b, Piloctenin 6a	Pil 5b, Pil 6a	228	76	PILHA_DN54085_c7_g5_i1	AGAAGCGAGGAAGAAGTAGAAAGAATATGGAACCCCGCGATCTGGAAAAAAATAAAAGAACAATTAGAAAAGATGAAGTCTGGAAGAAGCGAGGAAAGAGTAGTAACAATATTTTCATTGCCCCGCAAGTTTGGGGAAATTTTGGGCAAGATTATACATAAGTATGGAAGAAGCGAGGAAGAATTAGAAAGAATATGGAACCCCGAGATCTGGAAAAAAATAAAAGAA
OU068822	PILHA_DN54085_c7_g10_i2	Piloctenin 5c, Piloctenin 6b	Pil 5c, Pil 6b	252	84	PILHA_DN54085_c7_g10_i2	ATTATACATAAGTATGGAAGAAGCGAGGAAGAATTAGAAAGAATATGGAACCCCGAGATCTGGAAAAAAATAAAAGAACAATTAGAAAAGATGAAGTCTGGAAGAAGCGAAAGCGAGGAAAGAATAGTAACAATATTTTCATTGCCCCGCAAGTTTGGGGAAATTATGGGCACGATTATACATAAGTATGGAAGAAGCGAGGAAGAATTAGAAAGAATATGGAACCCCGAGATCTGGAAAAAAATAAAAGAA
OU068805	PILHA_DN54085_c7_g10_i1	Piloctenin 5e, Piloctenin 6b	Pil 5e, Pil 6b	243	81	PILHA_DN54085_c7_g10_i1	AAGGCTGGAAGAAGCGAGGAAGAAGTAGAAAGGTTTTTGCCCCCCGGGTTCTGGAAAAAAATGAAGGAACAATTAGAAAAGATGAAGTCTGGAAGAAGCGAAAGCGAGGAAAGAATAGTAACAATATTTTCATTGCCCCGCAAGTTTGGGGAAATTATGGGCACGATTATACATAAGTATGGAAGAAGCGAGGAAGAATTAGAAAGAATATGGAACCCCGAGATCTGGAAAAAAATAAAAGAA
OU068958	PILHA_DN54085_c7_g6_i1	Piloctenin 5c, Piloctenin 6d	Pil 5c, Pil 6d	300	100	PILHA_DN54085_c7_g6_i1	GTAACAATATTTTCATTGCCCCGCAAGTTTGGGGAAATTATGGGCACGATTATACATAAGTATGGAAGAAGCGAGGAAGAATTAGAAAGAATATGGAACCCCGAGATCTGGAAAAAAATAAAAGAACAATTAGAAAAGATGAAGTCTGGAAGAAGCGAAAACGAGGAAAGAATAGTAACAATATTTTCATTGCCCCGCAAGTTTGGGGAAATTTTGGGCAAGATTATACATAAGTATGGAAGAAGCGAGGAAGAATTAGAAAGAATATGGAACCCCGAGATCTGGAAAAAAATAAAAGAA
OU068957	PILHA_DN63573_c2_g1_i1	Piloctenin 5d, Piloctenin 7	Pil 5d, Pil 7	174	58	PILHA_DN63573_c2_g1_i1	AGCGAGGAAGAAGTAGAAAGAATATGGAACCCCGAGATCTGGAAAAAGATAAAAGAAAAATTAGAAAAGATGAAGTCTGGAAGAAGCGACGAAGAAGTTGAAAGAATAAAGGTCAAAGACAGATTAAGGTTGAAGGGACAACGAAAGTCTGGAAGACAGGAGGAAGAAGTATAG
OU068753	PILHA_DN23461_c0_g1_i1	Piloctenin 5a	Pil 5a	276	92	PILHA_DN23461_c0_g1_i1	ATGAAGTATTCTGTAGGTACCTTCCTTCTCCTGGTCGCTCTCTCATGCAGTGCTACAAGCACAGCCGATGAGAGAGAAAAACAGGATCAAGAAGAACGTGAAGTGCGTTTCTCTTCACTGGATATCGAGTCTGGAAGAACCGAAGGAGAATTAGAAAGAACGTTATGGAACCCCGAGCTCTGGAAAAAAATAAAAGAAAAATTTGAAAAGATGAAGTCTGGAAGAAGCGAGGAAGAAGTAGAAAGGATTTTTCCCTCCGGGTTCTGGAAAAAAATA
OU068765	PILHA_DN27111_c0_g1_i1	Piloctenin 5c, Piloctenin 4d	Pil 5c, Pil 4d	276	92	PILHA_DN27111_c0_g1_i1	GGTTCGTGGTGCGGTTTTTATTGCTCACTGGCTGTGCTTGGAGCAGGGGATGCGGGGGCGGCCAGGAGAGGGAAGGGTGCTGGACAACAAGTCAGGGCTGGCAGAAGCGAGGAAGAAGTAGAAAGAATATGGAACCCCGAGATCTGGAAAAAAATAAAAGAACAATTAGAAAAGATGAAGTCTGGAAGAAGCGACGAAGAAGTAGAAAGATTATTTTTATTGCCCCTTAGGCTGGCGGAAACCCTGGGTAAAGTTATACAGAAGGCTGGACGAAGC
OU068784	PILHA_DN27111_c0_g2_i1	Piloctenin 5d, Piloctenin 4d	Pil 5d, Pil 4d	276	92	PILHA_DN27111_c0_g2_i1	GGTTCGTGGTGCGGTTTTTATTGCTCACTGGCTGTGCTTGGAGCAGGGGATGCGGGGGCGGCCAGGAGAGGGAAGGGTGCTGGACAACAAGTCAGGGCTGGCAGAAGCGAGGAAGAAGTAGAAAGAATATGGAACCCCGAGATCTGGAAAAAGATAAAAGAAAAATTAGAAAAGATGAAGTCTGGAAGAAGCGACGAAGAAGTAGAAAGATTATTTTTATTGCCCCTTAGGCTGGCGGAAACCCTGGGTAAAGTTATACAGAAGGCTGGACGAAGC
OU068893	PILHA_DN54085_c7_g23_i1	Piloctenin 5e, Piloctenin 4b, Piloctenin 5b	Pil 5e, Pil 4b, Pil 5b	270	90	PILHA_DN54085_c7_g23_i1	AGAAGCGAGGAAGAAGTAGAAAGGTTTTTGCCCCCCGGGTTCTGGAAAAAAATGAAGGAACAATTAGAAAAGATGAAGTCTGGAAGAAGCGACGAAGAAGTAGAAAGATTATTTTTATTGCCCCTTAGGCTGGCGGAAATTTTGGGTAAAGTTATACATAAGGCTGGAAGAAGCGAGGAAGAAGTAGAAAGAATATGGAACCCCGCGATCTGGAAAAAAATAAAAGAACAATTAGAAAAGATGAAGTCTGGAAGAAGCGACGAAGAAGTA
OU068827	PILHA_DN54085_c7_g12_i1	Piloctenin 5e, Piloctenin 4c	Pil 5e, Pil 4c	228	76	PILHA_DN54085_c7_g12_i1	AGAAGCGAGGAAGAAGTAGAAAGGTTTTTGCCCCCCGGGTTCTGGAAAAAAATGAAGGAACAATTAGAAAAGATGAAGTCTGGAAGAAGCGACGAAGAAGTAGAAAGATTATTTTTATTGCCCCTTAGGCTGGCGGAAATTTTGGGTAAAGTTATACAGAAGGCTGGAAGAAGCGAGGAAGAAGTAGAAAGAATATGGAACCCCGCGATCTGGAAAAAAATAAAAGAA
OU068844	PILHA_DN54085_c7_g12_i2	Piloctenin 4c, Piloctenin 5e	Pil 4c, Pil 5e	264	88	PILHA_DN54085_c7_g12_i2	TGGAAAAAAATGAAAGAACAATTAGAAAAGATGAAGTCTGGAAGAAGCGACGAAGAAGTAGAAAGATTATTTTTATTGCCCCTTAGGCTGGCGGAAATTTTGGGTAAAGTTATACAGAAGGCTGGAAGAAGCGAGGAAGAAGTAGAAAGGTTTTTGCCCCCCGGGTTCTGGAAAAAAATGAAGGAACAATTAGAAAAGATGAAGTCTGGAAGAAGCGACGAAGAAGTAGAAAGATTATTTTTATTGCCCCTTAGGCTGGCGGAA
OU068971	PILHA_DN63573_c2_g5_i1	Piloctenin 4e, Piloctenin 2, Piloctenin 4a, Piloctenin 3c	Pil 4e, Pil 2, Pil 4a, Pil 3c	399	133	PILHA_DN63573_c2_g5_i1	CCCCGCAAGGTGGGGGAAATGTTAAACAAAATTCTAAAGAGGACCGGACGCAGCGACGAAGGAGTAGAAAGAATATTATTTTTGCCCCTTACGCTGGCGGAAATTTTGGGCCAAGTTATACATAAGGCTGGAAGAAGCGAGGGAGAAACAGAAAGAAAATTAAGCAAAGCCGAGATGATGAAACTATGGACAGGACTATTTAAAAAGTCTGGAAGAAGCGAGGAAGAAGTTGAAAGATTTTTATTATGGCCCCGCAAGGTGGGGGAAATGTTGAACAAAATTCTAAAGAAGACTGGACGCAGCGAGGAAGAAGTAGAAAGAGCATCATGGGGCCGCAACCTGTGGAAAATATTGAAAGGAATTCAAAAGATAAGTCAGGACGAGAGGAGGAAGAAGTAG
OU068999	PILHA_DN63573_c2_g7_i1	Piloctenin 3a	Pil 3a	201	67	PILHA_DN63573_c2_g7_i1	CGCAATCTGTGGAAAATATTGAACAAAATTCAAAAGACGTCTGGAAGAAGCGAGGAAGAAGTAGAAAGAGCATTATGGGGCCGCAATCTGTGGAAAATATTGAAAGAAATTCAAAAGGCGTCTGGACGCAGCGAGGAAGAAGTAGAAAGAGCATCATGGGGCCGCAACCTGTGGAAAATATTGAAAGGAATTCAAAAGATA
OU068970	PILHA_DN63573_c2_g2_i1	Piloctenin 3b	Pil 3b	201	67	PILHA_DN63573_c2_g2_i1	CGCAATCTGTGGAAAATATTGAACAAAATTCAAAAGACGTCTGGAAGAAGCGAGGAAGAAGTAGAAAGAGCATTATGGGGCCGCAATCTGTGGAAAATATTGAAAGAAATTCAAAAGACGTCTGGAAGAAGCGAGGAAGAAGTAGAAAGAGCATCATGGGGCCGCAACCTGTGGAAAATATTGAAAGGAATTCAAAAGATA

[truncated: 3 more sheets: sample_spreadsheet_ANCRU, ANCRU, ANCRU_Overview]
