# Supplementary material for: Linear Peptides—A Combinatorial Innovation in the Venom of Some Modern Spiders
Source: Front Mol Biosci. 2021 Jul 6;8:705141. doi: 10.3389/fmolb.2021.705141 (PMC8290080; doi:10.3389/fmolb.2021.705141)
Supplement: Supplementary file 1 [file DataSheet1.zip › Supplementary Table S2C.xlsx]

## Sheet: Introduction
Linear Peptides – a Combinatorial Innovation in the Venom of Some Modern Spiders
Frontiers in Molecular Biosciences section Cellular Biochemistry
Lucia Kuhn-Nentwig et al.
Institute of Ecology and Evolution, University of Bern, Baltzerstrasse 6, 3012 Bern, Switzerland
lucia.kuhn@iee.unibe.ch
Supplementary Table S2C			Zodariidae
Zodarion cyrenaicum			sample_spreadsheet_ZODCY for ENA submission
			ZODCY: annotation and analysis of features that arise from processing of mRNA
			ZODCY_overview: sample_alias (contig_name), sample_title_long, sample_title_short, number of Bps, number of aa, sample_alias (contig_name), nt_full
			n=1 sequence
Zodarion styliferum			sample_spreadsheet_ZODST for ENA submission
			ZODST: annotation and analysis of features that arise from processing of mRNA
			ZODST_overview: sample_alias (contig_name), sample_title_long, sample_title_short, number of Bps, number of aa, sample_alias (contig_name), nt_full
			n=18 sequences

## Sheet: sample_spreadsheet_ZODCY
#checklist_accession	ERC000011
#unique _name_prefix	ZODCY
sample_alias	tax_id	scientific_name	common_name	sample_title	tissue_type	country_origin
>ZODCY_DN36233_c7_g2_i2	2283614	Zodarion cyrenaicum	spider	Zodarin 4	venom gland	Israel

## Sheet: ZODCY
ID	description	tissue_type	Assembly method	Sequencing-Technology	Signal P	aa_sig	aa_sig partial	aa_propeptide	aa_propeptide partial	aa_mature 1	aa_mature 1 partial	PTM C-term amidation	linker_1	linker_1 partial	aa_mature 2	aa_mature 2 partial	PTM C-term amidation	linker_2	linker_2 partial	aa_mature 3	aa_mature 3 partial	PTM C-term amidation	linker_3	linker_3 partial	aa_mature 4	aa_mature 4 partial	PTM C-term amidation	linker_4	linker_4 partial	aa_mature 5	aa_mature 5 partial	PTM C-term amidation	linker_5	linker_5 partial	aa_mature 5	aa_mature 6 partial	PTM C-term amidation	linker_6	linker_6 partial	aa_mature 7	aa_mature 7 partial	PTM C-term amidation	linker_7	linker_7 partial	sample_alias	nt_full
Zod 4	Zodarin 4	venom gland	Trinity 2.1.1	Illumina 3000	SignalP_5.0	MKLCTAIFLVWLTSFCVA	0	ETLSYAIDDEMDEELIQIVNQALMEEVYEVIGKENFEFLEEKREFR	0	FDENTIFNFAKKVASLIKTAKKCWKELRGKKDEDEEQKPEX	0																																		>ZODCY_DN36233_c7_g2_i2	ATGAAACTCTGCACAGCAATTTTTCTTGTTTGGTTGACTTCCTTCTGCGTAGCCGAAACCTTAAGCTATGCAATAGATGATGAAATGGATGAAGAACTAATTCAAATAGTAAATCAAGCCCTCATGGAAGAAGTTTATGAGGTGATAGGGAAAGAAAATTTCGAATTCTTAGAGGAGAAAAGGGAATTTAGGTTTGATGAAAACACTATCTTCAATTTTGCAAAAAAGGTCGCAAGTTTAATTAAAACTGCCAAAAAGTGTTGGAAAGAACTGAGGGGCAAGAAAGATGAAGATGAGGAGCAAAAACCTGAATAA

## Sheet: ZODCY_Overview
AC	sample_alias (contig_name)	sample_title_long	sample_title_short	bps	aa	sample_alias (contig_name)	nt_full
OU069785	>ZODCY_DN36233_c7_g2_i2	Zodarin 4	Zod 4	315	105	>ZODCY_DN36233_c7_g2_i2	ATGAAACTCTGCACAGCAATTTTTCTTGTTTGGTTGACTTCCTTCTGCGTAGCCGAAACCTTAAGCTATGCAATAGATGATGAAATGGATGAAGAACTAATTCAAATAGTAAATCAAGCCCTCATGGAAGAAGTTTATGAGGTGATAGGGAAAGAAAATTTCGAATTCTTAGAGGAGAAAAGGGAATTTAGGTTTGATGAAAACACTATCTTCAATTTTGCAAAAAAGGTCGCAAGTTTAATTAAAACTGCCAAAAAGTGTTGGAAAGAACTGAGGGGCAAGAAAGATGAAGATGAGGAGCAAAAACCTGAATAA

## Sheet: sample_spreadsheet_ZODST
#checklist_accession	ERC000011
#unique _name_prefix	ZODST
sample_alias	tax_id	scientific_name	common_name	sample_title	tissue_type	country_origin
>ZODST_DN47968_c1_g1_i2	1089303	Zodarion styliferum	spider	Zodarin 1a	venom gland	Portugal
>ZODST_DN47968_c1_g1_i1	1089303	Zodarion styliferum	spider	Zodarin 1b	venom gland	Portugal
>ZODST_DN47968_c1_g1_i4	1089303	Zodarion styliferum	spider	Zodarin 1a	venom gland	Portugal
>ZODST_DN50287_c2_g15_i1	1089303	Zodarion styliferum	spider	Zodarin 2a	venom gland	Portugal
>ZODST_DN50287_c2_g10_i1	1089303	Zodarion styliferum	spider	Zodarin 2b	venom gland	Portugal
>ZODST_DN45653_c0_g7_i1	1089303	Zodarion styliferum	spider	Zodarin 3a	venom gland	Portugal
>ZODST_DN45653_c0_g16_i1	1089303	Zodarion styliferum	spider	Zodarin 3b	venom gland	Portugal
>ZODST_DN44198_c2_g3_i1	1089303	Zodarion styliferum	spider	Zodarin 5a	venom gland	Portugal
>ZODST_DN44198_c2_g7_i1	1089303	Zodarion styliferum	spider	Zodarin 5b	venom gland	Portugal
>ZODST_DN44198_c2_g7_i2	1089303	Zodarion styliferum	spider	Zodarin 5c	venom gland	Portugal
>ZODST_DN44198_c2_g7_i3	1089303	Zodarion styliferum	spider	Zodarin 5d	venom gland	Portugal
>ZODST_DN44198_c2_g9_i2	1089303	Zodarion styliferum	spider	Zodarin 6a	venom gland	Portugal
>ZODST_DN48050_c0_g6_i2	1089303	Zodarion styliferum	spider	Zodarin 6b	venom gland	Portugal
>ZODST_DN48050_c0_g2_i1	1089303	Zodarion styliferum	spider	Zodarin 6c	venom gland	Portugal
>ZODST_DN45653_c0_g19_i1	1089303	Zodarion styliferum	spider	Zodarin 3c	venom gland	Portugal
>ZODST_DN45653_c0_g9_i1	1089303	Zodarion styliferum	spider	Signal peptide, Propeptide	venom gland	Portugal
>ZODST_DN45653_c0_g21_i1	1089303	Zodarion styliferum	spider	Zodarin 7a	venom gland	Portugal
>ZODST_DN45653_c0_g13_i1	1089303	Zodarion styliferum	spider	Zodarin 7b	venom gland	Portugal

## Sheet: ZODST
ID	description	tissue_type	Assembly method	Sequencing-Technology	Signal P	aa_sig	aa_sig partial	aa_propeptide	aa_propeptide partial	aa_mature 1	aa_mature 1 partial	PTM C-term amidation	linker_1	linker_1 partial	aa_mature 2	aa_mature 2 partial	PTM C-term amidation	linker_2	linker_2 partial	aa_mature 3	aa_mature 3 partial	PTM C-term amidation	linker_3	linker_3 partial	aa_mature 4	aa_mature 4 partial	PTM C-term amidation	linker_4	linker_4 partial	aa_mature 5	aa_mature 5 partial	PTM C-term amidation	linker_5	linker_5 partial	aa_mature 5	aa_mature 6 partial	PTM C-term amidation	linker_6	linker_6 partial	aa_mature 7	aa_mature 7 partial	PTM C-term amidation	linker_7	linker_7 partial	sample_alias	nt_full
Zod 1a	Zodarin 1a	venom gland	Trinity 2.1.1	Illumina 3000	SignalP_5.0	MKLYFAVLVLCLSSFCIA	0	ETLSNAMDDEADDELIKIVNDALMEEIDEVIFKGNAEDSEEETEYR	0	FDENTIMNFAKKIADLVKTAKKCWEEIKGKKSX	0																																		>ZODST_DN47968_c1_g1_i2	ATGAAACTCTACTTCGCAGTTTTGGTTCTCTGCTTGAGTTCTTTCTGCATTGCCGAAACGCTAAGCAATGCGATGGATGATGAAGCAGATGATGAATTAATTAAAATAGTGAATGATGCCCTGATGGAAGAAATTGATGAAGTGATCTTCAAAGGAAATGCTGAAGATTCTGAAGAAGAAACCGAATACAGATTTGATGAAAACACCATCATGAATTTTGCCAAAAAAATTGCAGATTTAGTAAAAACAGCCAAAAAATGCTGGGAAGAAATAAAAGGAAAGAAATCCTAA
Zod 1b	Zodarin 1b	venom gland	Trinity 2.1.1	Illumina 3000				EEKTEYR	1	FDEDTIMKFAQKIADLVKTAKKCWEEIKGKKSX	0																																		>ZODST_DN47968_c1_g1_i1	GAAGAAAAAACGGAATACAGATTTGATGAAGACACCATCATGAAATTTGCCCAAAAAATTGCAGATTTAGTAAAAACAGCCAAAAAATGCTGGGAAGAAATAAAAGGAAAGAAATCCTAA
Zod 1a	Zodarin 1a	venom gland	Trinity 2.1.1	Illumina 3000	SignalP_5.0	MKLYFAVLVLCLSTFCIA	0	ETLSNAMDDEADDELIKIVNDALMEEIDEVIFKGNAEDSEEETEYR	0	FDENTIMNFAKKIADLVKTAKKCWEEIKGKKSX	0																																		>ZODST_DN47968_c1_g1_i4	ATGAAACTCTACTTCGCAGTTTTGGTTCTCTGCTTGAGTACTTTCTGCATTGCTGAAACGCTAAGCAATGCCATGGATGATGAAGCAGATGATGAATTAATTAAAATAGTGAATGATGCCCTGATGGAAGAAATTGATGAAGTGATCTTCAAAGGAAATGCTGAAGATTCTGAAGAAGAAACCGAATACAGATTTGATGAAAACACCATCATGAATTTTGCCAAAAAAATTGCAGATTTAGTAAAAACAGCCAAAAAATGCTGGGAAGAAATAAAAGGAAAGAAATCCTAA
Zod 2a	Zodarin 2a	venom gland	Trinity 2.1.1	Illumina 3000	SignalP_5.0	MKVYFAVFFVVLSSFCIA	0	ETLSHEIDYGVDKELMQIINDVIMEEVDEIFSRENFEISEEKVDFR	0	AEESSILNFAKKVTDLIKTAKKCWNELSGKNPNDX	0																																		>ZODST_DN50287_c2_g15_i1	ATGAAAGTCTACTTTGCAGTCTTTTTTGTGGTGTTGAGTTCTTTCTGCATTGCCGAAACGTTAAGCCATGAAATCGATTATGGAGTTGATAAAGAATTAATGCAAATTATCAATGATGTCATTATGGAAGAAGTTGATGAAATCTTCAGCAGAGAAAATTTCGAAATTTCCGAAGAAAAGGTTGATTTTAGAGCTGAAGAAAGCTCCATCTTGAATTTTGCCAAAAAAGTCACAGATTTAATAAAAACAGCCAAAAAGTGCTGGAACGAACTGAGTGGAAAAAACCCTAACGACTAG
Zod 2b	Zodarin 2b	venom gland	Trinity 2.1.1	Illumina 3000				PIVNDVILQEFDELFSKENFEISEDKFDFR	1	AEENSILNFAKKVTDLIKTAKKCWNELSGKKPNDX	0																																		>ZODST_DN50287_c2_g10_i1	CCAATTGTCAATGATGTCATTTTGCAAGAATTTGATGAACTCTTCAGCAAAGAAAACTTCGAAATTTCAGAAGACAAATTTGATTTTAGAGCTGAGGAAAACTCCATCTTGAATTTTGCCAAAAAAGTCACAGATTTAATAAAAACAGCCAAAAAATGCTGGAACGAACTGAGTGGAAAAAAGCCTAACGACTAG
Zod 3a	Zodarin 3a	venom gland	Trinity 2.1.1	Illumina 3000	SignalP_5.0	MKLYVAVFVACLSFVCITKTLG	0	YAVYDEVDNELIQMVYESLLKEIDEEIGNQNFKNSEGKREFRFSEDAR	0	GNFVGKIADLVKAAKKCWKELRSKQGDLSEIEEQFKX	0																																		>ZODST_DN45653_c0_g7_i1	ATGAAACTCTACGTTGCAGTTTTTGTTGCCTGCTTGAGTTTTGTCTGCATTACCAAAACGCTAGGCTATGCAGTATATGATGAAGTAGATAATGAATTAATTCAAATGGTGTATGAATCCCTGCTGAAAGAAATCGATGAAGAGATCGGCAATCAAAATTTTAAAAACTCAGAAGGAAAAAGGGAATTTAGATTTAGTGAAGACGCTCGAGGAAATTTTGTAGGAAAAATAGCAGATTTAGTAAAAGCGGCTAAAAAATGCTGGAAGGAACTGAGGTCAAAACAAGGTGACCTCTCGGAAATAGAAGAACAGTTTAAATGA
Zod 3b	Zodarin 3b	venom gland	Trinity 2.1.1	Illumina 3000	SignalP_5.0	MKLYFAVFIACLSFVCITKTLG	0	YAIQDEVDNELIQMVYESLLKEIDEEIGNQNFKNSEGKREFRFSEDSR	0	GTFVGKVADLVKAAKKCWKELRAKQGDLSEIEEQFKX	0																																		>ZODST_DN45653_c0_g16_i1	ATGAAACTCTACTTTGCAGTTTTTATTGCCTGCTTGAGTTTTGTCTGCATTACCAAAACTCTAGGCTATGCAATACAAGATGAAGTAGATAATGAATTAATTCAAATGGTGTATGAATCCCTGCTGAAAGAAATCGATGAAGAGATCGGCAATCAAAATTTTAAAAACTCAGAAGGAAAAAGGGAATTTAGATTTAGTGAAGACTCTCGAGGGACTTTTGTAGGAAAAGTGGCAGATTTAGTAAAAGCAGCTAAAAAATGCTGGAAGGAACTGAGGGCAAAACAAGGTGACCTCTCGGAAATAGAAGAACAGTTTAAATAA
Zod 5a	Zodarin 5a	venom gland	Trinity 2.1.1	Illumina 3000	SignalP_5.0	MKLYFAVFVVVLSSFCIA	0	ETLSYEIDDEEHEEIIQTLKEVMEEIDEEIGKEKFENSEEKREFR	0	MDKESIKEFATKVKDLLKSSKNCWNEIKDKVKALKX	0																																		>ZODST_DN44198_c2_g3_i1	ATGAAGCTCTACTTTGCAGTTTTTGTTGTCGTGCTCAGTTCTTTCTGCATTGCGGAAACACTAAGCTATGAGATTGATGATGAAGAACACGAAGAAATAATCCAAACGCTCAAGGAAGTAATGGAAGAAATTGATGAAGAGATCGGCAAAGAAAAATTCGAAAATTCAGAAGAGAAAAGAGAATTTAGAATGGATAAAGAATCTATCAAGGAATTCGCCACAAAAGTAAAAGACTTATTAAAATCAAGCAAAAACTGCTGGAACGAAATAAAGGATAAAGTAAAAGCACTAAAGTAA
Zod 5b	Zodarin 5b	venom gland	Trinity 2.1.1	Illumina 3000	SignalP_5.0	MKLYFAVFVVVLSSFCIA	0	ETLSYEIDDEEHEEIIQKLKEVMEEIDEEIGKEKFQNSEKERDFR	0	MDKESIKEFAAKVKDLLKSSKNCWNELKDKVKALKX	0																																		>ZODST_DN44198_c2_g7_i1	ATGAAGCTCTACTTTGCAGTTTTTGTTGTCGTGCTGAGTTCTTTCTGCATTGCAGAAACGCTAAGCTATGAGATCGATGATGAAGAACACGAAGAAATAATTCAAAAGCTCAAAGAAGTAATGGAAGAAATTGATGAAGAGATCGGCAAAGAAAAATTCCAAAATTCAGAAAAAGAAAGAGATTTTAGAATGGATAAAGAATCTATCAAGGAATTTGCCGCAAAAGTCAAAGACTTATTAAAATCTAGCAAAAACTGCTGGAACGAACTAAAGGATAAAGTAAAAGCACTAAAGTAA
Zod 5c	Zodarin 5c	venom gland	Trinity 2.1.1	Illumina 3000				HEEIIQTLKEVMEEIDEEIGKEKFENSEEKREFR	1	MDKESIKEFASKVKDLLKSSKNCWNELKDKVKALKX	0																																		>ZODST_DN44198_c2_g7_i2	CACGAAGAAATAATTCAAACGCTCAAGGAAGTAATGGAAGAAATTGATGAAGAGATCGGCAAAGAAAAATTCGAAAATTCAGAAGAGAAAAGAGAATTTAGAATGGATAAAGAATCTATCAAGGAATTCGCCTCAAAAGTCAAAGACTTATTAAAATCTAGCAAAAACTGCTGGAACGAACTAAAGGATAAAGTAAAAGCACTAAAGTAA
Zod 5d	Zodarin 5d	venom gland	Trinity 2.1.1	Illumina 3000				EIGKEKFENSEEKREFR	1	MDKESIKEFATKVKDLLKSSKNCWNELKDKVKALKX	0																																		>ZODST_DN44198_c2_g7_i3	GAGATCGGCAAAGAAAAATTCGAAAATTCAGAAGAGAAAAGAGAATTTAGAATGGATAAAGAATCTATCAAGGAATTCGCCACAAAAGTCAAAGACTTATTAAAATCTAGCAAAAACTGCTGGAACGAACTAAAGGATAAAGTAAAAGCACTAAAGTAA
Zod 6a	Zodarin 6a	venom gland	Trinity 2.1.1	Illumina 3000	SignalP_5.0	MKLYFAVFVVVLSSFCIA	0	ETLSNAIDDEGDKELIQLLNEAMKEIHEAIGTENFENSQKKEEFR	0	MDKESIKNLLEKVKLLATTSKECGKQLKDKIKRTX	0																																		>ZODST_DN44198_c2_g9_i2	ATGAAGCTCTACTTTGCAGTTTTTGTTGTCGTGCTGAGTTCTTTCTGCATTGCGGAAACGCTAAGCAATGCGATAGATGATGAAGGAGATAAAGAATTAATTCAATTATTAAATGAAGCGATGAAAGAAATTCATGAAGCCATTGGGACAGAAAATTTCGAAAATTCACAAAAAAAAGAAGAATTTAGAATGGATAAAGAATCTATAAAGAACTTATTGGAAAAAGTCAAACTCTTGGCAACAACAAGCAAAGAATGCGGGAAACAACTAAAGGATAAGATAAAACGAACATAG
Zod 6b	Zodarin 6b	venom gland	Trinity 2.1.1	Illumina 3000				AMKEIHEAIGTENFENSQKKEEFR	1	MDKESIKNLLEKVKLLATTSKECWKQLKDKIKQTX	0																																		>ZODST_DN48050_c0_g6_i2	GCGATGAAAGAAATTCATGAAGCCATCGGGACAGAAAATTTCGAAAATTCACAAAAAAAAGAAGAATTTAGAATGGATAAAGAATCTATAAAGAACTTATTGGAAAAAGTCAAACTCTTGGCAACAACAAGCAAAGAATGCTGGAAACAACTAAAGGATAAAATAAAACAAACATAG
Zod 6c	Zodarin 6c	venom gland	Trinity 2.1.1	Illumina 3000				EAIGTENFENSQKEEEFR	1	MDKESIKKFMEKVKLLATTSKECWKELKDKIKQVX	0																																		>ZODST_DN48050_c0_g2_i1	GAAGCCATCGGGACAGAAAATTTCGAAAATTCACAAAAAGAAGAAGAATTTAGAATGGATAAAGAATCTATAAAGAAATTTATGGAAAAAGTCAAACTCTTGGCAACAACAAGCAAAGAATGCTGGAAAGAACTAAAGGATAAAATAAAACAAGTATAG
Zod 3c	Zodarin 3c	venom gland	Trinity 2.1.1	Illumina 3000				EGKREFRLSEDSR	1	GNIVGKIADLVKAAKKCWKELRSKQGDLSEIEEQFKX	0																																		>ZODST_DN45653_c0_g19_i1	GAAGGAAAAAGGGAATTTAGATTAAGTGAAGACTCTCGAGGAAATATTGTAGGAAAAATAGCAGATTTAGTAAAAGCAGCTAAAAAATGCTGGAAGGAACTGAGGTCAAAACAAGGTGACCTCTCGGAAATAGAAGAACAGTTTAAATGA
SP, PrP	Signal peptide, Propeptide	venom gland	Trinity 2.1.1	Illumina 3000	SignalP_5.0	MKLYFAVFVACLISICITKSLSYA	0	IHDEVDDELIQIVNQSLLKVIEEEIGSKHFVNSEGKREFR	0	FGKRSFMGFAKKVKHIIKTIKKCWKELRGKQADELEGEED	1																																		>ZODST_DN45653_c0_g9_i1	ATGAAACTCTACTTTGCAGTTTTTGTTGCCTGCTTGATTTCTATCTGCATTACCAAATCTCTAAGCTATGCAATACATGATGAAGTAGATGATGAATTAATTCAAATAGTGAATCAATCCCTGCTGAAAGTAATTGAAGAAGAAATCGGCAGTAAACATTTCGTAAACTCAGAAGGAAAAAGGGAATTTAGATTTGGTAAACGTTCTTTCATGGGTTTTGCAAAAAAAGTCAAACATATAATAAAAACTATAAAAAAATGCTGGAAGGAACTGAGGGGAAAGCAAGCTGACGAGTTGGAAGGAGAAGAAGAT
Zod 7a	Zodarin 7a	venom gland	Trinity 2.1.1	Illumina 3000				GKR	1	SFMGFAKKVKHIIKTIKKCWKELRGKQADELEGEEDIEX	0																																		>ZODST_DN45653_c0_g21_i1	GGTAAACGTTCTTTCATGGGTTTTGCAAAAAAAGTCAAACATATAATAAAAACTATAAAAAAATGCTGGAAGGAACTGAGGGGAAAGCAAGCTGACGAGTTGGAAGGAGAAGAAGATATTGAATGA
Zod 7b	Zodarin 7b	venom gland	Trinity 2.1.1	Illumina 3000	SignalP_5.0	KLYFAVFVACLISICITKSLSYA	1	IHDEVDDELIQIVNQSLLKIIAEEIGSEHFVNSEGKREFRFGKR	0	SFMGFAKKVKHIIKTIKKCWKELRGKQADELEGDEDIEX	0																																		>ZODST_DN45653_c0_g13_i1	AAACTCTACTTTGCAGTTTTTGTTGCCTGCTTGATTTCTATCTGCATTACCAAATCTCTAAGCTATGCAATACATGATGAAGTAGATGATGAATTAATTCAAATAGTGAATCAATCCCTTCTGAAAATAATTGCTGAAGAAATCGGCAGTGAACATTTTGTAAACTCAGAAGGAAAAAGGGAATTTAGATTTGGTAAACGTTCTTTCATGGGTTTTGCAAAAAAAGTCAAACATATAATAAAAACTATAAAAAAATGCTGGAAGGAACTGAGGGGAAAGCAAGCTGATGAGTTGGAAGGAGATGAAGATATTGAATGA

## Sheet: ZODST_Overview
AC	sample_alias (contig_name)	sample_title_long	sample_title_short	bps	aa	sample_alias (contig_name)	nt_full
OU069942	>ZODST_DN47968_c1_g1_i2	Zodarin 1a	Zod 1a	291	97	>ZODST_DN47968_c1_g1_i2	ATGAAACTCTACTTCGCAGTTTTGGTTCTCTGCTTGAGTTCTTTCTGCATTGCCGAAACGCTAAGCAATGCGATGGATGATGAAGCAGATGATGAATTAATTAAAATAGTGAATGATGCCCTGATGGAAGAAATTGATGAAGTGATCTTCAAAGGAAATGCTGAAGATTCTGAAGAAGAAACCGAATACAGATTTGATGAAAACACCATCATGAATTTTGCCAAAAAAATTGCAGATTTAGTAAAAACAGCCAAAAAATGCTGGGAAGAAATAAAAGGAAAGAAATCCTAA
OU069921	>ZODST_DN47968_c1_g1_i1	Zodarin 1b	Zod 1b	120	40	>ZODST_DN47968_c1_g1_i1	GAAGAAAAAACGGAATACAGATTTGATGAAGACACCATCATGAAATTTGCCCAAAAAATTGCAGATTTAGTAAAAACAGCCAAAAAATGCTGGGAAGAAATAAAAGGAAAGAAATCCTAA
OU069943	>ZODST_DN47968_c1_g1_i4	Zodarin 1a	Zod 1a	291	97	>ZODST_DN47968_c1_g1_i4	ATGAAACTCTACTTCGCAGTTTTGGTTCTCTGCTTGAGTACTTTCTGCATTGCTGAAACGCTAAGCAATGCCATGGATGATGAAGCAGATGATGAATTAATTAAAATAGTGAATGATGCCCTGATGGAAGAAATTGATGAAGTGATCTTCAAAGGAAATGCTGAAGATTCTGAAGAAGAAACCGAATACAGATTTGATGAAAACACCATCATGAATTTTGCCAAAAAAATTGCAGATTTAGTAAAAACAGCCAAAAAATGCTGGGAAGAAATAAAAGGAAAGAAATCCTAA
OU069989	>ZODST_DN50287_c2_g15_i1	Zodarin 2a	Zod 2a	297	99	>ZODST_DN50287_c2_g15_i1	ATGAAAGTCTACTTTGCAGTCTTTTTTGTGGTGTTGAGTTCTTTCTGCATTGCCGAAACGTTAAGCCATGAAATCGATTATGGAGTTGATAAAGAATTAATGCAAATTATCAATGATGTCATTATGGAAGAAGTTGATGAAATCTTCAGCAGAGAAAATTTCGAAATTTCCGAAGAAAAGGTTGATTTTAGAGCTGAAGAAAGCTCCATCTTGAATTTTGCCAAAAAAGTCACAGATTTAATAAAAACAGCCAAAAAGTGCTGGAACGAACTGAGTGGAAAAAACCCTAACGACTAG
OU069988	>ZODST_DN50287_c2_g10_i1	Zodarin 2b	Zod 2b	195	65	>ZODST_DN50287_c2_g10_i1	CCAATTGTCAATGATGTCATTTTGCAAGAATTTGATGAACTCTTCAGCAAAGAAAACTTCGAAATTTCAGAAGACAAATTTGATTTTAGAGCTGAGGAAAACTCCATCTTGAATTTTGCCAAAAAAGTCACAGATTTAATAAAAACAGCCAAAAAATGCTGGAACGAACTGAGTGGAAAAAAGCCTAACGACTAG
OU069896	>ZODST_DN45653_c0_g7_i1	Zodarin 3a	Zod 3a	321	107	>ZODST_DN45653_c0_g7_i1	ATGAAACTCTACGTTGCAGTTTTTGTTGCCTGCTTGAGTTTTGTCTGCATTACCAAAACGCTAGGCTATGCAGTATATGATGAAGTAGATAATGAATTAATTCAAATGGTGTATGAATCCCTGCTGAAAGAAATCGATGAAGAGATCGGCAATCAAAATTTTAAAAACTCAGAAGGAAAAAGGGAATTTAGATTTAGTGAAGACGCTCGAGGAAATTTTGTAGGAAAAATAGCAGATTTAGTAAAAGCGGCTAAAAAATGCTGGAAGGAACTGAGGTCAAAACAAGGTGACCTCTCGGAAATAGAAGAACAGTTTAAATGA
OU069874	>ZODST_DN45653_c0_g16_i1	Zodarin 3b	Zod 3b	321	107	>ZODST_DN45653_c0_g16_i1	ATGAAACTCTACTTTGCAGTTTTTATTGCCTGCTTGAGTTTTGTCTGCATTACCAAAACTCTAGGCTATGCAATACAAGATGAAGTAGATAATGAATTAATTCAAATGGTGTATGAATCCCTGCTGAAAGAAATCGATGAAGAGATCGGCAATCAAAATTTTAAAAACTCAGAAGGAAAAAGGGAATTTAGATTTAGTGAAGACTCTCGAGGGACTTTTGTAGGAAAAGTGGCAGATTTAGTAAAAGCAGCTAAAAAATGCTGGAAGGAACTGAGGGCAAAACAAGGTGACCTCTCGGAAATAGAAGAACAGTTTAAATAA
OU069808	>ZODST_DN44198_c2_g3_i1	Zodarin 5a	Zod 5a	297	99	>ZODST_DN44198_c2_g3_i1	ATGAAGCTCTACTTTGCAGTTTTTGTTGTCGTGCTCAGTTCTTTCTGCATTGCGGAAACACTAAGCTATGAGATTGATGATGAAGAACACGAAGAAATAATCCAAACGCTCAAGGAAGTAATGGAAGAAATTGATGAAGAGATCGGCAAAGAAAAATTCGAAAATTCAGAAGAGAAAAGAGAATTTAGAATGGATAAAGAATCTATCAAGGAATTCGCCACAAAAGTAAAAGACTTATTAAAATCAAGCAAAAACTGCTGGAACGAAATAAAGGATAAAGTAAAAGCACTAAAGTAA
OU069807	>ZODST_DN44198_c2_g7_i1	Zodarin 5b	Zod 5b	297	99	>ZODST_DN44198_c2_g7_i1	ATGAAGCTCTACTTTGCAGTTTTTGTTGTCGTGCTGAGTTCTTTCTGCATTGCAGAAACGCTAAGCTATGAGATCGATGATGAAGAACACGAAGAAATAATTCAAAAGCTCAAAGAAGTAATGGAAGAAATTGATGAAGAGATCGGCAAAGAAAAATTCCAAAATTCAGAAAAAGAAAGAGATTTTAGAATGGATAAAGAATCTATCAAGGAATTTGCCGCAAAAGTCAAAGACTTATTAAAATCTAGCAAAAACTGCTGGAACGAACTAAAGGATAAAGTAAAAGCACTAAAGTAA
OU069838	>ZODST_DN44198_c2_g7_i2	Zodarin 5c	Zod 5c	210	70	>ZODST_DN44198_c2_g7_i2	CACGAAGAAATAATTCAAACGCTCAAGGAAGTAATGGAAGAAATTGATGAAGAGATCGGCAAAGAAAAATTCGAAAATTCAGAAGAGAAAAGAGAATTTAGAATGGATAAAGAATCTATCAAGGAATTCGCCTCAAAAGTCAAAGACTTATTAAAATCTAGCAAAAACTGCTGGAACGAACTAAAGGATAAAGTAAAAGCACTAAAGTAA
OU069837	>ZODST_DN44198_c2_g7_i3	Zodarin 5d	Zod 5d	159	53	>ZODST_DN44198_c2_g7_i3	GAGATCGGCAAAGAAAAATTCGAAAATTCAGAAGAGAAAAGAGAATTTAGAATGGATAAAGAATCTATCAAGGAATTCGCCACAAAAGTCAAAGACTTATTAAAATCTAGCAAAAACTGCTGGAACGAACTAAAGGATAAAGTAAAAGCACTAAAGTAA
OU069851	>ZODST_DN44198_c2_g9_i2	Zodarin 6a	Zod 6a	294	98	>ZODST_DN44198_c2_g9_i2	ATGAAGCTCTACTTTGCAGTTTTTGTTGTCGTGCTGAGTTCTTTCTGCATTGCGGAAACGCTAAGCAATGCGATAGATGATGAAGGAGATAAAGAATTAATTCAATTATTAAATGAAGCGATGAAAGAAATTCATGAAGCCATTGGGACAGAAAATTTCGAAAATTCACAAAAAAAAGAAGAATTTAGAATGGATAAAGAATCTATAAAGAACTTATTGGAAAAAGTCAAACTCTTGGCAACAACAAGCAAAGAATGCGGGAAACAACTAAAGGATAAGATAAAACGAACATAG
OU069966	>ZODST_DN48050_c0_g6_i2	Zodarin 6b	Zod 6b	177	59	>ZODST_DN48050_c0_g6_i2	GCGATGAAAGAAATTCATGAAGCCATCGGGACAGAAAATTTCGAAAATTCACAAAAAAAAGAAGAATTTAGAATGGATAAAGAATCTATAAAGAACTTATTGGAAAAAGTCAAACTCTTGGCAACAACAAGCAAAGAATGCTGGAAACAACTAAAGGATAAAATAAAACAAACATAG
OU069967	>ZODST_DN48050_c0_g2_i1	Zodarin 6c	Zod 6c	159	53	>ZODST_DN48050_c0_g2_i1	GAAGCCATCGGGACAGAAAATTTCGAAAATTCACAAAAAGAAGAAGAATTTAGAATGGATAAAGAATCTATAAAGAAATTTATGGAAAAAGTCAAACTCTTGGCAACAACAAGCAAAGAATGCTGGAAAGAACTAAAGGATAAAATAAAACAAGTATAG
OU069873	>ZODST_DN45653_c0_g19_i1	Zodarin 3c	Zod 3c	150	50	>ZODST_DN45653_c0_g19_i1	GAAGGAAAAAGGGAATTTAGATTAAGTGAAGACTCTCGAGGAAATATTGTAGGAAAAATAGCAGATTTAGTAAAAGCAGCTAAAAAATGCTGGAAGGAACTGAGGTCAAAACAAGGTGACCTCTCGGAAATAGAAGAACAGTTTAAATGA
OU069920	>ZODST_DN45653_c0_g9_i1	Signal peptide, Propeptide	SP, PrP	312	104	>ZODST_DN45653_c0_g9_i1	ATGAAACTCTACTTTGCAGTTTTTGTTGCCTGCTTGATTTCTATCTGCATTACCAAATCTCTAAGCTATGCAATACATGATGAAGTAGATGATGAATTAATTCAAATAGTGAATCAATCCCTGCTGAAAGTAATTGAAGAAGAAATCGGCAGTAAACATTTCGTAAACTCAGAAGGAAAAAGGGAATTTAGATTTGGTAAACGTTCTTTCATGGGTTTTGCAAAAAAAGTCAAACATATAATAAAAACTATAAAAAAATGCTGGAAGGAACTGAGGGGAAAGCAAGCTGACGAGTTGGAAGGAGAAGAAGAT
OU069895	>ZODST_DN45653_c0_g21_i1	Zodarin 7a	Zod 7a	126	42	>ZODST_DN45653_c0_g21_i1	GGTAAACGTTCTTTCATGGGTTTTGCAAAAAAAGTCAAACATATAATAAAAACTATAAAAAAATGCTGGAAGGAACTGAGGGGAAAGCAAGCTGACGAGTTGGAAGGAGAAGAAGATATTGAATGA
OU069860	>ZODST_DN45653_c0_g13_i1	Zodarin 7b	Zod 7b	318	106	>ZODST_DN45653_c0_g13_i1	AAACTCTACTTTGCAGTTTTTGTTGCCTGCTTGATTTCTATCTGCATTACCAAATCTCTAAGCTATGCAATACATGATGAAGTAGATGATGAATTAATTCAAATAGTGAATCAATCCCTTCTGAAAATAATTGCTGAAGAAATCGGCAGTGAACATTTTGTAAACTCAGAAGGAAAAAGGGAATTTAGATTTGGTAAACGTTCTTTCATGGGTTTTGCAAAAAAAGTCAAACATATAATAAAAACTATAAAAAAATGCTGGAAGGAACTGAGGGGAAAGCAAGCTGATGAGTTGGAAGGAGATGAAGATATTGAATGA
