# Supplementary material for: Linear Peptides—A Combinatorial Innovation in the Venom of Some Modern Spiders
Source: Front Mol Biosci. 2021 Jul 6;8:705141. doi: 10.3389/fmolb.2021.705141 (PMC8290080; doi:10.3389/fmolb.2021.705141)
Supplement: Supplementary file 1 [file DataSheet1.zip › Supplementary Table S2D.XLSX]

## Sheet: Introduction
Linear Peptides – a Combinatorial Innovation in the Venom of Some Modern Spiders
Frontiers in Molecular Biosciences section Cellular Biochemistry
Lucia Kuhn-Nentwig et al.
Institute of Ecology and Evolution, University of Bern, Baltzerstrasse 6, 3012 Bern, Switzerland
lucia.kuhn@iee.unibe.ch
Supplementary Table S2D			Pisauridae
Dolomedes okefinokensis			sample_spreadsheet_DOLOK for ENA submission
			DOLOK: annotation and analysis of features that arise from processing of mRNA
			DOLOK_overview: sample_alias (contig_name), sample_title_long, sample_title_short, number of Bps, number of aa, sample_alias (contig_name), nt_full
			n=8 sequences

## Sheet: sample_spreadsheet_DOLOK
#checklist_accession	ERC000011
#unique _name_prefix	DOLOK
sample_alias	tax_id	scientific_name	common_name	sample_title	tissue_type	country_origin
DOLOK_DN22375_c0_g3_i1	2835808	Dolomedes okefinokensis	Fishing spider	Dolomedin 1	venom gland	USA
DOLOK_DN22375_c0_g4_i1	2835808	Dolomedes okefinokensis	Fishing spider	Dolomedin 1	venom gland	USA
DOLOK_DN22375_c0_g10_i2	2835808	Dolomedes okefinokensis	Fishing spider	Dolomedin 1, Dolomedin 2	venom gland	USA
DOLOK_DN22375_c0_g2_i1	2835808	Dolomedes okefinokensis	Fishing spider	Dolomedin 1	venom gland	USA
DOLOK_DN22375_c0_g6_i1	2835808	Dolomedes okefinokensis	Fishing spider	Dolomedin 1	venom gland	USA
DOLOK_DN22574_c0_g4_i4	2835808	Dolomedes okefinokensis	Fishing spider	Signal peptide v1, Propeptide	venom gland	USA
DOLOK_DN22574_c0_g4_i6	2835808	Dolomedes okefinokensis	Fishing spider	Signal peptide v2, Propeptide	venom gland	USA
DOLOK_DN22574_c0_g3_i8	2835808	Dolomedes okefinokensis	Fishing spider	Dolomedin 3, Dolomedin 4	venom gland	USA

## Sheet: DOLOK
ID	description	tissue_type	Assembly method	Sequencing-Technology	Signal P	aa_sig	aa_sig partial	aa_propeptide	aa_propeptide partial	aa_mature 1	aa_mature 1 partial	PTM C-term amidation	linker_1	linker_1 partial	aa_mature 2	aa_mature 2 partial	PTM C-term amidation	sample_alias	nt_full
Dol 1	Dolomedin 1	venom gland	Trinity 2.1.1	Illumina 3000	SignalP_5.0	MNYFKVICLLFLVFVYSAKS	0	STGEFETEFQEEREKKEIRAELSEEVEEETARFLALTHDEEDWR	0	GNVNQIIRDHIKRKQGKS	0		RSYEDEAR	0	YNRGIWLRRKKEQE	1		>DOLOK_DN22375_c0_g3_i1	ATGAATTATTTTAAAGTTATCTGCCTTCTTTTTCTAGTGTTCGTATACAGTGCAAAGAGTTCAACCGGGGAGTTCGAGACCGAGTTTCAAGAGGAACGTGAAAAAAAGGAAATTAGAGCGGAATTAAGCGAGGAAGTGGAAGAAGAAACAGCGAGATTCCTCGCTTTAACACACGATGAAGAAGATTGGAGGGGAAACGTCAATCAAATTATCAGGGACCACATTAAAAGAAAGCAGGGCAAGTCTCGAAGTTATGAAGATGAAGCTAGGTATAACCGTGGTATATGGTTGAGAAGAAAAAAGGAACAAGAA
Dol 1	Dolomedin 1	venom gland	Trinity 2.1.1	Illumina 3000	SignalP_5.0	MNYFKVICLLFLVFVYSAKS	0	STGEFQTEFQEEREKKEIRAELSEEVEEETARFLALTHDEEDWR	0	GNVNQIIRDHIKRKQGKS	0		RSYEDEAR	0	YNRGIWLRRKKEQE	1		>DOLOK_DN22375_c0_g4_i1	ATGAATTATTTTAAAGTTATCTGCCTTCTTTTTCTAGTGTTCGTATACAGTGCAAAGAGTTCAACCGGGGAGTTCCAGACCGAGTTTCAAGAGGAACGTGAAAAAAAGGAAATTAGAGCGGAATTAAGCGAGGAAGTGGAAGAAGAAACAGCGAGATTCCTCGCTTTAACACACGATGAAGAAGATTGGAGGGGAAACGTCAATCAAATTATCAGGGACCACATTAAAAGAAAGCAGGGCAAGTCTCGAAGTTATGAAGATGAAGCTAGGTATAACCGTGGTATATGGTTGAGAAGAAAAAAGGAACAAGAA
Dol 1	Dolomedin 1	venom gland	Trinity 2.1.1	Illumina 3000				FLALTHDEEDWR	1	GNVNQIIRDHIKRKQGKS	0		RSYEDEAR	0	YNRGIWLRRKKEQEAKKQATKKKIX	0		>DOLOK_DN22375_c0_g10_i2	TTCCTCGCTTTAACACACGATGAAGAAGATTGGAGGGGAAACGTCAATCAAATTATCAGGGACCACATTAAAAGAAAGCAGGGCAAGTCTCGAAGTTATGAAGATGAAGCTAGGTATAACCGTGGTATATGGTTGAGAAGAAAAAAGGAACAAGAAGCGAAGAAACAGGCGACGAAGAAAAAAATTTAA
Dol 2	Dolomedin 2														YNRGIWLRRKKEQEAKKQATKKKIX	0
Dol 1	Dolomedin 1	venom gland	Trinity 2.1.1	Illumina 3000	SignalP_5.0	MNYFKVICLLFLVFVYSAKS	0	STGEFETEFQEEREKFLALTHDEEDWR	0	GNVNQIIRDHIKRKQGKS	0		RSYEDEAR	0	YNRGIWLRRKKEQE	1		>DOLOK_DN22375_c0_g2_i1	ATGAATTATTTTAAAGTTATCTGCCTTCTTTTTCTAGTGTTCGTATACAGTGCAAAGAGTTCAACCGGGGAGTTCGAGACCGAGTTTCAAGAGGAACGTGAAAAATTCCTCGCTTTAACACACGATGAAGAAGATTGGAGGGGAAACGTCAATCAAATTATCAGGGACCACATTAAAAGAAAGCAGGGCAAGTCTCGAAGTTATGAAGATGAAGCTAGGTATAACCGTGGTATATGGTTGAGAAGAAAAAAGGAACAAGAA
Dol 1	Dolomedin 1	venom gland	Trinity 2.1.1	Illumina 3000	SignalP_5.0	MNYFKVICLLFLVFVYSAKS	0	STGEFQTEFQEEREKFLALTHDEEDWR	0	GNVNQIIRDHIKRKQGKS	0		RSYEDEAR	0	YNRGIWLRRKKEQE	1		>DOLOK_DN22375_c0_g6_i1	ATGAATTATTTTAAAGTTATCTGCCTTCTTTTTCTAGTGTTCGTATACAGTGCAAAGAGTTCAACCGGGGAGTTCCAGACCGAGTTTCAAGAGGAACGTGAAAAATTCCTCGCTTTAACACACGATGAAGAAGATTGGAGGGGAAACGTCAATCAAATTATCAGGGACCACATTAAAAGAAAGCAGGGCAAGTCTCGAAGTTATGAAGATGAAGCTAGGTATAACCGTGGTATATGGTTGAGAAGAAAAAAGGAACAAGAA
SPv1, PrP	Signal peptide v1, Propeptide	venom gland	Trinity 2.1.1	Illumina 3000	SignalP_5.0	MNYFTVTFLLILTLACSVTS	0	SIDQLETESQEEKREEILSSAPEEVQR	0	NFVEAIKKALERRKEHSKTARNEEKYSVLDPYIR	1							>DOLOK_DN22574_c0_g4_i4	ATGAATTATTTCACAGTTACTTTCCTTCTCATCCTAACACTCGCATGTAGTGTTACGAGTTCGATCGATCAATTAGAAACAGAGAGTCAAGAAGAGAAACGTGAAGAGATCCTCTCTTCAGCCCCTGAAGAAGTACAGAGGAACTTCGTTGAAGCAATTAAGAAAGCATTAGAAAGAAGGAAAGAACACTCAAAGACAGCAAGAAATGAAGAGAAATATAGCGTATTAGACCCCTATATTAGA
SPv2, PrP	Signal peptide v2, Propeptide	venom gland	Trinity 2.1.1	Illumina 3000	SignalP_5.0	MNYFAVTFLLILTLACSVTS	0	SIDQLETESQEEKREEILSSAPEEVQR	0	NFVEAIKKALERRKEHSKTARNEEKYSVLDPYIR	1							>DOLOK_DN22574_c0_g4_i6	ATGAATTATTTCGCAGTTACTTTTCTTCTCATCCTAACACTCGCATGTAGTGTTACGAGTTCAATCGATCAATTAGAAACAGAGAGTCAAGAAGAGAAACGTGAAGAGATCCTCTCTTCAGCCCCTGAAGAAGTACAGAGGAACTTCGTTGAAGCAATTAAGAAAGCATTAGAAAGAAGGAAAGAACACTCAAAGACAGCAAGAAATGAAGAGAAATATAGCGTATTAGACCCCTATATTAGA
Dol 3	Dolomedin 3	venom gland	Trinity 2.1.1	Illumina 3000				ILSSAPEEVQR	1	NFVEAIKKALERRKEHSKTARNEEKYSVLDPYIRWFLIERKKMKKQQKSA	0		RNEEEAGR	0	GEQNFTKRKNNRKLVIRLAPRFPYIEKQYNRYKIIVNMHRQX	0		>DOLOK_DN22574_c0_g3_i8	ATCCTCTCTTCAGCCCCTGAAGAAGTACAGAGGAACTTCGTTGAAGCAATTAAGAAAGCATTAGAAAGAAGGAAAGAACACTCAAAGACAGCAAGAAATGAAGAGAAATATAGCGTATTAGACCCCTATATTAGATGGTTCCTGATAGAAAGGAAAAAAATGAAGAAACAACAGAAGTCAGCAAGAAATGAGGAAGAAGCGGGAAGAGGAGAACAAAACTTCACAAAACGCAAAAATAACCGTAAGCTGGTTATCCGTCTTGCCCCGCGTTTTCCGTACATCGAAAAACAGTACAATAGATATAAAATAATTGTCAACATGCATCGTCAATAA
Dol 4	Dolomedin 4														GEQNFTKRKNNRKLVIRLAPRFPYIEKQYNRYKIIVNMHRQX	0

## Sheet: DOLOK_Overview
AC	sample_alias (contig_name)	sample_title_long	sample_title_short	bps	aa	sample_alias (contig_name)	nt_full
OU064450	DOLOK_DN22375_c0_g3_i1	Dolomedin 1	Dol 1	312	104	>DOLOK_DN22375_c0_g3_i1	ATGAATTATTTTAAAGTTATCTGCCTTCTTTTTCTAGTGTTCGTATACAGTGCAAAGAGTTCAACCGGGGAGTTCGAGACCGAGTTTCAAGAGGAACGTGAAAAAAAGGAAATTAGAGCGGAATTAAGCGAGGAAGTGGAAGAAGAAACAGCGAGATTCCTCGCTTTAACACACGATGAAGAAGATTGGAGGGGAAACGTCAATCAAATTATCAGGGACCACATTAAAAGAAAGCAGGGCAAGTCTCGAAGTTATGAAGATGAAGCTAGGTATAACCGTGGTATATGGTTGAGAAGAAAAAAGGAACAAGAA
OU064455	DOLOK_DN22375_c0_g4_i1	Dolomedin 1	Dol 1	312	104	>DOLOK_DN22375_c0_g4_i1	ATGAATTATTTTAAAGTTATCTGCCTTCTTTTTCTAGTGTTCGTATACAGTGCAAAGAGTTCAACCGGGGAGTTCCAGACCGAGTTTCAAGAGGAACGTGAAAAAAAGGAAATTAGAGCGGAATTAAGCGAGGAAGTGGAAGAAGAAACAGCGAGATTCCTCGCTTTAACACACGATGAAGAAGATTGGAGGGGAAACGTCAATCAAATTATCAGGGACCACATTAAAAGAAAGCAGGGCAAGTCTCGAAGTTATGAAGATGAAGCTAGGTATAACCGTGGTATATGGTTGAGAAGAAAAAAGGAACAAGAA
OU064415	DOLOK_DN22375_c0_g10_i2	Dolomedin 1, Dolomedin 2	Dol 1, Dol 2	189	63	>DOLOK_DN22375_c0_g10_i2	TTCCTCGCTTTAACACACGATGAAGAAGATTGGAGGGGAAACGTCAATCAAATTATCAGGGACCACATTAAAAGAAAGCAGGGCAAGTCTCGAAGTTATGAAGATGAAGCTAGGTATAACCGTGGTATATGGTTGAGAAGAAAAAAGGAACAAGAAGCGAAGAAACAGGCGACGAAGAAAAAAATTTAA
OU064447	DOLOK_DN22375_c0_g2_i1	Dolomedin 1	Dol 1	261	87	>DOLOK_DN22375_c0_g2_i1	ATGAATTATTTTAAAGTTATCTGCCTTCTTTTTCTAGTGTTCGTATACAGTGCAAAGAGTTCAACCGGGGAGTTCGAGACCGAGTTTCAAGAGGAACGTGAAAAATTCCTCGCTTTAACACACGATGAAGAAGATTGGAGGGGAAACGTCAATCAAATTATCAGGGACCACATTAAAAGAAAGCAGGGCAAGTCTCGAAGTTATGAAGATGAAGCTAGGTATAACCGTGGTATATGGTTGAGAAGAAAAAAGGAACAAGAA
OU064473	DOLOK_DN22375_c0_g6_i1	Dolomedin 1	Dol 1	261	87	>DOLOK_DN22375_c0_g6_i1	ATGAATTATTTTAAAGTTATCTGCCTTCTTTTTCTAGTGTTCGTATACAGTGCAAAGAGTTCAACCGGGGAGTTCCAGACCGAGTTTCAAGAGGAACGTGAAAAATTCCTCGCTTTAACACACGATGAAGAAGATTGGAGGGGAAACGTCAATCAAATTATCAGGGACCACATTAAAAGAAAGCAGGGCAAGTCTCGAAGTTATGAAGATGAAGCTAGGTATAACCGTGGTATATGGTTGAGAAGAAAAAAGGAACAAGAA
OU064495	DOLOK_DN22574_c0_g4_i4	Signal peptide v1, Propeptide	SPv1, PrP	243	81	>DOLOK_DN22574_c0_g4_i4	ATGAATTATTTCACAGTTACTTTCCTTCTCATCCTAACACTCGCATGTAGTGTTACGAGTTCGATCGATCAATTAGAAACAGAGAGTCAAGAAGAGAAACGTGAAGAGATCCTCTCTTCAGCCCCTGAAGAAGTACAGAGGAACTTCGTTGAAGCAATTAAGAAAGCATTAGAAAGAAGGAAAGAACACTCAAAGACAGCAAGAAATGAAGAGAAATATAGCGTATTAGACCCCTATATTAGA
OU064499	DOLOK_DN22574_c0_g4_i6	Signal peptide v2, Propeptide	SPv2, PrP	243	81	>DOLOK_DN22574_c0_g4_i6	ATGAATTATTTCGCAGTTACTTTTCTTCTCATCCTAACACTCGCATGTAGTGTTACGAGTTCAATCGATCAATTAGAAACAGAGAGTCAAGAAGAGAAACGTGAAGAGATCCTCTCTTCAGCCCCTGAAGAAGTACAGAGGAACTTCGTTGAAGCAATTAAGAAAGCATTAGAAAGAAGGAAAGAACACTCAAAGACAGCAAGAAATGAAGAGAAATATAGCGTATTAGACCCCTATATTAGA
OU064477	DOLOK_DN22574_c0_g3_i8	Dolomedin 3, Dolomedin 4	Dol 3, Dol 4	333	111	>DOLOK_DN22574_c0_g3_i8	ATCCTCTCTTCAGCCCCTGAAGAAGTACAGAGGAACTTCGTTGAAGCAATTAAGAAAGCATTAGAAAGAAGGAAAGAACACTCAAAGACAGCAAGAAATGAAGAGAAATATAGCGTATTAGACCCCTATATTAGATGGTTCCTGATAGAAAGGAAAAAAATGAAGAAACAACAGAAGTCAGCAAGAAATGAGGAAGAAGCGGGAAGAGGAGAACAAAACTTCACAAAACGCAAAAATAACCGTAAGCTGGTTATCCGTCTTGCCCCGCGTTTTCCGTACATCGAAAAACAGTACAATAGATATAAAATAATTGTCAACATGCATCGTCAATAA
