# Supplementary material for: Linear Peptides—A Combinatorial Innovation in the Venom of Some Modern Spiders
Source: Front Mol Biosci. 2021 Jul 6;8:705141. doi: 10.3389/fmolb.2021.705141 (PMC8290080; doi:10.3389/fmolb.2021.705141)
Supplement: Supplementary file 1 [file DataSheet1.zip › Supplementary Table S2E.xlsx]

## Sheet: Introduction
Linear Peptides – a Combinatorial Innovation in the Venom of Some Modern Spiders
Frontiers in Molecular Biosciences section Cellular Biochemistry
Lucia Kuhn-Nentwig et al.
Institute of Ecology and Evolution, University of Bern, Baltzerstrasse 6, 3012 Bern, Switzerland
lucia.kuhn@iee.unibe.ch
Supplementary Table S2E			Lycosidae
Alopecosa cuneata			sample_spreadsheet_ALOCU for ENA submission
			ALOCU: annotation and analysis of features that arise from processing of mRNA
			ALOCU_overview: sample_alias (contig_name), sample_title_long, sample_title_short, number of Bps, number of aa, sample_alias (contig_name), nt_full
			n=44 sequences
Alopecosa marikovskyi			sample_spreadsheet_ALOMA for ENA submission
			ALOMA: annotation and analysis of features that arise from processing of mRNA
			ALOMA_overview: sample_alias (contig_name), sample_title_long, sample_title_short, number of Bps, number of aa, sample_alias (contig_name), nt_full
			n=26 sequences

## Sheet: sample_spreadsheet_ALOCU
#checklist_accession	ERC000011
#unique _name_prefix	ALOCU
sample_alias	tax_id	scientific_name	common_name	sample_title	tissue_type	country_origin
>ALOCU_DN45061_c3_g4_i3	75002	Alopecosa cuneata	Wolf spider	Alopecosin 7a*, Alopecosin 4a, Alopecosin 8a, Geolycosin 1p, Geolycosin 1q	Venom gland	Switzerland
>ALOCU_DN45061_c3_g4_i1	75002	Alopecosa cuneata	Wolf spider	Alopecosin 7a*, Alopecosin 4a, Alopecosin 8a, Geolycosin 1p, Geolycosin 1q, Geolycosin 1p	Venom gland	Switzerland
>ALOCU_DN45061_c3_g3_i1	75002	Alopecosa cuneata	Wolf spider	Geolycosin 1q	Venom gland	Switzerland
>ALOCU_DN45061_c3_g4_i4	75002	Alopecosa cuneata	Wolf spider	Alopecosin 4a, Alopecosin 8a, Geolycosin 1p, Geolycosin 1q, Geolycosin 1q	Venom gland	Switzerland
>ALOCU_DN45061_c3_g1_i1	75002	Alopecosa cuneata	Wolf spider	Geolycosin 1p, Geolycosin 1p	Venom gland	Switzerland
>ALOCU_DN45061_c3_g2_i1	75002	Alopecosa cuneata	Wolf spider	Geolycosin 1p, Geolycosin 1o	Venom gland	Switzerland
>ALOCU_DN54887_c1_g1_i2	75002	Alopecosa cuneata	Wolf spider	Trochosin 2n, Trochosin 2n	Venom gland	Switzerland
>ALOCU_DN54887_c1_g1_i3	75002	Alopecosa cuneata	Wolf spider	Trochosin 2n, Trochosin 2n	Venom gland	Switzerland
>ALOCU_DN54887_c1_g4_i1	75002	Alopecosa cuneata	Wolf spider	Trochosin 2n, Trochosin 2n, Trochosin 2n	Venom gland	Switzerland
>ALOCU_DN53508_c3_g20_i8	75002	Alopecosa cuneata	Wolf spider	Trochosin 2n, Lycosin 4f, Lycosin 5h	Venom gland	Switzerland
>ALOCU_DN53508_c3_g20_i9	75002	Alopecosa cuneata	Wolf spider	Trochosin 2n, Lycosin 4f, Lycosin 5b	Venom gland	Switzerland
>ALOCU_DN53508_c3_g20_i6	75002	Alopecosa cuneata	Wolf spider	Lycosin 3e, Lycosin 4h, Lycosin 4g, Lycosin 4f, Lycosin 5b	Venom gland	Switzerland
>ALOCU_DN53508_c3_g20_i7	75002	Alopecosa cuneata	Wolf spider	Lycosin 3e, Lycosin 4h, Lycosin 4g, Lycosin 4f, Lycosin 5g,	Venom gland	Switzerland
>ALOCU_DN53508_c3_g25_i1	75002	Alopecosa cuneata	Wolf spider	Lycosin 1a	Venom gland	Switzerland
>ALOCU_DN53508_c3_g1_i1	75002	Alopecosa cuneata	Wolf spider	Lycosin 1a, Lycosin 1e,	Venom gland	Switzerland
>ALOCU_DN76777_c0_g2_i1	75002	Alopecosa cuneata	Wolf spider	Lycosin 1f, Lycosin 1f	Venom gland	Switzerland
>ALOCU_DN28504_c0_g1_i1	75002	Alopecosa cuneata	Wolf spider	Lycosin 3j	Venom gland	Switzerland
>ALOCU_DN29043_c0_g1_i1	75002	Alopecosa cuneata	Wolf spider	Trochosin 3b	Venom gland	Switzerland
>ALOCU_DN53661_c2_g8_i2	75002	Alopecosa cuneata	Wolf spider	Lycosin 4j**, Alopecosin 3a	Venom gland	Switzerland
>ALOCU_DN53661_c2_g8_i1	75002	Alopecosa cuneata	Wolf spider	Lycosin 4j**, Alopecosin 3b, Alopecosin 3a	Venom gland	Switzerland
>ALOCU_DN53508_c3_g21_i3	75002	Alopecosa cuneata	Wolf spider	Alopecosin 3a, Lycosin 5c, Lycosin 9g, Lycosin 9g, Lycosin 8j, Lycosin 9g, Lycosin 8b	Venom gland	Switzerland
>ALOCU_DN53508_c3_g21_i6	75002	Alopecosa cuneata	Wolf spider	Alopecosin 3a, Lycosin 5c, Lycosin 9g, Lycosin 9g, Lycosin 8j	Venom gland	Switzerland
>ALOCU_DN53508_c3_g21_i2	75002	Alopecosa cuneata	Wolf spider	Alopecosin 3a, Lycosin 5c, Lycosin 9g,	Venom gland	Switzerland
>ALOCU_DN53508_c3_g19_i1	75002	Alopecosa cuneata	Wolf spider	Lycosin 8a, Lycosin 3e	Venom gland	Switzerland
>ALOCU_DN53737_c1_g2_i1	75002	Alopecosa cuneata	Wolf spider	Lycosin 6a	Venom gland	Switzerland
>ALOCU_DN53737_c1_g1_i3	75002	Alopecosa cuneata	Wolf spider	Lycosin 3d, Lycosin 6a	Venom gland	Switzerland
>ALOCU_DN53737_c1_g1_i1	75002	Alopecosa cuneata	Wolf spider	Lycosin 3d, Lycosin 6a	Venom gland	Switzerland
>ALOCU_DN25010_c0_g1_i1	75002	Alopecosa cuneata	Wolf spider	Lycosin 8j, Lycosin 6e	Venom gland	Switzerland
>ALOCU_DN53737_c1_g3_i1	75002	Alopecosa cuneata	Wolf spider	Lycosin 8j, Lycosin 6d	Venom gland	Switzerland
>ALOCU_DN53508_c3_g21_i5	75002	Alopecosa cuneata	Wolf spider	Lycosin 9g, Lycosin 9g, Lycosin 9g, Lycosin 8j	Venom gland	Switzerland
>ALOCU_DN53508_c3_g21_i1	75002	Alopecosa cuneata	Wolf spider	Alopecosin 3a, Lycosin 5c, Lycosin 8j, Lycosin 9g, Lycosin 9g, Lycosin 9g, Lycosin 8j, Lycosin 9g	Venom gland	Switzerland
>ALOCU_DN53508_c3_g21_i4	75002	Alopecosa cuneata	Wolf spider	Alopecosin 3a, Lycosin 5c, Lycosin 8j, Lycosin 9g, Lycosin 9g, Lycosin 9g, Lycosin 8j, Lycosin 9g, Lycosin 8b	Venom gland	Switzerland
>ALOCU_DN53508_c3_g21_i7	75002	Alopecosa cuneata	Wolf spider	Alopecosin 3a, Lycosin 5c, Lycosin 8j, Lycosin 9g, Lycosin 9g, Lycosin 9g, Lycosin 8j, Lycosin 9g, Lycosin 8b	Venom gland	Switzerland
>ALOCU_DN53508_c3_g14_i1	75002	Alopecosa cuneata	Wolf spider	Alopecosin 2	Venom gland	Switzerland
>ALOCU_DN53508_c3_g5_i1	75002	Alopecosa cuneata	Wolf spider	Alopecosin 2	Venom gland	Switzerland
>ALOCU_DN53508_c3_g3_i1	75002	Alopecosa cuneata	Wolf spider	Alopecosin 2	Venom gland	Switzerland
>ALOCU_DN53508_c3_g7_i1	75002	Alopecosa cuneata	Wolf spider	Alopecosin 2	Venom gland	Switzerland
>ALOCU_DN53508_c3_g20_i4	75002	Alopecosa cuneata	Wolf spider	Alopecosin 2, Alopecosin 5b, Lycosin 4g, Lycosin 4f, Lycosin 5g	Venom gland	Switzerland
>ALOCU_DN53508_c3_g16_i1	75002	Alopecosa cuneata	Wolf spider	Alopecosin 2, Alopecosin 5b	Venom gland	Switzerland
>ALOCU_DN53508_c3_g20_i2	75002	Alopecosa cuneata	Wolf spider	Alopecosin 2, Alopecosin 5a, Lycosin 4i, Lycosin 5f, Lycosin 5f	Venom gland	Switzerland
>ALOCU_DN53508_c3_g20_i3	75002	Alopecosa cuneata	Wolf spider	Alopecosin 3a, Lycosin 5f, Lycosin 5f	Venom gland	Switzerland
>ALOCU_DN53508_c3_g20_i5	75002	Alopecosa cuneata	Wolf spider	Lycosin 5f, Lycosin 5f	Venom gland	Switzerland
>ALOCU_DN53508_c3_g20_i1	75002	Alopecosa cuneata	Wolf spider	Lycosin 5f, Lycosin 5f	Venom gland	Switzerland
>ALOCU_DN53508_c3_g10_i1	75002	Alopecosa cuneata	Wolf spider	Lycosin 5f, Lycosin 5f	Venom gland	Switzerland

## Sheet: ALOCU
ID	description	tissue_type	Assembly method	Sequencing-Technology	Signal P	aa_sig	aa_sig partial	aa_propeptide	aa_propeptide partial	aa_mature 1	aa_mature 1 partial	PTM C-term amidation	linker_1	linker_1 partial	aa_mature 2	aa_mature 2 partial	PTM C-term amidation	linker_2	linker_2 partial	aa_mature 3	aa_mature 3 partial	PTM C-term amidation	linker_3	linker_3 partial	aa_mature 4	aa_mature 4 partial	PTM C-term amidation	linker_4	linker_4 partial	aa_mature 5	aa_mature 5 partial	PTM C-term amidation	linker_5	linker_5 partial	aa_mature 6	aa_mature 6 partial	PTM C-term amidation	linker_6	linker_6 partial	aa_mature 7	aa_mature 7 partial	PTM C-term amidation	linker_7	linker_7 partial	aa_mature 8	aa_mature 8 partial	PTM C-term amidation	linker_8	linker_8 partial
Alo 7a*	Alopecosin 7a*	venom gland	Trinity 2.1.1	Illumina 3000	SignalP_5.0	MNYSKITLLFLVALACFIACSA	0	DASKEEFQDR	0	EETLSTKQDESAQKAAIKALMQKKLLESLTG	0	Glutamic acid 1-amide	RNDLPLSSLSTNNDVEVR	0	SWGALLRDLVKRKLKQRLE	0		RKELTPESLAASSNDDAR	0	SFYSILLQHLKRKLGQKGLV	0		RNELTPGRLPEIGNNEAR	0	SLLGLLDFVKRKVGQTGLL	0		RNELTPGKLSEIGNNEER	0	SLLGLLDFVKHKVGQTLLL	0		RNELTPGRLSEIDNNEER	0	SLLGLLDVVKRKVGQ	1
Alo 4a	Alopecosin 4a														SWGALLRDLVKRKLKQRLE	0
Alo 8a	Alopecosin 8a																			SFYSILLQHLKRKLGQKGLV	0
Geo 1p	Geolycosin 1p																								SLLGLLDFVKRKVGQTGLL	0
Geo 1q	Geolycosin 1q																													SLLGLLDFVKHKVGQTLLL	0
Alo 7a*	Alopecosin 7a*	venom gland	Trinity 2.1.1	Illumina 3000	SignalP_5.0	MNYSKITLLFLVALACFIACSA	0	DASKEEFQDR	0	EETLSTKQDESAQKAAIKALMQKKLLESLTG	0	Glutamic acid 1-amide	RNDLPLSSLSTNNDVEVR	0	SWGALLRDLVKRKLKQRLE	0		RKELTPESLAASSNDDAR	0	SFYSILLQHLKRKLGQKGLV	0		RNELTPGRLPEIGNNEAR	0	SLLGLLDFVKRKVGQTGLL	0		RNELTPGKLSEIGNNEER	0	SLLGLLDFVKHKVGQTLLL	0		RNELTPGRLSEIGNNEER	0	SLLGLLDFVKRKVGQTGLL	0		RNELTPGRLSEIDNNEER	0	SLLGLLDVVKRKVGQ	1
Alo 4a	Alopecosin 4a														SWGALLRDLVKRKLKQRLE	0
Alo 8a	Alopecosin 8a																			SFYSILLQHLKRKLGQKGLV	0
Geo 1p	Geolycosin 1p																								SLLGLLDFVKRKVGQTGLL	0
Geo 1q	Geolycosin 1q																													SLLGLLDFVKHKVGQTLLL	0
Geo 1p	Geolycosin 1p																																		SLLGLLDFVKRKVGQTGLL	0
Geo 1q	Geolycosin 1q	venom gland	Trinity 2.1.1	Illumina 3000						LL	1		RNELTPGRLSEIGNNEER	0	SLLGLLDFVKHKVGQTLLL	0		RNELTPGRLSEIDNNEER	0	SLLGLLDVVKRKVGQ	1
Alo 4a	Alopecosin 4a	venom gland	Trinity 2.1.1	Illumina 3000						FSRTLSTKQDESAQKAAIKALMQKKLLESLTG	1	Glutamic acid 1-amide	RNDLPLSSLSTNNDVEVR	0	SWGALLRDLVKRKLKQRLE	0		RKELTPESLATNSNDDAR	0	SFYSILLQHLKRKLGQKGLV	0		RNELTPGRLPEIGNNEAR	0	SLLGLLDFVKRKVGQTGLL	0		RNELTPGKLSEIGNNEER	0	SLLGLLDFVKHKVGQTLLL	0		RNELTPGRLSEIGNNEER	0	SLLGLLDFVKHKVGQTLLL	0		RNELTPGRLSEIDNNEER	0	SLLGLLDVVKRKVGQ	1
Alo 8a	Alopecosin 8a																			SFYSILLQHLKRKLGQKGLV	0
Geo 1p	Geolycosin 1p																								SLLGLLDFVKRKVGQTGLL	0
Geo 1q	Geolycosin 1q																													SLLGLLDFVKHKVGQTLLL	0
Geo 1q	Geolycosin 1q																																		SLLGLLDFVKHKVGQTLLL	0
Geo 1p	Geolycosin 1p	venom gland	Trinity 2.1.1	Illumina 3000									LSEIGNNEER	1	SLLGLLDFVKRKVGQTGLL	0		RNELTPGRLSEIGNNEER	0	SLLGLLDFVKRKVGQTGLL	0		RNEL	1
Geo 1p	Geolycosin 1p																			SLLGLLDFVKRKVGQTGLL	0
Geo 1p	Geolycosin 1p	venom gland	Trinity 2.1.1	Illumina 3000									LSEIGNNEER	1	SLLGLLDFVKRKVGQTGLL	0		RNELTPGRLPEIGNNEAR	0	SLLGLLDFVKRKIGQTGLL	0		RNELTPGRL	1
Geo 1o	Geolycosin 1o																			SLLGLLDFVKRKIGQTGLL	0
Tro 2n	Trochosin 2n	venom gland	Trinity 2.1.1	Illumina 3000	SignalP_5.0	MNYTIIAFLLLVALTCSTA	0	RSIDASEKEVQEIREETPSANEDAPFSLSANEETLSSNEDEEAR	0	LNLANLIAKLKVLAAKVSG	0	Glutamic acid 1-amide	REETLSSNEDEEAR	0	LNLANLIAKLKVLAAKVSG	0	Glutamic acid 1-amide	REETLSS	1
Tro 2n	Trochosin 2n														LNLANLIAKLKVLAAKVSG	0	Glutamic acid 1-amide
Tro 2n	Trochosin 2n	venom gland	Trinity 2.1.1	Illumina 3000	SignalP_5.0	MNYTIIAFLLLVALTCSTSRSIDA	0	ADEKAQEIREETPSANEDAPFSLSANEETLSSNEDEEAR	0	LNLANLIAKLKVLAAKVSG	0	Glutamic acid 1-amide	REETLSSNEDEEAR	0	LNLANLIAKLKVLAAKVSG	0	Glutamic acid 1-amide	REETLSS	1
Tro 2n	Trochosin 2n														LNLANLIAKLKVLAAKVSG	0	Glutamic acid 1-amide
Tro 2n	Trochosin 2n	venom gland	Trinity 2.1.1	Illumina 3000				LSSNEDEEAR	1	LNLANLIAKLKVLAAKVSG	0	Glutamic acid 1-amide	REETLSSNEDEEAR	0	LNLANLIAKLKVLAAKVSG	0	Glutamic acid 1-amide	REETLSSNEDEEAR	0	LNLANLIAKLKVLAAKVSG	0	Glutamic acid 1-amide	REETLSS	1
Tro 2n	Trochosin 2n														LNLANLIAKLKVLAAKVSG	0	Glutamic acid 1-amide
Tro 2n	Trochosin 2n																			LNLANLIAKLKVLAAKVSG	0	Glutamic acid 1-amide
Tro 2n	Trochosin 2n	venom gland	Trinity 2.1.1	Illumina 3000						G	1	Glutamic acid 1-amide	REESLSSNEDEEAR	0	LNLANLIAKLKVLAAKVSG	0	Glutamic acid 1-amide	REDEEAR	0	NKWANFLAKMKEIAVKTLG	0	Glutamic acid 1-amide	REEIPFANEDEEER	0	IIWLPALKFLASHIAMEHISKLG	0	Glutamic acid 1-amide	RNEQ	1
Lyc 4f	Lycosin 4f																			NKWANFLAKMKEIAVKTLG	0	Glutamic acid 1-amide
Lyc 5h	Lycosin 5h																								IIWLPALKFLASHIAMEHISKLG	0	Glutamic acid 1-amide
Tro 2n	Trochosin 2n	venom gland	Trinity 2.1.1	Illumina 3000						G	1	Glutamic acid 1-amide	REESLSSNEDEEAR	0	LNLANLIAKLKVLAAKVSG	0	Glutamic acid 1-amide	REDEEAR	0	NKWANFLAKMKEIAVKTLG	0	Glutamic acid 1-amide	REEIPFANEDEEER	0	IIWLPALKFLASHVVMEQLSKLG	0	Glutamic acid 1-amide	RNEPGSLSA	1
Lyc 4f	Lycosin 4f																			NKWANFLAKMKEIAVKTLG	0	Glutamic acid 1-amide
Lyc 5b	Lycosin 5b																								IIWLPALKFLASHVVMEQLSKLG	0	Glutamic acid 1-amide
Lyc 3e	Lycosin 3e	venom gland	Trinity 2.1.1	Illumina 3000									SGNLSADDDEEER	1	KGLGKIGVLLKKVFSKAKAG	0	Glutamic acid 1-amide	RNEQIPEHLSASNDEEAR	0	NKYANFLAKLKAIALKTLG	0	Glutamic acid 1-amide	REETFSANEDEEAR	0	NRLADFLAQLKAIAAKTIG	0	Glutamic acid 1-amide	REESLSANEDEEAR	0	NKWANFLAKMKEIAVKTLG	0	Glutamic acid 1-amide	REEIPFANEDEEER	0	IIWLPALKFLASHVVMEQLSKLG	0	Glutamic acid 1-amide	RNEPGSLSA	1
Lyc 4h	Lycosin 4h																			NKYANFLAKLKAIALKTLG	0	Glutamic acid 1-amide
Lyc 4g	Lycosin 4g																								NRLADFLAQLKAIAAKTIG	0	Glutamic acid 1-amide
Lyc 4f	Lycosin 4f																													NKWANFLAKMKEIAVKTLG	0	Glutamic acid 1-amide
Lyc 5b	Lycosin 5b																																		IIWLPALKFLASHVVMEQLSKLG	0	Glutamic acid 1-amide
Lyc 3e	Lycosin 3e	venom gland	Trinity 2.1.1	Illumina 3000									SGNLSADDDEEER	1	KGLGKIGVLLKKVFSKAKAG	0	Glutamic acid 1-amide	RNEQIPEHLSASNDEEAR	0	NKYANFLAKLKAIALKTLG	0	Glutamic acid 1-amide	REETFSANEDEEAR	0	NRLADFLAQLKAIAAKTIG	0	Glutamic acid 1-amide	REESLSANEDEEAR	0	NKWANFLAKMKEIAVKTLG	0	Glutamic acid 1-amide	REEPLFANEDEEER	0	LIWLPALKFLASHIAMEHISKLG	0	Glutamic acid 1-amide	RNEQTPEILSANDDEEAR	0	IWLTALKFL	1
Lyc 4h	Lycosin 4h																			NKYANFLAKLKAIALKTLG	0	Glutamic acid 1-amide
Lyc 4g	Lycosin 4g																								NRLADFLAQLKAIAAKTIG	0	Glutamic acid 1-amide
Lyc 4f	Lycosin 4f																													NKWANFLAKMKEIAVKTLG	0	Glutamic acid 1-amide
Lyc 5g	Lycosin 5g																																		LIWLPALKFLASHIAMEHISKLG	0	Glutamic acid 1-amide
Lyc 1a	Lycosin 1a	venom gland	Trinity 2.1.1	Illumina 3000						IWLPALKFLASHIAMEHISKLG	1	Glutamic acid 1-amide	RNEQTPEILSANDDEEAR	0	IWLTALKFLGKNLGKHLAKQQLAKLG	0	Glutamic acid 1-amide	RSEEAP	1
Lyc 1a	Lycosin 1a	venom gland	Trinity 2.1.1	Illumina 3000						KLG	1	Glutamic acid 1-amide	RNEQTPEILSANDDEEAR	0	IWLTALKFLGKNLGKHLAKQQLAKLG	0	Glutamic acid 1-amide	RSEEAPESLSANDDEEAR	0	IWLTALKFLGKNLGKHLVQKHLSKLG	0	Glutamic acid 1-amide	RNEEMSADEDEEAR	0	IW	1
Lyc 1e	Lycosin 1e																			IWLTALKFLGKNLGKHLVQKHLSKLG	0	Glutamic acid 1-amide
Lyc 1f	Lycosin 1f	venom gland	Trinity 2.1.1	Illumina 3000									AR	1	IWLTALKFLGKNIGKHLVQKHLSKLG	0	Glutamic acid 1-amide	RNEEMSADEDEEAR	0	IWLTALKFLGKNIGKHLVQKHLSKLG	0	Glutamic acid 1-amide	RNEEMSADEDEEAR	0	IWLTA	1
Lyc 1f	Lycosin 1f																			IWLTALKFLGKNIGKHLVQKHLSKLG	0	Glutamic acid 1-amide
Lyc 3j	Lycosin 3j	venom gland	Trinity 2.1.1	Illumina 3000						GKHLAKQQLAKLG	1	Glutamic acid 1-amide	RNEETSENLSADDDEEER	0	AGLGKIGALIKRVLDKYKANLG	0	Glutamic acid 1-amide	RNEQTPLSFSANDDEEAR	0	KSKSKSKGKSKGKGWFKALKSA	1
Tro 3b	Trochosin 3b	venom gland	Trinity 2.1.1	Illumina 3000						VLDKYKANLG	1	Glutamic acid 1-amide	RNEQTPLSFSANDDEEAR	0	KSKSKSKGKSKGKGWFKALKSAAKFIAKEKLKELAESKX	0
Lyc 4j**	Lycosin 4j**	venom gland	Trinity 2.1.1	Illumina 3000	SignalP_5.0	MNYTIIAFLLLVALTCSTSRS	0	IDASEENVQEIREETPSSNEDTPFSLSANGDEEAR	0	NKWTTFLAKLKEIAGKTIGLSANEDEEAR	0				FARIKFSKFIAKLKELAEKNKG	0	Glutamic acid 1-amide	REESLSANEDEEAR	0	FARI	1
Alo 3a	Alopecosin 3a														FARIKFSKFIAKLKELAEKNKG	0	Glutamic acid 1-amide
Lyc 4j**	Lycosin 4j**	venom gland	Trinity 2.1.1	Illumina 3000	SignalP_5.0	MNYTIIAFLLLVALTCSTSRS	0	IDASEENVQEIREETPSSNEDTPFSLSANGDEEAR	0	NKWTTFLAKLKEIAGKTIGLSANEDEEAR	0				FARINFSKLIAKLKELAEKNKG	0	Glutamic acid 1-amide	REESLSANEDEEAR	0	FARIKFSKFIAKLKELAEKNKG	0	Glutamic acid 1-amide	REESLSANEDEEAR	0	FARI	1
Alo 3b	Alopecosin 3b														FARINFSKLIAKLKELAEKNKG	0	Glutamic acid 1-amide
Alo 3a	Alopecosin 3a																			FARIKFSKFIAKLKELAEKNKG	0	Glutamic acid 1-amide
Alo 3a	Alopecosin 3a	venom gland	Trinity 2.1.1	Illumina 3000									ANEEEEAR	1	FARIKFSKFIAKLKELAEKNKG	0	Glutamic acid 1-amide	REESLSANEDEEER	0	IIWLPVLKFLASHVAMEQLSKLG	0	Glutamic acid 1-amide	RNEPGSLSADDDEEAR	0	IWLTALKFLGKQLAKHQLSKLG	0	Glutamic acid 1-amide	RNEPGSLSADDDEEAR	0	IWLTALKFLGKQLAKHQLSKLG	0	Glutamic acid 1-amide	RSEQTPESLSANDDEESR	0	AAFSAAMKFLAKYLTKENLMKLG	0	Glutamic acid 1-amide	RNEEISGSLSANDDEEAR	0	IWLTALKFLGKQLAKHQLSKLG	0	Glutamic acid 1-amide	RNEPGSLSADDDEEER	0	AAWLSALKFLGKHFTKEQLKKLG	0	Glutamic acid 1-amide	RNEETSRSMSANDDEEAR	0
Lyc 5c	Lycosin 5c																			IIWLPVLKFLASHVAMEQLSKLG	0	Glutamic acid 1-amide
Lyc 9g	Lycosin 9g																								IWLTALKFLGKQLAKHQLSKLG	0	Glutamic acid 1-amide
Lyc 9g	Lycosin 9g																													IWLTALKFLGKQLAKHQLSKLG	0	Glutamic acid 1-amide
Lyc 8j	Lycosin 8j																																		AAFSAAMKFLAKYLTKENLMKLG	0	Glutamic acid 1-amide
Lyc 9g	Lycosin 9g																																							IWLTALKFLGKQLAKHQLSKLG	0	Glutamic acid 1-amide
Lyc 8b	Lycosin 8b																																												AAWLSALKFLGKHFTKEQLKKLG	0	Glutamic acid 1-amide
Alo 3a	Alopecosin 3a	venom gland	Trinity 2.1.1	Illumina 3000									ANEEEEAR	1	FARIKFSKFIAKLKELAEKNKG	0	Glutamic acid 1-amide	REESLSANEDEEER	0	IIWLPVLKFLASHVAMEQLSKLG	0	Glutamic acid 1-amide	RNEPGSLSADDDEEAR	0	IWLTALKFLGKQLAKHQLSKLG	0	Glutamic acid 1-amide	RNEPGSLSADDDEEAR	0	IWLTALKFLGKQLAKHQLSKLG	0	Glutamic acid 1-amide	RSEQTPESLSANDDEESR	0	AAFSAAMKFLAKYLTKENLMKLG	0	Glutamic acid 1-amide	RNEVTSENLSANDDEEAR	0	KGWFKAMKSIAKF	1
Lyc 5c	Lycosin 5c																			IIWLPVLKFLASHVAMEQLSKLG	0	Glutamic acid 1-amide
Lyc 9g	Lycosin 9g																								IWLTALKFLGKQLAKHQLSKLG	0	Glutamic acid 1-amide
Lyc 9g	Lycosin 9g																													IWLTALKFLGKQLAKHQLSKLG	0	Glutamic acid 1-amide
Lyc 8j	Lycosin 8j																																		AAFSAAMKFLAKYLTKENLMKLG	0	Glutamic acid 1-amide
Alo 3a	Alopecosin 3a	venom gland	Trinity 2.1.1	Illumina 3000									ANEEEEAR	1	FARIKFSKFIAKLKELAEKNKG	0	Glutamic acid 1-amide	REESLSANEDEEER	0	IIWLPVLKFLASHVAMEQLSKLG	0	Glutamic acid 1-amide	RNEPGSLSADDDEEAR	0	IWLTALKFLGKQLAKHQLSKLG	0	Glutamic acid 1-amide	RNEQTPVS	1
Lyc 5c	Lycosin 5c																			IIWLPVLKFLASHVAMEQLSKLG	0	Glutamic acid 1-amide
Lyc 9g	Lycosin 9g																								IWLTALKFLGKQLAKHQLSKLG	0	Glutamic acid 1-amide
Lyc 8a	Lycosin 8a	venom gland	Trinity 2.1.1	Illumina 3000						KFLASHIAMEQLSKLG	1	Glutamic acid 1-amide	RNEQTPVSLSANGDEEAR	0	AAWLSAMKFLAKHLTKENLKKLG	0	Glutamic acid 1-amide	RNEEISGNLSADDDEEER	0	KGLGKIGVLLKKVFSKAKAG	0	Glutamic acid 1-amide	RNEQIPESLSENDDEEAR	0	KGWFKAMKSIAKF	1
Lyc 3e	Lycosin 3e																			KGLGKIGVLLKKVFSKAKAG	0	Glutamic acid 1-amide
Lyc 6a	Lycosin 6a	venom gland	Trinity 2.1.1	Illumina 3000						LKKVFSKAKAG	1	Glutamic acid 1-amide	RNEQIPESLSENDDEEAR	0	KGWFKAMKSIAKFIAKEKLKEHLGKKX	0
Lyc 3d	Lycosin 3d	venom gland	Trinity 2.1.1	Illumina 3000						KGLGKIGVFLKKVFSKAKTG	0	Glutamic acid 1-amide	RNEQIPESLSANDDEEAR	0	KGWFKAMKSIAKFIAKEKLKEHLGKKX	0
Lyc 6a	Lycosin 6a														KGWFKAMKSIAKFIAKEKLKEHLGKKX	0
Lyc 3d	Lycosin 3d	venom gland	Trinity 2.1.1	Illumina 3000						KGLGKIGVFLKKVFSKAKTG	0	Glutamic acid 1-amide	RNEQIPESLSANDDEEAR	0	KGWFKAMKSIAKFIAKEKLKEHLGKKX	0
Lyc 6a	Lycosin 6a														KGWFKAMKSIAKFIAKEKLKEHLGKKX	0
Lyc 8j	Lycosin 8j	venom gland	Trinity 2.1.1	Illumina 3000									NDDEKAR	1	AAFSAAMKFLAKYLTKENLMKLG	0	Glutamic acid 1-amide	RNEVTSQNLSANDHEEAR	0	KGWCKGMKCIAKFIAETKLKEHQGQEX	0
Lyc 6e	Lycosin 6e																			KGWCKGMKCIAKFIAETKLKEHQGQEX	0
Lyc 8j	Lycosin 8j	venom gland	Trinity 2.1.1	Illumina 3000									ESHSANDEEESR	1	AAFSAAMKFLAKYLTKENLMKLG	0	Glutamic acid 1-amide	RNEVTSENLSANDDEEAR	0	KGWFKAMKSIAKFIAKKKLKEHLGQEX	0
Lyc 6d	Lycosin 6d																			KGWFKAMKSIAKFIAKKKLKEHLGQEX	0
Lyc 9g	Lycosin 9g	venom gland	Trinity 2.1.1	Illumina 3000						G	1	Glutamic acid 1-amide	RNEEMSGSLSANDDEEAR	0	IWLTALKFLGKQLAKHQLSKLG	0	Glutamic acid 1-amide	RNEPGSLSADDDEEAR	0	IWLTALKFLGKQLAKHQLSKLG	0	Glutamic acid 1-amide	RNEPGSLSADDDEEAR	0	IWLTALKFLGKQLAKHQLSKLG	0	Glutamic acid 1-amide	RSEQTPESLSANDDEESR	0	AAFSAAMKFLAKYLTKENLMKLG	0	Glutamic acid 1-amide	RNEVTSENLSANDDEEAR	0	KGWFKAMKSIAKF	1
Lyc 9g	Lycosin 9g																			IWLTALKFLGKQLAKHQLSKLG	0	Glutamic acid 1-amide
Lyc 9g	Lycosin 9g																								IWLTALKFLGKQLAKHQLSKLG	0	Glutamic acid 1-amide
Lyc 8j	Lycosin 8j																													AAFSAAMKFLAKYLTKENLMKLG	0	Glutamic acid 1-amide
Alo 3a	Alopecosin 3a	venom gland	Trinity 2.1.1	Illumina 3000									ANEEEEAR	1	FARIKFSKFIAKLKELAEKNKG	0	Glutamic acid 1-amide	REESLSANEDEEER	0	IIWLPVLKFLASHVAMEQLSKLG	0	Glutamic acid 1-amide	RNELTAVSLSANDDEESR	0	AAFSAAMKFLAKYLTKENLMKLG	0	Glutamic acid 1-amide	RNEEISGSLSANDDEEAR	0	IWLTALKFLGKQLAKHQLSKLG	0	Glutamic acid 1-amide	RNEPGSLSADDDEEAR	0	IWLTALKFLGKQLAKHQLSKLG	0	Glutamic acid 1-amide	RNEPGSLSADDDEEAR	0	IWLTALKFLGKQLAKHQLSKLG	0	Glutamic acid 1-amide	RSEQTPESLSANDDEESR	0	AAFSAAMKFLAKYLTKENLMKLG	0	Glutamic acid 1-amide	RNEEISGSLSANDDEEAR	0
Lyc 5c	Lycosin 5c																			IIWLPVLKFLASHVAMEQLSKLG	0	Glutamic acid 1-amide
Lyc 8j	Lycosin 8j																								AAFSAAMKFLAKYLTKENLMKLG	0	Glutamic acid 1-amide
Lyc 9g	Lycosin 9g																													IWLTALKFLGKQLAKHQLSKLG	0	Glutamic acid 1-amide
Lyc 9g	Lycosin 9g																																		IWLTALKFLGKQLAKHQLSKLG	0	Glutamic acid 1-amide
Lyc 9g	Lycosin 9g																																							IWLTALKFLGKQLAKHQLSKLG	0	Glutamic acid 1-amide
Lyc 8j	Lycosin 8j																																												AAFSAAMKFLAKYLTKENLMKLG	0	Glutamic acid 1-amide
Lyc 9g	Lycosin 9g
Alo 3a	Alopecosin 3a	venom gland	Trinity 2.1.1	Illumina 3000									ANEEEEAR	1	FARIKFSKFIAKLKELAEKNKG	0	Glutamic acid 1-amide	REESLSANEDEEER	0	IIWLPVLKFLASHVAMEQLSKLG	0	Glutamic acid 1-amide	RNELTAVSLSANDDEESR	0	AAFSAAMKFLAKYLTKENLMKLG	0	Glutamic acid 1-amide	RNEEISGSLSANDDEEAR	0	IWLTALKFLGKQLAKHQLSKLG	0	Glutamic acid 1-amide	RNEPGSLSADDDEEAR	0	IWLTALKFLGKQLAKHQLSKLG	0	Glutamic acid 1-amide	RNEPGSLSADDDEEAR	0	IWLTALKFLGKQLAKHQLSKLG	0	Glutamic acid 1-amide	RSEQTPESLSANDDEESR	0	AAFSAAMKFLAKYLTKENLMKLG	0	Glutamic acid 1-amide	RNEEISGSLSANDDEEAR	0
Lyc 5c	Lycosin 5c																			IIWLPVLKFLASHVAMEQLSKLG	0	Glutamic acid 1-amide
Lyc 8j	Lycosin 8j																								AAFSAAMKFLAKYLTKENLMKLG	0	Glutamic acid 1-amide
Lyc 9g	Lycosin 9g																													IWLTALKFLGKQLAKHQLSKLG	0	Glutamic acid 1-amide
Lyc 9g	Lycosin 9g																																		IWLTALKFLGKQLAKHQLSKLG	0	Glutamic acid 1-amide
Lyc 9g	Lycosin 9g																																							IWLTALKFLGKQLAKHQLSKLG	0	Glutamic acid 1-amide
Lyc 8j	Lycosin 8j																																												AAFSAAMKFLAKYLTKENLMKLG	0	Glutamic acid 1-amide
Lyc 9g	Lycosin 9g
Lyc 8b	Lycosin 8b
Alo 3a	Alopecosin 3a	venom gland	Trinity 2.1.1	Illumina 3000									ANEEEEAR	1	FARIKFSKFIAKLKELAEKNKG	0	Glutamic acid 1-amide	REESLSANEDEEER	0	IIWLPVLKFLASHVAMEQLSKLG	0	Glutamic acid 1-amide	RNELTAVSLSANDDEESR	0	AAFSAAMKFLAKYLTKENLMKLG	0	Glutamic acid 1-amide	RNEEISGSLSANDDEEAR	0	IWLTALKFLGKQLAKHQLSKLG	0	Glutamic acid 1-amide	RNEPGSLSADDDEEAR	0	IWLTALKFLGKQLAKHQLSKLG	0	Glutamic acid 1-amide	RNEPGSLSADDDEEER	0	IWLTALKFLGKQLAKHQLSKLG	0	Glutamic acid 1-amide	RSEQTPESLSANDDEESR	0	AAFSAAMKFLAKYLTKENLMKLG	0	Glutamic acid 1-amide	RNEEISGSLSANDDEEAR	0
Lyc 5c	Lycosin 5c																			IIWLPVLKFLASHVAMEQLSKLG	0	Glutamic acid 1-amide
Lyc 8j	Lycosin 8j																								AAFSAAMKFLAKYLTKENLMKLG	0	Glutamic acid 1-amide
Lyc 9g	Lycosin 9g																													IWLTALKFLGKQLAKHQLSKLG	0	Glutamic acid 1-amide
Lyc 9g	Lycosin 9g																																		IWLTALKFLGKQLAKHQLSKLG	0	Glutamic acid 1-amide
Lyc 9g	Lycosin 9g																																							IWLTALKFLGKQLAKHQLSKLG	0	Glutamic acid 1-amide
Lyc 8j	Lycosin 8j																																												AAFSAAMKFLAKYLTKENLMKLG	0	Glutamic acid 1-amide
Lyc 9g	Lycosin 9g
Lyc 8b	Lycosin 8b
Alo 2	Alopecosin 2	venom gland	Trinity 2.1.1	Illumina 3000	SignalP_5.0	MNYTIIAFLLLVALTCSTSRS	0	IDTSEEKLQEIREETPSSNEDATFSLSANVDEEER	0	ATFIEKLKEMTEKAMG	0	Glutamic acid 1-amide	REESLS	1
Alo 2	Alopecosin 2	venom gland	Trinity 2.1.1	Illumina 3000	SignalP_5.0	MNYTIIAFLLLVALTCSTSRS	0	IDTSEEKLQEIREETPSSNEDATFSLSANVDEEDR	0	ATFIEKLKEMTEKAMG	0	Glutamic acid 1-amide	REESLS	1
Alo 2	Alopecosin 2	venom gland	Trinity 2.1.1	Illumina 3000	SignalP_5.0	MNYTIIAFLLLVALTCSTSRS	0	IDASEEKLQEIREETPSSNEDATFSLSANVDEEDR	0	ATFIEKLKEMTEKAMG	0	Glutamic acid 1-amide	REESLS	1
Alo 2	Alopecosin 2	venom gland	Trinity 2.1.1	Illumina 3000	SignalP_5.0	MNYTIIAFLLLVALTCSTSRS	0	IDASEEKVQAIREETPSSNEDATFSLSANVDEEDR	0	ATFIEKLKEMTEKAMG	0	Glutamic acid 1-amide	REESLS	1
Alo 2	Alopecosin 2	venom gland	Trinity 2.1.1	Illumina 3000				SNEDATFSLSANVDEEDR	1	ATFIEKLKEMTEKAMG	0	Glutamic acid 1-amide	REESLSANEDQESR	0	GMWEKILAKVKEELAAKNKG	0	Glutamic acid 1-amide	REKSLSANEDEEAR	0	NRLADFLAQLKAIAAKTIG	0	Glutamic acid 1-amide	REESLSANEDEEAR	0	NKWANFLAKMKEIAVKTLG	0	Glutamic acid 1-amide	REEPLFANEDEEER	0	LIWLPALKFLASHIAMEHISKLG	0	Glutamic acid 1-amide	RNEQTPEILSANDDEEAR	0	IWLTALKFL	1
Alo 5b	Alopecosin 5b														GMWEKILAKVKEELAAKNKG	0	Glutamic acid 1-amide
Lyc 4g	Lycosin 4g																			NRLADFLAQLKAIAAKTIG	0	Glutamic acid 1-amide
Lyc 4f	Lycosin 4f																								NKWANFLAKMKEIAVKTLG	0	Glutamic acid 1-amide
Lyc 5g	Lycosin 5g																													LIWLPALKFLASHIAMEHISKLG	0	Glutamic acid 1-amide
Alo 2	Alopecosin 2	venom gland	Trinity 2.1.1	Illumina 3000				TPSSNEDATFSLSANVDEEER	1	ATFIEKLKEMTEKAMG	0	Glutamic acid 1-amide	REESLSANEDQEAR	0	GMWEKILAKVKEELAAKNKG	0	Glutamic acid 1-amide	REKSLSANEDEE	1
Alo 5b	Alopecosin 5b														GMWEKILAKVKEELAAKNKG	0	Glutamic acid 1-amide
Alo 2	Alopecosin 2	venom gland	Trinity 2.1.1	Illumina 3000				IREETPSSNEDATFSLSANVDEEDR	1	ATFIEKLKEMTEKAMG	0	Glutamic acid 1-amide	REESLSANEDQEAR	0	GMWEKILAKVKEELAAKKKG	0	Glutamic acid 1-amide	REESLSVNEDEEER	0	NKWANFLAKMKELAAKYKG	0	Glutamic acid 1-amide	REESLSGNEDEEER	0	LIWLPALKFLASHIAMEQLSKLG	0	Glutamic acid 1-amide	RNEQTPVSPSANEDEEER	0	LIWLPALKFLASHIAMEQLSKLG	0	Glutamic acid 1-amide	RNEQTPVSLSAN	1
Alo 5a	Alopecosin 5a														GMWEKILAKVKEELAAKKKG	0	Glutamic acid 1-amide
Lyc 4i	Lycosin 4i																			NKWANFLAKMKELAAKYKG	0	Glutamic acid 1-amide
Lyc 5f	Lycosin 5f																								LIWLPALKFLASHIAMEQLSKLG	0	Glutamic acid 1-amide
Lyc 5f	Lycosin 5f																													LIWLPALKFLASHIAMEQLSKLG	0	Glutamic acid 1-amide
Alo 3a	Alopecosin 3a	venom gland	Trinity 2.1.1	Illumina 3000									ANEEEEAR	1	FARIKFSKFIAKLKELAEKNKG	0	Glutamic acid 1-amide	REESLSGNEDEEER	0	LIWLPALKFLASHIAMEQLSKLG	0	Glutamic acid 1-amide	RNEQTPVSPSANEDEEER	0	LIWLPALKFLASHIAMEQLSKLG	0	Glutamic acid 1-amide	RNEQTPVSLSAN	1
Lyc 5f	Lycosin 5f																			LIWLPALKFLASHIAMEQLSKLG	0	Glutamic acid 1-amide
Lyc 5f	Lycosin 5f																								LIWLPALKFLASHIAMEQLSKLG	0	Glutamic acid 1-amide
Lyc 5f	Lycosin 5f	venom gland	Trinity 2.1.1	Illumina 3000									QTPVSPSANEDEEER	1	LIWLPALKFLASHIAMEQLSKLG	0	Glutamic acid 1-amide	RNEQTPVSPSANEDEEER	0	LIWLPALKFLASHIAMEQLSKLG	0	Glutamic acid 1-amide	RNEQTPVSLSAN	1
Lyc 5f	Lycosin 5f																			LIWLPALKFLASHIAMEQLSKLG	0	Glutamic acid 1-amide
Lyc 5f	Lycosin 5f	venom gland	Trinity 2.1.1	Illumina 3000						G	1	Glutamic acid 1-amide	REESLSANEDEEER	0	LIWLPALKFLASHIAMEQLSKLG	0	Glutamic acid 1-amide	RNEQTLVSPSANEDEEER	0	LIWLPALKFLASHIAMEQLSKLG	0	Glutamic acid 1-amide	RN	1
Lyc 5f	Lycosin 5f																			LIWLPALKFLASHIAMEQLSKLG	0	Glutamic acid 1-amide
Lyc 5f	Lycosin 5f	venom gland	Trinity 2.1.1	Illumina 3000									EEER	1	LIWLPALKFLASHIAMEQLSKLG	0	Glutamic acid 1-amide	RNEQTLVSPSANADEEER	0	LIWLPALKFLASHIAMEQLSKLG	0	Glutamic acid 1-amide	RNELTAVSLSANDD	1
Lyc 5f	Lycosin 5f																			LIWLPALKFLASHIAMEQLSKLG	0	Glutamic acid 1-amide
[truncated: 14 more columns]

## Sheet: ALOCU_Overview
AC	sample_alias (contig_name)	sample_title_long	sample_title_short	bps	aa	sample_alias (contig_name)	nt_full
OU063642	>ALOCU_DN45061_c3_g4_i3	Alopecosin 7a*, Alopecosin 4a, Alopecosin 8a, Geolycosin 1p, Geolycosin 1q	Alo 7a*, Alo 4a, Alo 8a, Geo 1p, Geo 1q	735	245	>ALOCU_DN45061_c3_g4_i3	ATGAATTACTCTAAAATTACTTTATTGTTCTTGGTAGCATTGGCATGCTTCATAGCATGCTCTGCTGATGCATCAAAGGAAGAATTTCAAGATCGTGAAGAAACACTTTCTACAAAGCAGGATGAATCCGCACAGAAGGCAGCAATAAAAGCACTCATGCAGAAAAAGTTGTTAGAAAGTTTGACTGGAAGAAACGACTTGCCACTTTCAAGCCTCTCTACAAATAATGACGTTGAAGTGCGGTCCTGGGGAGCCTTGTTACGTGATCTCGTTAAACGAAAACTGAAGCAAAGGTTGGAAAGAAAAGAACTGACACCTGAAAGTCTCGCTGCAAGCAGCAATGATGATGCACGGTCGTTTTACAGCATACTGTTGCAACACCTAAAGAGGAAACTAGGC…
OU063641	>ALOCU_DN45061_c3_g4_i1	Alopecosin 7a*, Alopecosin 4a, Alopecosin 8a, Geolycosin 1p, Geolycosin 1q, Geolycosin 1p	Alo 7a*, Alo 4a, Alo 8a, Geo 1p, Geo 1q, Geo 1p	846	282	>ALOCU_DN45061_c3_g4_i1	ATGAATTACTCTAAAATTACTTTATTGTTCTTGGTAGCATTGGCATGCTTCATAGCATGCTCTGCTGATGCATCAAAGGAAGAATTTCAAGATCGTGAAGAAACACTTTCTACAAAGCAGGATGAATCCGCACAGAAGGCAGCAATAAAAGCACTCATGCAGAAAAAGTTGTTAGAAAGTTTGACTGGAAGAAACGACTTGCCACTTTCAAGCCTCTCTACAAATAATGACGTTGAAGTGCGGTCCTGGGGAGCCTTGTTACGTGATCTCGTTAAACGAAAACTGAAGCAAAGGTTGGAAAGAAAAGAACTGACACCTGAAAGTCTCGCTGCAAGCAGCAATGATGATGCACGGTCGTTTTACAGCATACTGTTGCAACACCTAAAGAGGAAACTAGGC…
OU063624	>ALOCU_DN45061_c3_g3_i1	Geolycosin 1q	Geo 1q	216	72	>ALOCU_DN45061_c3_g3_i1	CTTTTAAGAAATGAATTGACCCCTGGAAGACTTTCTGAAATCGGCAACAATGAAGAGCGATCGCTATTAGGTTTATTGGATTTTGTAAAGCATAAAGTAGGCCAAACTTTGCTTTTAAGAAATGAATTGACCCCTGGAAGACTTTCTGAAATCGACAACAATGAAGAGCGATCGTTATTAGGTTTATTGGATGTTGTAAAGCGTAAAGTAGGCCAA
OU063667	>ALOCU_DN45061_c3_g4_i4	Alopecosin 4a, Alopecosin 8a, Geolycosin 1p, Geolycosin 1q, Geolycosin 1q	Alo 4a, Alo 8a, Geo 1p, Geo 1q, Geo 1q	753	251	>ALOCU_DN45061_c3_g4_i4	TTTTCTAGAACACTTTCTACAAAGCAGGATGAATCCGCACAGAAGGCAGCAATAAAAGCACTCATGCAGAAAAAGTTGTTAGAAAGTTTGACTGGAAGAAACGACTTGCCACTTTCAAGCCTCTCTACAAATAATGACGTTGAAGTGCGGTCCTGGGGAGCCTTGTTACGTGATCTCGTTAAACGAAAACTGAAGCAAAGGTTGGAAAGAAAAGAACTGACACCTGAAAGTCTCGCTACAAACAGCAACGATGATGCACGGTCGTTTTACAGCATACTGTTGCAACACCTAAAGAGGAAACTAGGCCAAAAAGGGCTTGTAAGAAATGAATTGACACCTGGAAGACTTCCTGAAATCGGCAACAATGAAGCGCGGTCGCTATTAGGTTTATTGGATTTT…
OU063597	>ALOCU_DN45061_c3_g1_i1	Geolycosin 1p, Geolycosin 1p	Geo 1p, Geo 1p	210	70	>ALOCU_DN45061_c3_g1_i1	CTTTCTGAAATCGGCAACAATGAAGAGCGATCGCTATTAGGTTTATTGGATTTTGTAAAGCGTAAAGTAGGCCAAACTGGGCTTTTAAGAAATGAATTGACCCCTGGAAGACTTTCTGAAATCGGCAACAATGAAGAGCGATCGCTATTAGGTTTATTGGATTTTGTAAAGCGTAAAGTAGGCCAAACTGGGCTTTTAAGAAATGAATTG
OU063611	>ALOCU_DN45061_c3_g2_i1	Geolycosin 1p, Geolycosin 1o	Geo 1p, Geo 1o	225	75	>ALOCU_DN45061_c3_g2_i1	CTTTCTGAAATCGGCAACAATGAAGAGCGATCGCTATTAGGTTTATTGGATTTTGTAAAGCGTAAAGTAGGCCAAACTGGGCTTTTAAGAAATGAATTGACACCTGGAAGACTTCCTGAAATCGGCAACAATGAAGCGCGGTCGCTATTAGGATTATTGGATTTTGTAAAGCGTAAAATCGGCCAAACTGGACTTTTAAGAAATGAATTGACACCTGGAAGACTT
OU064031	>ALOCU_DN54887_c1_g1_i2	Trochosin 2n, Trochosin 2n	Tro 2n, Tro 2n	366	122	>ALOCU_DN54887_c1_g1_i2	ATGAATTATACCATAATTGCTTTCTTGCTGTTGGTAGCATTGACATGCTCCACGGCACGGTCAATTGATGCATCAGAGAAAGAAGTTCAAGAAATTCGTGAAGAAACTCCTTCGGCAAACGAGGATGCACCATTCAGTCTCTCTGCTAATGAGGAAACCCTCTCTTCAAATGAGGATGAAGAAGCGCGGCTTAATTTGGCAAATTTGATTGCAAAACTAAAAGTACTTGCTGCAAAAGTCAGTGGAAGAGAGGAAACCCTCTCTTCAAATGAGGATGAAGAAGCGCGGCTTAATTTGGCAAATTTGATTGCAAAACTAAAAGTACTTGCTGCAAAAGTCAGTGGAAGAGAGGAAACCCTCTCTTCA
OU064032	>ALOCU_DN54887_c1_g1_i3	Trochosin 2n, Trochosin 2n	Tro 2n, Tro 2n	366	122	>ALOCU_DN54887_c1_g1_i3	ATGAATTATACCATAATTGCTTTCTTGCTGTTGGTAGCATTGACATGCTCCACATCACGGTCAATAGATGCAGCAGATGAAAAAGCTCAAGAAATTCGTGAAGAAACTCCTTCGGCAAACGAGGATGCACCATTCAGTCTCTCTGCTAATGAGGAAACCCTCTCTTCAAATGAGGATGAAGAAGCGCGGCTTAATTTGGCAAATTTGATTGCAAAACTAAAAGTACTTGCTGCAAAAGTCAGTGGAAGAGAGGAAACCCTCTCTTCAAATGAGGATGAAGAAGCGCGGCTTAATTTGGCAAATTTGATTGCAAAACTAAAAGTACTTGCTGCAAAAGTCAGTGGAAGAGAGGAAACCCTCTCTTCA
OU064054	>ALOCU_DN54887_c1_g4_i1	Trochosin 2n, Trochosin 2n, Trochosin 2n	Tro 2n, Tro 2n, Tro 2n	306	102	>ALOCU_DN54887_c1_g4_i1	CTCTCTTCAAATGAGGATGAAGAAGCGCGGCTTAATTTGGCAAATTTGATTGCAAAACTAAAAGTACTTGCTGCAAAAGTCAGTGGAAGAGAGGAAACCCTCTCTTCAAATGAGGATGAAGAAGCGCGGCTTAATTTGGCAAATTTGATTGCAAAACTAAAAGTACTTGCTGCAAAAGTCAGTGGAAGAGAGGAAACCCTCTCTTCAAATGAGGATGAAGAAGCGCGGCTTAATTTGGCAAATTTGATTGCAAAACTAAAAGTACTTGCTGCAAAAGTCAGTGGAAGAGAGGAAACCCTCTCTTCA
OU063737	>ALOCU_DN53508_c3_g20_i8	Trochosin 2n, Lycosin 4f, Lycosin 5h	Tro 2n, Lyc 4f, Lyc 5h	303	101	>ALOCU_DN53508_c3_g20_i8	GGAAGAGAGGAAAGCCTCTCTTCAAATGAGGATGAAGAAGCGCGGCTTAATTTGGCAAATTTGATTGCAAAACTAAAAGTACTTGCTGCAAAAGTCAGTGGAAGAGAGGATGAAGAAGCACGGAATAAATGGGCAAATTTTCTTGCAAAAATGAAAGAAATTGCTGTAAAAACCCTTGGAAGAGAGGAAATTCCCTTTGCAAATGAAGATGAAGAAGAAAGAATAATCTGGTTACCGGCATTGAAATTTTTAGCATCACACATCGCAATGGAACATATTTCAAAGCTTGGAAGAAATGAACAG
OU063762	>ALOCU_DN53508_c3_g20_i9	Trochosin 2n, Lycosin 4f, Lycosin 5b	Tro 2n, Lyc 4f, Lyc 5b	318	106	>ALOCU_DN53508_c3_g20_i9	GGAAGAGAGGAAAGCCTCTCTTCAAATGAGGATGAAGAAGCGCGGCTTAATTTGGCAAATTTGATTGCAAAACTAAAAGTACTTGCTGCAAAAGTCAGTGGAAGAGAGGATGAAGAAGCACGGAATAAATGGGCAAATTTTCTTGCAAAAATGAAAGAAATTGCTGTAAAAACCCTTGGAAGAGAGGAAATTCCCTTTGCAAATGAAGATGAAGAAGAAAGAATAATCTGGTTACCGGCATTGAAATTTCTAGCATCACACGTCGTAATGGAACAACTTTCAAAGCTTGGAAGAAACGAACCTGGAAGCCTCTCTGCA
OU063940	>ALOCU_DN53508_c3_g20_i6	Lycosin 3e, Lycosin 4h, Lycosin 4g, Lycosin 4f, Lycosin 5b	Lyc 3e, Lyc 4h, Lyc 4g, Lyc 4f, Lyc 5b	546	182	>ALOCU_DN53508_c3_g20_i6	TCTGGAAACTTGTCTGCAGATGATGATGAAGAAGAAAGAAAAGGATTAGGAAAAATAGGTGTTTTACTAAAAAAAGTATTTAGTAAAGCAAAGGCTGGAAGAAATGAACAGATACCTGAACACCTCTCTGCAAGTAATGATGAAGAAGCACGGAATAAGTATGCCAATTTTCTTGCAAAACTGAAAGCAATTGCTTTAAAAACCCTTGGAAGAGAAGAAACATTTTCTGCAAATGAGGATGAAGAAGCACGGAATAGATTGGCAGATTTTCTTGCACAACTGAAAGCCATTGCTGCAAAAACCATTGGAAGAGAGGAAAGCCTGTCTGCAAACGAGGATGAAGAAGCACGGAATAAATGGGCAAATTTTCTTGCAAAAATGAAAGAAATTGCTGTAAAA…
OU063736	>ALOCU_DN53508_c3_g20_i7	Lycosin 3e, Lycosin 4h, Lycosin 4g, Lycosin 4f, Lycosin 5g,	Lyc 3e, Lyc 4h, Lyc 4g, Lyc 4f, Lyc 5g	600	200	>ALOCU_DN53508_c3_g20_i7	TCTGGAAACTTGTCTGCAGATGATGATGAAGAAGAAAGAAAAGGATTAGGAAAAATAGGTGTTTTACTAAAAAAAGTATTTAGTAAAGCAAAGGCTGGAAGAAATGAACAGATACCTGAACACCTCTCTGCAAGTAATGATGAAGAAGCACGGAATAAGTATGCCAATTTTCTTGCAAAACTGAAAGCAATTGCTTTAAAAACCCTTGGAAGAGAAGAAACATTTTCTGCAAATGAGGATGAAGAAGCACGGAATAGATTGGCAGATTTTCTTGCACAACTGAAAGCCATTGCTGCAAAAACCATTGGAAGAGAGGAAAGCCTGTCTGCAAACGAGGATGAAGAAGCACGGAATAAATGGGCAAATTTTCTTGCAAAAATGAAAGAAATTGCTGTAAAA…
OU063806	>ALOCU_DN53508_c3_g25_i1	Lycosin 1a	Lyc 1a	216	72	>ALOCU_DN53508_c3_g25_i1	ATCTGGTTACCGGCATTGAAATTTTTAGCATCACACATCGCAATGGAACATATTTCAAAGCTTGGAAGAAATGAACAGACTCCTGAGATCCTCTCTGCAAATGACGATGAAGAGGCAAGGATCTGGTTAACAGCATTGAAATTTTTAGGGAAAAACCTTGGAAAGCACCTCGCAAAACAACAGCTTGCAAAGCTTGGAAGAAGTGAAGAGGCACCT
OU063918	>ALOCU_DN53508_c3_g1_i1	Lycosin 1a, Lycosin 1e,	Lyc 1a, Lyc 1e	321	107	>ALOCU_DN53508_c3_g1_i1	AAGCTTGGAAGAAATGAACAGACTCCTGAGATCCTCTCTGCAAATGACGATGAAGAGGCAAGGATCTGGTTAACAGCATTGAAATTTTTAGGGAAAAACCTTGGAAAGCACCTCGCAAAACAACAGCTTGCAAAGCTTGGAAGAAGTGAAGAGGCACCTGAAAGCCTCTCTGCAAATGACGATGAAGAGGCAAGAATCTGGTTAACAGCATTGAAATTTTTAGGAAAGAACCTCGGAAAACACCTCGTACAAAAGCATCTTTCAAAGCTTGGAAGAAATGAAGAGATGTCTGCGGATGAGGATGAAGAGGCAAGAATCTGG
OU064053	>ALOCU_DN76777_c0_g2_i1	Lycosin 1f, Lycosin 1f	Lyc 1f, Lyc 1f	261	87	>ALOCU_DN76777_c0_g2_i1	GCAAGAATCTGGTTAACAGCATTGAAATTTTTAGGAAAGAACATCGGAAAACACCTCGTACAAAAGCATCTTTCAAAGCTTGGAAGAAATGAAGAGATGTCTGCGGATGAAGATGAAGAGGCAAGAATCTGGTTAACAGCATTGAAATTTTTAGGAAAGAACATCGGAAAACACCTCGTACAAAAGCATCTTTCAAAGCTTGGAAGAAATGAAGAGATGTCTGCGGATGAAGATGAAGAGGCAAGAATCTGGTTAACAGCA
OU063580	>ALOCU_DN28504_c0_g1_i1	Lycosin 3j	Lyc 3j	279	93	>ALOCU_DN28504_c0_g1_i1	GGAAAACACCTCGCAAAACAGCAGCTTGCAAAGCTTGGAAGAAATGAAGAGACATCTGAAAACCTCTCTGCAGATGACGATGAAGAAGAGAGGGCGGGATTAGGAAAAATAGGTGCTTTAATAAAACGAGTACTTGACAAATATAAAGCAAATCTTGGAAGAAATGAACAGACACCTCTAAGCTTCTCTGCAAATGATGATGAGGAAGCAAGGAAGAGCAAGAGCAAAAGCAAGGGCAAGAGCAAGGGCAAGGGCTGGTTTAAAGCATTGAAATCTGCA
OU063598	>ALOCU_DN29043_c0_g1_i1	Trochosin 3b	Tro 3b	201	67	>ALOCU_DN29043_c0_g1_i1	GTACTTGACAAATATAAAGCAAATCTTGGAAGAAATGAACAGACACCTCTAAGCTTCTCTGCAAATGATGATGAGGAAGCAAGGAAGAGCAAGAGCAAAAGCAAGGGCAAGAGCAAGGGCAAGGGCTGGTTTAAAGCATTGAAATCTGCAGCAAAATTCATCGCGAAAGAAAAGCTGAAAGAACTTGCTGAGAGTAAATGA
OU063850	>ALOCU_DN53661_c2_g8_i2	Lycosin 4j**, Alopecosin 3a	Lyc 4j**, Alo 3a	375	125	>ALOCU_DN53661_c2_g8_i2	ATGAATTATACCATAATTGCTTTCTTGCTGCTGGTAGCATTGACATGCTCCACATCACGGTCAATTGATGCATCAGAGGAAAACGTTCAAGAAATTCGTGAAGAAACACCTTCATCAAACGAGGATACACCCTTCAGTCTCTCTGCTAATGGAGATGAAGAAGCGAGGAATAAATGGACAACTTTTCTTGCAAAACTAAAAGAAATTGCTGGAAAAACCATAGGCCTCTCTGCAAATGAGGATGAAGAAGCGCGGTTTGCGCGGATTAAATTTTCAAAGTTTATTGCAAAATTGAAAGAACTTGCTGAAAAAAACAAGGGAAGAGAGGAAAGTCTCTCTGCAAATGAGGATGAAGAAGCGCGGTTTGCGCGGATT
OU063984	>ALOCU_DN53661_c2_g8_i1	Lycosin 4j**, Alopecosin 3b, Alopecosin 3a	Lyc 4j**, Alo 3b, Alo 3a	483	161	>ALOCU_DN53661_c2_g8_i1	ATGAATTATACCATAATTGCTTTCTTGCTGCTGGTAGCATTGACATGCTCCACATCACGGTCAATTGATGCATCAGAGGAAAACGTTCAAGAAATTCGTGAAGAAACACCTTCATCAAACGAGGATACACCCTTCAGTCTCTCTGCTAATGGAGATGAAGAAGCGAGGAATAAATGGACAACTTTTCTTGCAAAACTAAAAGAAATTGCTGGAAAAACCATAGGCCTCTCTGCAAATGAGGATGAAGAAGCGCGGTTTGCGCGGATTAATTTTTCAAAGTTGATTGCAAAATTGAAAGAACTTGCTGAAAAAAACAAGGGAAGAGAGGAAAGTCTCTCTGCAAATGAGGATGAAGAAGCGCGGTTTGCGCGGATTAAATTTTCAAAGTTTATTGCAAAA…
OU063763	>ALOCU_DN53508_c3_g21_i3	Alopecosin 3a, Lycosin 5c, Lycosin 9g, Lycosin 9g, Lycosin 8j, Lycosin 9g, Lycosin 8b	Alo 3a, Lyc 5c, Lyc 9g, Lyc 9g, Lyc 8j, Lyc 9g, Lyc 8b	879	293	>ALOCU_DN53508_c3_g21_i3	GCAAATGAGGAGGAAGAGGCGCGGTTTGCGCGGATTAAATTTTCAAAGTTTATTGCAAAATTGAAAGAACTTGCTGAAAAAAACAAGGGAAGAGAGGAAAGCCTCTCTGCAAATGAGGATGAAGAAGAAAGGATTATCTGGTTACCGGTACTGAAATTTTTAGCCTCACACGTCGCGATGGAACAGCTTTCAAAGCTTGGAAGAAATGAACCTGGAAGCCTCTCTGCAGATGACGATGAAGAAGCAAGAATCTGGTTAACGGCATTGAAATTTTTAGGAAAACAACTCGCAAAGCATCAACTTTCAAAGCTTGGAAGAAATGAACCTGGAAGCCTCTCTGCAGATGACGATGAAGAAGCAAGAATCTGGTTAACGGCATTGAAATTTTTAGGAAAACAG…
OU063985	>ALOCU_DN53508_c3_g21_i6	Alopecosin 3a, Lycosin 5c, Lycosin 9g, Lycosin 9g, Lycosin 8j	Alo 3a, Lyc 5c, Lyc 9g, Lyc 9g, Lyc 8j	645	215	>ALOCU_DN53508_c3_g21_i6	GCAAATGAGGAGGAAGAGGCGCGGTTTGCGCGGATTAAATTTTCAAAGTTTATTGCAAAATTGAAAGAACTTGCTGAAAAAAACAAGGGAAGAGAGGAAAGCCTCTCTGCAAATGAGGATGAAGAAGAAAGGATTATCTGGTTACCGGTACTGAAATTTTTAGCCTCACACGTCGCGATGGAACAGCTTTCAAAGCTTGGAAGAAATGAACCTGGAAGCCTCTCTGCAGATGACGATGAAGAAGCAAGAATCTGGTTAACGGCATTGAAATTTTTAGGAAAACAACTCGCAAAGCATCAACTTTCAAAGCTTGGAAGAAATGAACCTGGAAGCCTCTCTGCAGATGACGATGAAGAAGCAAGAATCTGGTTAACGGCATTGAAATTTTTAGGAAAACAG…
OU063962	>ALOCU_DN53508_c3_g21_i2	Alopecosin 3a, Lycosin 5c, Lycosin 9g,	Alo 3a, Lyc 5c, Lyc 9g	339	113	>ALOCU_DN53508_c3_g21_i2	GCAAATGAGGAGGAAGAGGCGCGGTTTGCGCGGATTAAATTTTCAAAGTTTATTGCAAAATTGAAAGAACTTGCTGAAAAAAACAAGGGAAGAGAGGAAAGCCTCTCTGCAAATGAGGATGAAGAAGAAAGGATTATCTGGTTACCGGTACTGAAATTTTTAGCCTCACACGTCGCGATGGAACAGCTTTCAAAGCTTGGAAGAAATGAACCTGGAAGCCTCTCTGCAGATGACGATGAAGAAGCAAGAATCTGGTTAACGGCATTGAAATTTTTAGGAAAACAACTCGCAAAGCATCAACTTTCAAAGCTTGGAAGAAATGAACAGACACCTGTAAGC
OU063689	>ALOCU_DN53508_c3_g19_i1	Lycosin 8a, Lycosin 3e	Lyc 8a, Lyc 3e	378	126	>ALOCU_DN53508_c3_g19_i1	AAATTTTTAGCATCACACATCGCGATGGAACAGCTTTCAAAGCTTGGAAGAAATGAACAGACACCTGTAAGCCTTTCTGCAAATGGCGATGAGGAAGCAAGGGCGGCCTGGTTATCAGCAATGAAATTTTTAGCCAAACACCTTACGAAAGAAAATCTTAAGAAGCTTGGACGAAATGAAGAGATATCTGGAAACTTGTCTGCAGATGATGATGAAGAAGAAAGAAAAGGATTAGGAAAAATAGGTGTTTTACTAAAAAAAGTATTTAGTAAAGCAAAGGCTGGAAGAAATGAACAGATACCTGAAAGCCTCTCTGAAAATGATGATGAGGAAGCAAGGAAGGGCTGGTTTAAGGCTATGAAATCTATAGCAAAATTC
OU064009	>ALOCU_DN53737_c1_g2_i1	Lycosin 6a	Lyc 6a	168	56	>ALOCU_DN53737_c1_g2_i1	CTAAAAAAAGTATTTAGTAAAGCAAAGGCTGGAAGAAATGAACAGATACCTGAAAGCCTCTCTGAAAATGATGATGAGGAAGCAAGGAAGGGCTGGTTTAAGGCTATGAAATCTATAGCAAAATTCATCGCAAAAGAAAAGCTGAAAGAACATCTTGGAAAGAAATAA
OU063871	>ALOCU_DN53737_c1_g1_i3	Lycosin 3d, Lycosin 6a	Lyc 3d, Lyc 6a	195	65	>ALOCU_DN53737_c1_g1_i3	AAGGGATTAGGAAAAATAGGTGTTTTTCTAAAAAAAGTATTTAGTAAAGCAAAGACTGGAAGAAATGAACAGATACCTGAAAGCCTCTCTGCAAATGATGATGAGGAAGCAAGGAAGGGCTGGTTTAAGGCTATGAAATCTATAGCAAAATTCATCGCAAAAGAAAAGCTGAAAGAACATCTTGGAAAGAAATAA
OU063872	>ALOCU_DN53737_c1_g1_i1	Lycosin 3d, Lycosin 6a	Lyc 3d, Lyc 6a	195	65	>ALOCU_DN53737_c1_g1_i1	AAGGGATTAGGAAAAATAGGTGTTTTTCTAAAAAAAGTATTTAGTAAAGCAAAGACTGGAAGAAATGAACAGATACCTGAAAGCCTCTCTGCAAATGATGATGAGGAAGCAAGGAAGGGCTGGTTTAAGGCTATGAAATCTATAGCAAAATTCATCGCAAAAGAAAAGCTGAAAGAACATCTTGGAAAGAAATAA
OU063581	>ALOCU_DN25010_c0_g1_i1	Lycosin 8j, Lycosin 6e	Lyc 8j, Lyc 6e	225	75	>ALOCU_DN25010_c0_g1_i1	AATGACGATGAGAAAGCAAGAGCGGCCTTCTCAGCGGCAATGAAATTTTTAGCAAAATATCTCACAAAAGAAAATCTTATGAAGCTTGGAAGAAATGAAGTCACATCTCAGAACCTCTCTGCAAATGATCATGAGGAAGCAAGGAAGGGCTGGTGTAAGGGTATGAAATGTATAGCAAAATTCATTGCGGAAACGAAGCTGAAAGAACATCAAGGACAGGAATGA
OU064010	>ALOCU_DN53737_c1_g3_i1	Lycosin 8j, Lycosin 6d	Lyc 8j, Lyc 6d	240	80	>ALOCU_DN53737_c1_g3_i1	GAAAGCCACTCTGCTAATGACGAGGAGGAATCAAGAGCGGCCTTCTCAGCGGCAATGAAATTTTTAGCAAAATATCTCACAAAAGAAAATCTTATGAAGCTTGGAAGAAATGAAGTCACATCTGAGAACCTCTCTGCAAATGATGATGAGGAAGCAAGGAAGGGCTGGTTTAAGGCTATGAAATCTATAGCAAAATTCATTGCGAAAAAGAAGCTGAAAGAACATCTTGGACAGGAATGA
OU063785	>ALOCU_DN53508_c3_g21_i5	Lycosin 9g, Lycosin 9g, Lycosin 9g, Lycosin 8j	Lyc 9g, Lyc 9g, Lyc 9g, Lyc 8j	567	189	>ALOCU_DN53508_c3_g21_i5	GGAAGAAATGAAGAGATGTCTGGAAGCCTGTCTGCAAATGACGATGAAGAAGCTAGAATCTGGTTAACGGCACTGAAATTTTTAGGAAAACAACTCGCAAAGCATCAACTTTCAAAGCTTGGAAGAAATGAACCTGGAAGCCTCTCTGCAGATGACGATGAAGAAGCAAGAATCTGGTTAACGGCATTGAAATTTTTAGGAAAACAACTCGCAAAGCATCAACTTTCAAAGCTTGGAAGAAATGAACCTGGAAGCCTCTCTGCAGATGACGATGAAGAAGCAAGAATCTGGTTAACGGCATTGAAATTTTTAGGAAAACAGCTCGCAAAACATCAGCTTTCAAAGCTTGGAAGAAGTGAACAGACACCCGAAAGCCTCTCTGCTAATGACGATGAGGAA…
OU063963	>ALOCU_DN53508_c3_g21_i1	Alopecosin 3a, Lycosin 5c, Lycosin 8j, Lycosin 9g, Lycosin 9g, Lycosin 9g, Lycosin 8j, Lycosin 9g	Alo 3a, Lyc 5c, Lyc 8j, Lyc 9g, Lyc 9g, Lyc 9g, Lyc 8j, Lyc 9g	996	332	>ALOCU_DN53508_c3_g21_i1	GCAAATGAGGAGGAAGAGGCGCGGTTTGCGCGGATTAAATTTTCAAAGTTTATTGCAAAATTGAAAGAACTTGCTGAAAAAAACAAGGGAAGAGAGGAAAGCCTCTCTGCAAATGAGGATGAAGAAGAAAGGATTATCTGGTTACCGGTACTGAAATTTTTAGCCTCACACGTCGCGATGGAACAGCTTTCAAAGCTTGGAAGAAATGAACTGACAGCTGTAAGCCTCTCTGCAAATGACGATGAGGAATCAAGAGCGGCCTTCTCAGCGGCAATGAAATTTTTAGCAAAATATCTCACAAAAGAAAATCTTATGAAGCTTGGAAGAAATGAAGAGATATCTGGAAGCCTGTCTGCAAATGACGATGAAGAAGCTAGAATCTGGTTAACGGCACTGAAA…
OU063784	>ALOCU_DN53508_c3_g21_i4	Alopecosin 3a, Lycosin 5c, Lycosin 8j, Lycosin 9g, Lycosin 9g, Lycosin 9g, Lycosin 8j, Lycosin 9g, Lycosin 8b	Alo 3a, Lyc 5c, Lyc 8j, Lyc 9g, Lyc 9g, Lyc 9g, Lyc 8j, Lyc 9g, Lyc 8b	1122	374	>ALOCU_DN53508_c3_g21_i4	GCAAATGAGGAGGAAGAGGCGCGGTTTGCGCGGATTAAATTTTCAAAGTTTATTGCAAAATTGAAAGAACTTGCTGAAAAAAACAAGGGAAGAGAGGAAAGCCTCTCTGCAAATGAGGATGAAGAAGAAAGGATTATCTGGTTACCGGTACTGAAATTTTTAGCCTCACACGTCGCGATGGAACAGCTTTCAAAGCTTGGAAGAAATGAACTGACAGCTGTAAGCCTCTCTGCAAATGACGATGAGGAATCAAGAGCGGCCTTCTCAGCGGCAATGAAATTTTTAGCAAAATATCTCACAAAAGAAAATCTTATGAAGCTTGGAAGAAATGAAGAGATATCTGGAAGCCTGTCTGCAAATGACGATGAAGAAGCTAGAATCTGGTTAACGGCACTGAAA…
OU063807	>ALOCU_DN53508_c3_g21_i7	Alopecosin 3a, Lycosin 5c, Lycosin 8j, Lycosin 9g, Lycosin 9g, Lycosin 9g, Lycosin 8j, Lycosin 9g, Lycosin 8b	Alo 3a, Lyc 5c, Lyc 8j, Lyc 9g, Lyc 9g, Lyc 9g, Lyc 8j, Lyc 9g, Lyc 8b	1122	374	>ALOCU_DN53508_c3_g21_i7	GCAAATGAGGAGGAAGAGGCGCGGTTTGCGCGGATTAAATTTTCAAAGTTTATTGCAAAATTGAAAGAACTTGCTGAAAAAAACAAGGGAAGAGAGGAAAGCCTCTCTGCAAATGAGGATGAAGAAGAAAGGATTATCTGGTTACCGGTACTGAAATTTTTAGCCTCACACGTCGCGATGGAACAGCTTTCAAAGCTTGGAAGAAATGAACTGACAGCTGTAAGCCTCTCTGCAAATGACGATGAGGAATCAAGAGCGGCCTTCTCAGCGGCAATGAAATTTTTAGCAAAATATCTCACAAAAGAAAATCTTATGAAGCTTGGAAGAAATGAAGAGATATCTGGAAGCCTGTCTGCAAATGACGATGAAGAAGCTAGAATCTGGTTAACGGCACTGAAA…
OU063671	>ALOCU_DN53508_c3_g14_i1	Alopecosin 2	Alo 2	234	78	>ALOCU_DN53508_c3_g14_i1	ATGAATTATACCATAATTGCTTTCTTGCTGTTGGTAGCATTGACATGCTCCACATCACGGTCAATTGATACATCAGAGGAAAAACTTCAAGAAATTCGTGAAGAAACACCTTCGTCAAACGAGGATGCAACCTTTAGTCTCTCTGCTAATGTGGATGAAGAAGAACGGGCAACTTTCATTGAAAAATTGAAAGAAATGACTGAGAAAGCCATGGGAAGAGAGGAAAGTCTCTCT
OU063828	>ALOCU_DN53508_c3_g5_i1	Alopecosin 2	Alo 2	234	78	>ALOCU_DN53508_c3_g5_i1	ATGAATTATACCATAATTGCTTTCTTGCTGTTGGTAGCATTGACATGCTCCACATCACGGTCAATTGATACATCAGAGGAAAAACTTCAAGAAATTCGTGAAGAAACACCTTCGTCAAACGAGGATGCAACCTTTAGTCTCTCTGCTAATGTGGATGAAGAAGATCGGGCAACTTTCATTGAAAAATTGAAAGAAATGACTGAGAAAGCCATGGGAAGAGAGGAAAGTCTCTCT
OU063829	>ALOCU_DN53508_c3_g3_i1	Alopecosin 2	Alo 2	234	78	>ALOCU_DN53508_c3_g3_i1	ATGAATTATACCATAATTGCTTTCTTGCTGTTGGTAGCATTGACATGCTCCACATCACGGTCAATTGATGCATCAGAGGAAAAACTTCAAGAAATTCGTGAAGAAACACCTTCGTCAAACGAGGATGCAACCTTTAGTCTCTCTGCTAATGTGGATGAAGAAGATCGGGCAACTTTCATTGAAAAATTGAAAGAAATGACTGAGAAAGCCATGGGAAGAGAGGAAAGTCTCTCT
OU063849	>ALOCU_DN53508_c3_g7_i1	Alopecosin 2	Alo 2	234	78	>ALOCU_DN53508_c3_g7_i1	ATGAATTATACCATAATTGCTTTCTTGCTGTTGGTAGCATTGACATGCTCCACATCACGGTCAATTGATGCATCAGAGGAAAAAGTTCAAGCAATTCGTGAAGAAACACCTTCGTCAAACGAGGATGCAACCTTTAGTCTCTCTGCTAATGTGGATGAAGAAGATCGGGCAACTTTCATTGAAAAATTGAAAGAAATGACTGAGAAAGCCATGGGAAGAGAGGAAAGTCTCTCT
OU063715	>ALOCU_DN53508_c3_g20_i4	Alopecosin 2, Alopecosin 5b, Lycosin 4g, Lycosin 4f, Lycosin 5g	Alo 2, Alo 5b, Lyc 4g, Lyc 4f, Lyc 5g	594	198	>ALOCU_DN53508_c3_g20_i4	TCAAACGAGGATGCAACCTTTAGTCTCTCTGCTAATGTGGATGAAGAAGATCGGGCAACTTTCATTGAAAAATTGAAAGAAATGACTGAGAAAGCCATGGGAAGAGAGGAAAGTCTCTCTGCGAATGAGGACCAAGAATCGCGGGGTATGTGGGAAAAAATTCTTGCAAAAGTGAAAGAAGAACTTGCTGCAAAGAACAAGGGAAGAGAGAAAAGCCTGTCTGCAAATGAGGATGAAGAAGCACGGAATAGATTGGCAGATTTTCTTGCACAACTGAAAGCCATTGCTGCAAAAACCATTGGAAGAGAGGAAAGCCTGTCTGCAAACGAGGATGAAGAAGCACGGAATAAATGGGCAAATTTTCTTGCAAAAATGAAAGAAATTGCTGTAAAAACACTT…
OU063896	>ALOCU_DN53508_c3_g16_i1	Alopecosin 2, Alopecosin 5b	Alo 2, Alo 5b	249	83	>ALOCU_DN53508_c3_g16_i1	ACACCTTCGTCAAACGAGGATGCAACCTTTAGTCTCTCTGCTAATGTGGATGAAGAAGAACGGGCAACTTTCATTGAAAAATTGAAAGAAATGACTGAGAAAGCCATGGGAAGAGAGGAAAGTCTCTCTGCGAATGAGGACCAAGAAGCGCGGGGTATGTGGGAAAAAATTCTTGCAAAAGTGAAAGAAGAACTTGCTGCAAAGAACAAGGGAAGAGAGAAAAGCCTGTCTGCAAATGAGGATGAAGAA
OU063714	>ALOCU_DN53508_c3_g20_i2	Alopecosin 2, Alopecosin 5a, Lycosin 4i, Lycosin 5f, Lycosin 5f	Alo 2, Alo 5a, Lyc 4i, Lyc 5f, Lyc 5f	594	198	>ALOCU_DN53508_c3_g20_i2	ATTCGTGAAGAAACACCTTCGTCAAACGAGGATGCAACCTTTAGTCTCTCTGCTAATGTGGATGAAGAAGATCGGGCAACTTTCATTGAAAAATTGAAAGAAATGACTGAGAAAGCCATGGGAAGAGAGGAAAGTCTCTCTGCAAATGAGGACCAGGAAGCGCGGGGTATGTGGGAAAAAATTCTTGCAAAAGTGAAAGAAGAACTTGCTGCAAAGAAAAAGGGAAGAGAAGAAAGCCTCTCTGTAAATGAGGATGAAGAAGAGCGGAATAAATGGGCAAATTTTCTTGCAAAAATGAAAGAACTTGCTGCAAAATACAAGGGAAGAGAGGAAAGCCTCTCTGGAAATGAGGATGAAGAAGAAAGGCTGATCTGGTTACCGGCATTGAAATTTTTAGCA…
OU063919	>ALOCU_DN53508_c3_g20_i3	Alopecosin 3a, Lycosin 5f, Lycosin 5f	Alo 3a, Lyc 5f, Lyc 5f	360	120	>ALOCU_DN53508_c3_g20_i3	GCAAATGAGGAGGAAGAGGCGCGGTTTGCGCGGATTAAATTTTCAAAGTTTATTGCAAAATTGAAAGAACTTGCTGAAAAAAACAAGGGAAGAGAGGAAAGCCTCTCTGGAAATGAGGATGAAGAAGAAAGGCTGATCTGGTTACCGGCATTGAAATTTTTAGCATCACACATCGCGATGGAACAGCTTTCAAAGCTTGGAAGAAATGAACAGACACCTGTAAGCCCCTCTGCAAATGAGGATGAAGAAGAAAGGCTGATCTGGTTACCGGCATTGAAATTTTTAGCATCACACATCGCGATGGAACAGCTTTCAAAGCTTGGAAGAAATGAACAGACACCTGTAAGCCTTTCTGCAAAT
OU063941	>ALOCU_DN53508_c3_g20_i5	Lycosin 5f, Lycosin 5f	Lyc 5f, Lyc 5f	273	91	>ALOCU_DN53508_c3_g20_i5	CAGACACCTGTAAGCCCCTCTGCAAATGAGGATGAAGAAGAAAGGCTGATCTGGTTACCGGCATTGAAATTTTTAGCATCACACATCGCGATGGAACAGCTTTCAAAGCTTGGAAGAAATGAACAGACACCTGTAAGCCCCTCTGCAAATGAGGATGAAGAAGAAAGGCTGATCTGGTTACCGGCATTGAAATTTTTAGCATCACACATCGCGATGGAACAGCTTTCAAAGCTTGGAAGAAATGAACAGACACCTGTAAGCCTTTCTGCAAAT
OU063693	>ALOCU_DN53508_c3_g20_i1	Lycosin 5f, Lycosin 5f	Lyc 5f, Lyc 5f	243	81	>ALOCU_DN53508_c3_g20_i1	GGAAGAGAGGAAAGCCTCTCTGCAAATGAGGATGAAGAAGAAAGGCTGATCTGGTTACCGGCATTAAAATTTTTAGCATCACACATCGCGATGGAACAGCTTTCAAAGCTTGGAAGAAATGAACAGACACTTGTAAGCCCCTCTGCAAATGAAGATGAAGAAGAAAGGCTGATCTGGTTACCGGCATTGAAATTTTTAGCATCACACATCGCGATGGAACAGCTTTCAAAGCTTGGAAGAAAT
OU063897	>ALOCU_DN53508_c3_g10_i1	Lycosin 5f, Lycosin 5f	Lyc 5f, Lyc 5f	246	82	>ALOCU_DN53508_c3_g10_i1	GAAGAAGAAAGGCTGATCTGGTTACCGGCATTAAAATTTTTAGCATCACACATCGCGATGGAACAGCTTTCAAAGCTTGGAAGAAATGAACAGACACTTGTAAGCCCCTCTGCAAATGCTGATGAAGAAGAAAGGCTGATCTGGTTACCGGCATTAAAATTTTTAGCATCACACATCGCGATGGAACAGCTTTCAAAGCTTGGAAGAAATGAACTGACAGCTGTAAGCCTCTCTGCAAATGACGAT

## Sheet: sample_spreadsheet_ALOMA
#checklist_accession	ERC000011
#unique _name_prefix	ALOMA
sample_alias	tax_id	scientific_name	common_name	sample_title	tissue_type	country_origin
>ALOMA_DN62261_c0_g1_i12	2066572	Alopecosa marikovskyi	Wolf spider	Alopecosin 1a	venom gland	Kazakhstan
>ALOMA_DN62261_c0_g1_i5	2066572	Alopecosa marikovskyi	Wolf spider	Alopecosin 1b	venom gland	Kazakhstan
>ALOMA_DN62261_c0_g1_i3	2066572	Alopecosa marikovskyi	Wolf spider	Alopecosin 1b, Lycosin 8i	venom gland	Kazakhstan
>ALOMA_DN62261_c0_g1_i11	2066572	Alopecosa marikovskyi	Wolf spider	Alopecosin 1b, Lycosin 8g	venom gland	Kazakhstan
>ALOMA_DN62261_c0_g1_i10	2066572	Alopecosa marikovskyi	Wolf spider	Alopecosin 1b, Lycosin 8h, Alopecosin 1b	venom gland	Kazakhstan
>ALOMA_DN62261_c0_g6_i1	2066572	Alopecosa marikovskyi	Wolf spider	Alopecosin 1b	venom gland	Kazakhstan
>ALOMA_DN62261_c0_g2_i1	2066572	Alopecosa marikovskyi	Wolf spider	Alopecosin 1b	venom gland	Kazakhstan
>ALOMA_DN34963_c0_g3_i1	2066572	Alopecosa marikovskyi	Wolf spider	Lycosin 4l	venom gland	Kazakhstan
>ALOMA_DN34963_c0_g1_i1	2066572	Alopecosa marikovskyi	Wolf spider	Lycosin 4l	venom gland	Kazakhstan
>ALOMA_DN62261_c0_g4_i1	2066572	Alopecosa marikovskyi	Wolf spider	Lycosin 4m, Lycosin 4m	venom gland	Kazakhstan
>ALOMA_DN62261_c0_g7_i1	2066572	Alopecosa marikovskyi	Wolf spider	Lycosin 4m	venom gland	Kazakhstan
>ALOMA_DN62261_c0_g1_i1	2066572	Alopecosa marikovskyi	Wolf spider	Lycosin 4m	venom gland	Kazakhstan
>ALOMA_DN62261_c0_g1_i8	2066572	Alopecosa marikovskyi	Wolf spider	Lycosin 4m, Lycosin 5j, Alopecosin 6c, Alopecosin 1c	venom gland	Kazakhstan
>ALOMA_DN62261_c0_g3_i3	2066572	Alopecosa marikovskyi	Wolf spider	Alopecosin 6a, Lycosin 6c	venom gland	Kazakhstan
>ALOMA_DN62261_c0_g5_i2	2066572	Alopecosa marikovskyi	Wolf spider	Alopecosin 6b, Lycosin 6c	venom gland	Kazakhstan
>ALOMA_DN62261_c0_g11_i1	2066572	Alopecosa marikovskyi	Wolf spider	Lycosin 6c	venom gland	Kazakhstan
>ALOMA_DN62261_c0_g9_i3	2066572	Alopecosa marikovskyi	Wolf spider	Lycosin 6c	venom gland	Kazakhstan
>ALOMA_DN62261_c0_g1_i7	2066572	Alopecosa marikovskyi	Wolf spider	Lycosin 5i	venom gland	Kazakhstan
>ALOMA_DN62261_c0_g1_i2	2066572	Alopecosa marikovskyi	Wolf spider	Alopecosin 6d, Alopecosin 1a	venom gland	Kazakhstan
>ALOMA_DN62261_c0_g5_i3	2066572	Alopecosa marikovskyi	Wolf spider	Alopecosin 6b	venom gland	Kazakhstan
>ALOMA_DN62261_c0_g1_i9	2066572	Alopecosa marikovskyi	Wolf spider	Lycosin 5j, Alopecosin 6c, Alopecosin 1c	venom gland	Kazakhstan
>ALOMA_DN62261_c0_g1_i4	2066572	Alopecosa marikovskyi	Wolf spider	Alopecosin 1c, Alopecosin 6d, Alopecosin 1a, Alopecosin 6d	venom gland	Kazakhstan
>ALOMA_DN62261_c0_g5_i1	2066572	Alopecosa marikovskyi	Wolf spider	Alopecosin 6b	venom gland	Kazakhstan
>ALOMA_DN62261_c0_g3_i1	2066572	Alopecosa marikovskyi	Wolf spider	Alopecosin 6a	venom gland	Kazakhstan
>ALOMA_DN62261_c0_g3_i2	2066572	Alopecosa marikovskyi	Wolf spider	Alopecosin 6a, Alopecosin 1b	venom gland	Kazakhstan
>ALOMA_DN62261_c0_g12_i1	2066572	Alopecosa marikovskyi	Wolf spider	Alopecosin 1b	venom gland	Kazakhstan

## Sheet: ALOMA
ID	description	tissue_type	Assembly method	Sequencing-Technology	Signal P	aa_sig	aa_sig partial	aa_propeptide	aa_propeptide partial	aa_mature 1	aa_mature 1 partial	PTM C-term amidation	linker_1	linker_1 partial	aa_mature 2	aa_mature 2 partial	PTM C-term amidation	linker_2	linker_2 partial	aa_mature 3	aa_mature 3 partial	PTM C-term amidation	linker_3	linker_3 partial	aa_mature 4	aa_mature 4 partial	PTM C-term amidation	linker_4	linker_4 partial	aa_mature 5	aa_mature 5 partial	PTM C-term amidation	linker_5	linker_5 partial	aa_mature 6	sample_alias	nt_full
Alo 1a	Alopecosin 1a	venom gland	Trinity 2.1.1	Illumina 3000	SignalP_5.0	MNYTIVAFLLLVALTCSTARS	0	VDASQENVQEIREDYSRNEEISGSLSANDDEEAR	0	FWFSIVKAAGKHLGKKLLSHQMSKYG	0	Glutamic acid 1-amide	RSEQTPGSLSAHDDEESR	0	A	1																				>ALOMA_DN62261_c0_g1_i12	ATGAATTATACCATAGTTGCTTTCTTGCTGTTGGTAGCACTGACATGCTCCACAGCACGGTCAGTTGATGCATCACAGGAAAACGTTCAAGAAATTCGTGAAGATTATAGCAGAAATGAAGAGATATCTGGAAGCTTGTCTGCAAATGATGATGAAGAAGCAAGATTCTGGTTTTCGATAGTGAAAGCTGCCGGAAAACATCTCGGAAAAAAACTCTTAAGTCATCAGATGTCAAAGTATGGAAGAAGTGAACAGACACCTGGAAGCCTCTCTGCTCATGACGATGAGGAATCAAGGGCG
Alo 1b	Alopecosin 1b	venom gland	Trinity 2.1.1	Illumina 3000	SignalP_5.0	MNYTIVAFLLLVALTCSTARS	0	VDASEENVQEIREDYSRNEEISGSLSANDDEEAR	0	FWLSIVKAAGKHLGKKLLSHQMSKYG	0	Glutamic acid 1-amide	RSEQT	1																						>ALOMA_DN62261_c0_g1_i5	ATGAATTATACCATAGTTGCTTTCTTGCTGTTGGTAGCACTGACATGCTCCACAGCACGGTCAGTTGATGCATCAGAGGAAAACGTTCAAGAAATTCGTGAAGATTATAGCAGAAATGAAGAGATATCTGGAAGCTTGTCTGCAAATGATGATGAAGAAGCAAGATTCTGGTTATCGATAGTGAAAGCTGCCGGAAAACATCTCGGAAAAAAACTCTTAAGTCATCAGATGTCAAAGTATGGAAGAAGTGAACAGACA
Alo 1b	Alopecosin 1b	venom gland	Trinity 2.1.1	Illumina 3000				EEAR	1	FWLSIVKAAGKHLGKKLLSHQMSKYG	0	Glutamic acid 1-amide	RSEQTPGSLSAHDDEESR	0	AAVSAVIKFLAKYLNKENIKKFG	0	Glutamic acid 1-amide	RNEVTSESLAANDHEESR	0	QVWX	1															>ALOMA_DN62261_c0_g1_i3	GAAGAAGCAAGATTCTGGTTATCGATAGTGAAAGCTGCCGGAAAACATCTCGGAAAAAAACTCTTAAGTCATCAGATGTCAAAGTATGGAAGAAGTGAACAGACACCTGGAAGCCTCTCTGCTCATGACGATGAGGAATCAAGGGCGGCCGTCTCAGCGGTAATAAAGTTTTTAGCAAAATATCTCAACAAAGAAAATATTAAGAAGTTTGGACGAAATGAAGTCACATCTGAGAGCCTCGCTGCAAATGATCATGAGGAATCAAGGCAGGTCTGGTAG
Lyc 8i	Lycosin 8i														AAVSAVIKFLAKYLNKENIKKFG	0	Glutamic acid 1-amide
Alo 1b	Alopecosin 1b	venom gland	Trinity 2.1.1	Illumina 3000				EEAR	1	FWLSIVKAAGKHLGKKLLSHQMSKYG	0	Glutamic acid 1-amide	RSEQTPGSLSAHDDEESR	0	APVSAVIKFLAKYLNKENIKKFG	0	Glutamic acid 1-amide	RNEVTSESLAANDHEESR	0	QVWX	1															>ALOMA_DN62261_c0_g1_i11	GAAGAAGCAAGATTCTGGTTATCGATAGTGAAAGCTGCCGGAAAACATCTCGGAAAAAAACTCTTAAGTCATCAGATGTCAAAGTATGGAAGAAGTGAACAGACACCTGGAAGCCTCTCTGCTCATGACGATGAGGAATCAAGGGCGCCCGTCTCAGCGGTAATAAAGTTTTTAGCAAAATATCTCAACAAAGAAAATATTAAGAAGTTTGGACGAAATGAAGTCACATCTGAGAGCCTCGCTGCAAATGATCATGAGGAATCAAGGCAGGTCTGGTAG
Lyc 8g	Lycosin 8g														APVSAVIKFLAKYLNKENIKKFG	0	Glutamic acid 1-amide
Alo 1b	Alopecosin 1b	venom gland	Trinity 2.1.1	Illumina 3000				EEAR	1	FWLSIVKAAGKHLGKKLLSHQMSKYG	0	Glutamic acid 1-amide	RSEQTPGSLSAHDDEESR	0	APVSAVIKFLAKYLNKENIKYLG	0	Glutamic acid 1-amide	RNEEISGSLSANDHEEAR	0	FWLSIVKAAGKHLGKKLLSHQMSKYG	0	Glutamic acid 1-amide	RSEQTPGSLSAHDDEESR	0	A	1										>ALOMA_DN62261_c0_g1_i10	GAAGAAGCAAGATTCTGGTTATCGATAGTGAAAGCTGCCGGAAAACATCTCGGAAAAAAACTCTTAAGTCATCAGATGTCAAAGTATGGAAGAAGTGAACAGACACCTGGAAGCCTCTCTGCTCATGACGATGAGGAATCAAGGGCGCCCGTCTCAGCGGTAATAAAGTTTTTAGCAAAATATCTCAACAAAGAAAATATTAAGTATCTTGGCAGAAATGAAGAGATATCTGGAAGCTTGTCTGCAAATGATCATGAAGAAGCAAGATTCTGGTTATCGATAGTGAAAGCTGCCGGAAAACATCTCGGAAAAAAACTCTTAAGTCATCAGATGTCAAAGTATGGAAGAAGTGAACAGACACCTGGAAGCCTCTCTGCTCATGACGATGAGGAATCAAGG…
Lyc 8h	Lycosin 8h														APVSAVIKFLAKYLNKENIKYLG	0	Glutamic acid 1-amide
Alo 1b	Alopecosin 1b																			FWLSIVKAAGKHLGKKLLSHQMSKYG	0	Glutamic acid 1-amide
Alo 1b	Alopecosin 1b	venom gland	Trinity 2.1.1	Illumina 3000						VSAVIKFLAKYLNKENIKYLG	1	Glutamic acid 1-amide	RNEEISGSLSANDDEEAR	0	FWLSIVKAAGKHLGKKLLSHQMSKYG	0	Glutamic acid 1-amide	RSE	1																	>ALOMA_DN62261_c0_g6_i1	GTCTCAGCGGTAATAAAGTTTTTAGCAAAATATCTCAACAAAGAAAATATTAAGTATCTTGGCAGAAATGAAGAGATATCTGGAAGCTTGTCTGCAAATGATGATGAAGAAGCAAGATTCTGGTTATCGATAGTGAAAGCTGCCGGAAAACATCTCGGAAAAAAACTCTTAAGTCATCAGATGTCAAAGTATGGAAGAAGTGAA
Alo 1b	Alopecosin 1b	venom gland	Trinity 2.1.1	Illumina 3000						VSAVIKFLAKYLNKENIKYLG	1	Glutamic acid 1-amide	RNEEISGSLSVNDDEEAR	0	FWLSIVKAAGKHLGKKLLSHQMSKYG	0	Glutamic acid 1-amide	RSEQT	1																	>ALOMA_DN62261_c0_g2_i1	GTCTCAGCGGTAATAAAGTTTTTAGCAAAATATCTCAACAAAGAAAATATTAAGTATCTTGGCAGAAATGAAGAGATATCTGGAAGCTTGTCTGTAAATGATGATGAAGAAGCAAGATTCTGGTTATCGATAGTGAAAGCTGCCGGAAAACATCTCGGAAAAAAACTCTTAAGTCATCAGATGTCAAAGTATGGAAGAAGTGAACAGACA
Lyc 4l	Lycosin 4l	venom gland	Trinity 2.1.1	Illumina 3000	SignalP_5.0	MNYTIIAFLLLVALTCSTA	0	RSIDASEENVQEIREETPSSNEDATFSLSANVDEEAR	0	IKWAYLLSKMKQLGEKAMG	0	Glutamic acid 1-amide	REESLSANEDEEER	0	NKLKYLLA	1																				>ALOMA_DN34963_c0_g3_i1	ATGAATTATACCATAATTGCTTTCTTGCTGTTGGTAGCATTGACATGCTCCACAGCACGGTCAATTGATGCATCAGAGGAAAATGTTCAAGAAATTCGGGAAGAAACACCTTCGTCAAATGAGGATGCAACCTTCAGTCTCTCTGCTAATGTGGATGAAGAAGCCCGGATTAAATGGGCATATTTGCTTTCAAAAATGAAACAACTTGGGGAAAAAGCCATGGGAAGAGAGGAAAGCCTTTCTGCAAATGAGGATGAAGAAGAGCGGAATAAATTGAAATATTTGCTTGCA
Lyc 4l	Lycosin 4l	venom gland	Trinity 2.1.1	Illumina 3000	SignalP_5.0	MNYTIIAFLLLVALTCSTA	0	RSIDASEEKVQEIREETPSSNEDATFRLSANVDEEAR	0	IKWAYLLSKMKQLGEKAMG	0	Glutamic acid 1-amide	REESLSANEDEEER	0	NKLKYLLA	1																				>ALOMA_DN34963_c0_g1_i1	ATGAATTATACCATAATTGCTTTCTTGCTGTTGGTAGCATTGACATGCTCCACAGCACGGTCAATTGATGCATCAGAGGAAAAAGTTCAAGAAATTCGGGAAGAAACACCTTCGTCAAATGAGGATGCAACCTTTAGGCTCTCTGCTAATGTGGATGAAGAAGCCCGGATTAAATGGGCATATTTGCTTTCAAAAATGAAACAACTTGGGGAAAAAGCCATGGGAAGAGAGGAAAGCCTTTCTGCAAATGAGGATGAAGAAGAGCGGAATAAATTGAAATATTTGCTTGCA
Lyc 4m	Lycosin 4m	venom gland	Trinity 2.1.1	Illumina 3000						AMG	1	Glutamic acid 1-amide	REESLSANEDEEER	0	NKLKYLLAILKKVGAKAMG	0	Glutamic acid 1-amide	REESLSANEDEEER	0	NKLKYLLAILKKVGAKAMG	0	Glutamic acid 1-amide	REES	1												>ALOMA_DN62261_c0_g4_i1	GCCATGGGAAGAGAGGAAAGCCTTTCTGCAAATGAGGATGAAGAAGAGCGGAATAAATTGAAATATTTGCTTGCAATACTGAAAAAAGTTGGGGCAAAAGCCATGGGAAGAGAGGAAAGCCTTTCTGCAAATGAGGATGAAGAAGAGCGGAATAAATTGAAATATTTGCTTGCAATACTGAAAAAAGTTGGGGCAAAAGCCATGGGAAGAGAGGAAAGC
Lyc 4m	Lycosin 4m																			NKLKYLLAILKKVGAKAMG	0	Glutamic acid 1-amide
Lyc 4m	Lycosin 4m	venom gland	Trinity 2.1.1	Illumina 3000						LLAILKKVGAKAMG	1	Glutamic acid 1-amide	REESLSANEDEEER	0	NKLKYLLAILKKVGAKAMG	0	Glutamic acid 1-amide	REESLSANEDEEER	0	NKLKYLLAILKK	1															>ALOMA_DN62261_c0_g7_i1	TTGCTTGCAATACTGAAAAAAGTTGGGGCAAAAGCCATGGGAAGAGAGGAAAGCCTTTCTGCAAATGAGGATGAAGAAGAGCGGAATAAATTGAAATATTTGCTTGCAATACTGAAAAAAGTTGGGGCAAAAGCCATGGGAAGAGAGGAAAGCCTTTCTGCAAATGAGGATGAAGAAGAGCGGAATAAATTGAAATATTTGCTTGCAATACTGAAAAAA
Lyc 4m	Lycosin 4m	venom gland	Trinity 2.1.1	Illumina 3000						LLAILKKVGAKAMG	1	Glutamic acid 1-amide	REESLSANEDEEER	0	NKLKYLLAILKKVGAKAMG	0	Glutamic acid 1-amide	REESLSANX	1																	>ALOMA_DN62261_c0_g1_i1	TTGCTTGCAATACTGAAAAAAGTTGGGGCAAAAGCCATGGGAAGAGAGGAAAGCCTTTCTGCAAATGAGGATGAAGAAGAGCGGAATAAATTGAAATATTTGCTTGCAATACTGAAAAAAGTTGGGGCAAAAGCCATGGGAAGAGAGGAAAGCCTCTCTGCAAATTAG
Lyc 4m	Lycosin 4m	venom gland	Trinity 2.1.1	Illumina 3000						LLAILKKVGAKAMG	1	Glutamic acid 1-amide	REESLSANEDEEER	0	NKLKYLLAILKKVGAKAMG	0	Glutamic acid 1-amide	REESLSANEDEEER	0	IIWLPLVKLIASHIAMEQLSKLG	0	Glutamic acid 1-amide	RNELTAVSLSVNDDEESR	0	AIWSSAMQFFIKHLKKENLKKLG	0	Glutamic acid 1-amide	RNEEISGSLSVNDDEEAR	0	FWLSIVKAAGKKLGKKIINHQISKYG	0	Glutamic acid 1-amide	RSEQTLGSLSANDDEESR	0		>ALOMA_DN62261_c0_g1_i8	TTGCTTGCAATACTGAAAAAAGTTGGGGCAAAAGCCATGGGAAGAGAGGAAAGCCTTTCTGCAAATGAGGATGAAGAAGAGCGGAATAAATTGAAATATTTGCTTGCAATACTGAAAAAAGTTGGGGCAAAAGCCATGGGAAGAGAGGAAAGCCTCTCTGCAAATGAGGATGAAGAAGAAAGGATAATCTGGTTACCACTAGTGAAACTTATAGCCTCACACATCGCGATGGAACAGCTGTCAAAGCTTGGAAGAAATGAACTGACAGCTGTAAGCCTCTCTGTAAATGACGATGAAGAATCAAGGGCGATCTGGTCATCGGCAATGCAATTCTTTATAAAACACCTCAAGAAAGAAAATCTTAAGAAGCTTGGCAGAAATGAAGAGATATCTGGAAGC…
Lyc 5j	Lycosin 5j																			IIWLPLVKLIASHIAMEQLSKLG	0	Glutamic acid 1-amide
Alo 6c	Alopecosin 6c																								AIWSSAMQFFIKHLKKENLKKLG	0	Glutamic acid 1-amide
Alo 1c	Alopecosin 1c																													FWLSIVKAAGKKLGKKIINHQISKYG	0	Glutamic acid 1-amide
Alo 6a	Alopecosin 6a	venom gland	Trinity 2.1.1	Illumina 3000						IVKAAGKKLGKKIINHQISKYG	1	Glutamic acid 1-amide	RSEQTLGSLSANDDEESR	0	SAWSSAMQFIIKHLKKENLKKLG	0	Glutamic acid 1-amide	RNEEISRSLSANDDEEAR	0	KAWWRALKSVAKYIAKEKVKEHLGKKX	0															>ALOMA_DN62261_c0_g3_i3	ATAGTGAAAGCTGCCGGAAAAAAACTCGGAAAAAAAATCATAAATCATCAGATTTCAAAGTATGGAAGAAGTGAACAGACACTTGGAAGCCTCTCTGCTAATGACGATGAAGAATCAAGGTCGGCCTGGTCATCGGCAATGCAATTCATTATAAAACACCTCAAGAAAGAAAATCTTAAGAAGCTTGGCAGAAATGAAGAGATATCTAGAAGCTTGTCTGCAAATGACGATGAGGAAGCAAGGAAGGCCTGGTGGAGGGCTCTGAAATCTGTAGCAAAATACATCGCGAAAGAAAAGGTGAAAGAACATCTTGGAAAGAAATGA
Lyc 6c	Lycosin 6c																			KAWWRALKSVAKYIAKEKVKEHLGKKX	0
Alo 6b	Alopecosin 6b	venom gland	Trinity 2.1.1	Illumina 3000						IVKAAGKHLGKKLLSHQMSKYG	1	Glutamic acid 1-amide	RSEQTLGSLSANDDEESR	0	SAWSSAMQFFIKHLKKENLKKLG	0	Glutamic acid 1-amide	RNEEISRSLSANDDEEAR	0	KAWWRALKSVAKYIAKEKVKEHLGKKX	0															>ALOMA_DN62261_c0_g5_i2	ATAGTGAAAGCTGCCGGAAAACATCTCGGAAAAAAACTCTTAAGTCATCAGATGTCAAAGTATGGAAGAAGTGAACAGACACTTGGAAGCCTCTCTGCTAATGACGATGAAGAATCAAGGTCGGCCTGGTCATCGGCAATGCAATTCTTTATAAAACACCTCAAGAAAGAAAATCTTAAGAAGCTTGGCAGAAATGAAGAGATATCTAGAAGCTTGTCTGCAAATGACGATGAGGAAGCAAGGAAGGCCTGGTGGAGGGCTCTGAAATCTGTAGCAAAATACATCGCGAAAGAAAAGGTGAAAGAACATCTTGGAAAGAAATGA
Lyc 6c	Lycosin 6c																			KAWWRALKSVAKYIAKEKVKEHLGKKX	0
Lyc 6c	Lycosin 6c	venom gland	Trinity 2.1.1	Illumina 3000						G	1	Glutamic acid 1-amide	RNEEISRSLSANDDEEAR	0	KAWWRALKSVAKYIAKEKVKEHLGKKX	0																				>ALOMA_DN62261_c0_g11_i1	GGCAGAAATGAAGAGATATCTAGAAGCTTGTCTGCAAATGACGATGAGGAAGCAAGGAAGGCCTGGTGGAGGGCTCTGAAATCTGTAGCAAAATACATCGCGAAAGAAAAGGTGAAAGAACATCTTGGAAAGAAATGA
Lyc 6c	Lycosin 6c	venom gland	Trinity 2.1.1	Illumina 3000						G	1	Glutamic acid 1-amide	RNEEISRSLSANDDEEAR	0	KAWWRALKSVAKYIAKEKVKEHLGKKX	0																				>ALOMA_DN62261_c0_g9_i3	GGCAGAAATGAAGAGATATCTAGAAGCTTGTCTGCAAATGACGATGAGGAAGCAAGGAAGGCCTGGTGGAGGGCTCTGAAATCTGTAGCAAAATACATCGCGAAAGAAAAGGTGAAAGAACATCTTGGAAAGAAATGA
Lyc 5i	Lycosin 5i	venom gland	Trinity 2.1.1	Illumina 3000	SignalP_5.0	MNYTIVAFLLLVALTCSTA	0	RSIDASEENVQEIREETPSSNEDTSFSLSANEDEEER	0	IFWLPVAKFIASHIAMEQLSKLG	0	Glutamic acid 1-amide	RNELTAVSLSVNDDEESR	0	A	1																				>ALOMA_DN62261_c0_g1_i7	ATGAATTATACCATAGTTGCTTTCTTGCTGTTGGTAGCACTGACATGCTCCACAGCACGGTCAATTGATGCATCAGAGGAAAACGTTCAAGAAATTCGTGAAGAAACACCTTCATCAAACGAGGATACATCCTTCAGTCTCTCTGCAAATGAGGATGAAGAAGAAAGGATATTCTGGTTACCAGTAGCGAAATTTATAGCCTCACACATCGCGATGGAACAGCTGTCAAAGCTTGGAAGAAATGAACTGACAGCTGTAAGCCTCTCTGTAAATGACGATGAAGAATCAAGGGCG
Alo 6d	Alopecosin 6d	venom gland	Trinity 2.1.1	Illumina 3000						IASHIAMEQLSKLG	1	Glutamic acid 1-amide	RNELTAVSLSVNDDEESR	0	AAWSSAMQFIIKHLKKENLKKLG	0	Glutamic acid 1-amide	RNEEISGSLSANDDEEAR	0	FWFSIVKAAGKHLGKKLLSHQMSKYG	0	Glutamic acid 1-amide	RSEQTPGSLSAHDDEESR	0	A	1										>ALOMA_DN62261_c0_g1_i2	ATAGCCTCACACATCGCGATGGAACAGCTGTCAAAGCTTGGAAGAAATGAACTGACAGCTGTAAGCCTCTCTGTAAATGACGATGAAGAATCAAGGGCGGCCTGGTCATCGGCAATGCAGTTCATTATAAAACACCTCAAGAAAGAAAATCTTAAGAAGCTTGGCAGAAATGAAGAGATATCTGGAAGCTTGTCTGCAAATGATGATGAAGAAGCAAGATTCTGGTTTTCGATAGTGAAAGCTGCCGGAAAACATCTCGGAAAAAAACTCTTAAGTCATCAGATGTCAAAGTATGGAAGAAGTGAACAGACACCTGGAAGCCTCTCTGCTCATGACGATGAGGAATCAAGGGCG
Alo 1a	Alopecosin 1a																			FWFSIVKAAGKHLGKKLLSHQMSKYG	0	Glutamic acid 1-amide
Alo 6b	Alopecosin 6b	venom gland	Trinity 2.1.1	Illumina 3000						IVKAAGKHLGKKLLSHQMSKYG	1	Glutamic acid 1-amide	RSEQTLGSLSANDDEESR	0	SAWSSAMQFFIKHLKKENLKKLG	0	Glutamic acid 1-amide	RNEEISGSLSANDDEEAR	0																	>ALOMA_DN62261_c0_g5_i3	ATAGTGAAAGCTGCCGGAAAACATCTCGGAAAAAAACTCTTAAGTCATCAGATGTCAAAGTATGGAAGAAGTGAACAGACACTTGGAAGCCTCTCTGCTAATGACGATGAAGAATCAAGGTCGGCCTGGTCATCGGCAATGCAATTCTTTATAAAACACCTCAAGAAAGAAAATCTTAAGAAGCTTGGCAGAAATGAAGAGATATCTGGAAGCTTGTCTGCAAATGATGATGAAGAAGCAAGA
Lyc 5j	Lycosin 5j	venom gland	Trinity 2.1.1	Illumina 3000	SignalP_5.0	MNYTIVAFLLLVALTCSTARS	0	VDASKENVQEIREETPSSNEDTSFSLSANEDEEER	0	IIWLPLVKLIASHIAMEQLSKLG	0	Glutamic acid 1-amide	RNELTAVSLSVNDDEESR	0	AIWSSAMQFFIKHLKKENLKKLG	0	Glutamic acid 1-amide	RNEEISGSLSVNDDEEAR	0	FWLSIVKAAGKKLGKKIINHQISKYG	0	Glutamic acid 1-amide	RSEQTLGSLSANDDEESR	0												>ALOMA_DN62261_c0_g1_i9	ATGAATTATACCATAGTTGCTTTCTTGCTGTTGGTAGCACTGACATGCTCCACAGCACGGTCAGTTGATGCATCAAAGGAAAACGTTCAAGAAATTCGTGAAGAAACACCTTCATCAAACGAGGATACATCCTTCAGTCTCTCTGCAAATGAGGATGAAGAAGAAAGGATAATCTGGTTACCACTAGTGAAACTTATAGCCTCACACATCGCGATGGAACAGCTGTCAAAGCTTGGAAGAAATGAACTGACAGCTGTAAGCCTCTCTGTAAATGACGATGAAGAATCAAGGGCGATCTGGTCATCGGCAATGCAATTCTTTATAAAACACCTCAAGAAAGAAAATCTTAAGAAGCTTGGCAGAAATGAAGAGATATCTGGAAGCTTGTCTGTAAATGAT…
Alo 6c	Alopecosin 6c														AIWSSAMQFFIKHLKKENLKKLG	0	Glutamic acid 1-amide
Alo 1c	Alopecosin 1c																			FWLSIVKAAGKKLGKKIINHQISKYG	0	Glutamic acid 1-amide
Alo 1c	Alopecosin 1c	venom gland	Trinity 2.1.1	Illumina 3000				EEAR	1	FWLSIVKAAGKKLGKKIINHQISKYG	0	Glutamic acid 1-amide	RSEQTLGSLSANDDEESR	0	AAWSSAMQFIIKHLKKENLKKLG	0	Glutamic acid 1-amide	RNEEISGSLSANDDEEAR	0	FWFSIVKAAGKHLGKKLLSHQMSKYG	0	Glutamic acid 1-amide	RSEQTLGSLSANDDEESR	0	AAWSSAMQFIIKHLKKENLKKLG	0	Glutamic acid 1-amide	RNEEISGSLSANDDEEAR	0	FWLSIVKAAG	1					>ALOMA_DN62261_c0_g1_i4	GAAGAAGCAAGATTCTGGTTATCGATAGTGAAAGCTGCCGGAAAAAAACTCGGAAAAAAAATCATAAATCATCAGATTTCAAAGTATGGAAGAAGTGAACAGACACTTGGAAGCCTCTCTGCTAATGACGATGAAGAATCAAGGGCGGCCTGGTCATCGGCAATGCAGTTCATTATAAAACACCTCAAGAAAGAAAATCTTAAGAAGCTTGGCAGAAATGAAGAGATATCTGGAAGCTTGTCTGCAAATGATGATGAAGAAGCAAGATTCTGGTTTTCGATAGTGAAAGCTGCCGGAAAACATCTCGGAAAAAAACTCTTAAGTCATCAGATGTCAAAGTATGGAAGAAGTGAACAGACACTTGGAAGCCTCTCTGCTAATGACGATGAAGAATCAAGG…
Alo 6d	Alopecosin 6d														AAWSSAMQFIIKHLKKENLKKLG	0	Glutamic acid 1-amide
Alo 1a	Alopecosin 1a																			FWFSIVKAAGKHLGKKLLSHQMSKYG	0	Glutamic acid 1-amide
Alo 6d	Alopecosin 6d																								AAWSSAMQFIIKHLKKENLKKLG	0	Glutamic acid 1-amide
Alo 6b	Alopecosin 6b	venom gland	Trinity 2.1.1	Illumina 3000						IVKAAGKKLGKKIINHQISKYG	1	Glutamic acid 1-amide	RSEQTLGSLSANDDEESR	0	SAWSSAMQFFIKHLKKENLKKLG	0	Glutamic acid 1-amide	RNEEISGSLSANDDEEAR	0																	>ALOMA_DN62261_c0_g5_i1	ATAGTGAAAGCTGCCGGAAAAAAACTCGGAAAAAAAATCATAAATCATCAGATTTCAAAGTATGGAAGAAGTGAACAGACACTTGGAAGCCTCTCTGCTAATGACGATGAAGAATCAAGGTCGGCCTGGTCATCGGCAATGCAATTCTTTATAAAACACCTCAAGAAAGAAAATCTTAAGAAGCTTGGCAGAAATGAAGAGATATCTGGAAGCTTGTCTGCAAATGATGATGAAGAAGCAAGA
Alo 6a	Alopecosin 6a	venom gland	Trinity 2.1.1	Illumina 3000						IVKAAGKHLGKKLLSHQMSKYG	1	Glutamic acid 1-amide	RSEQTLGSLSANDDEESR	0	SAWSSAMQFIIKHLKKENLKKLG	0	Glutamic acid 1-amide	RNEEISGSLSANDDEEAR	0	FWLSIVKAAGKKLGKK	1															>ALOMA_DN62261_c0_g3_i1	ATAGTGAAAGCTGCCGGAAAACATCTCGGAAAAAAACTCTTAAGTCATCAGATGTCAAAGTATGGAAGAAGTGAACAGACACTTGGAAGCCTCTCTGCTAATGACGATGAAGAATCAAGGTCGGCCTGGTCATCGGCAATGCAATTCATTATAAAACACCTCAAGAAAGAAAATCTTAAGAAGCTTGGCAGAAATGAAGAGATATCTGGAAGCTTGTCTGCAAATGATGATGAAGAAGCAAGATTCTGGTTATCGATAGTGAAAGCTGCCGGAAAAAAACTCGGAAAAAAA
Alo 6a	Alopecosin 6a	venom gland	Trinity 2.1.1	Illumina 3000						IVKAAGKKLGKKIINHQISKYG	1	Glutamic acid 1-amide	RSEQTLGSLSANDDEESR	0	SAWSSAMQFIIKHLKKENLKKLG	0	Glutamic acid 1-amide	RNEEISGSLSANDDEEAR	0	FWLSIVKAAGKHLGKKLLSHQMSKYG	0	Glutamic acid 1-amide	RSE	1												>ALOMA_DN62261_c0_g3_i2	ATAGTGAAAGCTGCCGGAAAAAAACTCGGAAAAAAAATCATAAATCATCAGATTTCAAAGTATGGAAGAAGTGAACAGACACTTGGAAGCCTCTCTGCTAATGACGATGAAGAATCAAGGTCGGCCTGGTCATCGGCAATGCAATTCATTATAAAACACCTCAAGAAAGAAAATCTTAAGAAGCTTGGCAGAAATGAAGAGATATCTGGAAGCTTGTCTGCAAATGATGATGAAGAAGCAAGATTCTGGTTATCGATAGTGAAAGCTGCCGGAAAACATCTCGGAAAAAAACTCTTAAGTCATCAGATGTCAAAGTATGGAAGAAGTGAA
Alo 1b	Alopecosin 1b																			FWLSIVKAAGKHLGKKLLSHQMSKYG	0	Glutamic acid 1-amide
Alo 1b	Alopecosin 1b	venom gland	Trinity 2.1.1	Illumina 3000						WSSAMQFFIKHLKKENLKKLG	1	Glutamic acid 1-amide	RNEEISGSLSANDDEEAR	0	FWLSIVKAAGKHLGKKLLSHQMSKYG	0	Glutamic acid 1-amide	RSE	1																	>ALOMA_DN62261_c0_g12_i1	TGGTCATCGGCAATGCAATTCTTTATAAAACACCTCAAGAAAGAAAATCTTAAGAAGCTTGGCAGAAATGAAGAGATATCTGGAAGCTTGTCTGCAAATGATGATGAAGAAGCAAGATTCTGGTTATCGATAGTGAAAGCTGCCGGAAAACATCTCGGAAAAAAACTCTTAAGTCATCAGATGTCAAAGTATGGAAGAAGTGAA

## Sheet: ALOMA_Overview
AC	sample_alias (contig_name)	sample_title_long	sample_title_short	bps	aa	sample_alias (contig_name)	nt_full
OU064141	>ALOMA_DN62261_c0_g1_i12	Alopecosin 1a	Alo 1a	300	100	>ALOMA_DN62261_c0_g1_i12	ATGAATTATACCATAGTTGCTTTCTTGCTGTTGGTAGCACTGACATGCTCCACAGCACGGTCAGTTGATGCATCACAGGAAAACGTTCAAGAAATTCGTGAAGATTATAGCAGAAATGAAGAGATATCTGGAAGCTTGTCTGCAAATGATGATGAAGAAGCAAGATTCTGGTTTTCGATAGTGAAAGCTGCCGGAAAACATCTCGGAAAAAAACTCTTAAGTCATCAGATGTCAAAGTATGGAAGAAGTGAACAGACACCTGGAAGCCTCTCTGCTCATGACGATGAGGAATCAAGGGCG
OU064202	>ALOMA_DN62261_c0_g1_i5	Alopecosin 1b	Alo 1b	258	86	>ALOMA_DN62261_c0_g1_i5	ATGAATTATACCATAGTTGCTTTCTTGCTGTTGGTAGCACTGACATGCTCCACAGCACGGTCAGTTGATGCATCAGAGGAAAACGTTCAAGAAATTCGTGAAGATTATAGCAGAAATGAAGAGATATCTGGAAGCTTGTCTGCAAATGATGATGAAGAAGCAAGATTCTGGTTATCGATAGTGAAAGCTGCCGGAAAACATCTCGGAAAAAAACTCTTAAGTCATCAGATGTCAAAGTATGGAAGAAGTGAACAGACA
OU064169	>ALOMA_DN62261_c0_g1_i3	Alopecosin 1b, Lycosin 8i	Alo 1b, Lyc 8i	279	93	>ALOMA_DN62261_c0_g1_i3	GAAGAAGCAAGATTCTGGTTATCGATAGTGAAAGCTGCCGGAAAACATCTCGGAAAAAAACTCTTAAGTCATCAGATGTCAAAGTATGGAAGAAGTGAACAGACACCTGGAAGCCTCTCTGCTCATGACGATGAGGAATCAAGGGCGGCCGTCTCAGCGGTAATAAAGTTTTTAGCAAAATATCTCAACAAAGAAAATATTAAGAAGTTTGGACGAAATGAAGTCACATCTGAGAGCCTCGCTGCAAATGATCATGAGGAATCAAGGCAGGTCTGGTAG
OU064120	>ALOMA_DN62261_c0_g1_i11	Alopecosin 1b, Lycosin 8g	Alo 1b, Lyc 8g	279	93	>ALOMA_DN62261_c0_g1_i11	GAAGAAGCAAGATTCTGGTTATCGATAGTGAAAGCTGCCGGAAAACATCTCGGAAAAAAACTCTTAAGTCATCAGATGTCAAAGTATGGAAGAAGTGAACAGACACCTGGAAGCCTCTCTGCTCATGACGATGAGGAATCAAGGGCGCCCGTCTCAGCGGTAATAAAGTTTTTAGCAAAATATCTCAACAAAGAAAATATTAAGAAGTTTGGACGAAATGAAGTCACATCTGAGAGCCTCGCTGCAAATGATCATGAGGAATCAAGGCAGGTCTGGTAG
OU064119	>ALOMA_DN62261_c0_g1_i10	Alopecosin 1b, Lycosin 8h, Alopecosin 1b	Alo 1b, Lyc 8h, Alo 1b	402	134	>ALOMA_DN62261_c0_g1_i10	GAAGAAGCAAGATTCTGGTTATCGATAGTGAAAGCTGCCGGAAAACATCTCGGAAAAAAACTCTTAAGTCATCAGATGTCAAAGTATGGAAGAAGTGAACAGACACCTGGAAGCCTCTCTGCTCATGACGATGAGGAATCAAGGGCGCCCGTCTCAGCGGTAATAAAGTTTTTAGCAAAATATCTCAACAAAGAAAATATTAAGTATCTTGGCAGAAATGAAGAGATATCTGGAAGCTTGTCTGCAAATGATCATGAAGAAGCAAGATTCTGGTTATCGATAGTGAAAGCTGCCGGAAAACATCTCGGAAAAAAACTCTTAAGTCATCAGATGTCAAAGTATGGAAGAAGTGAACAGACACCTGGAAGCCTCTCTGCTCATGACGATGAGGAATCAAGG…
OU064346	>ALOMA_DN62261_c0_g6_i1	Alopecosin 1b	Alo 1b	204	68	>ALOMA_DN62261_c0_g6_i1	GTCTCAGCGGTAATAAAGTTTTTAGCAAAATATCTCAACAAAGAAAATATTAAGTATCTTGGCAGAAATGAAGAGATATCTGGAAGCTTGTCTGCAAATGATGATGAAGAAGCAAGATTCTGGTTATCGATAGTGAAAGCTGCCGGAAAACATCTCGGAAAAAAACTCTTAAGTCATCAGATGTCAAAGTATGGAAGAAGTGAA
OU064252	>ALOMA_DN62261_c0_g2_i1	Alopecosin 1b	Alo 1b	210	70	>ALOMA_DN62261_c0_g2_i1	GTCTCAGCGGTAATAAAGTTTTTAGCAAAATATCTCAACAAAGAAAATATTAAGTATCTTGGCAGAAATGAAGAGATATCTGGAAGCTTGTCTGTAAATGATGATGAAGAAGCAAGATTCTGGTTATCGATAGTGAAAGCTGCCGGAAAACATCTCGGAAAAAAACTCTTAAGTCATCAGATGTCAAAGTATGGAAGAAGTGAACAGACA
OU064076	>ALOMA_DN34963_c0_g3_i1	Lycosin 4l	Lyc 4l	291	97	>ALOMA_DN34963_c0_g3_i1	ATGAATTATACCATAATTGCTTTCTTGCTGTTGGTAGCATTGACATGCTCCACAGCACGGTCAATTGATGCATCAGAGGAAAATGTTCAAGAAATTCGGGAAGAAACACCTTCGTCAAATGAGGATGCAACCTTCAGTCTCTCTGCTAATGTGGATGAAGAAGCCCGGATTAAATGGGCATATTTGCTTTCAAAAATGAAACAACTTGGGGAAAAAGCCATGGGAAGAGAGGAAAGCCTTTCTGCAAATGAGGATGAAGAAGAGCGGAATAAATTGAAATATTTGCTTGCA
OU064075	>ALOMA_DN34963_c0_g1_i1	Lycosin 4l	Lyc 4l	291	97	>ALOMA_DN34963_c0_g1_i1	ATGAATTATACCATAATTGCTTTCTTGCTGTTGGTAGCATTGACATGCTCCACAGCACGGTCAATTGATGCATCAGAGGAAAAAGTTCAAGAAATTCGGGAAGAAACACCTTCGTCAAATGAGGATGCAACCTTTAGGCTCTCTGCTAATGTGGATGAAGAAGCCCGGATTAAATGGGCATATTTGCTTTCAAAAATGAAACAACTTGGGGAAAAAGCCATGGGAAGAGAGGAAAGCCTTTCTGCAAATGAGGATGAAGAAGAGCGGAATAAATTGAAATATTTGCTTGCA
OU064282	>ALOMA_DN62261_c0_g4_i1	Lycosin 4m, Lycosin 4m	Lyc 4m, Lyc 4m	219	73	>ALOMA_DN62261_c0_g4_i1	GCCATGGGAAGAGAGGAAAGCCTTTCTGCAAATGAGGATGAAGAAGAGCGGAATAAATTGAAATATTTGCTTGCAATACTGAAAAAAGTTGGGGCAAAAGCCATGGGAAGAGAGGAAAGCCTTTCTGCAAATGAGGATGAAGAAGAGCGGAATAAATTGAAATATTTGCTTGCAATACTGAAAAAAGTTGGGGCAAAAGCCATGGGAAGAGAGGAAAGC
OU064368	>ALOMA_DN62261_c0_g7_i1	Lycosin 4m	Lyc 4m	219	73	>ALOMA_DN62261_c0_g7_i1	TTGCTTGCAATACTGAAAAAAGTTGGGGCAAAAGCCATGGGAAGAGAGGAAAGCCTTTCTGCAAATGAGGATGAAGAAGAGCGGAATAAATTGAAATATTTGCTTGCAATACTGAAAAAAGTTGGGGCAAAAGCCATGGGAAGAGAGGAAAGCCTTTCTGCAAATGAGGATGAAGAAGAGCGGAATAAATTGAAATATTTGCTTGCAATACTGAAAAAA
OU064140	>ALOMA_DN62261_c0_g1_i1	Lycosin 4m	Lyc 4m	168	56	>ALOMA_DN62261_c0_g1_i1	TTGCTTGCAATACTGAAAAAAGTTGGGGCAAAAGCCATGGGAAGAGAGGAAAGCCTTTCTGCAAATGAGGATGAAGAAGAGCGGAATAAATTGAAATATTTGCTTGCAATACTGAAAAAAGTTGGGGCAAAAGCCATGGGAAGAGAGGAAAGCCTCTCTGCAAATTAG
OU064230	>ALOMA_DN62261_c0_g1_i8	Lycosin 4m, Lycosin 5j, Alopecosin 6c, Alopecosin 1c	Lyc 4m, Lyc 5j, Alo 6c, Alo 1c	561	187	>ALOMA_DN62261_c0_g1_i8	TTGCTTGCAATACTGAAAAAAGTTGGGGCAAAAGCCATGGGAAGAGAGGAAAGCCTTTCTGCAAATGAGGATGAAGAAGAGCGGAATAAATTGAAATATTTGCTTGCAATACTGAAAAAAGTTGGGGCAAAAGCCATGGGAAGAGAGGAAAGCCTCTCTGCAAATGAGGATGAAGAAGAAAGGATAATCTGGTTACCACTAGTGAAACTTATAGCCTCACACATCGCGATGGAACAGCTGTCAAAGCTTGGAAGAAATGAACTGACAGCTGTAAGCCTCTCTGTAAATGACGATGAAGAATCAAGGGCGATCTGGTCATCGGCAATGCAATTCTTTATAAAACACCTCAAGAAAGAAAATCTTAAGAAGCTTGGCAGAAATGAAGAGATATCTGGAAGC…
OU064283	>ALOMA_DN62261_c0_g3_i3	Alopecosin 6a, Lycosin 6c	Alo 6a, Lyc 6c	324	108	>ALOMA_DN62261_c0_g3_i3	ATAGTGAAAGCTGCCGGAAAAAAACTCGGAAAAAAAATCATAAATCATCAGATTTCAAAGTATGGAAGAAGTGAACAGACACTTGGAAGCCTCTCTGCTAATGACGATGAAGAATCAAGGTCGGCCTGGTCATCGGCAATGCAATTCATTATAAAACACCTCAAGAAAGAAAATCTTAAGAAGCTTGGCAGAAATGAAGAGATATCTAGAAGCTTGTCTGCAAATGACGATGAGGAAGCAAGGAAGGCCTGGTGGAGGGCTCTGAAATCTGTAGCAAAATACATCGCGAAAGAAAAGGTGAAAGAACATCTTGGAAAGAAATGA
OU064314	>ALOMA_DN62261_c0_g5_i2	Alopecosin 6b, Lycosin 6c	Alo 6b, Lyc 6c	324	108	>ALOMA_DN62261_c0_g5_i2	ATAGTGAAAGCTGCCGGAAAACATCTCGGAAAAAAACTCTTAAGTCATCAGATGTCAAAGTATGGAAGAAGTGAACAGACACTTGGAAGCCTCTCTGCTAATGACGATGAAGAATCAAGGTCGGCCTGGTCATCGGCAATGCAATTCTTTATAAAACACCTCAAGAAAGAAAATCTTAAGAAGCTTGGCAGAAATGAAGAGATATCTAGAAGCTTGTCTGCAAATGACGATGAGGAAGCAAGGAAGGCCTGGTGGAGGGCTCTGAAATCTGTAGCAAAATACATCGCGAAAGAAAAGGTGAAAGAACATCTTGGAAAGAAATGA
OU064114	>ALOMA_DN62261_c0_g11_i1	Lycosin 6c	Lyc 6c	138	46	>ALOMA_DN62261_c0_g11_i1	GGCAGAAATGAAGAGATATCTAGAAGCTTGTCTGCAAATGACGATGAGGAAGCAAGGAAGGCCTGGTGGAGGGCTCTGAAATCTGTAGCAAAATACATCGCGAAAGAAAAGGTGAAAGAACATCTTGGAAAGAAATGA
OU064367	>ALOMA_DN62261_c0_g9_i3	Lycosin 6c	Lyc 6c	138	46	>ALOMA_DN62261_c0_g9_i3	GGCAGAAATGAAGAGATATCTAGAAGCTTGTCTGCAAATGACGATGAGGAAGCAAGGAAGGCCTGGTGGAGGGCTCTGAAATCTGTAGCAAAATACATCGCGAAAGAAAAGGTGAAAGAACATCTTGGAAAGAAATGA
OU064229	>ALOMA_DN62261_c0_g1_i7	Lycosin 5i	Lyc 5i	294	98	>ALOMA_DN62261_c0_g1_i7	ATGAATTATACCATAGTTGCTTTCTTGCTGTTGGTAGCACTGACATGCTCCACAGCACGGTCAATTGATGCATCAGAGGAAAACGTTCAAGAAATTCGTGAAGAAACACCTTCATCAAACGAGGATACATCCTTCAGTCTCTCTGCAAATGAGGATGAAGAAGAAAGGATATTCTGGTTACCAGTAGCGAAATTTATAGCCTCACACATCGCGATGGAACAGCTGTCAAAGCTTGGAAGAAATGAACTGACAGCTGTAAGCCTCTCTGTAAATGACGATGAAGAATCAAGGGCG
OU064170	>ALOMA_DN62261_c0_g1_i2	Alopecosin 6d, Alopecosin 1a	Alo 6d, Alo 1a	354	118	>ALOMA_DN62261_c0_g1_i2	ATAGCCTCACACATCGCGATGGAACAGCTGTCAAAGCTTGGAAGAAATGAACTGACAGCTGTAAGCCTCTCTGTAAATGACGATGAAGAATCAAGGGCGGCCTGGTCATCGGCAATGCAGTTCATTATAAAACACCTCAAGAAAGAAAATCTTAAGAAGCTTGGCAGAAATGAAGAGATATCTGGAAGCTTGTCTGCAAATGATGATGAAGAAGCAAGATTCTGGTTTTCGATAGTGAAAGCTGCCGGAAAACATCTCGGAAAAAAACTCTTAAGTCATCAGATGTCAAAGTATGGAAGAAGTGAACAGACACCTGGAAGCCTCTCTGCTCATGACGATGAGGAATCAAGGGCG
OU064345	>ALOMA_DN62261_c0_g5_i3	Alopecosin 6b	Alo 6b	243	81	>ALOMA_DN62261_c0_g5_i3	ATAGTGAAAGCTGCCGGAAAACATCTCGGAAAAAAACTCTTAAGTCATCAGATGTCAAAGTATGGAAGAAGTGAACAGACACTTGGAAGCCTCTCTGCTAATGACGATGAAGAATCAAGGTCGGCCTGGTCATCGGCAATGCAATTCTTTATAAAACACCTCAAGAAAGAAAATCTTAAGAAGCTTGGCAGAAATGAAGAGATATCTGGAAGCTTGTCTGCAAATGATGATGAAGAAGCAAGA
OU064251	>ALOMA_DN62261_c0_g1_i9	Lycosin 5j, Alopecosin 6c, Alopecosin 1c	Lyc 5j, Alo 6c, Alo 1c	546	182	>ALOMA_DN62261_c0_g1_i9	ATGAATTATACCATAGTTGCTTTCTTGCTGTTGGTAGCACTGACATGCTCCACAGCACGGTCAGTTGATGCATCAAAGGAAAACGTTCAAGAAATTCGTGAAGAAACACCTTCATCAAACGAGGATACATCCTTCAGTCTCTCTGCAAATGAGGATGAAGAAGAAAGGATAATCTGGTTACCACTAGTGAAACTTATAGCCTCACACATCGCGATGGAACAGCTGTCAAAGCTTGGAAGAAATGAACTGACAGCTGTAAGCCTCTCTGTAAATGACGATGAAGAATCAAGGGCGATCTGGTCATCGGCAATGCAATTCTTTATAAAACACCTCAAGAAAGAAAATCTTAAGAAGCTTGGCAGAAATGAAGAGATATCTGGAAGCTTGTCTGTAAATGAT…
OU064203	>ALOMA_DN62261_c0_g1_i4	Alopecosin 1c, Alopecosin 6d, Alopecosin 1a, Alopecosin 6d	Alo 1c, Alo 6d, Alo 1a, Alo 6d	552	184	>ALOMA_DN62261_c0_g1_i4	GAAGAAGCAAGATTCTGGTTATCGATAGTGAAAGCTGCCGGAAAAAAACTCGGAAAAAAAATCATAAATCATCAGATTTCAAAGTATGGAAGAAGTGAACAGACACTTGGAAGCCTCTCTGCTAATGACGATGAAGAATCAAGGGCGGCCTGGTCATCGGCAATGCAGTTCATTATAAAACACCTCAAGAAAGAAAATCTTAAGAAGCTTGGCAGAAATGAAGAGATATCTGGAAGCTTGTCTGCAAATGATGATGAAGAAGCAAGATTCTGGTTTTCGATAGTGAAAGCTGCCGGAAAACATCTCGGAAAAAAACTCTTAAGTCATCAGATGTCAAAGTATGGAAGAAGTGAACAGACACTTGGAAGCCTCTCTGCTAATGACGATGAAGAATCAAGG…
OU064313	>ALOMA_DN62261_c0_g5_i1	Alopecosin 6b	Alo 6b	243	81	>ALOMA_DN62261_c0_g5_i1	ATAGTGAAAGCTGCCGGAAAAAAACTCGGAAAAAAAATCATAAATCATCAGATTTCAAAGTATGGAAGAAGTGAACAGACACTTGGAAGCCTCTCTGCTAATGACGATGAAGAATCAAGGTCGGCCTGGTCATCGGCAATGCAATTCTTTATAAAACACCTCAAGAAAGAAAATCTTAAGAAGCTTGGCAGAAATGAAGAGATATCTGGAAGCTTGTCTGCAAATGATGATGAAGAAGCAAGA
OU064268	>ALOMA_DN62261_c0_g3_i1	Alopecosin 6a	Alo 6a	291	97	>ALOMA_DN62261_c0_g3_i1	ATAGTGAAAGCTGCCGGAAAACATCTCGGAAAAAAACTCTTAAGTCATCAGATGTCAAAGTATGGAAGAAGTGAACAGACACTTGGAAGCCTCTCTGCTAATGACGATGAAGAATCAAGGTCGGCCTGGTCATCGGCAATGCAATTCATTATAAAACACCTCAAGAAAGAAAATCTTAAGAAGCTTGGCAGAAATGAAGAGATATCTGGAAGCTTGTCTGCAAATGATGATGAAGAAGCAAGATTCTGGTTATCGATAGTGAAAGCTGCCGGAAAAAAACTCGGAAAAAAA
OU064269	>ALOMA_DN62261_c0_g3_i2	Alopecosin 6a, Alopecosin 1b	Alo 6a, Alo 1b	330	110	>ALOMA_DN62261_c0_g3_i2	ATAGTGAAAGCTGCCGGAAAAAAACTCGGAAAAAAAATCATAAATCATCAGATTTCAAAGTATGGAAGAAGTGAACAGACACTTGGAAGCCTCTCTGCTAATGACGATGAAGAATCAAGGTCGGCCTGGTCATCGGCAATGCAATTCATTATAAAACACCTCAAGAAAGAAAATCTTAAGAAGCTTGGCAGAAATGAAGAGATATCTGGAAGCTTGTCTGCAAATGATGATGAAGAAGCAAGATTCTGGTTATCGATAGTGAAAGCTGCCGGAAAACATCTCGGAAAAAAACTCTTAAGTCATCAGATGTCAAAGTATGGAAGAAGTGAA
OU064113	>ALOMA_DN62261_c0_g12_i1	Alopecosin 1b	Alo 1b	204	68	>ALOMA_DN62261_c0_g12_i1	TGGTCATCGGCAATGCAATTCTTTATAAAACACCTCAAGAAAGAAAATCTTAAGAAGCTTGGCAGAAATGAAGAGATATCTGGAAGCTTGTCTGCAAATGATGATGAAGAAGCAAGATTCTGGTTATCGATAGTGAAAGCTGCCGGAAAACATCTCGGAAAAAAACTCTTAAGTCATCAGATGTCAAAGTATGGAAGAAGTGAA
