# Supplementary material for: Linear Peptides—A Combinatorial Innovation in the Venom of Some Modern Spiders
Source: Front Mol Biosci. 2021 Jul 6;8:705141. doi: 10.3389/fmolb.2021.705141 (PMC8290080; doi:10.3389/fmolb.2021.705141)
Supplement: Supplementary file 1 [file DataSheet1.zip › Supplementary Table S2F.xlsx]

## Sheet: Introduction
Linear Peptides – a Combinatorial Innovation in the Venom of Some Modern Spiders
Frontiers in Molecular Biosciences section Cellular Biochemistry
Lucia Kuhn-Nentwig et al.
Institute of Ecology and Evolution, University of Bern, Baltzerstrasse 6, 3012 Bern, Switzerland
lucia.kuhn@iee.unibe.ch
Supplementary Table S2F			Lycosidae
Hogna radiata Spain			sample_spreadsheet_HOGRS for ENA submission
			HOGRS: annotation and analysis of features that arise from processing of mRNA
			HOGRS_overview: sample_alias (contig_name), sample_title_long, sample_title_short, number of Bps, number of aa, sample_alias (contig_name), nt_full
			n=44 sequences
Hogna radiata Italy			sample_spreadsheet_HOGRI for ENA submission
			HOGRI: annotation and analysis of features that arise from processing of mRNA
			HOGRI_overview: sample_alias (contig_name), sample_title_long, sample_title_short, number of Bps, number of aa, sample_alias (contig_name), nt_full
			n=31 sequences
Geolycosa vultuosa			sample_spreadsheet_GEOVU for ENA submission
			GEOVU: annotation and analysis of features that arise from processing of mRNA
			GEOVU_overview: sample_alias (contig_name), sample_title_long, sample_title_short, number of Bps, number of aa, sample_alias (contig_name), nt_full
			n=49 sequences

## Sheet: sample_spreadsheet_HOGRS
#checklist_accession	ERC000011
#unique _name_prefix	HOGRS
sample_alias	tax_id	scientific_name	common_name	sample_title	tissue_type	country_origin
>HOGRS_DN68219_c3_g2_i1	1296365	Hogna radiata	Wolf spider	Hognin 6a**, Hognin 4a, Geolycosin 2h, Geolycosin 1n	Venom gland	Spain
>HOGRS_DN60956_c1_g1_i2	1296365	Hogna radiata	Wolf spider	Geolycosin 1l, Geolycosin 1k, Geolycosin 1k	Venom gland	Spain
>HOGRS_DN68219_c3_g10_i1	1296365	Hogna radiata	Wolf spider	Hognin 6d	Venom gland	Spain
>HOGRS_DN60956_c1_g3_i1	1296365	Hogna radiata	Wolf spider	Geolycosin 1k, Geolycosin 1k	Venom gland	Spain
>HOGRS_DN60956_c1_g1_i1	1296365	Hogna radiata	Wolf spider	Geolycosin 1k, Geolycosin 1k	Venom gland	Spain
>HOGRS_DN60956_c1_g2_i1	1296365	Hogna radiata	Wolf spider	Geolycosin 1k	Venom gland	Spain
>HOGRS_DN56011_c0_g1_i1	1296365	Hogna radiata	Wolf spider	Geolycosin 1k, Geolycosin 1m, Hognin 8	Venom gland	Spain
>HOGRS_DN60956_c0_g1_i1	1296365	Hogna radiata	Wolf spider	Geolycosin 1m, Geolycosin 1m	Venom gland	Spain
>HOGRS_DN60956_c0_g2_i2	1296365	Hogna radiata	Wolf spider	Geolycosin 1m, Geolycosin 1m, Geolycosin 1m	Venom gland	Spain
>HOGRS_DN60956_c0_g2_i1	1296365	Hogna radiata	Wolf spider	Geolycosin 1m, Geolycosin 1m, Geolycosin 1m	Venom gland	Spain
>HOGRS_DN68219_c3_g6_i3	1296365	Hogna radiata	Wolf spider	Lycosin 4d, Lycosin 4s, Lycosin 5a	Venom gland	Spain
>HOGRS_DN68219_c3_g4_i1	1296365	Hogna radiata	Wolf spider	Lycosin 4b, Lycosin 5a	Venom gland	Spain
>HOGRS_DN68219_c3_g6_i2	1296365	Hogna radiata	Wolf spider	Lycosin 4d, Lycosin 4c, Lycosin 5a	Venom gland	Spain
>HOGRS_DN68219_c3_g8_i2	1296365	Hogna radiata	Wolf spider	Lycosin 4t, Lycosin 4u	Venom gland	Spain
>HOGRS_DN68219_c3_g8_i1	1296365	Hogna radiata	Wolf spider	Lycosin 4t, Lycosin 4b	Venom gland	Spain
>HOGRS_DN73377_c5_g4_i1	1296365	Hogna radiata	Wolf spider	Lycosin 1a, Lycosin 1c	Venom gland	Spain
>HOGRS_DN73377_c5_g2_i1	1296365	Hogna radiata	Wolf spider	Lycosin 1c	Venom gland	Spain
>HOGRS_DN73377_c5_g8_i1	1296365	Hogna radiata	Wolf spider	Lycosin 1c, Lycosin 1c	Venom gland	Spain
>HOGRS_DN73377_c5_g7_i1	1296365	Hogna radiata	Wolf spider	Lycosin 1c, Lycosin 1a	Venom gland	Spain
>HOGRS_DN73377_c5_g5_i1	1296365	Hogna radiata	Wolf spider	Lycosin 1c, Lycosin 1a	Venom gland	Spain
>HOGRS_DN73377_c5_g10_i1	1296365	Hogna radiata	Wolf spider	Lycosin 1c	Venom gland	Spain
>HOGRS_DN73377_c5_g11_i1	1296365	Hogna radiata	Wolf spider	Lycosin 1c	Venom gland	Spain
>HOGRS_DN73377_c5_g6_i1	1296365	Hogna radiata	Wolf spider	Lycosin 1a, Lycosin 1c	Venom gland	Spain
>HOGRS_DN73377_c5_g9_i1	1296365	Hogna radiata	Wolf spider	Lycosin 1a, Lycosin 1c	Venom gland	Spain
>HOGRS_DN73377_c5_g3_i1	1296365	Hogna radiata	Wolf spider	Lycosin 1a	Venom gland	Spain
>HOGRS_DN73377_c5_g1_i1	1296365	Hogna radiata	Wolf spider	Lycosin 1a	Venom gland	Spain
>HOGRS_DN74716_c3_g5_i1	1296365	Hogna radiata	Wolf spider	Lycosin 1d, Hognin 3a, Lycosin 2e	Venom gland	Spain
>HOGRS_DN74716_c3_g7_i1	1296365	Hogna radiata	Wolf spider	Lycosin 1d, Hognin 3a, Lycosin 2e	Venom gland	Spain
>HOGRS_DN74716_c3_g4_i1	1296365	Hogna radiata	Wolf spider	Lycosin 1d, Hognin 3b, Lycosin 2e	Venom gland	Spain
>HOGRS_DN68219_c3_g6_i5	1296365	Hogna radiata	Wolf spider	Hognin 6g	Venom gland	Spain
>HOGRS_DN103696_c0_g1_i1	1296365	Hogna radiata	Wolf spider	Hognin 6f	Venom gland	Spain
>HOGRS_DN68219_c3_g5_i3	1296365	Hogna radiata	Wolf spider	Lycosin 4b	Venom gland	Spain
>HOGRS_DN68219_c3_g5_i1	1296365	Hogna radiata	Wolf spider	Lycosin 4b, Hognin 5a**	Venom gland	Spain
>HOGRS_DN68219_c3_g5_i2	1296365	Hogna radiata	Wolf spider	Hognin 5a**	Venom gland	Spain
>HOGRS_DN64181_c0_g1_i4	1296365	Hogna radiata	Wolf spider	Hognin 5b, Hognin 5c, Hognin 2	Venom gland	Spain
>HOGRS_DN64181_c0_g1_i5	1296365	Hogna radiata	Wolf spider	Hognin 5b, Hognin 5b, Hognin 5c, Hognin 2	Venom gland	Spain
>HOGRS_DN64181_c0_g1_i3	1296365	Hogna radiata	Wolf spider	Hognin 5b, Hognin 7a, Hognin 7a	Venom gland	Spain
>HOGRS_DN64181_c0_g1_i2	1296365	Hogna radiata	Wolf spider	Hognin 5b, Hognin 5b, Hognin 5c, Hognin 7a, Hognin 2	Venom gland	Spain
>HOGRS_DN64181_c0_g1_i1	1296365	Hogna radiata	Wolf spider	Hognin 5b, Hognin 5c, Hognin 7a, Hognin 2	Venom gland	Spain
>HOGRS_DN74716_c3_g1_i1	1296365	Hogna radiata	Wolf spider	Lycosin 2e_v1	Venom gland	Spain
>HOGRS_DN56991_c0_g2_i1	1296365	Hogna radiata	Wolf spider	Lycosin 2e_v2	Venom gland	Spain
>HOGRS_DN74716_c3_g8_i1	1296365	Hogna radiata	Wolf spider	Lycosin 2e_v3	Venom gland	Spain
>HOGRS_DN70858_c1_g2_i1	1296365	Hogna radiata	Wolf spider	Lycosin 4w, Lycosin 4v, Hognin 1, Lycosin 8c	Venom gland	Spain
>HOGRS_DN68219_c3_g6_i4	1296365	Hogna radiata	Wolf spider	Hognin 6g	Venom gland	Spain

## Sheet: HOGRS
ID	description	tissue_type	Assembly method	Sequencing-Technology	Signal P	aa_sig	aa_sig partial	aa_propeptide	aa_propeptide partial	aa_mature 1	aa_mature 1 partial	PTM C-term amidation	linker_1	linker_1 partial	aa_mature 2	aa_mature 2 partial	PTM C-term amidation	linker_2	linker_2 partial	aa_mature 3	aa_mature 3 partial	PTM C-term amidation	linker_3	linker_3 partial	aa_mature 4	aa_mature 4 partial	PTM C-term amidation	linker_4	linker_4 partial	aa_mature 5	aa_mature 5 partial	PTM C-term amidation	linker_5	linker_5 partial	aa_mature 6	aa_mature 6 partial	PTM C-term amidation	linker_6	linker_6 partial	aa_mature 7	aa_mature 7 partial	PTM C-term amidation	sample_alias	nt_full
Hog 6a**	Hognin 6a**	venom gland	Trinity 2.1.1	Illumina 3000	SignalP_5.0	MNYSKISLLLLVALACFITGSADA	0	SKKEFQENREETLSTNQDESAR	0	KEAKKTVSSKLPEDVVNSLIGTNELPLSILSANNNDEAR	0				IWGVMLPDLVRRKLKQRLG	0	Glutamic acid 1-amide	RSELTPGSLEANSDNEAR	0	SLLGLLDHVTSKVGQTVGLL	0		RSELTPESLAANTQNEAR	0	SLLGLLDLVKSKIGQTGLL	0		RNELTGNNEAR	0	SLLGLLDH	1												>HOGRS_DN68219_c3_g2_i1	ATGAATTACTCCAAAATTTCTTTGCTGCTCTTGGTAGCATTGGCATGCTTCATAACAGGCTCCGCTGATGCATCAAAGAAAGAGTTTCAAGAAAATCGTGAAGAAACGCTTTCTACAAATCAGGATGAATCCGCAAGGAAGGAAGCAAAAAAAACCGTGTCATCGAAACTACCGGAAGATGTTGTTAACAGTTTGATTGGAACAAATGAATTGCCCCTTTCAATCCTCTCTGCAAATAATAACGATGAAGCGCGGATCTGGGGTGTCATGTTACCTGATCTCGTTAGACGAAAACTGAAGCAGAGATTGGGAAGAAGTGAATTGACACCTGGAAGCCTCGAAGCAAATAGCGACAATGAAGCACGGTCATTACTTGGTTTATTAGATCATGTAACGAGT…
Hog 4a	Hognin 4a														IWGVMLPDLVRRKLKQRLG	0	Glutamic acid 1-amide
Geo 2h	Geolycosin 2h																			SLLGLLDHVTSKVGQTVGLL	0
Geo 1n	Geolycosin 1n																								SLLGLLDLVKSKIGQTGLL	0
Geo 1l	Geolycosin 1l	venom gland	Trinity 2.1.1	Illumina 3000						GLLDLVKSKVGQTGLL	1		RNELTGNNEAR	0	SLFGLLDLVKSKVGQTGLL	0		RSELTPRSHAANSNNEAR	0	SLFGLLDLVKNTVGQTGLL	0		RNELASDNEAR	0	SLFGLLDLVKNTVGQTGLL	0		RNELAS	1														>HOGRS_DN60956_c1_g1_i2	GGTTTATTGGATCTCGTAAAGAGCAAAGTTGGCCAAACCGGACTTTTAAGAAATGAACTGACCGGCAACAATGAAGCACGGTCACTATTTGGTTTATTAGATCTCGTAAAGAGTAAAGTAGGACAAACAGGACTTTTAAGAAGTGAATTGACTCCACGAAGCCACGCGGCAAATAGCAACAACGAAGCACGATCGCTATTCGGTTTATTGGATCTCGTAAAGAATACAGTTGGCCAAACCGGGCTTTTAAGAAATGAACTGGCTAGCGACAATGAAGCACGATCGCTATTTGGTTTATTGGATCTCGTAAAGAATACAGTTGGCCAAACCGGGCTTTTAAGAAATGAACTGGCTAGC
Geo 1k	Geolycosin 1k																			SLFGLLDLVKNTVGQTGLL	0
Geo 1k	Geolycosin 1k																								SLFGLLDLVKNTVGQTGLL	0
Hog 6d	Hognin 6d	venom gland	Trinity 2.1.1	Illumina 3000				IFFIPRTLSTNQDESAR	1	KEAKKPTSSKLPEALIKSLVG	0	Glutamic acid 1-amide	RNELPLSILSANEDAPFSLSAVE	1																													>HOGRS_DN68219_c3_g10_i1	ATTTTTTTTATTCCTAGAACACTTTCTACAAATCAGGATGAATCCGCAAGGAAGGAAGCAAAAAAACCCACGTCATCGAAACTACCAGAAGCTCTTATTAAAAGTTTGGTTGGAAGAAATGAATTGCCCCTTTCAATCCTCTCTGCAAACGAGGATGCACCCTTCAGTCTCTCTGCAGTTGAG
Geo 1k	Geolycosin 1k	venom gland	Trinity 2.1.1	Illumina 3000						L	1		RNELASDNEAR	0	SLFGLLDLVKNTVGQTGLL	0		RNELASDNEAR	0	SLFGLLDLVKNTVGQTGLL	0		RNELAS	1																			>HOGRS_DN60956_c1_g3_i1	TTAAGAAATGAACTGGCTAGCGACAATGAAGCACGATCGCTATTTGGTTTATTGGATCTCGTAAAGAATACAGTTGGCCAAACCGGGCTTTTAAGAAATGAACTGGCTAGCGACAATGAAGCACGATCGCTATTTGGTTTATTGGATCTCGTAAAGAATACAGTTGGCCAAACCGGGCTTTTAAGAAATGAACTGGCTAGC
Geo 1k	Geolycosin 1k																			SLFGLLDLVKNTVGQTGLL	0
Geo 1k	Geolycosin 1k	venom gland	Trinity 2.1.1	Illumina 3000						GLLDLVKNTVGQTGLL	1		RNELASDNEAR	0	SLFGLLDLVKNTVGQTGLL	0		RNELASDNEAR	0	SLFGLLDLVKNTVGQTGLL	0		RNELAS	1																			>HOGRS_DN60956_c1_g1_i1	GGTTTATTGGATCTCGTAAAGAATACAGTTGGCCAAACCGGGCTTTTAAGAAATGAACTGGCTAGCGACAATGAAGCACGATCGCTATTTGGTTTATTGGATCTCGTAAAGAATACAGTTGGCCAAACCGGGCTTTTAAGAAATGAACTGGCTAGCGACAATGAAGCACGATCGCTATTTGGTTTATTGGATCTCGTAAAGAATACAGTTGGCCAAACCGGGCTTTTAAGAAATGAACTGGCTAGC
Geo 1k	Geolycosin 1k																			SLFGLLDLVKNTVGQTGLL	0
Geo 1k	Geolycosin 1k	venom gland	Trinity 2.1.1	Illumina 3000						GLLDLVKNTVGQTGLL	1		RNELASDNEAR	0	SLFGLLDLVKNTVGQTGLL	0		RNELASDNEAR	0	SLFGLLDLVK	1																						>HOGRS_DN60956_c1_g2_i1	GGTTTATTGGATCTCGTAAAGAATACAGTTGGCCAAACCGGGCTTTTAAGAAATGAACTGGCTAGCGACAATGAAGCACGATCGCTATTTGGTTTATTGGATCTCGTAAAGAATACAGTTGGCCAAACCGGGCTTTTAAGAAATGAACTGGCTAGCGACAATGAAGCACGATCGCTATTTGGTTTATTGGATCTCGTAAAG
Geo 1k	Geolycosin 1k	venom gland	Trinity 2.1.1	Illumina 3000									ELASGNEAR	1	SLFGLLDLVKNTVGQTGLL	0		RNELIPGSLTEIGDNEAR	0	SLLGLLDLVKSKVGQTGLL	0		RNEPTPGKFAAR	0	IKNIIDALKKKLGGKLG	0	Glutamic acid 1-amide	RNELLPX	1														>HOGRS_DN56011_c0_g1_i1	GAACTGGCTAGCGGCAATGAAGCACGATCGCTATTTGGTTTATTGGATCTCGTAAAGAATACAGTTGGCCAAACCGGGCTTTTAAGAAATGAATTAATACCTGGAAGCCTTACTGAAATCGGTGACAATGAAGCGCGGTCGCTGTTAGGTTTATTGGATCTTGTGAAGAGTAAAGTCGGCCAAACTGGCCTTTTAAGAAATGAACCGACACCTGGAAAATTCGCTGCAAGAATCAAAAATATTATTGATGCCCTAAAGAAAAAATTAGGCGGAAAGCTGGGAAGAAACGAACTGCTTCCTTGA
Geo 1m	Geolycosin 1m																			SLLGLLDLVKSKVGQTGLL	0
Hog 8	Hognin 8																								IKNIIDALKKKLGGKLG	0	Glutamic acid 1-amide
Geo 1m	Geolycosin 1m	venom gland	Trinity 2.1.1	Illumina 3000									R	1	SLLGLLDLVKSKVGQTGLL	0		RNELTSDNKAR	0	SLLGLLDLVKSKVGQTGLL	0		RNELTSDNKAR	0	SLLGLL	1																	>HOGRS_DN60956_c0_g1_i1	CGGTCACTTCTTGGTTTATTGGATCTCGTAAAGAGTAAAGTTGGCCAAACTGGGCTTTTAAGAAATGAATTGACTAGCGACAATAAAGCACGGTCACTTCTTGGTTTATTGGATCTCGTAAAGAGTAAAGTTGGCCAAACTGGGCTTTTAAGAAATGAATTGACTAGCGACAATAAAGCACGGTCACTTCTTGGTTTATTG
Geo 1m	Geolycosin 1m																			SLLGLLDLVKSKVGQTGLL	0
Geo 1m	Geolycosin 1m	venom gland	Trinity 2.1.1	Illumina 3000									NNEAR	1	SLLGLLDLVKSKVGQTGLL	0		RNELTSDNKAR	0	SLLGLLDLVKSKVGQTGLL	0		RNEAR	0	SLLGLLDLVKSKVGQTGLL	0		RNELTSDNKAR	0	SLLGLL	1												>HOGRS_DN60956_c0_g2_i2	AACAATGAAGCACGGTCTTTACTTGGTTTATTAGATCTTGTAAAGAGTAAAGTTGGTCAAACTGGGCTTTTAAGAAATGAATTGACTAGCGACAATAAAGCACGGTCACTTCTTGGTTTATTGGATCTCGTAAAGAGTAAAGTTGGCCAAACTGGGCTTTTAAGAAATGAAGCCCGGTCACTTCTTGGTTTATTGGATCTCGTAAAGAGTAAAGTTGGCCAAACTGGGCTTTTAAGAAATGAATTGACTAGCGACAATAAAGCACGGTCACTTCTTGGTTTATTG
Geo 1m	Geolycosin 1m																			SLLGLLDLVKSKVGQTGLL	0
Geo 1m	Geolycosin 1m																								SLLGLLDLVKSKVGQTGLL	0
Geo 1m	Geolycosin 1m	venom gland	Trinity 2.1.1	Illumina 3000									R	1	SLLGLLDLVKSKVGQTGLL	0		RNELTSDNKAR	0	SLLGLLDLVKSKVGQTGLL	0		RNEAR	0	SLLGLLDLVKSKVGQTGLL	0		RNELTSDNKAR	0	SLLGLL	1												>HOGRS_DN60956_c0_g2_i1	CGGTCACTTCTTGGTTTATTGGATCTCGTAAAGAGTAAAGTTGGCCAAACTGGGCTTTTAAGAAATGAATTGACTAGCGACAATAAAGCACGGTCACTTCTTGGTTTATTGGATCTCGTAAAGAGTAAAGTTGGCCAAACTGGGCTTTTAAGAAATGAAGCCCGGTCACTTCTTGGTTTATTGGATCTCGTAAAGAGTAAAGTTGGCCAAACTGGGCTTTTAAGAAATGAATTGACTAGCGACAATAAAGCACGGTCACTTCTTGGTTTATTG
Geo 1m	Geolycosin 1m																			SLLGLLDLVKSKVGQTGLL	0
Geo 1m	Geolycosin 1m																								SLLGLLDLVKSKVGQTGLL	0
Lyc 4d	Lycosin 4d	venom gland	Trinity 2.1.1	Illumina 3000	SignalP_5.0	MNYTIISFLLLVALTCTTA	0	RSVDAAEEKVQEIREETSNEDAPFSLSANDDEEAR	0	SKWKAFLAKMKEIAAETLG	0	Glutamic acid 1-amide	REESLSADEDEEAR	0	GRLQVFLAKMKEIAAQTLG	0	Glutamic acid 1-amide	REENLFANEEER	0	VIWLPALKFLASHIAMEQLSKLG	0	Glutamic acid 1-amide	RNEQTPEEAR	0	IWLTALKFIGKNLGKHLA	1																	>HOGRS_DN68219_c3_g6_i3	ATGAATTATACCATAATTTCTTTCTTGCTGTTGGTAGCATTGACGTGCACCACAGCGCGATCAGTTGATGCAGCAGAGGAAAAGGTTCAAGAAATTCGTGAAGAAACATCAAACGAGGATGCACCCTTCAGTCTCTCTGCTAATGACGATGAAGAAGCGAGAAGCAAATGGAAAGCTTTCCTTGCAAAAATGAAAGAAATTGCTGCAGAAACCCTTGGAAGAGAGGAAAGCCTCTCTGCAGATGAGGATGAAGAAGCGAGGGGTAGATTGCAAGTTTTCCTTGCGAAAATGAAAGAAATTGCTGCACAAACCCTTGGAAGAGAAGAAAATCTCTTTGCAAATGAAGAGGAAAGGGTTATCTGGTTACCAGCATTGAAATTTTTAGCCTCACACATTGCG…
Lyc 4s	Lycosin 4s														GRLQVFLAKMKEIAAQTLG	0	Glutamic acid 1-amide
Lyc 5a	Lycosin 5a																			VIWLPALKFLASHIAMEQLSKLG	0	Glutamic acid 1-amide
Lyc 4b	Lycosin 4b	venom gland	Trinity 2.1.1	Illumina 3000						AFLAKMKEIAAETLG	1	Glutamic acid 1-amide	REESLSADEDEEAR	0	GRLQAFLAKMKEIAAQTLG	0	Glutamic acid 1-amide	REENLFANEEER	0	VIWLPALKFLASHIAMEQLSKLG	0	Glutamic acid 1-amide	RNEQTPEEAR	0	IWLTALKFIGKNLGKHLA	1																	>HOGRS_DN68219_c3_g4_i1	GCTTTCCTTGCAAAAATGAAAGAAATTGCTGCAGAAACCCTTGGAAGAGAGGAAAGCCTCTCTGCAGATGAGGATGAAGAAGCGAGGGGTAGATTGCAAGCTTTCCTTGCAAAAATGAAAGAAATTGCTGCACAAACCCTTGGAAGAGAAGAAAATCTCTTTGCAAATGAAGAGGAAAGGGTTATCTGGTTACCAGCATTGAAATTTTTAGCCTCACACATTGCGATGGAGCAGCTTTCAAAGCTTGGAAGAAATGAACAGACACCTGAAGAGGCAAGAATCTGGTTAACAGCATTGAAATTTATAGGAAAGAACCTCGGAAAACACCTCGCC
Lyc 5a	Lycosin 5a																			VIWLPALKFLASHIAMEQLSKLG	0	Glutamic acid 1-amide
Lyc 4d	Lycosin 4d	venom gland	Trinity 2.1.1	Illumina 3000	SignalP_5.0	MNYTIISFLLLVALTCTTA	0	RSVDAAEEKVQEIREETSNEDAPFSLSANDDEEAR	0	SKWKAFLAKMKEIAAETLG	0	Glutamic acid 1-amide	REESLSADEDEEAR	0	GRLQVFLAKMKEIAAKTLG	0	Glutamic acid 1-amide	REENLFANEEER	0	VIWLPALKFLASHIAMEQLSKLG	0	Glutamic acid 1-amide	RNEQTPEEAR	0	IWLTALKFIGKNLGKHLA	1																	>HOGRS_DN68219_c3_g6_i2	ATGAATTATACCATAATTTCTTTCTTGCTGTTGGTAGCATTGACGTGCACCACAGCGCGATCAGTTGATGCAGCAGAGGAAAAGGTTCAAGAAATTCGTGAAGAAACATCAAACGAGGATGCACCCTTCAGTCTCTCTGCTAATGACGATGAAGAAGCGAGAAGCAAATGGAAAGCTTTCCTTGCAAAAATGAAAGAAATTGCTGCAGAAACCCTTGGAAGAGAGGAAAGCCTCTCTGCAGATGAGGATGAAGAAGCGAGGGGTAGATTGCAAGTTTTCCTTGCGAAAATGAAAGAAATTGCTGCAAAAACCCTTGGAAGAGAGGAAAATCTCTTTGCAAATGAAGAGGAAAGGGTTATCTGGTTACCAGCATTGAAATTTTTAGCCTCACACATTGCG…
Lyc 4c	Lycosin 4c														GRLQVFLAKMKEIAAKTLG	0	Glutamic acid 1-amide
Lyc 5a	Lycosin 5a																			VIWLPALKFLASHIAMEQLSKLG	0	Glutamic acid 1-amide
Lyc 4t	Lycosin 4t	venom gland	Trinity 2.1.1	Illumina 3000									NEDAPFSLSAVEDEEAR	1	NKWQAFLAKMKEIAGEALG	0	Glutamic acid 1-amide	RKESLSANEDEEAR	0	GRLQAFLAKMKEIAAETLG	0	Glutamic acid 1-amide	REESLSADEDEEAR	0	GRLQ	1																	>HOGRS_DN68219_c3_g8_i2	AACGAGGATGCACCCTTCAGTCTCTCTGCAGTTGAGGATGAAGAAGCGAGGAATAAATGGCAGGCTTTCCTTGCAAAAATGAAAGAAATTGCTGGTGAAGCCCTTGGAAGGAAAGAAAGCCTCTCTGCAAATGAGGATGAAGAAGCGAGGGGTAGATTGCAAGCTTTCCTTGCAAAAATGAAAGAAATTGCTGCAGAAACCCTTGGAAGAGAGGAAAGCCTCTCTGCAGATGAGGATGAAGAAGCGAGGGGTAGATTGCAA
Lyc 4u	Lycosin 4u																			GRLQAFLAKMKEIAAETLG	0	Glutamic acid 1-amide
Lyc 4t	Lycosin 4t	venom gland	Trinity 2.1.1	Illumina 3000									NEDAPFSLSAVEDEEAR	1	NKWQAFLAKMKEIAGEALG	0	Glutamic acid 1-amide	RKESLSANEDEEAR	0	GRLQAFLAKMKEIAAQTLG	0	Glutamic acid 1-amide	REENLFANEDEEAR	0	GRLQAF	1																	>HOGRS_DN68219_c3_g8_i1	AACGAGGATGCACCCTTCAGTCTCTCTGCAGTTGAGGATGAAGAAGCGAGGAATAAATGGCAGGCTTTCCTTGCAAAAATGAAAGAAATTGCTGGTGAAGCCCTTGGAAGGAAAGAAAGCCTCTCTGCAAATGAGGATGAAGAAGCGAGGGGTAGATTGCAAGCTTTCCTTGCAAAAATGAAAGAAATTGCTGCACAAACCCTTGGAAGGGAAGAAAATCTCTTTGCAAATGAGGATGAAGAAGCAAGGGGTAGATTGCAAGCTTTC
Lyc 4b	Lycosin 4b																			GRLQAFLAKMKEIAAQTLG	0	Glutamic acid 1-amide
Lyc 1a	Lycosin 1a	venom gland	Trinity 2.1.1	Illumina 3000									EEAR	1	IWLTALKFLGKNLGKHLAKQQLAKLG	0	Glutamic acid 1-amide	RSEDISESLSAEDEEEAR	0	IWLTALKFLGKNLGKHLAKQQLSKLG	0	Glutamic acid 1-amide	RNEDIPESLSAED	1																			>HOGRS_DN73377_c5_g4_i1	GAAGAAGCAAGAATCTGGTTAACAGCATTGAAATTTTTAGGCAAAAACCTCGGTAAACACCTCGCAAAACAGCAGCTTGCAAAGCTTGGAAGAAGTGAAGACATCTCTGAAAGCCTGTCTGCAGAGGATGAAGAAGAAGCAAGAATCTGGTTAACTGCATTGAAATTTTTAGGAAAAAATCTCGGAAAACACCTTGCAAAACAACAGCTTTCAAAACTTGGAAGAAATGAAGACATACCTGAAAGCCTGTCTGCAGAGGAT
Lyc 1c	Lycosin 1c																			IWLTALKFLGKNLGKHLAKQQLSKLG	0	Glutamic acid 1-amide
Lyc 1c	Lycosin 1c	venom gland	Trinity 2.1.1	Illumina 3000						ALKFLGKNLGKHLAKQQLAKLG	1	Glutamic acid 1-amide	RSEDISESLSAEDEEEAR	0	IWLTALKFLGKNLGKHLAKQQLSKLG	0	Glutamic acid 1-amide	RNEDIPESLSAED	1																								>HOGRS_DN73377_c5_g2_i1	GCATTGAAATTTTTAGGTAAAAACCTCGGAAAACACCTCGCAAAACAGCAGCTTGCAAAGCTTGGAAGAAGTGAAGACATCTCTGAAAGCCTGTCTGCAGAGGATGAAGAAGAAGCAAGAATCTGGTTAACTGCATTGAAATTTTTAGGAAAAAATCTCGGAAAACACCTTGCAAAACAACAGCTTTCAAAACTTGGAAGAAATGAAGACATACCTGAAAGCCTGTCTGCAGAGGAT
Lyc 1c	Lycosin 1c	venom gland	Trinity 2.1.1	Illumina 3000									EEAR	1	IWLTALKFLGKNLGKHLAKQQLSKLG	0	Glutamic acid 1-amide	RNEDIPESLSAEDEEEAR	0	IWLTALKFLGKNLGKHLAKQQLSKLG	0	Glutamic acid 1-amide	RNEDIPESLSAED	1																			>HOGRS_DN73377_c5_g8_i1	GAAGAAGCAAGAATCTGGTTAACTGCATTGAAATTTTTAGGAAAAAATCTCGGAAAACACCTTGCAAAACAACAGCTTTCAAAACTTGGAAGAAATGAAGACATACCTGAAAGCCTGTCTGCAGAGGATGAAGAAGAAGCAAGAATCTGGTTAACTGCATTGAAATTTTTAGGAAAAAATCTCGGAAAACACCTTGCAAAACAACAGCTTTCAAAACTTGGAAGAAATGAAGACATACCTGAAAGCCTGTCTGCAGAGGAT
Lyc 1c	Lycosin 1c																			IWLTALKFLGKNLGKHLAKQQLSKLG	0	Glutamic acid 1-amide
Lyc 1c	Lycosin 1c	venom gland	Trinity 2.1.1	Illumina 3000									EEAR	1	IWLTALKFLGKNLGKHLAKQQLSKLG	0	Glutamic acid 1-amide	RNEDIPESLSAEDEEEAR	0	IWLTALKFLGKNLGKHLAKQQLAKLG	0	Glutamic acid 1-amide	RSED	1																			>HOGRS_DN73377_c5_g7_i1	GAAGAAGCAAGAATCTGGTTAACTGCATTGAAATTTTTAGGAAAAAATCTCGGAAAACACCTTGCAAAACAACAGCTTTCAAAACTTGGAAGAAATGAAGACATACCTGAAAGCCTGTCTGCAGAGGATGAAGAAGAAGCAAGAATCTGGTTAACAGCATTGAAATTTTTAGGTAAAAACCTCGGAAAACACCTCGCAAAACAACAGCTTGCAAAGCTTGGAAGAAGTGAAGAC
Lyc 1a	Lycosin 1a																			IWLTALKFLGKNLGKHLAKQQLAKLG	0	Glutamic acid 1-amide
Lyc 1c	Lycosin 1c	venom gland	Trinity 2.1.1	Illumina 3000									EEAR	1	IWLTALKFLGKNLGKHLAKQQLSKLG	0	Glutamic acid 1-amide	RNEDIPESLSAEDEEEAR	0	IWLTALKFLGKNLGKHLAKQQLAKLG	0	Glutamic acid 1-amide	RSEDISESLSAED	1																			>HOGRS_DN73377_c5_g5_i1	GAAGAAGCAAGAATCTGGTTAACTGCATTGAAATTTTTAGGAAAAAATCTCGGAAAACACCTTGCAAAACAACAGCTTTCAAAACTTGGAAGAAATGAAGACATACCTGAAAGCCTGTCTGCAGAGGATGAAGAAGAAGCAAGAATCTGGTTAACAGCATTGAAATTTTTAGGTAAAAACCTCGGAAAACACCTCGCAAAACAGCAGCTTGCAAAGCTTGGAAGAAGTGAAGACATCTCTGAAAGCCTGTCTGCAGAGGAT
Lyc 1a	Lycosin 1a																			IWLTALKFLGKNLGKHLAKQQLAKLG	0	Glutamic acid 1-amide
Lyc 1c	Lycosin 1c	venom gland	Trinity 2.1.1	Illumina 3000						HLAKQQLSKLG	1	Glutamic acid 1-amide	RNEEISESLSAEDEEEAR	0	IWLTALKFLGKNLGKHLAKQQLSKLG	0	Glutamic acid 1-amide	RNEDIPESLSAEDEEEAR	0	IW	1																						>HOGRS_DN73377_c5_g10_i1	CACCTCGCAAAACAGCAGCTTTCAAAGCTTGGAAGAAATGAAGAGATATCTGAAAGCCTGTCTGCAGAGGACGAAGAAGAAGCAAGAATCTGGTTAACTGCATTGAAATTTTTAGGAAAAAATCTCGGAAAACACCTTGCAAAACAACAGCTTTCAAAACTTGGAAGAAATGAAGACATACCTGAAAGCCTGTCTGCAGAGGATGAAGAAGAAGCAAGAATCTGG
Lyc 1c	Lycosin 1c	venom gland	Trinity 2.1.1	Illumina 3000						HLAKQQLSKLG	1	Glutamic acid 1-amide	RNEEISESLSAEDEEEAR	0	IWLTALKFLGKNLGKHLAKQQLSKLG	0	Glutamic acid 1-amide	RNEEISESLSAEDEEEAR	0	IW	1																						>HOGRS_DN73377_c5_g11_i1	CACCTCGCAAAACAGCAGCTTTCAAAGCTTGGAAGAAATGAAGAGATATCTGAAAGCCTGTCTGCAGAGGACGAAGAAGAAGCAAGAATCTGGTTAACAGCATTGAAATTTTTAGGTAAAAACCTCGGAAAACACCTCGCAAAACAGCAGCTTTCAAAGCTTGGAAGAAATGAAGAGATATCTGAAAGCCTGTCTGCAGAGGACGAAGAAGAAGCAAGAATCTGG
Lyc 1a	Lycosin 1a	venom gland	Trinity 2.1.1	Illumina 3000									RSEDISENLSANDDEEAR	0	IWLTALKFLGKNLGKHLAKQQLAKLG	0	Glutamic acid 1-amide	RSEGISENLPANDDEEAR	0	IWLTALKFLGKNLGKHLAKQQLSKLG	0	Glutamic acid 1-amide	RNEEISESLSAEDEEEAR	0	IW	1																	>HOGRS_DN73377_c5_g6_i1	AGAAGTGAAGACATCTCTGAAAACCTGTCTGCAAATGACGATGAAGAAGCAAGAATCTGGTTAACAGCATTGAAATTTTTAGGTAAAAACCTCGGAAAACACCTCGCAAAACAGCAGCTCGCAAAGCTTGGAAGAAGTGAAGGCATTTCTGAAAACCTGCCTGCAAATGACGATGAAGAAGCAAGAATCTGGTTAACAGCATTGAAATTTTTAGGTAAAAACCTCGGAAAACACCTCGCAAAACAGCAGCTTTCAAAGCTTGGAAGAAATGAAGAGATATCTGAAAGCCTGTCTGCAGAGGACGAAGAAGAAGCAAGAATCTGG
Lyc 1c	Lycosin 1c																			IWLTALKFLGKNLGKHLAKQQLSKLG	0	Glutamic acid 1-amide
Lyc 1a	Lycosin 1a	venom gland	Trinity 2.1.1	Illumina 3000						KLG	1	Glutamic acid 1-amide	RSEDISENLSANDDEEAR	0	IWLTALKFLGKNLGKHLAKQQLAKLG	0	Glutamic acid 1-amide	RSEGISENLPANDDEEAR	0	IWLTALKFLGKNLGKHLAKQQLSKLG	0	Glutamic acid 1-amide	RNEEISESLSAEDEEEAR	0	IW	1																	>HOGRS_DN73377_c5_g9_i1	AAGCTTGGAAGAAGTGAAGACATCTCTGAAAACCTGTCTGCAAATGACGATGAAGAAGCAAGAATCTGGTTAACAGCATTGAAATTTTTAGGTAAAAACCTCGGAAAACACCTCGCAAAACAGCAGCTCGCAAAGCTTGGAAGAAGTGAAGGCATCTCTGAAAACCTGCCTGCAAATGACGATGAAGAAGCAAGAATCTGGTTAACAGCATTGAAATTTTTAGGTAAAAACCTCGGAAAACACCTCGCAAAACAGCAGCTTTCAAAGCTTGGAAGAAATGAAGAGATATCTGAAAGCCTGTCTGCAGAGGACGAAGAAGAAGCAAGAATCTGG
Lyc 1c	Lycosin 1c																			IWLTALKFLGKNLGKHLAKQQLSKLG	0	Glutamic acid 1-amide
Lyc 1a	Lycosin 1a	venom gland	Trinity 2.1.1	Illumina 3000						HLAKQQLSKLG	1	Glutamic acid 1-amide	RNEEISESLSAEDEEEAR	0	IWLTALKFLGKNLGKHLAKQQLAKLG	0	Glutamic acid 1-amide	RSEDISESLSAED	1																								>HOGRS_DN73377_c5_g3_i1	CACCTCGCAAAACAGCAGCTTTCAAAGCTTGGAAGAAATGAAGAGATATCTGAAAGCCTGTCTGCAGAGGACGAAGAAGAAGCAAGAATCTGGTTAACAGCATTGAAATTTTTAGGCAAAAACCTCGGTAAACACCTCGCAAAACAGCAGCTTGCAAAGCTTGGAAGAAGTGAAGACATCTCTGAAAGCCTGTCTGCAGAGGAT
Lyc 1a	Lycosin 1a	venom gland	Trinity 2.1.1	Illumina 3000						HLAKQQLSKLG	1	Glutamic acid 1-amide	RNEEISESLSAEDEEEAR	0	IWLTALKFLGKNLGKHLAKQQLAKLG	0	Glutamic acid 1-amide	RSEDISENLSAN	1																								>HOGRS_DN73377_c5_g1_i1	CACCTCGCAAAACAGCAGCTTTCAAAGCTTGGAAGAAATGAAGAGATATCTGAAAGCCTGTCTGCAGAGGACGAAGAAGAAGCAAGAATCTGGTTAACAGCATTGAAATTTTTAGGCAAAAACCTCGGTAAACACCTCGCAAAACAGCAGCTTGCAAAGCTTGGAAGAAGTGAAGACATCTCTGAAAACCTGTCTGCAAAT
Lyc 1d	Lycosin 1d	venom gland	Trinity 2.1.1	Illumina 3000									ANDDEEAR	1	IWLTALKFIGKNLGKHLAKQQLSKLG	0	Glutamic acid 1-amide	RNEETPESFSADEDEER	0	AFSGKKLAALLRKYYAIYKAKAAG	0	Glutamic acid 1-amide	RNEQTHSTVSANDDEEAR	0	KIKWFKTMKSIAKFIAKEQMKKHLGGEKX	0																	>HOGRS_DN74716_c3_g5_i1	GCAAATGACGATGAAGAAGCAAGAATCTGGTTAACAGCTTTGAAATTTATAGGAAAGAACCTCGGAAAACACCTGGCGAAACAGCAACTTTCAAAGCTTGGAAGAAATGAAGAGACACCTGAAAGCTTTTCTGCAGATGAAGATGAAGAGAGGGCGTTTTCAGGAAAAAAATTAGCTGCTTTACTAAGAAAATATTATGCAATTTATAAAGCAAAAGCTGCTGGAAGAAATGAACAGACACATTCAACCGTCTCAGCAAATGATGATGAGGAAGCAAGGAAAATTAAGTGGTTTAAGACAATGAAATCTATAGCAAAATTCATCGCGAAAGAACAAATGAAAAAACATCTTGGGGGCGAGAAATAA
Hog 3a	Hognin 3a																			AFSGKKLAALLRKYYAIYKAKAAG	0	Glutamic acid 1-amide
Lyc 2e	Lycosin 2e																								KIKWFKTMKSIAKFIAKEQMKKHLGGEKX	0
Lyc 1d	Lycosin 1d	venom gland	Trinity 2.1.1	Illumina 3000									ANDDEEAR	1	IWLTALKFIGKNLGKHLAKQQLSKLG	0	Glutamic acid 1-amide	RNEETPESFSADEDEER	0	AFSGKKLAALLRKYYAIYKAKAAG	0	Glutamic acid 1-amide	RNEQTLSTVSANDDEEAR	0	KIKWFKTMKSIAKFIAKEQMKKHLGGEKX	0																	>HOGRS_DN74716_c3_g7_i1	GCAAATGACGATGAAGAAGCAAGAATCTGGTTAACAGCTTTGAAATTTATAGGAAAGAACCTCGGAAAACACCTGGCGAAACAGCAACTTTCAAAGCTTGGAAGAAATGAAGAGACACCTGAAAGCTTTTCTGCAGATGAAGATGAAGAGAGGGCGTTTTCAGGAAAAAAATTAGCTGCTTTACTAAGAAAATATTATGCAATTTATAAAGCAAAAGCTGCTGGAAGAAATGAACAGACACTTTCAACCGTCTCAGCAAATGATGATGAGGAAGCAAGGAAAATTAAGTGGTTTAAGACAATGAAATCTATAGCAAAATTCATCGCGAAAGAACAAATGAAAAAACATCTTGGGGGCGAGAAATAA
Hog 3a	Hognin 3a																			AFSGKKLAALLRKYYAIYKAKAAG	0	Glutamic acid 1-amide
Lyc 2e	Lycosin 2e																								KIKWFKTMKSIAKFIAKEQMKKHLGGEKX	0
Lyc 1d	Lycosin 1d	venom gland	Trinity 2.1.1	Illumina 3000									ANDDEEAR	1	IWLTALKFIGKNLGKHLAKQQLSKLG	0	Glutamic acid 1-amide	RNEETPESFSADEDEER	0	AFSGKKIAALLRKYYAIYKAKASG	0	Glutamic acid 1-amide	RNEQTLSTVSANDDEEAR	0	KIKWFKTMKSIAKFIAKEQMKKHLGGEKX	0																	>HOGRS_DN74716_c3_g4_i1	GCAAATGACGATGAAGAAGCAAGAATCTGGTTAACAGCTTTGAAATTTATAGGAAAGAACCTCGGAAAACACCTGGCGAAACAGCAACTTTCAAAGCTTGGAAGAAATGAAGAGACACCTGAAAGCTTTTCTGCAGATGAAGATGAAGAGAGGGCGTTTTCAGGAAAAAAAATAGCTGCTTTACTAAGAAAATATTATGCAATTTATAAAGCAAAAGCTTCTGGAAGAAATGAACAGACACTTTCAACCGTCTCAGCAAATGATGATGAGGAAGCAAGGAAAATTAAGTGGTTTAAGACAATGAAATCTATAGCAAAATTCATCGCGAAAGAACAAATGAAAAAACATCTTGGGGGCGAGAAATAA
Hog 3b	Hognin 3b																			AFSGKKIAALLRKYYAIYKAKASG	0	Glutamic acid 1-amide
Lyc 2e	Lycosin 2e																								KIKWFKTMKSIAKFIAKEQMKKHLGGEKX	0
Hog 6g	Hognin 6g	venom gland	Trinity 2.1.1	Illumina 3000	SignalP_5.0	MNYTIILFLLLVALACSTA	0	RSIDASEKEVQEIREETLSTNQDESAR	0	KGAKKVSSKLPEDVVNSLIG	0	Glutamic acid 1-amide	RNELP	1																													>HOGRS_DN68219_c3_g6_i5	ATGAATTATACCATAATTCTTTTCTTGCTGCTGGTAGCATTGGCATGCTCCACAGCACGGTCAATTGATGCATCAGAGAAAGAAGTTCAAGAAATTCGTGAAGAAACACTTTCTACAAATCAGGATGAATCCGCAAGGAAGGGAGCAAAAAAAGTGTCATCGAAACTACCGGAAGATGTTGTTAACAGTTTGATTGGAAGAAATGAATTGCCC
Hog 6f	Hognin 6f	venom gland	Trinity 2.1.1	Illumina 3000				NIYMFLFLDESEKEVQEIREETLSTNQDESAR	1	KGKKKVSSKLPEDVVNSLIG	0	Glutamic acid 1-amide																															>HOGRS_DN103696_c0_g1_i1	AACATATACATGTTTCTGTTTTTAGATGAATCAGAGAAAGAAGTTCAAGAAATTCGTGAAGAAACACTTTCTACAAATCAGGATGAATCCGCAAGGAAGGGAAAAAAAAAAGTGTCATCGAAACTACCGGAAGATGTTGTTAACAGTTTGATCGGA
Lyc 4b	Lycosin 4b	venom gland	Trinity 2.1.1	Illumina 3000						LAKMKEIAGQTLG	1	Glutamic acid 1-amide	REESLSANEDEEAR	0	GRLQAFLAKMKEIAAQTLG	0	Glutamic acid 1-amide	REENLSSNEDEEER	0	VVWLLPLKFLASHVA	1																						>HOGRS_DN68219_c3_g5_i3	CTTGCAAAAATGAAAGAAATTGCGGGTCAAACCCTTGGAAGGGAGGAAAGCCTCTCTGCAAATGAGGATGAAGAAGCGAGGGGTAGATTGCAAGCTTTCCTTGCAAAAATGAAAGAAATTGCTGCACAAACCCTTGGAAGGGAAGAAAATCTCTCTTCAAATGAGGATGAAGAAGAGAGAGTGGTCTGGTTACTGCCATTGAAATTTTTAGCATCACACGTCGCG
Lyc 4b	Lycosin 4b	venom gland	Trinity 2.1.1	Illumina 3000						LAKMKEIAGQTLG	1	Glutamic acid 1-amide	REESLSANEDEEAR	0	GRLQAFLAKMKEIAAQTLG	0	Glutamic acid 1-amide	REENLSSNEDEEER	0	VVWLLPLKFLASHVAMEQLSKLGSKISAKLGSNEENLSSNEDEEER	0				VVWLLPLKFLASHVA	1																	>HOGRS_DN68219_c3_g5_i1	CTTGCAAAAATGAAAGAAATTGCGGGTCAAACCCTTGGAAGGGAGGAAAGCCTCTCTGCAAATGAGGATGAAGAAGCGAGGGGTAGATTGCAAGCTTTCCTTGCAAAAATGAAAGAAATTGCTGCACAAACCCTTGGAAGGGAAGAAAATCTCTCTTCAAATGAGGATGAAGAAGAGAGAGTGGTCTGGTTACTGCCATTGAAATTTTTAGCATCACACGTCGCGATGGAACAACTTTCAAAGCTTGGATCCAAAATTTCAGCAAAACTTGGAAGCAATGAAGAAAATCTCTCTTCAAATGAAGATGAAGAAGAGAGAGTGGTCTGGTTACTGCCATTGAAATTTTTAGCATCACACGTCGCG
Hog 5a**	Hognin 5a**																			VVWLLPLKFLASHVAMEQLSKLGSKISAKLGSNEENLSSNEDEEER	0
Hog 5a**	Hognin 5a**	venom gland	Trinity 2.1.1	Illumina 3000						ASHVAMEQLSKLGSKISAKLGSNEENLSSNEDEEER	1				VVWLLPLKFLASHVAMEQLSKLGSKISAKLGSNEENLSSNEDEEER	0				VVWLLPLKFLASHVA	1																						>HOGRS_DN68219_c3_g5_i2	GCATCACACGTCGCGATGGAACAACTTTCAAAGCTTGGATCCAAAATTTCAGCAAAACTTGGAAGCAATGAAGAAAATCTCTCTTCAAATGAAGATGAAGAAGAGAGAGTGGTCTGGTTACTGCCATTGAAATTTTTAGCATCACACGTCGCGATGGAACAACTTTCAAAGCTTGGATCCAAAATTTCAGCAAAACTTGGAAGCAATGAAGAAAATCTCTCTTCAAATGAAGATGAAGAAGAGAGAGTGGTCTGGTTACTGCCATTGAAATTTTTAGCATCACACGTCGCG
Hog 5b	Hognin 5b	venom gland	Trinity 2.1.1	Illumina 3000						KLG	1	Glutamic acid 1-amide	RNEEIPEISANEDEEER	0	MVWLLPLKFLASHVAMEQLSKLGSKISAKLG	0	Glutamic acid 1-amide	RNEEIPEISANEDEEER	0	MVWLLPLKFLASHVAMEQLSKLGSKIGSKLG	0	Glutamic acid 1-amide	RNEETPVSFSADDDEEER	0	RGLGKIGALIKKAYGIYKAKAAAG	0	Glutamic acid 1-amide	RSEQTPETLSANDDEEAR	0	KIKWFKTMKSIAKFIAKE	1												>HOGRS_DN64181_c0_g1_i4	AAACTTGGAAGAAATGAAGAAATACCTGAAATCTCTGCAAATGAGGATGAAGAAGAAAGGATGGTTTGGTTGCTGCCATTGAAATTTTTAGCATCACACGTCGCGATGGAACAACTTTCAAAGCTTGGATCCAAAATTTCAGCAAAACTTGGAAGAAATGAAGAAATACCTGAAATCTCTGCAAATGAGGATGAAGAAGAAAGGATGGTTTGGTTGCTGCCATTGAAATTTTTAGCATCACACGTCGCGATGGAACAACTTTCAAAGCTTGGATCAAAAATTGGATCAAAACTTGGAAGAAATGAAGAAACACCTGTAAGCTTCTCTGCAGATGACGATGAAGAAGAAAGGAGGGGATTAGGAAAAATAGGTGCTTTAATAAAAAAAGCATATGGAATT…
Hog 5c	Hognin 5c																			MVWLLPLKFLASHVAMEQLSKLGSKIGSKLG	0	Glutamic acid 1-amide
Hog 2	Hognin 2																								RGLGKIGALIKKAYGIYKAKAAAG	0	Glutamic acid 1-amide
Hog 5b	Hognin 5b	venom gland	Trinity 2.1.1	Illumina 3000						KLG	1	Glutamic acid 1-amide	RNEEIPEISANEDEEER	0	MVWLLPLKFLASHVAMEQLSKLGSKISAKLG	0	Glutamic acid 1-amide	RNEEIPEISANEDEEER	0	MVWLLPLKFLASHVAMEQLSKLGSKISAKLG	0	Glutamic acid 1-amide	RNEEIPEISANEDEEER	0	MVWLLPLKFLASHVAMEQLSKLGSKIGSKLG	0	Glutamic acid 1-amide	RNEETPVSFSADDDEEER	0	RGLGKIGALIKKAYGIYKAKAAAG	0	Glutamic acid 1-amide	RSEQTPETLSANDDEEAR	0	KIKWFKTMKSIAKFIAKE	1							>HOGRS_DN64181_c0_g1_i5	AAACTTGGAAGAAATGAAGAAATACCTGAAATCTCTGCAAATGAGGATGAAGAAGAAAGGATGGTTTGGTTGCTGCCATTGAAATTTTTAGCATCACACGTCGCGATGGAACAACTTTCAAAGCTTGGATCCAAAATTTCAGCAAAACTTGGAAGAAATGAAGAAATACCTGAAATCTCTGCAAATGAGGATGAAGAAGAAAGGATGGTTTGGTTGCTGCCATTGAAATTTTTAGCATCACACGTCGCGATGGAGCAACTTTCAAAGCTTGGATCCAAAATTTCAGCAAAACTTGGAAGAAATGAAGAAATACCTGAAATCTCTGCAAATGAGGATGAAGAAGAAAGGATGGTTTGGTTGCTGCCATTGAAATTTTTAGCATCACACGTCGCGATGGAA…
Hog 5b	Hognin 5b																			MVWLLPLKFLASHVAMEQLSKLGSKISAKLG	0	Glutamic acid 1-amide
Hog 5c	Hognin 5c																								MVWLLPLKFLASHVAMEQLSKLGSKIGSKLG	0	Glutamic acid 1-amide
Hog 2	Hognin 2																													RGLGKIGALIKKAYGIYKAKAAAG	0	Glutamic acid 1-amide
Hog 5b	Hognin 5b	venom gland	Trinity 2.1.1	Illumina 3000						KLG	1	Glutamic acid 1-amide	RNEEIPEISANEDEEER	0	MVWLLPLKFLASHVAMEQLSKLGSKISAKLG	0	Glutamic acid 1-amide	RNEETPVSFSADDDEER	0	AVLAGFRKKLAALFKKAYAIYKAKAAG	0	Glutamic acid 1-amide	RNEETPGSFSADDDEER	0	AVLAGFRKKLAALFKKAYAIYKAKAAG	0	Glutamic acid 1-amide	RNE	1														>HOGRS_DN64181_c0_g1_i3	AAACTTGGAAGAAATGAAGAAATACCTGAAATCTCTGCAAATGAGGATGAAGAAGAAAGGATGGTTTGGTTGCTGCCATTGAAATTTTTAGCATCACACGTCGCGATGGAACAACTTTCAAAGCTTGGATCCAAAATTTCAGCAAAACTTGGAAGAAATGAAGAAACACCTGTAAGCTTCTCTGCAGATGACGATGAAGAGAGGGCGGTTTTAGCTGGTTTTAGAAAAAAACTAGCTGCTTTATTTAAAAAAGCATACGCAATTTATAAAGCAAAAGCTGCTGGAAGAAATGAAGAGACACCTGGAAGCTTCTCTGCAGATGACGATGAAGAGAGGGCGGTTTTAGCTGGTTTTAGAAAAAAACTAGCTGCTTTATTTAAAAAAGCATACGCAATTTAT…
Hog 7a	Hognin 7a																			AVLAGFRKKLAALFKKAYAIYKAKAAG	0	Glutamic acid 1-amide
Hog 7a	Hognin 7a																								AVLAGFRKKLAALFKKAYAIYKAKAAG	0	Glutamic acid 1-amide
Hog 5b	Hognin 5b	venom gland	Trinity 2.1.1	Illumina 3000						KLG	1	Glutamic acid 1-amide	RNEEIPEISANEDEEER	0	MVWLLPLKFLASHVAMEQLSKLGSKISAKLG	0	Glutamic acid 1-amide	RNEEIPEISANEDEEER	0	MVWLLPLKFLASHVAMEQLSKLGSKISAKLG	0	Glutamic acid 1-amide	RNEEIPEISANEDEEER	0	MVWLLPLKFLASHVAMEQLSKLGSKIGSKLG	0	Glutamic acid 1-amide	RNEETPVSFSADDDEER	0	AVLAGFRKKLAALFKKAYAIYKAKAAG	0	Glutamic acid 1-amide	RNEETPGSFSADDDEEER	0	RGLGKIGALIKKAYGIYKAKAAAG	0	Glutamic acid 1-amide	RSEQTPETLSANDDEEAR	0	KIKWFKTMKSIAKFIAKE	1		>HOGRS_DN64181_c0_g1_i2	AAACTTGGAAGAAATGAAGAAATACCTGAAATCTCTGCAAATGAGGATGAAGAAGAAAGGATGGTTTGGTTGCTGCCATTGAAATTTTTAGCATCACACGTCGCGATGGAACAACTTTCAAAGCTTGGATCCAAAATTTCAGCAAAACTTGGAAGAAATGAAGAAATACCTGAAATCTCTGCAAATGAGGATGAAGAAGAAAGGATGGTTTGGTTGCTGCCATTGAAATTTTTAGCATCACACGTCGCGATGGAGCAACTTTCAAAGCTTGGATCCAAAATTTCAGCAAAACTTGGAAGAAATGAAGAAATACCTGAAATCTCTGCAAATGAGGATGAAGAAGAAAGGATGGTTTGGTTGCTGCCATTGAAATTTTTAGCATCACACGTCGCGATGGAA…
Hog 5b	Hognin 5b																			MVWLLPLKFLASHVAMEQLSKLGSKISAKLG	0	Glutamic acid 1-amide
Hog 5c	Hognin 5c																								MVWLLPLKFLASHVAMEQLSKLGSKIGSKLG	0	Glutamic acid 1-amide
Hog 7a	Hognin 7a																													AVLAGFRKKLAALFKKAYAIYKAKAAG	0	Glutamic acid 1-amide
Hog 2	Hognin 2																																		RGLGKIGALIKKAYGIYKAKAAAG	0	Glutamic acid 1-amide
Hog 5b	Hognin 5b	venom gland	Trinity 2.1.1	Illumina 3000						KLG	1	Glutamic acid 1-amide	RNEEIPEISANEDEEER	0	MVWLLPLKFLASHVAMEQLSKLGSKISAKLG	0	Glutamic acid 1-amide	RNEEIPEISANEDEEER	0	MVWLLPLKFLASHVAMEQLSKLGSKIGSKLG	0	Glutamic acid 1-amide	RNEETPVSFSADDDEER	0	AVLAGFRKKLAALFKKAYAIYKAKAAG	0	Glutamic acid 1-amide	RNEETPGSFSADDDEEER	0	RGLGKIGALIKKAYGIYKAKAAAG	0	Glutamic acid 1-amide	RSEQTPETLSANDDEEAR	0	KIKWFKTMKSIAKFIAKE	1							>HOGRS_DN64181_c0_g1_i1	AAACTTGGAAGAAATGAAGAAATACCTGAAATCTCTGCAAATGAGGATGAAGAAGAAAGGATGGTTTGGTTGCTGCCATTGAAATTTTTAGCATCACACGTCGCGATGGAACAACTTTCAAAGCTTGGATCCAAAATTTCAGCAAAACTTGGAAGAAATGAAGAAATACCTGAAATCTCTGCAAATGAGGATGAAGAAGAAAGGATGGTTTGGTTGCTGCCATTGAAATTTTTAGCATCACACGTCGCGATGGAACAACTTTCAAAGCTTGGATCAAAAATTGGATCAAAACTTGGAAGAAATGAAGAAACACCTGTAAGCTTCTCTGCAGATGACGATGAAGAGAGGGCGGTTTTAGCTGGTTTTAGAAAAAAACTAGCTGCTTTATTTAAAAAAGCA…
Hog 5c	Hognin 5c																			MVWLLPLKFLASHVAMEQLSKLGSKIGSKLG	0	Glutamic acid 1-amide
Hog 7a	Hognin 7a																								AVLAGFRKKLAALFKKAYAIYKAKAAG	0	Glutamic acid 1-amide
Hog 2	Hognin 2																													RGLGKIGALIKKAYGIYKAKAAAG	0	Glutamic acid 1-amide
Lyc 2e_v1	Lycosin 2e_v1	venom gland	Trinity 2.1.1	Illumina 3000						YGIYKAKAAAG	1	Glutamic acid 1-amide	RSEQTPETLSANDDEEAR	0	KIKWFKTMKSIAKFIAKEQMKKHLGGEKX	0																											>HOGRS_DN74716_c3_g1_i1	TATGGAATTTATAAAGCAAAAGCTGCTGCTGGAAGAAGTGAACAGACACCTGAAACCCTCTCTGCAAATGATGATGAGGAAGCAAGGAAAATTAAGTGGTTTAAGACAATGAAATCTATAGCAAAATTCATCGCGAAAGAACAAATGAAAAAACATCTTGGGGGGGAGAAATAA
Lyc 2e_v2	Lycosin 2e_v2	venom gland	Trinity 2.1.1	Illumina 3000									TLSANDDEEAR	1	KIKWFKTMKSIAKFIAKEQMKKHLGGEKX	0																											>HOGRS_DN56991_c0_g2_i1	ACCCTCTCTGCAAATGATGATGAGGAAGCAAGGAAAATTAAGTGGTTTAAGACAATGAAATCTATAGCAAAATTCATCGCGAAAGAACAAATGAAAAAACATCTCGGGGGGGAGAAATAA
Lyc 2e_v3	Lycosin 2e_v3	venom gland	Trinity 2.1.1	Illumina 3000									ANDDEEAR	1	KIKWFKTMKSIAKFIAKEQMKKHLGGEKX	0																											>HOGRS_DN74716_c3_g8_i1	GCAAATGATGATGAGGAAGCAAGGAAAATTAAGTGGTTTAAGACAATGAAATCTATAGCAAAATTCATCGCGAAAGAACAAATGAAAAAACATCTTGGGGGCGAGAAATAA
Lyc 4w	Lycosin 4w	venom gland	Trinity 2.1.1	Illumina 3000				QLRNWLHLTDASKEKVQEIREEKPSSNEDAPCSLSATGDEEAR	1	NKWQVFLAKMKDISAKILG	0	Glutamic acid 1-amide	REESLSANEVEEVQIR	0	WKAFLAKMKDISAKILG	0	Glutamic acid 1-amide	REENPFANEDEVR	0	QSIIWWKPNHAKRQKRFR	0		RNEQIPGSLSADEKER	0	AAWLSAMKFLAKHLTKEQLKKLG	0	Glutamic acid 1-amide	RNEDTSEILSANGDEEAR	0	KVKWFKAMKYI	1												>HOGRS_DN70858_c1_g2_i1	CAGTTGAGGAACTGGCTGCATCTTACAGATGCATCAAAGGAAAAAGTTCAAGAAATTCGTGAAGAAAAACCTTCATCAAACGAGGATGCACCCTGCAGTCTTTCTGCTACTGGAGATGAAGAAGCACGGAATAAATGGCAAGTTTTTCTCGCAAAAATGAAAGACATTTCTGCAAAAATTCTTGGAAGAGAGGAAAGCCTCTCTGCAAATGAGGTTGAAGAAGTGCAGATTAGATGGAAAGCTTTCCTTGCAAAAATGAAAGACATTTCTGCAAAAATTCTTGGAAGAGAGGAAAATCCCTTTGCAAATGAAGATGAAGTAAGACAAAGCATTATCTGGTGGAAACCTAACCATGCCAAAAGACAAAAGCGCTTTCGAAGAAATGAACAAATACCTGGA…
Lyc 4v	Lycosin 4v														WKAFLAKMKDISAKILG	0	Glutamic acid 1-amide
Hog 1	Hognin 1																			QSIIWWKPNHAKRQKRFR	0
Lyc 8c	Lycosin 8c																								AAWLSAMKFLAKHLTKEQLKKLG	0	Glutamic acid 1-amide
Hog 6g	Hognin 6g	venom gland	Trinity 2.1.1	Illumina 3000	SignalP_5.0	MNYTIILFLLLVALACSTA	0	RSIDASEKEVQEIREETLSTNQDESAR	0	KGAKKVSSKLPEDVVNSLIG	0	Glutamic acid 1-amide	RNELPL	1																													>HOGRS_DN68219_c3_g6_i4	ATGAATTATACCATAATTCTTTTCTTGCTGCTGGTAGCATTGGCATGCTCCACAGCACGGTCAATTGATGCATCAGAGAAAGAAGTTCAAGAAATTCGTGAAGAAACACTTTCTACAAATCAGGATGAATCCGCAAGGAAGGGAGCAAAAAAAGTGTCATCGAAACTACCGGAAGATGTTGTTAACAGTTTGATTGGAAGAAATGAATTGCCCCTT

## Sheet: HOGRS_Overview
AC	sample_alias (contig_name)	sample_title_long	sample_title_short	bps	aa	sample_alias (contig_name)	nt_full
OU065453	>HOGRS_DN68219_c3_g2_i1	Hognin 6a**, Hognin 4a, Geolycosin 2h, Geolycosin 1n	Hog 6a**, Hog 4a, Geo 2h, Geo 1n	594	198	>HOGRS_DN68219_c3_g2_i1	ATGAATTACTCCAAAATTTCTTTGCTGCTCTTGGTAGCATTGGCATGCTTCATAACAGGCTCCGCTGATGCATCAAAGAAAGAGTTTCAAGAAAATCGTGAAGAAACGCTTTCTACAAATCAGGATGAATCCGCAAGGAAGGAAGCAAAAAAAACCGTGTCATCGAAACTACCGGAAGATGTTGTTAACAGTTTGATTGGAACAAATGAATTGCCCCTTTCAATCCTCTCTGCAAATAATAACGATGAAGCGCGGATCTGGGGTGTCATGTTACCTGATCTCGTTAGACGAAAACTGAAGCAGAGATTGGGAAGAAGTGAATTGACACCTGGAAGCCTCGAAGCAAATAGCGACAATGAAGCACGGTCATTACTTGGTTTATTAGATCATGTAACGAGT…
OU065360	>HOGRS_DN60956_c1_g1_i2	Geolycosin 1l, Geolycosin 1k, Geolycosin 1k	Geo 1l, Geo 1k, Geo 1k	357	119	>HOGRS_DN60956_c1_g1_i2	GGTTTATTGGATCTCGTAAAGAGCAAAGTTGGCCAAACCGGACTTTTAAGAAATGAACTGACCGGCAACAATGAAGCACGGTCACTATTTGGTTTATTAGATCTCGTAAAGAGTAAAGTAGGACAAACAGGACTTTTAAGAAGTGAATTGACTCCACGAAGCCACGCGGCAAATAGCAACAACGAAGCACGATCGCTATTCGGTTTATTGGATCTCGTAAAGAATACAGTTGGCCAAACCGGGCTTTTAAGAAATGAACTGGCTAGCGACAATGAAGCACGATCGCTATTTGGTTTATTGGATCTCGTAAAGAATACAGTTGGCCAAACCGGGCTTTTAAGAAATGAACTGGCTAGC
OU065432	>HOGRS_DN68219_c3_g10_i1	Hognin 6d	Hog 6d	183	61	>HOGRS_DN68219_c3_g10_i1	ATTTTTTTTATTCCTAGAACACTTTCTACAAATCAGGATGAATCCGCAAGGAAGGAAGCAAAAAAACCCACGTCATCGAAACTACCAGAAGCTCTTATTAAAAGTTTGGTTGGAAGAAATGAATTGCCCCTTTCAATCCTCTCTGCAAACGAGGATGCACCCTTCAGTCTCTCTGCAGTTGAG
OU065363	>HOGRS_DN60956_c1_g3_i1	Geolycosin 1k, Geolycosin 1k	Geo 1k, Geo 1k	201	67	>HOGRS_DN60956_c1_g3_i1	TTAAGAAATGAACTGGCTAGCGACAATGAAGCACGATCGCTATTTGGTTTATTGGATCTCGTAAAGAATACAGTTGGCCAAACCGGGCTTTTAAGAAATGAACTGGCTAGCGACAATGAAGCACGATCGCTATTTGGTTTATTGGATCTCGTAAAGAATACAGTTGGCCAAACCGGGCTTTTAAGAAATGAACTGGCTAGC
OU065341	>HOGRS_DN60956_c1_g1_i1	Geolycosin 1k, Geolycosin 1k	Geo 1k, Geo 1k	246	82	>HOGRS_DN60956_c1_g1_i1	GGTTTATTGGATCTCGTAAAGAATACAGTTGGCCAAACCGGGCTTTTAAGAAATGAACTGGCTAGCGACAATGAAGCACGATCGCTATTTGGTTTATTGGATCTCGTAAAGAATACAGTTGGCCAAACCGGGCTTTTAAGAAATGAACTGGCTAGCGACAATGAAGCACGATCGCTATTTGGTTTATTGGATCTCGTAAAGAATACAGTTGGCCAAACCGGGCTTTTAAGAAATGAACTGGCTAGC
OU065377	>HOGRS_DN60956_c1_g2_i1	Geolycosin 1k	Geo 1k	201	67	>HOGRS_DN60956_c1_g2_i1	GGTTTATTGGATCTCGTAAAGAATACAGTTGGCCAAACCGGGCTTTTAAGAAATGAACTGGCTAGCGACAATGAAGCACGATCGCTATTTGGTTTATTGGATCTCGTAAAGAATACAGTTGGCCAAACCGGGCTTTTAAGAAATGAACTGGCTAGCGACAATGAAGCACGATCGCTATTTGGTTTATTGGATCTCGTAAAG
OU065293	>HOGRS_DN56011_c0_g1_i1	Geolycosin 1k, Geolycosin 1m, Hognin 8	Geo 1k, Geo 1m, Hog 8	303	101	>HOGRS_DN56011_c0_g1_i1	GAACTGGCTAGCGGCAATGAAGCACGATCGCTATTTGGTTTATTGGATCTCGTAAAGAATACAGTTGGCCAAACCGGGCTTTTAAGAAATGAATTAATACCTGGAAGCCTTACTGAAATCGGTGACAATGAAGCGCGGTCGCTGTTAGGTTTATTGGATCTTGTGAAGAGTAAAGTCGGCCAAACTGGCCTTTTAAGAAATGAACCGACACCTGGAAAATTCGCTGCAAGAATCAAAAATATTATTGATGCCCTAAAGAAAAAATTAGGCGGAAAGCTGGGAAGAAACGAACTGCTTCCTTGA
OU065315	>HOGRS_DN60956_c0_g1_i1	Geolycosin 1m, Geolycosin 1m	Geo 1m, Geo 1m	201	67	>HOGRS_DN60956_c0_g1_i1	CGGTCACTTCTTGGTTTATTGGATCTCGTAAAGAGTAAAGTTGGCCAAACTGGGCTTTTAAGAAATGAATTGACTAGCGACAATAAAGCACGGTCACTTCTTGGTTTATTGGATCTCGTAAAGAGTAAAGTTGGCCAAACTGGGCTTTTAAGAAATGAATTGACTAGCGACAATAAAGCACGGTCACTTCTTGGTTTATTG
OU065326	>HOGRS_DN60956_c0_g2_i2	Geolycosin 1m, Geolycosin 1m, Geolycosin 1m	Geo 1m, Geo 1m, Geo 1m	285	95	>HOGRS_DN60956_c0_g2_i2	AACAATGAAGCACGGTCTTTACTTGGTTTATTAGATCTTGTAAAGAGTAAAGTTGGTCAAACTGGGCTTTTAAGAAATGAATTGACTAGCGACAATAAAGCACGGTCACTTCTTGGTTTATTGGATCTCGTAAAGAGTAAAGTTGGCCAAACTGGGCTTTTAAGAAATGAAGCCCGGTCACTTCTTGGTTTATTGGATCTCGTAAAGAGTAAAGTTGGCCAAACTGGGCTTTTAAGAAATGAATTGACTAGCGACAATAAAGCACGGTCACTTCTTGGTTTATTG
OU065325	>HOGRS_DN60956_c0_g2_i1	Geolycosin 1m, Geolycosin 1m, Geolycosin 1m	Geo 1m, Geo 1m, Geo 1m	273	91	>HOGRS_DN60956_c0_g2_i1	CGGTCACTTCTTGGTTTATTGGATCTCGTAAAGAGTAAAGTTGGCCAAACTGGGCTTTTAAGAAATGAATTGACTAGCGACAATAAAGCACGGTCACTTCTTGGTTTATTGGATCTCGTAAAGAGTAAAGTTGGCCAAACTGGGCTTTTAAGAAATGAAGCCCGGTCACTTCTTGGTTTATTGGATCTCGTAAAGAGTAAAGTTGGCCAAACTGGGCTTTTAAGAAATGAATTGACTAGCGACAATAAAGCACGGTCACTTCTTGGTTTATTG
OU065519	>HOGRS_DN68219_c3_g6_i3	Lycosin 4d, Lycosin 4s, Lycosin 5a	Lyc 4d, Lyc 4s, Lyc 5a	507	169	>HOGRS_DN68219_c3_g6_i3	ATGAATTATACCATAATTTCTTTCTTGCTGTTGGTAGCATTGACGTGCACCACAGCGCGATCAGTTGATGCAGCAGAGGAAAAGGTTCAAGAAATTCGTGAAGAAACATCAAACGAGGATGCACCCTTCAGTCTCTCTGCTAATGACGATGAAGAAGCGAGAAGCAAATGGAAAGCTTTCCTTGCAAAAATGAAAGAAATTGCTGCAGAAACCCTTGGAAGAGAGGAAAGCCTCTCTGCAGATGAGGATGAAGAAGCGAGGGGTAGATTGCAAGTTTTCCTTGCGAAAATGAAAGAAATTGCTGCACAAACCCTTGGAAGAGAAGAAAATCTCTTTGCAAATGAAGAGGAAAGGGTTATCTGGTTACCAGCATTGAAATTTTTAGCCTCACACATTGCG…
OU065454	>HOGRS_DN68219_c3_g4_i1	Lycosin 4b, Lycosin 5a	Lyc 4b, Lyc 5a	333	111	>HOGRS_DN68219_c3_g4_i1	GCTTTCCTTGCAAAAATGAAAGAAATTGCTGCAGAAACCCTTGGAAGAGAGGAAAGCCTCTCTGCAGATGAGGATGAAGAAGCGAGGGGTAGATTGCAAGCTTTCCTTGCAAAAATGAAAGAAATTGCTGCACAAACCCTTGGAAGAGAAGAAAATCTCTTTGCAAATGAAGAGGAAAGGGTTATCTGGTTACCAGCATTGAAATTTTTAGCCTCACACATTGCGATGGAGCAGCTTTCAAAGCTTGGAAGAAATGAACAGACACCTGAAGAGGCAAGAATCTGGTTAACAGCATTGAAATTTATAGGAAAGAACCTCGGAAAACACCTCGCC
OU065496	>HOGRS_DN68219_c3_g6_i2	Lycosin 4d, Lycosin 4c, Lycosin 5a	Lyc 4d, Lyc 4c, Lyc 5a	507	169	>HOGRS_DN68219_c3_g6_i2	ATGAATTATACCATAATTTCTTTCTTGCTGTTGGTAGCATTGACGTGCACCACAGCGCGATCAGTTGATGCAGCAGAGGAAAAGGTTCAAGAAATTCGTGAAGAAACATCAAACGAGGATGCACCCTTCAGTCTCTCTGCTAATGACGATGAAGAAGCGAGAAGCAAATGGAAAGCTTTCCTTGCAAAAATGAAAGAAATTGCTGCAGAAACCCTTGGAAGAGAGGAAAGCCTCTCTGCAGATGAGGATGAAGAAGCGAGGGGTAGATTGCAAGTTTTCCTTGCGAAAATGAAAGAAATTGCTGCAAAAACCCTTGGAAGAGAGGAAAATCTCTTTGCAAATGAAGAGGAAAGGGTTATCTGGTTACCAGCATTGAAATTTTTAGCCTCACACATTGCG…
OU065564	>HOGRS_DN68219_c3_g8_i2	Lycosin 4t, Lycosin 4u	Lyc 4t, Lyc 4u	261	87	>HOGRS_DN68219_c3_g8_i2	AACGAGGATGCACCCTTCAGTCTCTCTGCAGTTGAGGATGAAGAAGCGAGGAATAAATGGCAGGCTTTCCTTGCAAAAATGAAAGAAATTGCTGGTGAAGCCCTTGGAAGGAAAGAAAGCCTCTCTGCAAATGAGGATGAAGAAGCGAGGGGTAGATTGCAAGCTTTCCTTGCAAAAATGAAAGAAATTGCTGCAGAAACCCTTGGAAGAGAGGAAAGCCTCTCTGCAGATGAGGATGAAGAAGCGAGGGGTAGATTGCAA
OU065542	>HOGRS_DN68219_c3_g8_i1	Lycosin 4t, Lycosin 4b	Lyc 4t, Lyc 4b	267	89	>HOGRS_DN68219_c3_g8_i1	AACGAGGATGCACCCTTCAGTCTCTCTGCAGTTGAGGATGAAGAAGCGAGGAATAAATGGCAGGCTTTCCTTGCAAAAATGAAAGAAATTGCTGGTGAAGCCCTTGGAAGGAAAGAAAGCCTCTCTGCAAATGAGGATGAAGAAGCGAGGGGTAGATTGCAAGCTTTCCTTGCAAAAATGAAAGAAATTGCTGCACAAACCCTTGGAAGGGAAGAAAATCTCTTTGCAAATGAGGATGAAGAAGCAAGGGGTAGATTGCAAGCTTTC
OU065627	>HOGRS_DN73377_c5_g4_i1	Lycosin 1a, Lycosin 1c	Lyc 1a, Lyc 1c	261	87	>HOGRS_DN73377_c5_g4_i1	GAAGAAGCAAGAATCTGGTTAACAGCATTGAAATTTTTAGGCAAAAACCTCGGTAAACACCTCGCAAAACAGCAGCTTGCAAAGCTTGGAAGAAGTGAAGACATCTCTGAAAGCCTGTCTGCAGAGGATGAAGAAGAAGCAAGAATCTGGTTAACTGCATTGAAATTTTTAGGAAAAAATCTCGGAAAACACCTTGCAAAACAACAGCTTTCAAAACTTGGAAGAAATGAAGACATACCTGAAAGCCTGTCTGCAGAGGAT
OU065606	>HOGRS_DN73377_c5_g2_i1	Lycosin 1c	Lyc 1c	237	79	>HOGRS_DN73377_c5_g2_i1	GCATTGAAATTTTTAGGTAAAAACCTCGGAAAACACCTCGCAAAACAGCAGCTTGCAAAGCTTGGAAGAAGTGAAGACATCTCTGAAAGCCTGTCTGCAGAGGATGAAGAAGAAGCAAGAATCTGGTTAACTGCATTGAAATTTTTAGGAAAAAATCTCGGAAAACACCTTGCAAAACAACAGCTTTCAAAACTTGGAAGAAATGAAGACATACCTGAAAGCCTGTCTGCAGAGGAT
OU065656	>HOGRS_DN73377_c5_g8_i1	Lycosin 1c, Lycosin 1c	Lyc 1c, Lyc 1c	261	87	>HOGRS_DN73377_c5_g8_i1	GAAGAAGCAAGAATCTGGTTAACTGCATTGAAATTTTTAGGAAAAAATCTCGGAAAACACCTTGCAAAACAACAGCTTTCAAAACTTGGAAGAAATGAAGACATACCTGAAAGCCTGTCTGCAGAGGATGAAGAAGAAGCAAGAATCTGGTTAACTGCATTGAAATTTTTAGGAAAAAATCTCGGAAAACACCTTGCAAAACAACAGCTTTCAAAACTTGGAAGAAATGAAGACATACCTGAAAGCCTGTCTGCAGAGGAT
OU065655	>HOGRS_DN73377_c5_g7_i1	Lycosin 1c, Lycosin 1a	Lyc 1c, Lyc 1a	234	78	>HOGRS_DN73377_c5_g7_i1	GAAGAAGCAAGAATCTGGTTAACTGCATTGAAATTTTTAGGAAAAAATCTCGGAAAACACCTTGCAAAACAACAGCTTTCAAAACTTGGAAGAAATGAAGACATACCTGAAAGCCTGTCTGCAGAGGATGAAGAAGAAGCAAGAATCTGGTTAACAGCATTGAAATTTTTAGGTAAAAACCTCGGAAAACACCTCGCAAAACAACAGCTTGCAAAGCTTGGAAGAAGTGAAGAC
OU065634	>HOGRS_DN73377_c5_g5_i1	Lycosin 1c, Lycosin 1a	Lyc 1c, Lyc 1a	261	87	>HOGRS_DN73377_c5_g5_i1	GAAGAAGCAAGAATCTGGTTAACTGCATTGAAATTTTTAGGAAAAAATCTCGGAAAACACCTTGCAAAACAACAGCTTTCAAAACTTGGAAGAAATGAAGACATACCTGAAAGCCTGTCTGCAGAGGATGAAGAAGAAGCAAGAATCTGGTTAACAGCATTGAAATTTTTAGGTAAAAACCTCGGAAAACACCTCGCAAAACAGCAGCTTGCAAAGCTTGGAAGAAGTGAAGACATCTCTGAAAGCCTGTCTGCAGAGGAT
OU065584	>HOGRS_DN73377_c5_g10_i1	Lycosin 1c	Lyc 1c	225	75	>HOGRS_DN73377_c5_g10_i1	CACCTCGCAAAACAGCAGCTTTCAAAGCTTGGAAGAAATGAAGAGATATCTGAAAGCCTGTCTGCAGAGGACGAAGAAGAAGCAAGAATCTGGTTAACTGCATTGAAATTTTTAGGAAAAAATCTCGGAAAACACCTTGCAAAACAACAGCTTTCAAAACTTGGAAGAAATGAAGACATACCTGAAAGCCTGTCTGCAGAGGATGAAGAAGAAGCAAGAATCTGG
OU065583	>HOGRS_DN73377_c5_g11_i1	Lycosin 1c	Lyc 1c	225	75	>HOGRS_DN73377_c5_g11_i1	CACCTCGCAAAACAGCAGCTTTCAAAGCTTGGAAGAAATGAAGAGATATCTGAAAGCCTGTCTGCAGAGGACGAAGAAGAAGCAAGAATCTGGTTAACAGCATTGAAATTTTTAGGTAAAAACCTCGGAAAACACCTCGCAAAACAGCAGCTTTCAAAGCTTGGAAGAAATGAAGAGATATCTGAAAGCCTGTCTGCAGAGGACGAAGAAGAAGCAAGAATCTGG
OU065635	>HOGRS_DN73377_c5_g6_i1	Lycosin 1a, Lycosin 1c	Lyc 1a, Lyc 1c	324	108	>HOGRS_DN73377_c5_g6_i1	AGAAGTGAAGACATCTCTGAAAACCTGTCTGCAAATGACGATGAAGAAGCAAGAATCTGGTTAACAGCATTGAAATTTTTAGGTAAAAACCTCGGAAAACACCTCGCAAAACAGCAGCTCGCAAAGCTTGGAAGAAGTGAAGGCATTTCTGAAAACCTGCCTGCAAATGACGATGAAGAAGCAAGAATCTGGTTAACAGCATTGAAATTTTTAGGTAAAAACCTCGGAAAACACCTCGCAAAACAGCAGCTTTCAAAGCTTGGAAGAAATGAAGAGATATCTGAAAGCCTGTCTGCAGAGGACGAAGAAGAAGCAAGAATCTGG
OU065678	>HOGRS_DN73377_c5_g9_i1	Lycosin 1a, Lycosin 1c	Lyc 1a, Lyc 1c	333	111	>HOGRS_DN73377_c5_g9_i1	AAGCTTGGAAGAAGTGAAGACATCTCTGAAAACCTGTCTGCAAATGACGATGAAGAAGCAAGAATCTGGTTAACAGCATTGAAATTTTTAGGTAAAAACCTCGGAAAACACCTCGCAAAACAGCAGCTCGCAAAGCTTGGAAGAAGTGAAGGCATCTCTGAAAACCTGCCTGCAAATGACGATGAAGAAGCAAGAATCTGGTTAACAGCATTGAAATTTTTAGGTAAAAACCTCGGAAAACACCTCGCAAAACAGCAGCTTTCAAAGCTTGGAAGAAATGAAGAGATATCTGAAAGCCTGTCTGCAGAGGACGAAGAAGAAGCAAGAATCTGG
OU065626	>HOGRS_DN73377_c5_g3_i1	Lycosin 1a	Lyc 1a	204	68	>HOGRS_DN73377_c5_g3_i1	CACCTCGCAAAACAGCAGCTTTCAAAGCTTGGAAGAAATGAAGAGATATCTGAAAGCCTGTCTGCAGAGGACGAAGAAGAAGCAAGAATCTGGTTAACAGCATTGAAATTTTTAGGCAAAAACCTCGGTAAACACCTCGCAAAACAGCAGCTTGCAAAGCTTGGAAGAAGTGAAGACATCTCTGAAAGCCTGTCTGCAGAGGAT
OU065605	>HOGRS_DN73377_c5_g1_i1	Lycosin 1a	Lyc 1a	201	67	>HOGRS_DN73377_c5_g1_i1	CACCTCGCAAAACAGCAGCTTTCAAAGCTTGGAAGAAATGAAGAGATATCTGAAAGCCTGTCTGCAGAGGACGAAGAAGAAGCAAGAATCTGGTTAACAGCATTGAAATTTTTAGGCAAAAACCTCGGTAAACACCTCGCAAAACAGCAGCTTGCAAAGCTTGGAAGAAGTGAAGACATCTCTGAAAACCTGTCTGCAAAT
OU065699	>HOGRS_DN74716_c3_g5_i1	Lycosin 1d, Hognin 3a, Lycosin 2e	Lyc 1d, Hog 3a, Lyc 2e	366	122	>HOGRS_DN74716_c3_g5_i1	GCAAATGACGATGAAGAAGCAAGAATCTGGTTAACAGCTTTGAAATTTATAGGAAAGAACCTCGGAAAACACCTGGCGAAACAGCAACTTTCAAAGCTTGGAAGAAATGAAGAGACACCTGAAAGCTTTTCTGCAGATGAAGATGAAGAGAGGGCGTTTTCAGGAAAAAAATTAGCTGCTTTACTAAGAAAATATTATGCAATTTATAAAGCAAAAGCTGCTGGAAGAAATGAACAGACACATTCAACCGTCTCAGCAAATGATGATGAGGAAGCAAGGAAAATTAAGTGGTTTAAGACAATGAAATCTATAGCAAAATTCATCGCGAAAGAACAAATGAAAAAACATCTTGGGGGCGAGAAATAA
OU065721	>HOGRS_DN74716_c3_g7_i1	Lycosin 1d, Hognin 3a, Lycosin 2e	Lyc 1d, Hog 3a, Lyc 2e	366	122	>HOGRS_DN74716_c3_g7_i1	GCAAATGACGATGAAGAAGCAAGAATCTGGTTAACAGCTTTGAAATTTATAGGAAAGAACCTCGGAAAACACCTGGCGAAACAGCAACTTTCAAAGCTTGGAAGAAATGAAGAGACACCTGAAAGCTTTTCTGCAGATGAAGATGAAGAGAGGGCGTTTTCAGGAAAAAAATTAGCTGCTTTACTAAGAAAATATTATGCAATTTATAAAGCAAAAGCTGCTGGAAGAAATGAACAGACACTTTCAACCGTCTCAGCAAATGATGATGAGGAAGCAAGGAAAATTAAGTGGTTTAAGACAATGAAATCTATAGCAAAATTCATCGCGAAAGAACAAATGAAAAAACATCTTGGGGGCGAGAAATAA
OU065698	>HOGRS_DN74716_c3_g4_i1	Lycosin 1d, Hognin 3b, Lycosin 2e	Lyc 1d, Hog 3b, Lyc 2e	366	122	>HOGRS_DN74716_c3_g4_i1	GCAAATGACGATGAAGAAGCAAGAATCTGGTTAACAGCTTTGAAATTTATAGGAAAGAACCTCGGAAAACACCTGGCGAAACAGCAACTTTCAAAGCTTGGAAGAAATGAAGAGACACCTGAAAGCTTTTCTGCAGATGAAGATGAAGAGAGGGCGTTTTCAGGAAAAAAAATAGCTGCTTTACTAAGAAAATATTATGCAATTTATAAAGCAAAAGCTTCTGGAAGAAATGAACAGACACTTTCAACCGTCTCAGCAAATGATGATGAGGAAGCAAGGAAAATTAAGTGGTTTAAGACAATGAAATCTATAGCAAAATTCATCGCGAAAGAACAAATGAAAAAACATCTTGGGGGCGAGAAATAA
OU065541	>HOGRS_DN68219_c3_g6_i5	Hognin 6g	Hog 6g	213	71	>HOGRS_DN68219_c3_g6_i5	ATGAATTATACCATAATTCTTTTCTTGCTGCTGGTAGCATTGGCATGCTCCACAGCACGGTCAATTGATGCATCAGAGAAAGAAGTTCAAGAAATTCGTGAAGAAACACTTTCTACAAATCAGGATGAATCCGCAAGGAAGGGAGCAAAAAAAGTGTCATCGAAACTACCGGAAGATGTTGTTAACAGTTTGATTGGAAGAAATGAATTGCCC
OU065294	>HOGRS_DN103696_c0_g1_i1	Hognin 6f	Hog 6f	156	52	>HOGRS_DN103696_c0_g1_i1	AACATATACATGTTTCTGTTTTTAGATGAATCAGAGAAAGAAGTTCAAGAAATTCGTGAAGAAACACTTTCTACAAATCAGGATGAATCCGCAAGGAAGGGAAAAAAAAAAGTGTCATCGAAACTACCGGAAGATGTTGTTAACAGTTTGATCGGA
OU065495	>HOGRS_DN68219_c3_g5_i3	Lycosin 4b	Lyc 4b	225	75	>HOGRS_DN68219_c3_g5_i3	CTTGCAAAAATGAAAGAAATTGCGGGTCAAACCCTTGGAAGGGAGGAAAGCCTCTCTGCAAATGAGGATGAAGAAGCGAGGGGTAGATTGCAAGCTTTCCTTGCAAAAATGAAAGAAATTGCTGCACAAACCCTTGGAAGGGAAGAAAATCTCTCTTCAAATGAGGATGAAGAAGAGAGAGTGGTCTGGTTACTGCCATTGAAATTTTTAGCATCACACGTCGCG
OU065475	>HOGRS_DN68219_c3_g5_i1	Lycosin 4b, Hognin 5a**	Lyc 4b, Hog 5a**	363	121	>HOGRS_DN68219_c3_g5_i1	CTTGCAAAAATGAAAGAAATTGCGGGTCAAACCCTTGGAAGGGAGGAAAGCCTCTCTGCAAATGAGGATGAAGAAGCGAGGGGTAGATTGCAAGCTTTCCTTGCAAAAATGAAAGAAATTGCTGCACAAACCCTTGGAAGGGAAGAAAATCTCTCTTCAAATGAGGATGAAGAAGAGAGAGTGGTCTGGTTACTGCCATTGAAATTTTTAGCATCACACGTCGCGATGGAACAACTTTCAAAGCTTGGATCCAAAATTTCAGCAAAACTTGGAAGCAATGAAGAAAATCTCTCTTCAAATGAAGATGAAGAAGAGAGAGTGGTCTGGTTACTGCCATTGAAATTTTTAGCATCACACGTCGCG
OU065476	>HOGRS_DN68219_c3_g5_i2	Hognin 5a**	Hog 5a**	291	97	>HOGRS_DN68219_c3_g5_i2	GCATCACACGTCGCGATGGAACAACTTTCAAAGCTTGGATCCAAAATTTCAGCAAAACTTGGAAGCAATGAAGAAAATCTCTCTTCAAATGAAGATGAAGAAGAGAGAGTGGTCTGGTTACTGCCATTGAAATTTTTAGCATCACACGTCGCGATGGAACAACTTTCAAAGCTTGGATCCAAAATTTCAGCAAAACTTGGAAGCAATGAAGAAAATCTCTCTTCAAATGAAGATGAAGAAGAGAGAGTGGTCTGGTTACTGCCATTGAAATTTTTAGCATCACACGTCGCG
OU065421	>HOGRS_DN64181_c0_g1_i4	Hognin 5b, Hognin 5c, Hognin 2	Hog 5b, Hog 5c, Hog 2	531	177	>HOGRS_DN64181_c0_g1_i4	AAACTTGGAAGAAATGAAGAAATACCTGAAATCTCTGCAAATGAGGATGAAGAAGAAAGGATGGTTTGGTTGCTGCCATTGAAATTTTTAGCATCACACGTCGCGATGGAACAACTTTCAAAGCTTGGATCCAAAATTTCAGCAAAACTTGGAAGAAATGAAGAAATACCTGAAATCTCTGCAAATGAGGATGAAGAAGAAAGGATGGTTTGGTTGCTGCCATTGAAATTTTTAGCATCACACGTCGCGATGGAACAACTTTCAAAGCTTGGATCAAAAATTGGATCAAAACTTGGAAGAAATGAAGAAACACCTGTAAGCTTCTCTGCAGATGACGATGAAGAAGAAAGGAGGGGATTAGGAAAAATAGGTGCTTTAATAAAAAAAGCATATGGAATT…
OU065433	>HOGRS_DN64181_c0_g1_i5	Hognin 5b, Hognin 5b, Hognin 5c, Hognin 2	Hog 5b, Hog 5b, Hog 5c, Hog 2	675	225	>HOGRS_DN64181_c0_g1_i5	AAACTTGGAAGAAATGAAGAAATACCTGAAATCTCTGCAAATGAGGATGAAGAAGAAAGGATGGTTTGGTTGCTGCCATTGAAATTTTTAGCATCACACGTCGCGATGGAACAACTTTCAAAGCTTGGATCCAAAATTTCAGCAAAACTTGGAAGAAATGAAGAAATACCTGAAATCTCTGCAAATGAGGATGAAGAAGAAAGGATGGTTTGGTTGCTGCCATTGAAATTTTTAGCATCACACGTCGCGATGGAGCAACTTTCAAAGCTTGGATCCAAAATTTCAGCAAAACTTGGAAGAAATGAAGAAATACCTGAAATCTCTGCAAATGAGGATGAAGAAGAAAGGATGGTTTGGTTGCTGCCATTGAAATTTTTAGCATCACACGTCGCGATGGAA…
OU065409	>HOGRS_DN64181_c0_g1_i3	Hognin 5b, Hognin 7a, Hognin 7a	Hog 5b, Hog 7a, Hog 7a	426	142	>HOGRS_DN64181_c0_g1_i3	AAACTTGGAAGAAATGAAGAAATACCTGAAATCTCTGCAAATGAGGATGAAGAAGAAAGGATGGTTTGGTTGCTGCCATTGAAATTTTTAGCATCACACGTCGCGATGGAACAACTTTCAAAGCTTGGATCCAAAATTTCAGCAAAACTTGGAAGAAATGAAGAAACACCTGTAAGCTTCTCTGCAGATGACGATGAAGAGAGGGCGGTTTTAGCTGGTTTTAGAAAAAAACTAGCTGCTTTATTTAAAAAAGCATACGCAATTTATAAAGCAAAAGCTGCTGGAAGAAATGAAGAGACACCTGGAAGCTTCTCTGCAGATGACGATGAAGAGAGGGCGGTTTTAGCTGGTTTTAGAAAAAAACTAGCTGCTTTATTTAAAAAAGCATACGCAATTTAT…
OU065387	>HOGRS_DN64181_c0_g1_i2	Hognin 5b, Hognin 5b, Hognin 5c, Hognin 7a, Hognin 2	Hog 5b, Hog 5b, Hog 5c, Hog 7a, Hog 2	807	269	>HOGRS_DN64181_c0_g1_i2	AAACTTGGAAGAAATGAAGAAATACCTGAAATCTCTGCAAATGAGGATGAAGAAGAAAGGATGGTTTGGTTGCTGCCATTGAAATTTTTAGCATCACACGTCGCGATGGAACAACTTTCAAAGCTTGGATCCAAAATTTCAGCAAAACTTGGAAGAAATGAAGAAATACCTGAAATCTCTGCAAATGAGGATGAAGAAGAAAGGATGGTTTGGTTGCTGCCATTGAAATTTTTAGCATCACACGTCGCGATGGAGCAACTTTCAAAGCTTGGATCCAAAATTTCAGCAAAACTTGGAAGAAATGAAGAAATACCTGAAATCTCTGCAAATGAGGATGAAGAAGAAAGGATGGTTTGGTTGCTGCCATTGAAATTTTTAGCATCACACGTCGCGATGGAA…
OU065388	>HOGRS_DN64181_c0_g1_i1	Hognin 5b, Hognin 5c, Hognin 7a, Hognin 2	Hog 5b, Hog 5c, Hog 7a, Hog 2	663	221	>HOGRS_DN64181_c0_g1_i1	AAACTTGGAAGAAATGAAGAAATACCTGAAATCTCTGCAAATGAGGATGAAGAAGAAAGGATGGTTTGGTTGCTGCCATTGAAATTTTTAGCATCACACGTCGCGATGGAACAACTTTCAAAGCTTGGATCCAAAATTTCAGCAAAACTTGGAAGAAATGAAGAAATACCTGAAATCTCTGCAAATGAGGATGAAGAAGAAAGGATGGTTTGGTTGCTGCCATTGAAATTTTTAGCATCACACGTCGCGATGGAACAACTTTCAAAGCTTGGATCAAAAATTGGATCAAAACTTGGAAGAAATGAAGAAACACCTGTAAGCTTCTCTGCAGATGACGATGAAGAGAGGGCGGTTTTAGCTGGTTTTAGAAAAAAACTAGCTGCTTTATTTAAAAAAGCA…
OU065677	>HOGRS_DN74716_c3_g1_i1	Lycosin 2e_v1	Lyc 2e_v1	174	58	>HOGRS_DN74716_c3_g1_i1	TATGGAATTTATAAAGCAAAAGCTGCTGCTGGAAGAAGTGAACAGACACCTGAAACCCTCTCTGCAAATGATGATGAGGAAGCAAGGAAAATTAAGTGGTTTAAGACAATGAAATCTATAGCAAAATTCATCGCGAAAGAACAAATGAAAAAACATCTTGGGGGGGAGAAATAA
OU065316	>HOGRS_DN56991_c0_g2_i1	Lycosin 2e_v2	Lyc 2e_v2	120	40	>HOGRS_DN56991_c0_g2_i1	ACCCTCTCTGCAAATGATGATGAGGAAGCAAGGAAAATTAAGTGGTTTAAGACAATGAAATCTATAGCAAAATTCATCGCGAAAGAACAAATGAAAAAACATCTCGGGGGGGAGAAATAA
OU065720	>HOGRS_DN74716_c3_g8_i1	Lycosin 2e_v3	Lyc 2e_v3	111	37	>HOGRS_DN74716_c3_g8_i1	GCAAATGATGATGAGGAAGCAAGGAAAATTAAGTGGTTTAAGACAATGAAATCTATAGCAAAATTCATCGCGAAAGAACAAATGAAAAAACATCTTGGGGGCGAGAAATAA
OU065563	>HOGRS_DN70858_c1_g2_i1	Lycosin 4w, Lycosin 4v, Hognin 1, Lycosin 8c	Lyc 4w, Lyc 4v, Hog 1, Lyc 8c	582	194	>HOGRS_DN70858_c1_g2_i1	CAGTTGAGGAACTGGCTGCATCTTACAGATGCATCAAAGGAAAAAGTTCAAGAAATTCGTGAAGAAAAACCTTCATCAAACGAGGATGCACCCTGCAGTCTTTCTGCTACTGGAGATGAAGAAGCACGGAATAAATGGCAAGTTTTTCTCGCAAAAATGAAAGACATTTCTGCAAAAATTCTTGGAAGAGAGGAAAGCCTCTCTGCAAATGAGGTTGAAGAAGTGCAGATTAGATGGAAAGCTTTCCTTGCAAAAATGAAAGACATTTCTGCAAAAATTCTTGGAAGAGAGGAAAATCCCTTTGCAAATGAAGATGAAGTAAGACAAAGCATTATCTGGTGGAAACCTAACCATGCCAAAAGACAAAAGCGCTTTCGAAGAAATGAACAAATACCTGGA…
OU065520	>HOGRS_DN68219_c3_g6_i4	Hognin 6g	Hog 6g	216	72	>HOGRS_DN68219_c3_g6_i4	ATGAATTATACCATAATTCTTTTCTTGCTGCTGGTAGCATTGGCATGCTCCACAGCACGGTCAATTGATGCATCAGAGAAAGAAGTTCAAGAAATTCGTGAAGAAACACTTTCTACAAATCAGGATGAATCCGCAAGGAAGGGAGCAAAAAAAGTGTCATCGAAACTACCGGAAGATGTTGTTAACAGTTTGATTGGAAGAAATGAATTGCCCCTT

## Sheet: sample_spreadsheet_HOGRI
#checklist_accession	ERC000011
#unique _name_prefix	HOGRI
sample_alias	tax_id	scientific_name	common_name	sample_title	tissue_type	country_origin
>HOGRI_DN40717_c2_g2_i2	1296365	Hogna radiata	Wolf spider	Hognin 6a, Hognin 4a, Geolycosin 2i, Geolycosin 1m, Geolycosin 1m, Geolycosin 1m, Geolycosin 1l, Geolycosin 1k, Geolycosin 1k, Geolycosin 1m, Geolycosin 1l, Geolycosin 1k	Venom gland	Italy
>HOGRI_DN40717_c2_g2_i3	1296365	Hogna radiata	Wolf spider	Hognin 6a, Hognin 4a, Geolycosin 2i, Geolycosin 1m, Geolycosin 1m, Geolycosin 1m, Geolycosin 1l, Geolycosin 1k, Geolycosin 1k	Venom gland	Italy
>HOGRI_DN40717_c2_g2_i1	1296365	Hogna radiata	Wolf spider	Hognin 4a, Geolycosin 2i, Geolycosin 1m, Geolycosin 1m, Geolycosin 1m, Geolycosin 1l, Geolycosin 1k, Geolycosin 1k, Geolycosin 1j	Venom gland	Italy
>HOGRI_DN42132_c1_g1_i2	1296365	Hogna radiata	Wolf spider	Hognin 6a	Venom gland	Italy
>HOGRI_DN40717_c2_g5_i1	1296365	Hogna radiata	Wolf spider	Geolycosin 1l, Geolycosin 1k	Venom gland	Italy
>HOGRI_DN40717_c0_g1_i1	1296365	Hogna radiata	Wolf spider	Geolycosin 1m, Hognin 8	Venom gland	Italy
>HOGRI_DN41252_c2_g4_i1	1296365	Hogna radiata	Wolf spider	Lycosin 4d	Venom gland	Italy
>HOGRI_DN15356_c0_g1_i1	1296365	Hogna radiata	Wolf spider	Lycosin 4d, Lycosin 4c, Lycosin 5a, Lycosin 1d	Venom gland	Italy
>HOGRI_DN22059_c1_g2_i1	1296365	Hogna radiata	Wolf spider	Lycosin 1a	Venom gland	Italy
>HOGRI_DN22059_c1_g1_i1	1296365	Hogna radiata	Wolf spider	Lycosin 1c, Lycosin 1a	Venom gland	Italy
>HOGRI_DN21372_c0_g2_i2	1296365	Hogna radiata	Wolf spider	Lycosin 1c, Lycosin 1a	Venom gland	Italy
>HOGRI_DN21372_c0_g1_i1	1296365	Hogna radiata	Wolf spider	Lycosin 1c, Lycosin 1c	Venom gland	Italy
>HOGRI_DN21372_c0_g2_i1	1296365	Hogna radiata	Wolf spider	Lycosin 1c, Lycosin 1a, Lycosin 1c	Venom gland	Italy
>HOGRI_DN21971_c0_g1_i1	1296365	Hogna radiata	Wolf spider	Lycosin 1m, Lycosin 1n	Venom gland	Italy
>HOGRI_DN21971_c0_g2_i1	1296365	Hogna radiata	Wolf spider	Lycosin 1m, Lycosin 1m	Venom gland	Italy
>HOGRI_DN14438_c0_g2_i2	1296365	Hogna radiata	Wolf spider	Lycosin 1l, Lycosin 1l	Venom gland	Italy
>HOGRI_DN14438_c0_g1_i1	1296365	Hogna radiata	Wolf spider	Lycosin 1l, Lycosin 1l	Venom gland	Italy
>HOGRI_DN40091_c0_g1_i3	1296365	Hogna radiata	Wolf spider	Lycosin 1c, Hognin 3a, Lycosin 2e	Venom gland	Italy
>HOGRI_DN14364_c0_g1_i1	1296365	Hogna radiata	Wolf spider	Lycosin 1a, Lycosin 1d	Venom gland	Italy
>HOGRI_DN35474_c0_g4_i1	1296365	Hogna radiata	Wolf spider	Signal peptide, Propeptide 2	Venom gland	Italy
>HOGRI_DN40717_c2_g3_i2	1296365	Hogna radiata	Wolf spider	Hognin 6b	Venom gland	Italy
>HOGRI_DN42132_c2_g1_i1	1296365	Hogna radiata	Wolf spider	Signal peptide, Propeptide 1	Venom gland	Italy
>HOGRI_DN40717_c2_g6_i1	1296365	Hogna radiata	Wolf spider	Hognin 6c	Venom gland	Italy
>HOGRI_DN27725_c0_g1_i1	1296365	Hogna radiata	Wolf spider	Lycosin 4b	Venom gland	Italy
>HOGRI_DN27725_c0_g2_i2	1296365	Hogna radiata	Wolf spider	Lycosin 4b, Lycosin 4b	Venom gland	Italy
>HOGRI_DN27725_c0_g2_i1	1296365	Hogna radiata	Wolf spider	Lycosin 4b, Lycosin 4b, Hognin 5a, Hognin 5a	Venom gland	Italy
>HOGRI_DN40091_c0_g1_i1	1296365	Hogna radiata	Wolf spider	Hognin 5d, Hognin 7a, Hognin 2, Lycosin 2e	Venom gland	Italy
>HOGRI_DN40091_c0_g2_i2	1296365	Hogna radiata	Wolf spider	Lycosin 2e	Venom gland	Italy
>HOGRI_DN40091_c0_g2_i1	1296365	Hogna radiata	Wolf spider	Hognin 7b, Hognin 2, Lycosin 2e	Venom gland	Italy
>HOGRI_DN40091_c0_g2_i3	1296365	Hogna radiata	Wolf spider	Hognin 2, Lycosin 2e	Venom gland	Italy
>HOGRI_DN35474_c0_g3_i1	1296365	Hogna radiata	Wolf spider	Signal peptide, Propeptide 2	Venom gland	Italy

## Sheet: HOGRI
ID	description	tissue_type	Assembly method	Sequencing-Technology	Signal P	aa_sig	aa_sig partial	aa_propeptide	aa_propeptide partial	aa_mature 1	aa_mature 1 partial	PTM C-term amidation	linker_1	linker_1 partial	aa_mature 2	aa_mature 2 partial	PTM C-term amidation	linker_2	linker_2 partial	aa_mature 3	aa_mature 3 partial	PTM C-term amidation	linker_3	linker_3 partial	aa_mature 4	aa_mature 4 partial	PTM C-term amidation	linker_4	linker_4 partial	aa_mature 5	aa_mature 5 partial	PTM C-term amidation	linker_5	linker_5 partial	aa_mature 6	aa_mature 6 partial	PTM C-term amidation	linker_6	linker_6 partial	aa_mature 7	aa_mature 7 partial	PTM C-term amidation	linker_7	linker_7 partial	aa_mature 8	aa_mature 8 partial	PTM C-term amidation	linker_8	linker_8 partial
Hog 6a	Hognin 6a	venom gland	Trinity 2.1.1	Illumina 3000	SignalP_5.0	MNYSKISLLLLVALACFITGSADA	0	SKKEFQENREETLSTNQDESAR	0	KEAKKTVSSKLPEDVVNSLIG	0	Glutamic acid 1-amide	RNELPLSILSANNNDEAR	0	IWGVMLPDLVRRKLKQRLG	0	Glutamic acid 1-amide	RSELTPGSLEANSDNEAR	0	SLLGLLDHVLSKVGQTVGIL	0		RSDLTPESLAANTQNEAR	0	SLLGLLDLVKSKVGQTGLL	0		RNELTSDNKAR	0	SLLGLLDLVKSKVGQTGLL	0		RNEAR	0	SLLGLLDLVKSKVGQTGLL	0		RNELTGNNEAR	0	SLFGLLDLVKSKVGQTGLL	0		RSELTPRSHAANSNNEAR	0	SLFGLLDLVKNTVGQTGLL	0		RNELASDNEAR	0
Hog 4a	Hognin 4a														IWGVMLPDLVRRKLKQRLG	0	Glutamic acid 1-amide
Geo 2i	Geolycosin 2i																			SLLGLLDHVLSKVGQTVGIL	0
Geo 1m	Geolycosin 1m																								SLLGLLDLVKSKVGQTGLL	0
Geo 1m	Geolycosin 1m																													SLLGLLDLVKSKVGQTGLL	0
Geo 1m	Geolycosin 1m																																		SLLGLLDLVKSKVGQTGLL	0
Geo 1l	Geolycosin 1l																																							SLFGLLDLVKSKVGQTGLL	0
Geo 1k	Geolycosin 1k																																												SLFGLLDLVKNTVGQTGLL	0
Geo 1k	Geolycosin 1k
Geo 1m	Geolycosin 1m
Geo 1l	Geolycosin 1l
Geo 1k	Geolycosin 1k
Hog 6a	Hognin 6a	venom gland	Trinity 2.1.1	Illumina 3000	SignalP_5.0	MNYSKISLLLLVALACFITGSADA	0	SKEEFQENREETLSTNQDESAR	0	KEAKKTVSSKLPEDVVNSLIG	0	Glutamic acid 1-amide	RNELPLSILSANNNDEAR	0	IWGVMLPDLVRRKLKQRLG	0	Glutamic acid 1-amide	RSELTPGSLEANSDNEAR	0	SLLGLLDHVLSKVGQTVGIL	0		RSDLTPESLAANTQNEAR	0	SLLGLLDLVKSKVGQTGLL	0		RNELTSDNKAR	0	SLLGLLDLVKSKVGQTGLL	0		RNEAR	0	SLLGLLDLVKSKVGQTGLL	0		RNELTGNNEAR	0	SLFGLLDLVKSKVGQTGLL	0		RSELTPRSHAANSNNEAR	0	SLFGLLDLVKNTVGQTGLL	0		RNELASDNEAR	0
Hog 4a	Hognin 4a														IWGVMLPDLVRRKLKQRLG	0	Glutamic acid 1-amide
Geo 2i	Geolycosin 2i																			SLLGLLDHVLSKVGQTVGIL	0
Geo 1m	Geolycosin 1m																								SLLGLLDLVKSKVGQTGLL	0
Geo 1m	Geolycosin 1m																													SLLGLLDLVKSKVGQTGLL	0
Geo 1m	Geolycosin 1m																																		SLLGLLDLVKSKVGQTGLL	0
Geo 1l	Geolycosin 1l																																							SLFGLLDLVKSKVGQTGLL	0
Geo 1k	Geolycosin 1k																																												SLFGLLDLVKNTVGQTGLL	0
Geo 1k	Geolycosin 1k
Hog 4a	Hognin 4a	venom gland	Trinity 2.1.1	Illumina 3000						QKKTVSSKLPEDVVNSLIG	1	Glutamic acid 1-amide	RNELPLSILSANNNDEAR	0	IWGVMLPDLVRRKLKQRLG	0	Glutamic acid 1-amide	RSELTPGSLEANSDNEAR	0	SLLGLLDHVLSKVGQTVGIL	0		RSDLTPESLAANTQNEAR	0	SLLGLLDLVKSKVGQTGLL	0		RNELTSDNKAR	0	SLLGLLDLVKSKVGQTGLL	0		RNEAR	0	SLLGLLDLVKSKVGQTGLL	0		RNELTGNNEAR	0	SLFGLLDLVKSKVGQTGLL	0		RSELTPRSHAANSNNEAR	0	SLFGLLDLVKNTVGQTGLL	0		RNELASDNEAR	0
Geo 2i	Geolycosin 2i																			SLLGLLDHVLSKVGQTVGIL	0
Geo 1m	Geolycosin 1m																								SLLGLLDLVKSKVGQTGLL	0
Geo 1m	Geolycosin 1m																													SLLGLLDLVKSKVGQTGLL	0
Geo 1m	Geolycosin 1m																																		SLLGLLDLVKSKVGQTGLL	0
Geo 1l	Geolycosin 1l																																							SLFGLLDLVKSKVGQTGLL	0
Geo 1k	Geolycosin 1k																																												SLFGLLDLVKNTVGQTGLL	0
Geo 1k	Geolycosin 1k
Geo 1j	Geolycosin 1j
Hog 6a	Hognin 6a	venom gland	Trinity 2.1.1	Illumina 3000				NIYLYLFLDASEKEVQEIREETLSTNQDESAR	1	KEAKKTVSSKLPEDVVNSLIG	0	Glutamic acid 1-amide	RNELP	1
Geo 1l	Geolycosin 1l	venom gland	Trinity 2.1.1	Illumina 3000									NEAR	1	SLFGLLDLVKSKVGQTGLL	0		RSELTPRSHAANSNNEAR	0	SLFGLLDLVKNTVGQTGLL	0		RNELTSDNKAR	0	SLLGL	1
Geo 1k	Geolycosin 1k																			SLFGLLDLVKNTVGQTGLL	0
Geo 1m	Geolycosin 1m	venom gland	Trinity 2.1.1	Illumina 3000						TGLL	1		RNELTPGSLTEIGDNEAR	0	SLLGLLDLVKSKVGQTGLL	0		RNEPTPGKFAAR	0	IKNIIDALKKKLGGKLG	0	Glutamic acid 1-amide	RNELLPX	1
Hog 8	Hognin 8																			IKNIIDALKKKLGGKLG	0	Glutamic acid 1-amide
Lyc 4d	Lycosin 4d	venom gland	Trinity 2.1.1	Illumina 3000	SignalP_5.0	MNYTIISFLLLVALTCTTA	0	RSVDAAEEKVQEIREETSNEDAPFSLSANDDEEAR	0	SKWKAFLAKMKEIAAETLG	0	Glutamic acid 1-amide	REESLSADEDEEAR	0	GRLQVFLANMKEIA	1
Lyc 4d	Lycosin 4d	venom gland	Trinity 2.1.1	Illumina 3000				DEEAR	1	SKWKAFLAKMKEIAAETLG	0	Glutamic acid 1-amide	REESLSADEDEEAR	0	GRLQVFLAKMKEIAAKTLG	0	Glutamic acid 1-amide	REENLFANEEER	0	VIWLPALKFLASHIAMEQLSKLG	0	Glutamic acid 1-amide	RNEQTPEEAR	0	IWLTALKFIGKNLGKHLAKQQLSKLG	0	Glutamic acid 1-amide	R	1
Lyc 4c	Lycosin 4c														GRLQVFLAKMKEIAAKTLG	0	Glutamic acid 1-amide
Lyc 5a	Lycosin 5a																			VIWLPALKFLASHIAMEQLSKLG	0	Glutamic acid 1-amide
Lyc 1d	Lycosin 1d																								IWLTALKFIGKNLGKHLAKQQLSKLG	0	Glutamic acid 1-amide
Lyc 1a	Lycosin 1a	venom gland	Trinity 2.1.1	Illumina 3000						GKNLGKHLAKQQLSKLG	1	Glutamic acid 1-amide	RNEDIPESLSAEDEEEAR	0	IWLTALKFLGKNLGKHLAKQQLAKLG	0	Glutamic acid 1-amide	RSEDMSESLSAE	1
Lyc 1c	Lycosin 1c	venom gland	Trinity 2.1.1	Illumina 3000									SESLSAEDEEEAR	1	IWLTALKFLGKNLGKHLAKQQLSKLG	0	Glutamic acid 1-amide	RNEEISESLSAEDEEEAR	0	IWLTALKFLGKNLGKHLAKQQLAKLG	0	Glutamic acid 1-amide	RSEDMSE	1
Lyc 1a	Lycosin 1a																			IWLTALKFLGKNLGKHLAKQQLAKLG	0	Glutamic acid 1-amide
Lyc 1c	Lycosin 1c	venom gland	Trinity 2.1.1	Illumina 3000									EEAR	1	IWLTALKFLGKNLGKHLAKQQLSKLG	0	Glutamic acid 1-amide	RNEDIPESLSAEDEEEAR	0	IWLTALKFLGKNLGKHLAKQQLAKLG	0	Glutamic acid 1-amide	RSEDMSESLSAEDEEEAR	0	IWLTALKFLGKNLGKHLAKQ	1
Lyc 1a	Lycosin 1a																			IWLTALKFLGKNLGKHLAKQQLAKLG	0	Glutamic acid 1-amide
Lyc 1c	Lycosin 1c	venom gland	Trinity 2.1.1	Illumina 3000									EEAR	1	IWLTALKFLGKNLGKHLAKQQLSKLG	0	Glutamic acid 1-amide	RNEDIPESLSAEDEEEAR	0	IWLTALKFLGKNLGKHLAKQQLSKLG	0	Glutamic acid 1-amide	RNEDIPESLSAED	1
Lyc 1c	Lycosin 1c																			IWLTALKFLGKNLGKHLAKQQLSKLG	0	Glutamic acid 1-amide
Lyc 1c	Lycosin 1c	venom gland	Trinity 2.1.1	Illumina 3000									EEAR	1	IWLTALKFLGKNLGKHLAKQQLSKLG	0	Glutamic acid 1-amide	RNEDIPESLSAEDEEEAR	0	IWLTALKFLGKNLGKHLAKQQLAKLG	0	Glutamic acid 1-amide	RSEDISENLSANDEEEAR	0	IWLTALKFLGKNLGKHLAKQQLSKLG	0	Glutamic acid 1-amide	RNEDIPESLSAEDEEEAR	0	IW	1
Lyc 1a	Lycosin 1a																			IWLTALKFLGKNLGKHLAKQQLAKLG	0	Glutamic acid 1-amide
Lyc 1c	Lycosin 1c																								IWLTALKFLGKNLGKHLAKQQLSKLG	0	Glutamic acid 1-amide
Lyc 1m	Lycosin 1m	venom gland	Trinity 2.1.1	Illumina 3000									EEAR	1	IWLTALKFLGKSLGKHLAKQQLAKLG	0	Glutamic acid 1-amide	RSEDISENLSANDEEEAR	0	IWLTALKFLGKNLGKHLAKQQLSKLE	0		RNEDI	1
Lyc 1n	Lycosin 1n																			IWLTALKFLGKNLGKHLAKQQLSKLE	0
Lyc 1m	Lycosin 1m	venom gland	Trinity 2.1.1	Illumina 3000									EEAR	1	IWLTALKFLGKSLGKHLAKQQLAKLG	0	Glutamic acid 1-amide	RSEDISENLSANDEEEAR	0	IWLTALKFLGKSLGKHLAKQQLAKLG	0	Glutamic acid 1-amide	RSEDISE	1
Lyc 1m	Lycosin 1m																			IWLTALKFLGKSLGKHLAKQQLAKLG	0	Glutamic acid 1-amide
Lyc 1l	Lycosin 1l	venom gland	Trinity 2.1.1	Illumina 3000						ILSANDDEEATNWLAEWKCLANNLSNPLAKQQLAKLG	1	Glutamic acid 1-amide	RSEDISENLSANDDEEAR	0	ILLTALKFLGKNLGKHLAKQQLAKLG	0	Glutamic acid 1-amide	RSEDISENLSANDDEEAR	0	ILLTALKFLGKNLGKHLAKQQLAKLG	0	Glutamic acid 1-amide	R	1
Lyc 1l	Lycosin 1l																			ILLTALKFLGKNLGKHLAKQQLAKLG	0	Glutamic acid 1-amide
Lyc 1l	Lycosin 1l	venom gland	Trinity 2.1.1	Illumina 3000									NDDEEAR	1	ILLTALKFLGKNLGKHLAKQQLAKLG	0	Glutamic acid 1-amide	RSEDISENLSSNDDEEAR	0	ILLTALKFLGKNLGKHLAKQQLAKLG	0	Glutamic acid 1-amide	RSEDISENLS	1
Lyc 1l	Lycosin 1l																			ILLTALKFLGKNLGKHLAKQQLAKLG	0	Glutamic acid 1-amide
Lyc 1c	Lycosin 1c	venom gland	Trinity 2.1.1	Illumina 3000									LCSNVDDQAR	1	IWLTALKFLGKNLGKHLAKQQLSKLG	0	Glutamic acid 1-amide	RNEETPESFSADEDEER	0	AFSGKKLAALLRKYYAIYKAKAAG	0	Glutamic acid 1-amide	RNEQTLSTVSANDDEEAR	0	KIKWFKTMKSIAKFIAKEQMKKHLGGEKX	0
Hog 3a	Hognin 3a																			AFSGKKLAALLRKYYAIYKAKAAG	0	Glutamic acid 1-amide
Lyc 2e	Lycosin 2e																								KIKWFKTMKSIAKFIAKEQMKKHLGGEKX	0
Lyc 1a	Lycosin 1a	venom gland	Trinity 2.1.1	Illumina 3000						AKQQLAKLG	1	Glutamic acid 1-amide	RSEGISENLPANDDEEAR	0	IWLTALKFLGKNLGKHLAKQQLAKLG	0	Glutamic acid 1-amide	RSEGISENLPANDDEEAR	0	IWLTALKFIGKNLGKHLAKQQLSKLG	0	Glutamic acid 1-amide	RNEETPES	1
Lyc 1d	Lycosin 1d																			IWLTALKFIGKNLGKHLAKQQLSKLG	0	Glutamic acid 1-amide
SP, PrP 2	Signalpeptide, Propeptide 2	venom gland	Trinity 2.1.1	Illumina 3000	SignalP_5.0	MNYTIIPFLLLVALACSTA	0	RSIDASQKEVQEIREETLSTNQDESAR	0	KEAKKT	1
Hog 6b	Hognin 6b	venom gland	Trinity 2.1.1	Illumina 3000		A	1	RSIDASQKEVQEIREETLSTNQDESAR	0	KEAKKPASSKLPEALIKSLVG	0	Glutamic acid 1-amide	RNELPLSILSANEDAPFSLSAVEDEEAR	0	SKWQAF	1
SP, PrP 1	Signal peptide, Propeptide 1	venom gland	Trinity 2.1.1	Illumina 3000	SignalP_5.0	MNYTIIPFLLLVALACSTA	0	RSIDESEKEVQEIREETLSANQDESAR	0	KEAKKTGSSKLPK	1
Hog 6c	Hognin 6c	venom gland	Trinity 2.1.1	Illumina 3000		PFLLLVALACSTA	1	RSIDASEKEVQEIREETLSTNQDESAR	0	KEAKKTGSSKLPKDLVDSLIG	0	Glutamic acid 1-amide	RNELPLSILSANEDAPFSLSAVEDEEAR	0	GRLQAFLAKMKE	1
Lyc 4b	Lycosin 4b	venom gland	Trinity 2.1.1	Illumina 3000						KDLVDSLIG	1	Glutamic acid 1-amide	RNELPLSILSANEDAPFSLSAVEDEEAR	0	GRLQAFLAKMKEIAAQTLG	0	Glutamic acid 1-amide	REESLSANEDEEAR	0	G	1
Lyc 4b	Lycosin 4b	venom gland	Trinity 2.1.1	Illumina 3000									EDEEAR	1	GRLQAFLAKMKEIAAQTLG	0	Glutamic acid 1-amide	REESLSANEDEEAR	0	GRLQAFLAKMKEIAAQTLG	0	Glutamic acid 1-amide	REESLSANEDEEAR	0	G	1
Lyc 4b	Lycosin 4b																			GRLQAFLAKMKEIAAQTLG	0	Glutamic acid 1-amide
Lyc 4b	Lycosin 4b	venom gland	Trinity 2.1.1	Illumina 3000									EDEEAR	1	GRLQAFLAKMKEIAAQTLG	0	Glutamic acid 1-amide	REESLSANEDEEAR	0	GRLQAFLAKMKEIAAQTLG	0	Glutamic acid 1-amide	REENISSNEDEEER	0	VVWLLPLKFLASHVAMEQLSKLGSKISAKLG	0	Glutamic acid 1-amide	RNEQIPEISANEDEEER	0	VVWLLPLKFLASHVAMEQLSKLGSKISAKLG	0	Glutamic acid 1-amide	RNEQIPEISANEDEE	1
Lyc 4b	Lycosin 4b																			GRLQAFLAKMKEIAAQTLG	0	Glutamic acid 1-amide
Hog 5a	Hognin 5a																								VVWLLPLKFLASHVAMEQLSKLGSKISAKLG	0	Glutamic acid 1-amide
Hog 5a	Hognin 5a																													VVWLLPLKFLASHVAMEQLSKLGSKISAKLG	0	Glutamic acid 1-amide
Hog 5d	Hognin 5d	venom gland	Trinity 2.1.1	Illumina 3000									NEQCPQISANEHEEER	1	VVWLLPLKFLASHIAMEQLSKLGSKIGSKLG	0	Glutamic acid 1-amide	RNEETPVSFSADDDEER	0	AVLAGFRKKLAALFKKAYAIYKAKAAG	0	Glutamic acid 1-amide	RNEETPGSFSADDDEEER	0	RGLGKIGALIKKAYGIYKAKAAAG	0	Glutamic acid 1-amide	RSEETPATVSANDDEEAR		KIKWFKTMKSIAKFIAKEQMKKHLGGEKX	0
Hog 7a	Hognin 7a																			AVLAGFRKKLAALFKKAYAIYKAKAAG	0	Glutamic acid 1-amide
Hog 2	Hognin 2																								RGLGKIGALIKKAYGIYKAKAAAG	0	Glutamic acid 1-amide
Lyc 2e	Lycosin 2e																													KIKWFKTMKSIAKFIAKEQMKKHLGGEKX	0
Lyc 2e	Lycosin 2e	venom gland	Trinity 2.1.1	Illumina 3000						AAAG	1	Glutamic acid 1-amide	RSEETPATVSANDDEEAR	0	KIKWFKTMKSIAKFIAKEQMKKHLGGEKX	0
Hog 7b	Hognin 7b	venom gland	Trinity 2.1.1	Illumina 3000									NEETPVSSSADDDEER	1	AVLAGFRKKLAALFKKAYAIYKEKAAG	0	Glutamic acid 1-amide	RNEETPGSFSADDDEEER	0	RGLGKIGALIKKAYGIYKAKAAAG	0	Glutamic acid 1-amide	RSEQTPETLSANDDEEAR	0	KIKWFKTMKSIAKFIAKEQMKKHLGGEKX	0
Hog 2	Hognin 2																			RGLGKIGALIKKAYGIYKAKAAAG	0	Glutamic acid 1-amide
Lyc 2e	Lycosin 2e																								KIKWFKTMKSIAKFIAKEQMKKHLGGEKX	0
Hog 2	Hognin 2	venom gland	Trinity 2.1.1	Illumina 3000						QQLSKLG	1	Glutamic acid 1-amide	RNEETPESFSADDDEEER	0	RGLGKIGALIKKAYGIYKAKAAAG	0	Glutamic acid 1-amide	RSEQTPETLSANDDEEAR	0	KIKWFKTMKSIAKFIAKEQMKKHLGGEKX	0
Lyc 2e	Lycosin 2e																			KIKWFKTMKSIAKFIAKEQMKKHLGGEKX	0
SP, PrP 2	Signal peptide, Propeptide 2	venom gland	Trinity 2.1.1	Illumina 3000	SignalP_5.0	MNYTIIPFLLLVALACSTA	0	RSIDASQKEVQEIREETLSTNQDESAR	0	KEAKKT	1
[truncated: 22 more columns]

## Sheet: HOGRI_Overview
AC	sample_alias (contig_name)	sample_title_long	sample_title_short	bps	aa	sample_alias (contig_name)	nt_full
OU230883	>HOGRI_DN40717_c2_g2_i2	Hognin 6a, Hognin 4a, Geolycosin 2i, Geolycosin 1m, Geolycosin 1m, Geolycosin 1m, Geolycosin 1l, Geolycosin 1k, Geolycosin 1k, Geolycosin 1m, Geolycosin 1l, Geolycosin 1k	Hog 6a, Hog 4a, Geo 2i, Geo 1m, Geo 1m, Geo 1m, Geo 1l, Geo 1k, Geo 1k, Geo 1m, Geo 1l, Geo 1k	1344	448	>HOGRI_DN40717_c2_g2_i2	ATGAATTACTCCAAAATTTCTTTGCTGCTCTTGGTAGCATTGGCATGCTTCATAACAGGCTCCGCTGATGCATCAAAGAAAGAGTTTCAAGAAAATCGTGAAGAAACACTTTCTACAAATCAGGATGAATCCGCAAGGAAGGAAGCAAAAAAAACCGTGTCATCGAAACTACCGGAAGATGTTGTTAACAGTTTGATTGGAAGAAATGAATTGCCCCTTTCAATCCTCTCTGCAAATAATAACGATGAAGCGCGGATCTGGGGTGTCATGTTACCTGATCTCGTTAGACGAAAACTGAAGCAGAGATTGGGAAGAAGTGAATTGACACCTGGAAGCCTCGAAGCAAATAGCGACAATGAAGCACGGTCATTACTTGGTTTATTAGATCATGTATTGAGT…
OU230902	>HOGRI_DN40717_c2_g2_i3	Hognin 6a, Hognin 4a, Geolycosin 2i, Geolycosin 1m, Geolycosin 1m, Geolycosin 1m, Geolycosin 1l, Geolycosin 1k, Geolycosin 1k	Hog 6a, Hog 4a, Geo 2i, Geo 1m, Geo 1m, Geo 1m, Geo 1l, Geo 1k, Geo 1k	1053	351	>HOGRI_DN40717_c2_g2_i3	ATGAATTACTCCAAAATTTCTTTGCTGCTCTTGGTAGCATTGGCATGCTTCATAACAGGCTCCGCTGATGCATCAAAGGAAGAGTTTCAAGAAAATCGTGAAGAAACACTTTCTACAAATCAGGATGAATCCGCAAGGAAGGAAGCAAAAAAAACCGTGTCATCGAAACTACCGGAAGATGTTGTTAACAGTTTGATTGGAAGAAATGAATTGCCCCTTTCAATCCTCTCTGCAAATAATAACGATGAAGCGCGGATCTGGGGTGTCATGTTACCTGATCTCGTTAGACGAAAACTGAAGCAGAGATTGGGAAGAAGTGAATTGACACCTGGAAGCCTCGAAGCAAATAGCGACAATGAAGCACGGTCATTACTTGGTTTATTAGATCATGTATTGAGT…
OU065216	>HOGRI_DN40717_c2_g2_i1	Hognin 4a, Geolycosin 2i, Geolycosin 1m, Geolycosin 1m, Geolycosin 1m, Geolycosin 1l, Geolycosin 1k, Geolycosin 1k, Geolycosin 1j	Hog 4a, Geo 2i, Geo 1m, Geo 1m, Geo 1m, Geo 1l, Geo 1k, Geo 1k, Geo 1j	999	333	>HOGRI_DN40717_c2_g2_i1	CAAAAAAAAACCGTGTCATCGAAACTACCGGAAGATGTTGTTAACAGTTTGATTGGAAGAAATGAATTGCCCCTTTCAATCCTCTCTGCAAATAATAACGATGAAGCGCGGATCTGGGGTGTCATGTTACCTGATCTCGTTAGACGAAAACTGAAGCAGAGATTGGGAAGAAGTGAATTGACACCTGGAAGCCTCGAAGCAAATAGCGACAATGAAGCACGGTCATTACTTGGTTTATTAGATCATGTATTGAGTAAAGTCGGACAAACAGTCGGAATTTTAAGAAGTGATTTGACTCCTGAAAGCCTCGCTGCAAATACCCAGAATGAAGCACGGTCTTTACTTGGTTTATTAGATCTTGTAAAGAGTAAAGTTGGCCAAACCGGGCTTTTAAGAAAT…
OU065274	>HOGRI_DN42132_c1_g1_i2	Hognin 6a	Hog 6a	174	58	>HOGRI_DN42132_c1_g1_i2	AACATATACTTGTATCTGTTTTTAGATGCATCAGAGAAAGAAGTTCAAGAAATTCGTGAAGAAACACTTTCTACAAATCAGGATGAATCCGCAAGGAAGGAAGCAAAAAAAACCGTGTCATCGAAACTACCGGAAGATGTTGTTAACAGTTTGATTGGAAGAAATGAATTGCCC
OU065229	>HOGRI_DN40717_c2_g5_i1	Geolycosin 1l, Geolycosin 1k	Geo 1l, Geo 1k	228	76	>HOGRI_DN40717_c2_g5_i1	AATGAAGCACGGTCACTATTTGGTTTATTAGATCTCGTAAAGAGTAAAGTAGGACAAACAGGACTTTTAAGAAGTGAATTGACTCCACGAAGCCACGCGGCAAATAGCAACAACGAAGCACGGTCGCTATTCGGTTTATTGGATCTCGTAAAGAATACAGTTGGCCAAACCGGGCTTTTAAGAAATGAATTGACTAGCGACAATAAAGCCCGGTCACTTCTTGGTTTA
OU230880	>HOGRI_DN40717_c0_g1_i1	Geolycosin 1m, Hognin 8	Geo 1m, Hog 8	231	77	>HOGRI_DN40717_c0_g1_i1	ACCGGGCTTTTAAGAAATGAATTAACACCTGGAAGCCTTACTGAAATCGGTGACAATGAAGCGCGGTCGCTGTTAGGTTTATTGGATCTTGTGAAGAGTAAAGTCGGCCAAACTGGCCTTTTAAGAAATGAACCGACACCTGGAAAATTCGCTGCAAGAATCAAAAATATTATTGATGCCCTAAAGAAAAAATTAGGCGGAAAGCTGGGAAGAAACGAACTGCTTCCTTGA
OU065252	>HOGRI_DN41252_c2_g4_i1	Lycosin 4d	Lyc 4d	303	101	>HOGRI_DN41252_c2_g4_i1	ATGAATTATACCATAATTTCTTTCTTGCTGTTGGTAGCATTGACATGCACCACAGCGCGATCAGTTGATGCAGCAGAGGAAAAGGTTCAAGAAATTCGTGAAGAAACATCAAACGAGGATGCACCCTTCAGTCTCTCTGCTAATGACGATGAAGAAGCGAGAAGCAAATGGAAAGCTTTCCTTGCAAAAATGAAAGAAATTGCTGCAGAAACCCTTGGAAGAGAGGAAAGCCTCTCTGCAGATGAGGATGAAGAAGCGAGGGGTAGATTGCAAGTTTTCCTTGCGAACATGAAAGAAATTGCT
OU065032	>HOGRI_DN15356_c0_g1_i1	Lycosin 4d, Lycosin 4c, Lycosin 5a, Lycosin 1d	Lyc 4d, Lyc 4c, Lyc 5a, Lyc 1d	387	129	>HOGRI_DN15356_c0_g1_i1	GATGAAGAAGCGAGAAGCAAATGGAAAGCTTTCCTTGCAAAAATGAAAGAAATTGCTGCAGAAACCCTTGGAAGAGAGGAAAGCCTCTCTGCAGATGAGGATGAAGAAGCGAGGGGTAGATTGCAAGTTTTCCTTGCGAAAATGAAAGAAATTGCTGCAAAAACCCTTGGAAGAGAGGAAAATCTCTTTGCAAATGAAGAGGAAAGGGTTATCTGGTTACCAGCATTGAAATTTTTAGCCTCACACATTGCGATGGAGCAGCTTTCAAAGCTTGGAAGAAATGAACAGACACCTGAAGAGGCAAGAATCTGGTTAACAGCATTGAAATTTATAGGAAAGAACCTCGGAAAACACCTCGCAAAACAGCAGCTTTCAAAGCTTGGAAGA
OU065119	>HOGRI_DN22059_c1_g2_i1	Lycosin 1a	Lyc 1a	219	73	>HOGRI_DN22059_c1_g2_i1	GGAAAAAATCTCGGAAAACACCTTGCAAAACAACAGCTTTCAAAACTTGGAAGAAATGAAGACATACCTGAAAGCCTGTCTGCAGAGGATGAAGAAGAAGCAAGAATCTGGTTAACAGCATTGAAATTTTTAGGTAAAAACCTCGGAAAACACCTCGCAAAACAGCAGCTTGCAAAGCTTGGAAGAAGTGAAGACATGTCTGAAAGCCTGTCTGCAGAG
OU065093	>HOGRI_DN22059_c1_g1_i1	Lycosin 1c, Lycosin 1a	Lyc 1c, Lyc 1a	270	90	>HOGRI_DN22059_c1_g1_i1	TCTGAAAGCCTGTCTGCAGAGGACGAAGAAGAAGCAAGAATCTGGTTAACAGCATTGAAATTTTTAGGTAAAAACCTCGGAAAACACCTCGCAAAACAGCAGCTTTCAAAGCTTGGAAGAAATGAAGAGATATCTGAAAGCCTGTCTGCAGAGGACGAAGAAGAAGCAAGAATCTGGTTAACAGCATTGAAATTTTTAGGTAAAAACCTCGGAAAACACCTCGCAAAACAGCAGCTTGCAAAGCTTGGAAGAAGTGAAGACATGTCTGAA
OU065069	>HOGRI_DN21372_c0_g2_i2	Lycosin 1c, Lycosin 1a	Lyc 1c, Lyc 1a	336	112	>HOGRI_DN21372_c0_g2_i2	GAAGAAGCAAGAATCTGGTTAACTGCATTGAAATTTTTAGGAAAAAATCTCGGAAAACACCTTGCAAAACAACAGCTTTCAAAACTTGGAAGAAATGAAGACATACCTGAAAGCCTGTCTGCAGAGGATGAAGAAGAAGCAAGAATCTGGTTAACAGCATTGAAATTTTTAGGTAAAAACCTCGGAAAACACCTCGCAAAACAGCAGCTTGCAAAGCTTGGAAGAAGTGAAGACATGTCTGAAAGCCTGTCTGCAGAGGATGAAGAAGAAGCAAGAATCTGGTTAACAGCATTGAAATTTTTAGGTAAAAACCTCGGAAAACACCTCGCAAAACAG
OU065044	>HOGRI_DN21372_c0_g1_i1	Lycosin 1c, Lycosin 1c	Lyc 1c, Lyc 1c	261	87	>HOGRI_DN21372_c0_g1_i1	GAAGAAGCAAGAATCTGGTTAACTGCATTGAAATTTTTAGGAAAAAATCTCGGAAAACACCTTGCAAAACAACAGCTTTCAAAACTTGGAAGAAATGAAGACATACCTGAAAGCCTGTCTGCAGAGGATGAAGAAGAAGCAAGAATCTGGTTAACTGCATTGAAATTTTTAGGAAAAAATCTCGGAAAACACCTTGCAAAACAACAGCTTTCAAAACTTGGAAGAAATGAAGACATACCTGAAAGCCTGTCTGCAGAGGAT
OU065055	>HOGRI_DN21372_c0_g2_i1	Lycosin 1c, Lycosin 1a, Lycosin 1c	Lyc 1c, Lyc 1a, Lyc 1c	414	138	>HOGRI_DN21372_c0_g2_i1	GAAGAAGCAAGAATCTGGTTAACTGCATTGAAATTTTTAGGAAAAAATCTCGGAAAACACCTTGCAAAACAACAGCTTTCAAAACTTGGAAGAAATGAAGACATACCTGAAAGCCTGTCTGCAGAGGATGAAGAAGAAGCAAGAATCTGGTTAACAGCATTGAAATTTTTAGGTAAAAACCTCGGAAAACACCTCGCAAAACAGCAGCTTGCAAAGCTTGGAAGAAGTGAAGACATCTCTGAAAATTTGTCTGCAAATGACGAAGAAGAAGCAAGAATCTGGTTAACTGCATTGAAATTTTTAGGAAAAAATCTCGGAAAACACCTTGCAAAACAACAGCTTTCAAAACTTGGAAGAAATGAAGACATACCTGAAAGCCTGTCTGCAGAGGATGAAGAA…
OU065070	>HOGRI_DN21971_c0_g1_i1	Lycosin 1m, Lycosin 1n	Lyc 1m, Lyc 1n	237	79	>HOGRI_DN21971_c0_g1_i1	GAAGAAGCAAGAATCTGGTTAACAGCATTGAAATTTTTAGGCAAAAGCCTCGGTAAACACCTCGCAAAACAGCAGCTTGCAAAGCTTGGAAGAAGTGAAGACATCTCTGAAAATTTGTCTGCAAATGACGAAGAAGAAGCAAGAATCTGGTTAACTGCATTGAAATTTTTAGGAAAAAATCTCGGAAAACACCTTGCAAAACAACAGCTTTCAAAACTAGAAAGAAATGAAGACATA
OU065092	>HOGRI_DN21971_c0_g2_i1	Lycosin 1m, Lycosin 1m	Lyc 1m, Lyc 1m	243	81	>HOGRI_DN21971_c0_g2_i1	GAAGAAGCAAGAATCTGGTTAACAGCATTGAAATTTTTAGGCAAAAGCCTCGGTAAACACCTCGCAAAACAGCAGCTTGCAAAGCTTGGAAGAAGTGAAGACATCTCTGAAAATTTGTCTGCAAATGACGAAGAAGAAGCAAGAATCTGGTTAACAGCATTGAAATTTTTAGGCAAAAGCCTCGGTAAACACCTCGCAAAACAGCAGCTTGCAAAGCTTGGAAGAAGTGAAGACATCTCTGAA
OU065033	>HOGRI_DN14438_c0_g2_i2	Lycosin 1l, Lycosin 1l	Lyc 1l, Lyc 1l	378	126	>HOGRI_DN14438_c0_g2_i2	ATCCTGTCTGCTAATGATGATGAAGAAGCAACAAACTGGTTAGCAGAATGGAAATGTTTAGCTAACAACCTCTCTAACCCCCTCGCAAAACAGCAGCTTGCAAAGCTTGGAAGAAGTGAAGACATCTCTGAAAACCTGTCTGCAAATGACGATGAAGAAGCAAGAATCTTGTTAACAGCATTGAAATTTTTAGGTAAAAACCTCGGAAAACACCTCGCAAAACAACAGCTTGCAAAGCTTGGAAGAAGTGAAGACATCTCTGAAAACCTGTCTGCAAATGACGATGAAGAAGCAAGAATCTTGTTAACAGCATTGAAATTTTTAGGTAAAAACCTCGGAAAACACCTCGCAAAACAACAGCTTGCAAAGCTTGGAAGA
OU065012	>HOGRI_DN14438_c0_g1_i1	Lycosin 1l, Lycosin 1l	Lyc 1l, Lyc 1l	261	87	>HOGRI_DN14438_c0_g1_i1	AATGACGATGAAGAAGCAAGAATCTTGTTAACAGCATTGAAATTTTTAGGTAAAAACCTCGGAAAACACCTCGCAAAACAACAGCTTGCAAAGCTTGGAAGAAGTGAAGACATCTCTGAAAACCTGTCTTCAAATGACGATGAAGAAGCAAGAATCTTGTTAACAGCATTGAAATTTTTAGGTAAAAACCTCGGAAAACACCTCGCAAAACAACAGCTTGCAAAGCTTGGAAGAAGTGAAGACATCTCTGAAAACCTGTCT
OU065182	>HOGRI_DN40091_c0_g1_i3	Lycosin 1c, Hognin 3a, Lycosin 2e	Lyc 1c, Hog 3a, Lyc 2e	372	124	>HOGRI_DN40091_c0_g1_i3	CTGTGTTCGAATGTCGATGATCAAGCAAGAATCTGGTTAACAGCATTGAAATTTTTAGGTAAAAACCTCGGAAAACACCTCGCAAAACAGCAACTTTCAAAGCTTGGAAGAAATGAAGAGACACCTGAAAGCTTTTCTGCAGATGAAGATGAAGAGAGGGCGTTTTCAGGAAAAAAATTAGCTGCTTTACTAAGAAAATATTATGCAATTTATAAAGCAAAAGCTGCTGGAAGAAATGAACAGACACTTTCAACCGTCTCAGCAAATGATGATGAGGAAGCAAGGAAAATTAAGTGGTTTAAGACAATGAAATCTATAGCAAAATTCATCGCGAAAGAACAAATGAAAAAACATCTTGGGGGCGAGAAATAA
OU065011	>HOGRI_DN14364_c0_g1_i1	Lycosin 1a, Lycosin 1d	Lyc 1a, Lyc 1d	315	105	>HOGRI_DN14364_c0_g1_i1	GCAAAACAGCAGCTCGCAAAGCTTGGAAGAAGTGAAGGCATCTCTGAAAACCTGCCTGCAAATGACGATGAAGAAGCAAGAATCTGGTTAACAGCATTGAAATTTTTAGGTAAAAACCTCGGAAAACACCTTGCAAAACAGCAGCTCGCAAAGCTTGGAAGAAGTGAAGGCATCTCTGAAAACCTGCCTGCAAATGACGATGAAGAAGCAAGAATCTGGTTAACAGCTTTGAAATTTATAGGAAAGAACCTCGGAAAACACCTGGCGAAACAGCAACTTTCAAAGCTTGGAAGAAATGAAGAGACACCTGAAAGC
OU065145	>HOGRI_DN35474_c0_g4_i1	Signal peptide, Propeptide 2	SP, PrP 2	156	52	>HOGRI_DN35474_c0_g4_i1	ATGAATTATACCATAATTCCTTTCTTGCTGCTGGTAGCATTGGCATGCTCCACAGCACGGTCAATTGATGCATCACAGAAAGAAGTTCAAGAAATTCGTGAAGAAACACTTTCTACAAATCAGGATGAATCCGCAAGGAAGGAAGCAAAAAAAACT
OU065228	>HOGRI_DN40717_c2_g3_i2	Hognin 6b	Hog 6b	249	83	>HOGRI_DN40717_c2_g3_i2	GCACGGTCAATTGATGCATCACAGAAAGAAGTTCAAGAAATTCGTGAAGAAACACTTTCTACAAATCAGGATGAATCCGCAAGGAAGGAAGCAAAAAAACCCGCGTCATCGAAACTACCAGAAGCTCTTATTAAAAGTTTGGTTGGAAGAAATGAATTGCCCCTTTCAATCCTCTCTGCAAACGAGGATGCACCCTTCAGTCTCTCTGCAGTTGAGGATGAAGAAGCGAGGAGCAAATGGCAGGCTTTC
OU065273	>HOGRI_DN42132_c2_g1_i1	Signal peptide, Propeptide 1	SP, PrP 1	177	59	>HOGRI_DN42132_c2_g1_i1	ATGAATTATACCATAATTCCTTTCTTGCTGCTGGTAGCATTGGCATGCTCCACAGCACGGTCAATTGATGAATCAGAGAAAGAAGTTCAAGAAATTCGTGAAGAAACACTTTCTGCAAATCAGGATGAATCCGCAAGGAAGGAAGCAAAAAAAACTGGGTCATCGAAACTACCGAAA
OU065251	>HOGRI_DN40717_c2_g6_i1	Hognin 6c	Hog 6c	303	101	>HOGRI_DN40717_c2_g6_i1	CCTTTCTTGCTGCTGGTAGCATTGGCATGCTCCACAGCACGGTCAATTGATGCATCAGAGAAAGAAGTTCAAGAAATTCGTGAAGAAACACTTTCTACAAATCAGGATGAATCCGCAAGGAAGGAAGCAAAAAAAACTGGGTCATCGAAACTACCGAAAGATCTTGTTGACAGTTTGATTGGAAGAAATGAATTGCCCCTTTCAATCCTCTCTGCAAACGAGGATGCACCCTTCAGTCTCTCTGCAGTTGAGGATGAAGAAGCGAGGGGTAGATTGCAAGCTTTCCTTGCAAAAATGAAAGAA
OU065118	>HOGRI_DN27725_c0_g1_i1	Lycosin 4b	Lyc 4b	213	71	>HOGRI_DN27725_c0_g1_i1	AAAGATCTTGTTGACAGTTTGATTGGAAGAAATGAATTGCCCCTTTCAATCCTCTCTGCAAACGAGGATGCACCCTTCAGTCTCTCTGCAGTTGAGGATGAAGAAGCGAGGGGTAGATTGCAAGCTTTCCTTGCAAAAATGAAAGAAATTGCTGCACAAACCCTTGGAAGGGAGGAAAGCCTCTCTGCAAATGAGGATGAAGAAGCGAGGGGT
OU065139	>HOGRI_DN27725_c0_g2_i2	Lycosin 4b, Lycosin 4b	Lyc 4b, Lyc 4b	219	73	>HOGRI_DN27725_c0_g2_i2	GAGGATGAAGAAGCGAGGGGTAGATTGCAAGCTTTCCTTGCAAAAATGAAAGAAATTGCTGCACAAACCCTTGGAAGGGAGGAAAGCCTCTCTGCAAATGAGGATGAAGAAGCGAGGGGTAGATTGCAAGCTTTCCTTGCAAAAATGAAAGAAATTGCTGCACAAACCCTTGGAAGGGAGGAAAGCCTCTCTGCAAATGAGGATGAAGAAGCGAGGGGT
OU230859	>HOGRI_DN27725_c0_g2_i1	Lycosin 4b, Lycosin 4b, Hognin 5a, Hognin 5a	Lyc 4b, Lyc 4b, Hog 5a, Hog 5a	498	166	>HOGRI_DN27725_c0_g2_i1	GAGGATGAAGAAGCGAGGGGTAGATTGCAAGCTTTCCTTGCAAAAATGAAAGAAATTGCTGCACAAACCCTTGGAAGGGAGGAAAGCCTCTCTGCAAATGAGGATGAAGAAGCGAGGGGTAGATTGCAAGCTTTCCTTGCAAAAATGAAAGAAATTGCTGCACAAACCCTTGGAAGGGAAGAAAATATCTCTTCAAATGAGGATGAAGAAGAGAGAGTGGTCTGGTTACTGCCATTGAAATTTTTAGCATCACACGTCGCGATGGAACAACTTTCAAAGCTTGGATCCAAAATTTCAGCAAAACTTGGAAGAAATGAACAAATACCTGAAATCTCTGCAAATGAGGATGAAGAAGAAAGAGTGGTCTGGTTACTGCCATTGAAATTTTTAGCATCACAC…
OU065173	>HOGRI_DN40091_c0_g1_i1	Hognin 5d, Hognin 7a, Hognin 2, Lycosin 2e	Hog 5d, Hog 7a, Hog 2, Lyc 2e	540	180	>HOGRI_DN40091_c0_g1_i1	AATGAACAATGTCCTCAAATCTCTGCAAATGAGCATGAAGAAGAAAGAGTGGTCTGGTTACTGCCATTGAAATTTTTAGCATCACACATCGCGATGGAACAACTTTCAAAGCTTGGATCAAAAATTGGATCAAAACTTGGAAGAAATGAAGAAACACCTGTAAGCTTCTCTGCAGATGACGATGAAGAGAGGGCGGTTTTAGCTGGTTTTAGAAAAAAACTAGCTGCTTTATTTAAAAAAGCATACGCAATTTATAAAGCAAAAGCTGCTGGAAGAAATGAAGAGACACCTGGAAGCTTCTCTGCAGATGACGATGAAGAAGAAAGGAGGGGATTAGGAAAAATAGGAGCTTTAATAAAAAAAGCATATGGAATTTATAAAGCAAAAGCTGCTGCTGGA…
OU065196	>HOGRI_DN40091_c0_g2_i2	Lycosin 2e	Lyc 2e	153	51	>HOGRI_DN40091_c0_g2_i2	GCTGCTGCTGGAAGAAGTGAAGAGACACCTGCAACCGTCTCTGCAAATGATGATGAGGAAGCAAGGAAAATTAAGTGGTTTAAGACAATGAAATCTATAGCAAAATTCATCGCGAAAGAACAAATGAAAAAACATCTCGGGGGGGAGAAATAA
OU065197	>HOGRI_DN40091_c0_g2_i1	Hognin 7b, Hognin 2, Lycosin 2e	Hog 7b, Hog 2, Lyc 2e	396	132	>HOGRI_DN40091_c0_g2_i1	AATGAAGAAACACCTGTAAGCTCCTCTGCAGATGACGATGAAGAGAGGGCGGTTTTAGCTGGTTTTAGAAAAAAACTAGCTGCTTTATTTAAAAAAGCATACGCAATTTATAAAGAAAAAGCTGCTGGAAGAAATGAAGAGACACCTGGAAGCTTCTCTGCAGATGACGATGAAGAAGAAAGGAGGGGATTAGGAAAAATAGGAGCTTTAATAAAAAAAGCATATGGAATTTATAAAGCAAAAGCTGCTGCTGGAAGAAGTGAACAGACACCTGAAACCCTCTCTGCAAATGATGATGAGGAAGCAAGGAAAATTAAGTGGTTTAAGACAATGAAATCTATAGCAAAATTCATCGCGAAAGAACAAATGAAAAAACATCTCGGGGGGGAGAAATAA
OU065215	>HOGRI_DN40091_c0_g2_i3	Hognin 2, Lycosin 2e	Hog 2, Lyc 2e	288	96	>HOGRI_DN40091_c0_g2_i3	CAGCAACTTTCAAAGCTTGGAAGAAATGAAGAGACACCTGAAAGCTTCTCTGCAGATGACGATGAAGAAGAAAGGAGGGGATTAGGAAAAATAGGAGCTTTAATAAAAAAAGCATATGGAATTTATAAAGCAAAAGCTGCTGCTGGAAGAAGTGAACAGACACCTGAAACCCTCTCTGCAAATGATGATGAGGAAGCAAGGAAAATTAAGTGGTTTAAGACAATGAAATCTATAGCAAAATTCATCGCGAAAGAACAAATGAAAAAACATCTCGGGGGGGAGAAATAA
OU065166	>HOGRI_DN35474_c0_g3_i1	Signal peptide, Propeptide 2	SP, PrP 2	156	52	>HOGRI_DN35474_c0_g3_i1	ATGAATTATACCATAATTCCTTTCTTGCTGCTGGTAGCATTGGCATGCTCCACAGCACGGTCAATTGATGCATCACAGAAAGAAGTTCAAGAAATTCGTGAAGAAACACTTTCTACAAATCAGGATGAATCCGCAAGGAAGGAAGCAAAAAAAACT

## Sheet: sample_spreadsheet_GEOVU
#checklist_accession	ERC000011
#unique _name_prefix	GEOVU
sample_alias	tax_id	scientific_name	common_name	sample_title_long	tissue_type	country_origin
>GEOVU_DN33159_c1_g6_i9	346081	Geolycosa vultuosa	Burrowing wolf spider	Hognin 6e, Hognin 4b, Geolycosin 1b, Geolycosin 2b	Venom gland	Hungary
>GEOVU_DN33159_c1_g6_i5	346081	Geolycosa vultuosa	Burrowing wolf spider	Hognin 6e, Hognin 4b, Geolycosin 2a, Geolycosin 1c, Geolycosin 1b, Geolycosin 2b	Venom gland	Hungary
>GEOVU_DN33159_c1_g6_i4	346081	Geolycosa vultuosa	Burrowing wolf spider	Hognin 6e, Hognin 4b, Geolycosin 2a, Geolycosin 1c, Geolycosin 1b, Geolycosin 2b	Venom gland	Hungary
>GEOVU_DN33159_c1_g6_i6	346081	Geolycosa vultuosa	Burrowing wolf spider	Hognin 6e, Hognin 4b, Geolycosin 2a, Geolycosin 1c, Geolycosin 1b, Geolycosin 2b	Venom gland	Hungary
>GEOVU_DN22267_c2_g2_i1	346081	Geolycosa vultuosa	Burrowing wolf spider	Geolycosin 1r, Geolycosin 2d, Geolycosin 2f, Geolycosin 2d, Geolycosin 1s	Venom gland	Hungary
>GEOVU_DN22267_c2_g1_i1	346081	Geolycosa vultuosa	Burrowing wolf spider	Geolycosin 1s, Geolycosin 2d, Geolycosin 3b	Venom gland	Hungary
>GEOVU_DN33159_c1_g3_i1	346081	Geolycosa vultuosa	Burrowing wolf spider	Geolycosin 2c, Geolycosin 2b	Venom gland	Hungary
>GEOVU_DN33159_c1_g6_i1	346081	Geolycosa vultuosa	Burrowing wolf spider	Hognin 6e, Hognin 4b, Geolycosin 2a, Geolycosin 1c	Venom gland	Hungary
>GEOVU_DN33159_c1_g6_i2	346081	Geolycosa vultuosa	Burrowing wolf spider	Hognin 6e, Hognin 4b, Geolycosin 2a, Geolycosin 1c	Venom gland	Hungary
>GEOVU_DN33159_c1_g6_i3	346081	Geolycosa vultuosa	Burrowing wolf spider	Hognin 6e, Hognin 4b, Geolycosin 2a, Geolycosin 1c	Venom gland	Hungary
>GEOVU_DN33159_c1_g6_i8	346081	Geolycosa vultuosa	Burrowing wolf spider	Geolycosin 1a, Geolycosin 2b	Venom gland	Hungary
>GEOVU_DN33159_c1_g1_i1	346081	Geolycosa vultuosa	Burrowing wolf spider	Geolycosin 2b, Geolycosin 2j	Venom gland	Hungary
>GEOVU_DN22267_c2_g5_i1	346081	Geolycosa vultuosa	Burrowing wolf spider	Geolycosin 1s, Geolycosin 1s	Venom gland	Hungary
>GEOVU_DN22267_c2_g2_i2	346081	Geolycosa vultuosa	Burrowing wolf spider	Geolycosin 2f, Geolycosin 3a	Venom gland	Hungary
>GEOVU_DN22267_c2_g3_i1	346081	Geolycosa vultuosa	Burrowing wolf spider	Geolycosin 1i, Geolycosin 2g	Venom gland	Hungary
>GEOVU_DN3515_c0_g1_i1	346081	Geolycosa vultuosa	Burrowing wolf spider	Geolycosin 2e, Geolycosin 1d	Venom gland	Hungary
>GEOVU_DN3515_c0_g1_i2	346081	Geolycosa vultuosa	Burrowing wolf spider	Geolycosin 2e, Geolycosin 1d	Venom gland	Hungary
>GEOVU_DN30033_c1_g1_i1	346081	Geolycosa vultuosa	Burrowing wolf spider	Geolycosin 1g, Geolycosin 1e, Geolycosin 1h, Geolycosin 1f, Geolycosin 1g, Geolycosin 1e, Geolycosin 1h, Geolycosin 1f	Venom gland	Hungary
>GEOVU_DN32038_c6_g7_i3	346081	Geolycosa vultuosa	Burrowing wolf spider	Lycosin 4a, Geolycosin 4a, Lycosin 4q, Lycosin 5a	Venom gland	Hungary
>GEOVU_DN32038_c6_g8_i2	346081	Geolycosa vultuosa	Burrowing wolf spider	Geolycosin 4a, Lycosin 4q, Lycosin 5a	Venom gland	Hungary
>GEOVU_DN32038_c6_g4_i1	346081	Geolycosa vultuosa	Burrowing wolf spider	Lycosin 4o, Lycosin 5a	Venom gland	Hungary
>GEOVU_DN32038_c6_g7_i1	346081	Geolycosa vultuosa	Burrowing wolf spider	Lycosin 4p, Lycosin 5a	Venom gland	Hungary
>GEOVU_DN32038_c6_g2_i1	346081	Geolycosa vultuosa	Burrowing wolf spider	Lycosin 4o, Lycosin 5a	Venom gland	Hungary
>GEOVU_DN32038_c6_g8_i1	346081	Geolycosa vultuosa	Burrowing wolf spider	Lycosin 4q, Lycosin 5a	Venom gland	Hungary
>GEOVU_DN9577_c0_g1_i1	346081	Geolycosa vultuosa	Burrowing wolf spider	Lycosin 5a	Venom gland	Hungary
>GEOVU_DN33518_c1_g9_i1	346081	Geolycosa vultuosa	Burrowing wolf spider	Lycosin 1a	Venom gland	Hungary
>GEOVU_DN33518_c1_g12_i1	346081	Geolycosa vultuosa	Burrowing wolf spider	Lycosin 1a	Venom gland	Hungary
>GEOVU_DN33518_c1_g7_i1	346081	Geolycosa vultuosa	Burrowing wolf spider	Lycosin 1a	Venom gland	Hungary
>GEOVU_DN33518_c1_g7_i2	346081	Geolycosa vultuosa	Burrowing wolf spider	Lycosin 1a	Venom gland	Hungary
>GEOVU_DN33518_c1_g1_i2	346081	Geolycosa vultuosa	Burrowing wolf spider	Lycosin 1g, Lycosin 1a	Venom gland	Hungary
>GEOVU_DN33518_c1_g3_i1	346081	Geolycosa vultuosa	Burrowing wolf spider	Lycosin 1j	Venom gland	Hungary
>GEOVU_DN33518_c1_g2_i1	346081	Geolycosa vultuosa	Burrowing wolf spider	Lycosin 1i	Venom gland	Hungary
>GEOVU_DN33518_c1_g4_i1	346081	Geolycosa vultuosa	Burrowing wolf spider	Lycosin 1k	Venom gland	Hungary
>GEOVU_DN33518_c1_g11_i2	346081	Geolycosa vultuosa	Burrowing wolf spider	Lycosin 1d	Venom gland	Hungary
>GEOVU_DN33518_c1_g5_i1	346081	Geolycosa vultuosa	Burrowing wolf spider	Lycosin 1d	Venom gland	Hungary
>GEOVU_DN33518_c1_g6_i1	346081	Geolycosa vultuosa	Burrowing wolf spider	Lycosin 1k	Venom gland	Hungary
>GEOVU_DN33518_c1_g10_i1	346081	Geolycosa vultuosa	Burrowing wolf spider	Lycosin 1a	Venom gland	Hungary
>GEOVU_DN33518_c1_g11_i3	346081	Geolycosa vultuosa	Burrowing wolf spider	Lycosin 1d, Lycosin 1h	Venom gland	Hungary
>GEOVU_DN33518_c1_g1_i1	346081	Geolycosa vultuosa	Burrowing wolf spider	Lycosin 1j	Venom gland	Hungary
>GEOVU_DN33518_c1_g11_i1	346081	Geolycosa vultuosa	Burrowing wolf spider	Lycosin 1j	Venom gland	Hungary
>GEOVU_DN33518_c1_g13_i1	346081	Geolycosa vultuosa	Burrowing wolf spider	Lycosin 1a	Venom gland	Hungary
>GEOVU_DN32038_c6_g9_i1	346081	Geolycosa vultuosa	Burrowing wolf spider	Lycosin 4b	Venom gland	Hungary
>GEOVU_DN21799_c0_g1_i1	346081	Geolycosa vultuosa	Burrowing wolf spider	Lycosin 4n, Geolycosin 4b, Lycosin 4n, Geolycosin 4a	Venom gland	Hungary
>GEOVU_DN21799_c0_g2_i1	346081	Geolycosa vultuosa	Burrowing wolf spider	Geolycosin 4a, Lycosin 4n	Venom gland	Hungary
>GEOVU_DN32038_c6_g3_i1	346081	Geolycosa vultuosa	Burrowing wolf spider	Lycosin 4b	Venom gland	Hungary
>GEOVU_DN33518_c2_g1_i4	346081	Geolycosa vultuosa	Burrowing wolf spider	Lycosin 3h, Hognin 5d	Venom gland	Hungary
>GEOVU_DN33518_c2_g1_i3	346081	Geolycosa vultuosa	Burrowing wolf spider	Lycosin 4r, Hognin 5d, Lycosin 3i, Lycosin 2d	Venom gland	Hungary
>GEOVU_DN33518_c2_g1_i1	346081	Geolycosa vultuosa	Burrowing wolf spider	Lycosin 4r, Hognin 5d, Lycosin 3h, Hognin 5d, Lycosin 3i, Lycosin 2d	Venom gland	Hungary
>GEOVU_DN33518_c2_g1_i5	346081	Geolycosa vultuosa	Burrowing wolf spider	Lycosin 3g, Lycosin 2c	Venom gland	Hungary
ERROR sequences twice
>GEOVU_DN33518_c1_g9_i1	346081	Geolycosa vultuosa	Burrowing wolf spider	Lycosin 1a	Venom gland	Hungary
>GEOVU_DN33518_c1_g12_i1	346081	Geolycosa vultuosa	Burrowing wolf spider	Lycosin 1a	Venom gland	Hungary

## Sheet: GEOVU
ID	description	tissue_type	Assembly method	Sequencing-Technology	Signal P	aa_sig	aa_sig partial	aa_propeptide	aa_propeptide partial	aa_mature 1	aa_mature 1 partial	PTM C-term amidation	linker_1	linker_1 partial	aa_mature 2	aa_mature 2 partial	PTM C-term amidation	linker_2	linker_2 partial	aa_mature 3	aa_mature 3 partial	PTM C-term amidation	linker_3	linker_3 partial	aa_mature 4	aa_mature 4 partial	PTM C-term amidation	linker_4	linker_4 partial	aa_mature 5	aa_mature 5 partial	PTM C-term amidation	linker_5	linker_5 partial	aa_mature 6	aa_mature 6 partial	PTM C-term amidation	linker_6	linker_6 partial	aa_mature 7	aa_mature 7 partial	PTM C-term amidation	linker_7	linker_7 partial	aa_mature 8	aa_mature 8 partial	PTM C-term amidation	linker_8	linker_8 partial
Hog 6e	Hognin 6e	venom gland	Trinity 2.1.1	Illumina 3000	SignalP_5.0	MNYSIPLLLLIALTCFIAGSADA	0	SKKDFQEIREETLSTNQDESVR	0	KEAKKGVSSKLPEDVFNSLIG	0	Glutamic acid 1-amide	RNELPFSSFSAKNNDEAR	0	TWAVMLPDLVRQKLKQRLG	0	Glutamic acid 1-amide	RSELTPGSLEANSDNEAR	0	SLLGLLDVVKKTVGQTGLL	0		RNELTSDNKAR	0	SLLGGVLDVVKNTAGQTGLL	0		RNELTSDN	1
Hog 4b	Hognin 4b														TWAVMLPDLVRQKLKQRLG	0	Glutamic acid 1-amide
Geo 1b	Geolycosin 1b																			SLLGLLDVVKKTVGQTGLL	0
Geo 2b	Geolycosin 2b																								SLLGGVLDVVKNTAGQTGLL	0
Hog 6e	Hognin 6e	venom gland	Trinity 2.1.1	Illumina 3000	SignalP_5.0	MNYSIPLLLLIALTCFIAGSADA	0	SKKDFQEIREETLSTNQDESVR	0	KEAKKGVSSKLPEDVFNSLIG	0	Glutamic acid 1-amide	RNELPFSSFSAKNNDEAR	0	TWAVMLPDLVRQKLKQRLG	0	Glutamic acid 1-amide	RSELTPGSLEANSDNEAR	0	SLLGLLDLVKNKVGQTVGLL	0		RSELTPGSLAANSNNQAR	0	SLFGLLDVVKKTVGQTGLL	0		RNELNSDNEAR	0	SLLGLLDVVKKTVGQTGLL	0		RNELTSDNKAR	0	SLLGGVLDVVKNTAGQTGLL	0		RNELTSDN	1
Hog 4b	Hognin 4b														TWAVMLPDLVRQKLKQRLG	0	Glutamic acid 1-amide
Geo 2a	Geolycosin 2a																			SLLGLLDLVKNKVGQTVGLL	0
Geo 1c	Geolycosin 1c																								SLFGLLDVVKKTVGQTGLL	0
Geo 1b	Geolycosin 1b																													SLLGLLDVVKKTVGQTGLL	0
Geo 2b	Geolycosin 2b																																		SLLGGVLDVVKNTAGQTGLL	0
Hog 6e	Hognin 6e	venom gland	Trinity 2.1.1	Illumina 3000				SKKDFQEIREETLSTNQDESVR	0	KEAKKGVSSKLPEDVFNSLIG	0	Glutamic acid 1-amide	RNELPFSSFSAKNNDEAR	0	TWAVMLPDLVRQKLKQRLG	0	Glutamic acid 1-amide	RSELTPGSLEANSDNEAR	0	SLLGLLDLVKNKVGQTVGLL	0		RSELTPGSLAANSNNQAR	0	SLFGLLDVVKKTVGQTGLL	0		RNELNSDNEAR	0	SLLGLLDVVKKTVGQTGLL	0		RNELTSDNKAR	0	SLLGGVLDVVKNTAGQTGLL	0		RNELTSDN	1
Hog 4b	Hognin 4b														TWAVMLPDLVRQKLKQRLG	0	Glutamic acid 1-amide
Geo 2a	Geolycosin 2a																			SLLGLLDLVKNKVGQTVGLL	0
Geo 1c	Geolycosin 1c																								SLFGLLDVVKKTVGQTGLL	0
Geo 1b	Geolycosin 1b																													SLLGLLDVVKKTVGQTGLL	0
Geo 2b	Geolycosin 2b																																		SLLGGVLDVVKNTAGQTGLL	0
Hog 6e	Hognin 6e	venom gland	Trinity 2.1.1	Illumina 3000				TLSTNQDESVR	1	KEAKKGVSSKLPEDVFNSLIG	0	Glutamic acid 1-amide	RNELPFSSFSAKNNDEAR	0	TWAVMLPDLVRQKLKQRLG	0	Glutamic acid 1-amide	RSELTPGSLEANSDNEAR	0	SLLGLLDLVKNKVGQTVGLL	0		RSELTPGSLAANSNNQAR	0	SLFGLLDVVKKTVGQTGLL	0		RNELNSDNEAR	0	SLLGLLDVVKKTVGQTGLL	0		RNELTSDNKAR	0	SLLGGVLDVVKNTAGQTGLL	0		RNELTSDN	1
Hog 4b	Hognin 4b														TWAVMLPDLVRQKLKQRLG	0	Glutamic acid 1-amide
Geo 2a	Geolycosin 2a																			SLLGLLDLVKNKVGQTVGLL	0
Geo 1c	Geolycosin 1c																								SLFGLLDVVKKTVGQTGLL	0
Geo 1b	Geolycosin 1b																													SLLGLLDVVKKTVGQTGLL	0
Geo 2b	Geolycosin 2b																																		SLLGGVLDVVKNTAGQTGLL	0
Geo 1r	Geolycosin 1r	venom gland	Trinity 2.1.1	Illumina 3000									DNEAR	1	SLRGLLDVVKNTVGQTGLL	0		RNELTSDNKAR	0	SLLGGVLDVVKNTVGQTGLL	0		RNELTSDNKAR	0	SLLGGLLDVVKNTVGQTGLL	0		RNELTSDNKAR	0	SLLGGVLDVVKNTVGQTGLL	0		RNELNSDNEAR	0	SLLGLLDVVKNTVGQTGLL	0		RNELTSDNKAR	0	SLLG	1
Geo 2d	Geolycosin 2d																			SLLGGVLDVVKNTVGQTGLL	0
Geo 2f	Geolycosin 2f																								SLLGGLLDVVKNTVGQTGLL	0
Geo 2d	Geolycosin 2d																													SLLGGVLDVVKNTVGQTGLL	0
Geo 1s	Geolycosin 1s																																		SLLGLLDVVKNTVGQTGLL	0
Geo 1s	Geolycosin 1s	venom gland	Trinity 2.1.1	Illumina 3000						KNTVGQTGLL	1		RNELNSDNEAR	0	SLLGLLDVVKNTVGQTGLL	0		RNELTSDNKAR	0	SLLGGVLDVVKNTVGQTGLL	0		RNELTSDNKAR	0	SLLGGVLDVVKNTAGQTGLL	0		RKDVVSDNKAR	0	SPEGRRVEEEX	1
Geo 2d	Geolycosin 2d																			SLLGGVLDVVKNTVGQTGLL	0
Geo 3b	Geolycosin 3b																								SLLGGVLDVVKNTAGQTGLL	0
Geo 2c	Geolycosin 2c	venom gland	Trinity 2.1.1	Illumina 3000						TGLL	1		RNESTNDKEAR	0	SLLGGVLDVVKNTVGQAGLL	0		RNELPSDNKAR	0	SLLGGVLDVVKNTAGQTGLL	0		RNELTSDN	1
Geo 2b	Geolycosin 2b																			SLLGGVLDVVKNTAGQTGLL	0
Hog 6e	Hognin 6e	venom gland	Trinity 2.1.1	Illumina 3000				TLSTNQDESVR	1	KEAKKGVSSKLPEDVFNSLIG	0	Glutamic acid 1-amide	RNELPFSSFSAKNNDEAR	0	TWAVMLPDLVRQKLKQRLG	0	Glutamic acid 1-amide	RSELTPGSLEANSDNEAR	0	SLLGLLDLVKNKVGQTVGLL	0		RSELTPGSLAANSNNQAR	0	SLFGLLDVVKKTVGQTGLL	0		RNESTNDKEAR	0	SLLGG	1
Hog 4b	Hognin 4b														TWAVMLPDLVRQKLKQRLG	0	Glutamic acid 1-amide
Geo 2a	Geolycosin 2a																			SLLGLLDLVKNKVGQTVGLL	0
Geo 1c	Geolycosin 1c																								SLFGLLDVVKKTVGQTGLL	0
Hog 6e	Hognin 6e	venom gland	Trinity 2.1.1	Illumina 3000		DA	1	SKKDFQEIREETLSTNQDESVR	0	KEAKKGVSSKLPEDVFNSLIG	0	Glutamic acid 1-amide	RNELPFSSFSAKNNDEAR	0	TWAVMLPDLVRQKLKQRLG	0	Glutamic acid 1-amide	RSELTPGSLEANSDNEAR	0	SLLGLLDLVKNKVGQTVGLL	0		RSELTPGSLAANSNNQAR	0	SLFGLLDVVKKTVGQTGLL	0		RNESTNDKEAR	0	SLLGG	1
Hog 4b	Hognin 4b														TWAVMLPDLVRQKLKQRLG	0	Glutamic acid 1-amide
Geo 2a	Geolycosin 2a																			SLLGLLDLVKNKVGQTVGLL	0
Geo 1c	Geolycosin 1c																								SLFGLLDVVKKTVGQTGLL	0
Hog 6e	Hognin 6e	venom gland	Trinity 2.1.1	Illumina 3000	SignalP_5.0	MNYSIPLLLLIALTCFIAGSADA	0	SKKDFQEIREETLSTNQDESVR	0	KEAKKGVSSKLPEDVFNSLIG	0	Glutamic acid 1-amide	RNELPFSSFSAKNNDEAR	0	TWAVMLPDLVRQKLKQRLG	0	Glutamic acid 1-amide	RSELTPGSLEANSDNEAR	0	SLLGLLDLVKNKVGQTVGLL	0		RSELTPGSLAANSNNQAR	0	SLFGLLDVVKKTVGQTGLL	0		RNESTNDKEAR	0	SLLGG	1
Hog 4b	Hognin 4b														TWAVMLPDLVRQKLKQRLG	0	Glutamic acid 1-amide
Geo 2a	Geolycosin 2a																			SLLGLLDLVKNKVGQTVGLL	0
Geo 1c	Geolycosin 1c																								SLFGLLDVVKKTVGQTGLL	0
Geo 1a	Geolycosin 1a	venom gland	Trinity 2.1.1	Illumina 3000									AR	1	SLLGLLDVVKNTAGQTGLL	0		RNELTSDNKAR	0	SLLGGVLDVVKNTAGQTGLL	0		RNESTNDKEAR	0	SLLGG	1
Geo 2b	Geolycosin 2b																			SLLGGVLDVVKNTAGQTGLL	0
Geo 2b	Geolycosin 2b	venom gland	Trinity 2.1.1	Illumina 3000						TGLL	1		RNESTNDKEAR	0	SLLGGVLDVVKNTAGQTGLL	0		RNESTNDKEAR	0	SLLGGVLDVVKKTVGQTGLL	0		RNELNSDNEAR	0	SLLGLLDVVK	1
Geo 2j	Geolycosin 2j																			SLLGGVLDVVKKTVGQTGLL	0
Geo 1s	Geolycosin 1s	venom gland	Trinity 2.1.1	Illumina 3000						GLL	1		RNELNSDNEAR	0	SLLGLLDVVKNTVGQTGLL	0		RNELNSDNEAR	0	SLLGLLDVVKNTVGQTGLL	0		RNEL	1
Geo 1s	Geolycosin 1s																			SLLGLLDVVKNTVGQTGLL	0
Geo 2f	Geolycosin 2f	venom gland	Trinity 2.1.1	Illumina 3000						LDVVKNTVGQTGLL	1		RNELTSDNKAR	0	SLLGGLLDVVKNTVGQTGLL	0		RNELNSDNEAR	0	SLLGLLDVVKNTAGQTGLL	0		RKDVVSDNKAR	0	SPEGRRVEEEX	1
Geo 3a	Geolycosin 3a																			SLLGLLDVVKNTAGQTGLL	0
Geo 1i	Geolycosin 1i	venom gland	Trinity 2.1.1	Illumina 3000									DKEAR	1	SLLGLLDLVKSKGGQPGLL	0		RNEVTNGDKAR	0	PLLGGVLDVVKNTVGQTGLL	0		RNEL	1
Geo 2g	Geolycosin 2g																			PLLGGVLDVVKNTVGQTGLL	0
Geo 2e	Geolycosin 2e	venom gland	Trinity 2.1.1	Illumina 3000						LL	1		RNELTSDNKAR	0	SLLGGLLDVVKNTAGQTGLL	0		RNELTNDKEAR	0	SLLGVLDLVKSKVGQTGLL	0		RNELTSDNKAR	0	SLLGGLLDVVKNTVGQTGL	1
Geo 1d	Geolycosin 1d																			SLLGVLDLVKSKVGQTGLL	0
Geo 2e	Geolycosin 2e	venom gland	Trinity 2.1.1	Illumina 3000						LL	1		RNELTSDNKAR	0	SLLGGLLDVVKNTAGQTGLL	0		RNELTNDKEAR	0	SLLGVLDLVKSKVGQTGLL	0		RNELTNDKEAR	0	SLLGVLDLVKS	1
Geo 1d	Geolycosin 1d																			SLLGVLDLVKSKVGQTGLL	0
Geo 1g	Geolycosin 1g	venom gland	Trinity 2.1.1	Illumina 3000						LL	1		RNELTSDNEAR	0	ALLGLLDLVKSKVGQTGLL	0		RNELTPGSLAEIGDSEAR	0	SLLGLLDIVKSKVGQTGLL	0		RNELTSDNEAR	0	SLLGLLDLVKNKVGQTGLL	0		RSELTPGSLATDSNNEAR	0	ALFGLLDLVKSKVGQTGLL	0		RNELTSDNEAR	0	ALLGLLDLVKSKVGQTGLL	0		RNELTPGSLAEIGDSEAR	0	SLLGLLDIVKSKVGQTGLL	0		RNELTSDNEAR	0	SLLGLLDLVKNKVGQTGLL	0		RSELTPGSLATDSNNEAR	0
Geo 1e	Geolycosin 1e																			SLLGLLDIVKSKVGQTGLL	0
Geo 1h	Geolycosin 1h																								SLLGLLDLVKNKVGQTGLL	0
Geo 1f	Geolycosin 1f																													ALFGLLDLVKSKVGQTGLL	0
Geo 1g	Geolycosin 1g																																		ALLGLLDLVKSKVGQTGLL	0
Geo 1e	Geolycosin 1e																																							SLLGLLDIVKSKVGQTGLL	0
Geo 1h	Geolycosin 1h																																												SLLGLLDLVKNKVGQTGLL	0
Geo 1f	Geolycosin 1f
Lyc 4a	Lycosin 4a	venom gland	Trinity 2.1.1	Illumina 3000	SignalP_5.0	MNYTIIAFLLLVALACTTA	0	RSIDAAEENIQEIREETPSSNEDAPFSLSANEDEEAR	0	GKLQAFLAKMKEIAAQTLG	0	Glutamic acid 1-amide	REESLSANKDEEAR	0	GRLRDFIKKLKAYIRKMKAKYSKATA	0		REESLSANEDEETR	0	SRLQAFLAKMKEIAAKTIG	0	Glutamic acid 1-amide	REENLFANEEER	0	VIWLPALKFLASHIAMEQLSKLG	0	Glutamic acid 1-amide	RNEQTPEEAR	0	IWLTASK	1
Geo 4a	Geolycosin 4a														GRLRDFIKKLKAYIRKMKAKYSKATA	0
Lyc 4q	Lycosin 4q																			SRLQAFLAKMKEIAAKTIG	0	Glutamic acid 1-amide
Lyc 5a	Lycosin 5a																								VIWLPALKFLASHIAMEQLSKLG	0	Glutamic acid 1-amide
Geo 4a	Geolycosin 4a	venom gland	Trinity 2.1.1	Illumina 3000									ESLSANEDEEAR	1	GRLRDFIKKLKAYIRKMKAKYSKATA	0		REESLSANEDEETR	0	SRLQAFLAKMKEIAAKTIG	0	Glutamic acid 1-amide	REENLFANEEER	0	VIWLPALKFLASHIAMEQLSKLG	0	Glutamic acid 1-amide	RNEQTPEEAR	0	IWLTASK	1
Lyc 4q	Lycosin 4q																			SRLQAFLAKMKEIAAKTIG	0	Glutamic acid 1-amide
Lyc 5a	Lycosin 5a																								VIWLPALKFLASHIAMEQLSKLG	0	Glutamic acid 1-amide
Lyc 4o	Lycosin 4o	venom gland	Trinity 2.1.1	Illumina 3000						G	1	Glutamic acid 1-amide	REESLSANKDEEAR	0	GRLQAFLAKMKEIAAKTIG	0	Glutamic acid 1-amide	REENLFANEEER	0	VIWLPALKFLASHIAMEQLSKLG	0	Glutamic acid 1-amide	RNEQTPEEAR	0	IWLTASK	1
Lyc 5a	Lycosin 5a																			VIWLPALKFLASHIAMEQLSKLG	0	Glutamic acid 1-amide
Lyc 4p	Lycosin 4p	venom gland	Trinity 2.1.1	Illumina 3000				DVQEIREETPSSNEDAPFSLSANEDEEAR	1	GKLQAFLAKMKEIAAKTIG	0	Glutamic acid 1-amide	REENLFANEEER	0	VIWLPALKFLASHIAMEQLSKLG	0	Glutamic acid 1-amide	RNEQTPEEAR	0	IWLTASK	1
Lyc 5a	Lycosin 5a														VIWLPALKFLASHIAMEQLSKLG	0	Glutamic acid 1-amide
Lyc 4o	Lycosin 4o	venom gland	Trinity 2.1.1	Illumina 3000									ESLSANEDEEAR	1	GRLQAFLAKMKEIAAKTIG	0	Glutamic acid 1-amide	REENLFANEEER	0	VIWLPALKFLASHIAMEQLSKLG	0	Glutamic acid 1-amide	RNEQTPEEAR	0	IWLTASK	1
Lyc 5a	Lycosin 5a																			VIWLPALKFLASHIAMEQLSKLG	0	Glutamic acid 1-amide
Lyc 4q	Lycosin 4q	venom gland	Trinity 2.1.1	Illumina 3000						KMKEIAAQTLG	1	Glutamic acid 1-amide	REESLSANEDEETR	0	SRLQAFLAKMKEIAAKTIG	0	Glutamic acid 1-amide	REENLFANEEER	0	VIWLPALKFLASHIAMEQLSKLG	0	Glutamic acid 1-amide	RNEQTPEEAR	0	IWLTASK	1
Lyc 5a	Lycosin 5a																			VIWLPALKFLASHIAMEQLSKLG	0	Glutamic acid 1-amide
Lyc 5a	Lycosin 5a	venom gland	Trinity 2.1.1	Illumina 3000						AKTIG	1	Glutamic acid 1-amide	REENLFANEEER	0	VIWLPALKFLASHIAMEQLSKLG	0	Glutamic acid 1-amide	RNEQTPEEAR	0	IWLTALKFIGKNLGKHLAKQQ	1
Lyc 1a	Lycosin 1a	venom gland	Trinity 2.1.1	Illumina 3000						LTALKFLGKNLGKHLAKQQLAKLG	1	Glutamic acid 1-amide	RSEDISENLSANDDEEAR	0	IWLTALKFLGKNLGKHLAKQQLAKLG	0	Glutamic acid 1-amide
Lyc 1a	Lycosin 1a	venom gland	Trinity 2.1.1	Illumina 3000						LTALKFLGKNLGKHLAKQQLAKLG	1	Glutamic acid 1-amide	RSEDISENLSANDDEEAR	0	IWLTALKFLGKNLGKHLAKQQLAKLG	0	Glutamic acid 1-amide
Lyc 1a	Lycosin 1a	venom gland	Trinity 2.1.1	Illumina 3000						LTALKFLGKNLGKHLAKQQLAKLG	1	Glutamic acid 1-amide	RSEDISESLSVHDDEESR	0	IWLTALKFLGKNLGKHLAKQQLAKLG	0	Glutamic acid 1-amide	RSEDISENLSANDDEEAR	0	IWLTALKFL	1
Lyc 1a	Lycosin 1a	venom gland	Trinity 2.1.1	Illumina 3000						LTALKFLGKNLGKHLAKQQLAKLG	1	Glutamic acid 1-amide	RSEDISESLSVHDDEESR	0	IWLTALKFLGKNLGKHLAKQQLAKLG	0	Glutamic acid 1-amide	RSEDISESLSVHDDEESR	0	IWLTALKF	1
Lyc 1g	Lycosin 1g	venom gland	Trinity 2.1.1	Illumina 3000						LTALKFLGKNLGKHLAKQQLAKLG	1	Glutamic acid 1-amide	RSEDISESLSVHDDEESR	0	IWLTALKFFGKNIGKHLAKQQLAKLG	0	Glutamic acid 1-amide	RSEDLSANDDEEAR	0	IWLTALKFLGKNLGKHLAKQQLAKLG	0	Glutamic acid 1-amide
Lyc 1a	Lycosin 1a																			IWLTALKFLGKNLGKHLAKQQLAKLG	0	Glutamic acid 1-amide
Lyc 1j	Lycosin 1j	venom gland	Trinity 2.1.1	Illumina 3000						KLG	1	Glutamic acid 1-amide	RSEDLSANDDEEAR	0	IWLTALKFIGKNLGKHLAKQQLAKLG	0	Glutamic acid 1-amide	RSEDISESLSAEDEEEAR	0	IWLSALKFLGKNLGKHL	1
Lyc 1i	Lycosin 1i	venom gland	Trinity 2.1.1	Illumina 3000									RSEDISESLSAEDEEEAR	0	IWLSALKFLGKNLGKHLAKQQLSKLG	0	Glutamic acid 1-amide	RSEDISESLSAEDEEEAR	0	IWLSALKFLGKNLGKHL	1
Lyc 1k	Lycosin 1k	venom gland	Trinity 2.1.1	Illumina 3000									RSEDISESLSAEDEEEAR	0	IWLSALKFLGKNLGKHLAKQQLAKLG	0	Glutamic acid 1-amide	RSEDISENLSANDDEEAR	0	IWLTAL	1
Lyc 1d	Lycosin 1d	venom gland	Trinity 2.1.1	Illumina 3000						LKFLGKNLGKHLAKQQLAKLG	1	Glutamic acid 1-amide	RSEDISENLSANDDEEAR	0	IWLTALKFIGKNLGKHLAKQQLSKLG	0	Glutamic acid 1-amide	RSEDISESLSAEDEEEAR	0	IWLSALKFLGKNLGKHL	1
Lyc 1d	Lycosin 1d	venom gland	Trinity 2.1.1	Illumina 3000						KLG	1	Glutamic acid 1-amide	RSEDISENLSANDDEEAR	0	IWLTALKFIGKNLGKHLAKQQLSKLG	0	Glutamic acid 1-amide	RSEDISESLSAEDEEEAR	0	IWLSALKFLGKNLGKHL	1
Lyc 1k	Lycosin 1k	venom gland	Trinity 2.1.1	Illumina 3000									RSEDISESLSAEDEEEAR	0	IWLSALKFLGKNLGKHLAKQQLAKLG	0	Glutamic acid 1-amide	RSGGSSASLSANAEEQASVWSTALKFLG	1
Lyc 1a	Lycosin 1a	venom gland	Trinity 2.1.1	Illumina 3000									LSANDDEEAR	1	IWLTALKFLGKNLGKHLAKQQLAKLG	0	Glutamic acid 1-amide	RSEDISESLSAEDEEEAR	0	IWLSALKFLGKNLGKHL	1
Lyc 1d	Lycosin 1d	venom gland	Trinity 2.1.1	Illumina 3000						LKFLGKNLGKHLAKQQLAKLG	1	Glutamic acid 1-amide	RSEDISENLSANDDEEAR	0	IWLTALKFIGKNLGKHLAKQQLSKLG	0	Glutamic acid 1-amide	RSEDISENLSANDDEEAR	0	IWLTALKFIGKNLGKHIAKQQLAKLG	0	Glutamic acid 1-amide	RSGGSSASLSANAEEQASVWSTALKFLG	1
Lyc 1h	Lycosin 1h																			IWLTALKFIGKNLGKHIAKQQLAKLG	0	Glutamic acid 1-amide
Lyc 1j	Lycosin 1j	venom gland	Trinity 2.1.1	Illumina 3000						HLAKQQLSKLG	1	Glutamic acid 1-amide	RSEDISENLSANDDEEAR	0	IWLTALKFIGKNLGKHLAKQQLAKLG	0	Glutamic acid 1-amide	RSGGSSASLSANAEEQASVWSTALKFLG	1
Lyc 1j	Lycosin 1j	venom gland	Trinity 2.1.1	Illumina 3000						LKFLGKNLGKHLAKQQLAKLG	1	Glutamic acid 1-amide	RSEDISENLSANDDEEAR	0	IWLTALKFIGKNLGKHLAKQQLAKLG	0	Glutamic acid 1-amide	RSGGSSASLSANAEEQASVWSTALKFLG	1
Lyc 1a	Lycosin 1a	venom gland	Trinity 2.1.1	Illumina 3000						AKQQLAKLG	1	Glutamic acid 1-amide	RSEVLSESLSAKDEEEAR	0	IWLTALKFLGKNLGKHLAKQQLAKLG	0	Glutamic acid 1-amide	RSEDISENLSANDDE	1
Lyc 4b	Lycosin 4b	venom gland	Trinity 2.1.1	Illumina 3000	SignalP_5.0	MKYTIIPFLLLVALTCSTA	0	RSIDGSEKDVQEIREETPSSNEEAPFSLSANEDEEAR	0	GRLQAFLAKMKEIAAQTLG	0	Glutamic acid 1-amide	REESLSANEDEEAR	0
Lyc 4n	Lycosin 4n	venom gland	Trinity 2.1.1	Illumina 3000				R	1	SRLQAFLAKMKEIAAQTLG	0	Glutamic acid 1-amide	REESLSANEDEEAR	0	GRLRDFINKLKAYIRKMKAKYSKATA	0		REESLSANEDEETR	0	SRLQAFLAKMKEIAAQTLG	0	Glutamic acid 1-amide	REESLSANEDEEAR	0	GRLRDFIKKLKAYIRKMKAKYSKATA	0		REESLAANEDEEPR	0	SRLQAF	1
Geo 4b	Geolycosin 4b														GRLRDFINKLKAYIRKMKAKYSKATA	0
Lyc 4n	Lycosin 4n																			SRLQAFLAKMKEIAAQTLG	0	Glutamic acid 1-amide
Geo 4a	Geolycosin 4a																								GRLRDFIKKLKAYIRKMKAKYSKATA	0
Geo 4a	Geolycosin 4a	venom gland	Trinity 2.1.1	Illumina 3000						GRLRDFIKKLKAYIRKMKAKYSKATA	0		REESLAANEDEEPR	0	SRLQAFLAKMKEIAAQTLG	0	Glutamic acid 1-amide	REESLSANE	1
Lyc 4n	Lycosin 4n														SRLQAFLAKMKEIAAQTLG	0	Glutamic acid 1-amide
Lyc 4b	Lycosin 4b	venom gland	Trinity 2.1.1	Illumina 3000						AAQTLG	1	Glutamic acid 1-amide	REESLSANEDEEAR	0	GRLQAFLAKMKEIAAQTLG	0	Glutamic acid 1-amide	REESLSANEEEEAR	0	SLLLDRALIKKLKS	1
Lyc 3h	Lycosin 3h	venom gland	Trinity 2.1.1	Illumina 3000						KLGSKIGSKLG	1	Glutamic acid 1-amide	REELTPGSFYADDDEEER	0	AGLGKIGALIKKAIAKYKAG	0	Glutamic acid 1-amide	RNEQTPEISATDDEEER	0	VVWLLPLKFLASHIAMEQLSKLGSKIGSKLG	0	Glutamic acid 1-amide	REELTPGSFYADDDEEER	0	AGLGKIG	1
Hog 5d	Hognin 5d																			VVWLLPLKFLASHIAMEQLSKLGSKIGSKLG	0	Glutamic acid 1-amide
Lyc 4r	Lycosin 4r	venom gland	Trinity 2.1.1	Illumina 3000									EEAR	1	GRLQDFLAKMKEIAAQTLG	0	Glutamic acid 1-amide	REESLSANEDEEER	0	VVWLLPLKFLASHIAMEQLSKLGSKIGSKLG	0	Glutamic acid 1-amide	REELTPGSFYADDDEEER	0	AGLGKIGALIKRLRLAKANAG	0	Glutamic acid 1-amide	RNEQTPATVSANDDEEAR	0	KVKWFKAMKSIAKFIAKEQMKKHLGEKX	0
Hog 5d	Hognin 5d																			VVWLLPLKFLASHIAMEQLSKLGSKIGSKLG	0	Glutamic acid 1-amide
Lyc 3i	Lycosin 3i																								AGLGKIGALIKRLRLAKANAG	0	Glutamic acid 1-amide
Lyc 2d	Lycosin 2d																													KVKWFKAMKSIAKFIAKEQMKKHLGEKX	0
Lyc 4r	Lycosin 4r	venom gland	Trinity 2.1.1	Illumina 3000									EEAR	1	GRLQDFLAKMKEIAAQTLG	0	Glutamic acid 1-amide	REESLSANEDEEER	0	VVWLLPLKFLASHIAMEQLSKLGSKIGSKLG	0	Glutamic acid 1-amide	REELTPEIFSADGDEEER	0	AGLGKIGALIKKAIAKYKAG	0	Glutamic acid 1-amide	RNEQTPEISATDDEEER	0	VVWLLPLKFLASHIAMEQLSKLGSKIGSKLG	0	Glutamic acid 1-amide	REELTPGSFYADDDEEER	0	AGLGKIGALIKRLRLAKANAG	0	Glutamic acid 1-amide	RNEQTPATVSANDDEEAR	0	KVKWFKAMKSIAKFIAKEQMKKHLGEKX	0
Hog 5d	Hognin 5d																			VVWLLPLKFLASHIAMEQLSKLGSKIGSKLG	0	Glutamic acid 1-amide
Lyc 3h	Lycosin 3h																								AGLGKIGALIKKAIAKYKAG	0	Glutamic acid 1-amide
Hog 5d	Hognin 5d																													VVWLLPLKFLASHIAMEQLSKLGSKIGSKLG	0	Glutamic acid 1-amide
Lyc 3i	Lycosin 3i																																		AGLGKIGALIKRLRLAKANAG	0	Glutamic acid 1-amide
Lyc 2d	Lycosin 2d																																							KVKWFKAMKSIAKFIAKEQMKKHLGEKX	0
Lyc 3g	Lycosin 3g	venom gland	Trinity 2.1.1	Illumina 3000						KLGSKIGSKLG	1	Glutamic acid 1-amide	REELTPGSFYADDDEEER	0	AGLLKIGDFIKKALAKYKNG	0	Glutamic acid 1-amide	RDEQTPATVSANDNEEAR	0	KIKWFKTMKSIAKFIAKEQMKKHLGEKX	0
Lyc 2c	Lycosin 2c																			KIKWFKTMKSIAKFIAKEQMKKHLGEKX	0
ERROR sequences twice
Lyc 1a	Lycosin 1a	venom gland	Trinity 2.1.1	Illumina 3000						LTALKFLGKNLGKHLAKQQLAKLG	1	Glutamic acid 1-amide	RSEDISENLSANDDEEAR	0	IWLTALKFLGKNLGKHLAKQQLAKLG	0	Glutamic acid 1-amide
Lyc 1a	Lycosin 1a	venom gland	Trinity 2.1.1	Illumina 3000						LTALKFLGKNLGKHLAKQQLAKLG	1	Glutamic acid 1-amide	RSEDISENLSANDDEEAR	0	IWLTALKFLGKNLGKHLAKQQLAKLG	0	Glutamic acid 1-amide
[truncated: 8 more columns]

## Sheet: GEOVU_Overview
AC	sample_alias (contig_name)	sample_title_long	sample_title_short	bps	aa	sample_alias (contig_name)	nt_full
OU064772	>GEOVU_DN33159_c1_g6_i9	Hognin 6e, Hognin 4b, Geolycosin 1b, Geolycosin 2b	Hog 6e, Hog 4b, Geo 1b, Geo 2b	537	179	>GEOVU_DN33159_c1_g6_i9	ATGAATTACTCTATTCCTTTACTGCTCTTGATAGCATTGACATGCTTCATAGCAGGCTCTGCTGATGCATCAAAAAAAGACTTTCAAGAAATTCGTGAAGAAACACTTTCTACAAATCAGGATGAATCCGTAAGGAAAGAAGCAAAAAAAGGAGTGTCATCAAAACTACCGGAAGATGTTTTTAACAGTTTGATTGGAAGAAATGAATTGCCATTTTCAAGCTTCTCTGCAAAAAATAACGATGAAGCGCGGACCTGGGCTGTCATGTTACCTGATCTCGTTAGACAAAAACTGAAGCAGAGACTGGGAAGAAGTGAACTGACACCAGGAAGTCTCGAAGCAAATAGCGACAATGAAGCACGGTCACTACTTGGTTTACTAGATGTTGTAAAGAAAACA…
OU064749	>GEOVU_DN33159_c1_g6_i5	Hognin 6e, Hognin 4b, Geolycosin 2a, Geolycosin 1c, Geolycosin 1b, Geolycosin 2b	Hog 6e, Hog 4b, Geo 2a, Geo 1c, Geo 1b, Geo 2b	741	247	>GEOVU_DN33159_c1_g6_i5	ATGAATTACTCTATTCCTTTACTGCTCTTGATAGCATTGACATGCTTCATAGCAGGCTCTGCTGATGCATCAAAAAAAGACTTTCAAGAAATTCGTGAAGAAACACTTTCTACAAATCAGGATGAATCCGTAAGGAAAGAAGCAAAAAAAGGAGTGTCATCAAAACTACCGGAAGATGTTTTTAACAGTTTGATTGGAAGAAATGAATTGCCATTTTCAAGCTTCTCTGCAAAAAATAACGATGAAGCGCGGACCTGGGCTGTCATGTTACCTGATCTCGTTAGACAAAAACTGAAGCAGAGACTGGGAAGAAGTGAACTGACACCAGGAAGTCTCGAAGCAAATAGCGACAATGAAGCACGGTCATTACTTGGTTTATTGGATCTTGTAAAGAATAAA…
OU064737	>GEOVU_DN33159_c1_g6_i4	Hognin 6e, Hognin 4b, Geolycosin 2a, Geolycosin 1c, Geolycosin 1b, Geolycosin 2b	Hog 6e, Hog 4b, Geo 2a, Geo 1c, Geo 1b, Geo 2b	672	224	>GEOVU_DN33159_c1_g6_i4	TCAAAAAAAGACTTTCAAGAAATTCGTGAAGAAACACTTTCTACAAATCAGGATGAATCCGTAAGGAAAGAAGCAAAAAAAGGAGTGTCATCAAAACTACCGGAAGATGTTTTTAACAGTTTGATTGGAAGAAATGAATTGCCATTTTCAAGCTTCTCTGCAAAAAATAACGATGAAGCGCGGACCTGGGCTGTCATGTTACCTGATCTCGTTAGACAAAAACTGAAGCAGAGACTGGGAAGAAGTGAACTGACACCAGGAAGTCTCGAAGCAAATAGCGACAATGAAGCACGGTCATTACTTGGTTTATTGGATCTTGTAAAGAATAAAGTCGGACAAACAGTCGGACTTTTAAGAAGTGAATTGACTCCTGGAAGCCTCGCTGCAAATAGCAACAAT…
OU064756	>GEOVU_DN33159_c1_g6_i6	Hognin 6e, Hognin 4b, Geolycosin 2a, Geolycosin 1c, Geolycosin 1b, Geolycosin 2b	Hog 6e, Hog 4b, Geo 2a, Geo 1c, Geo 1b, Geo 2b	639	213	>GEOVU_DN33159_c1_g6_i6	ACACTTTCTACAAATCAGGATGAATCCGTAAGGAAAGAAGCAAAAAAAGGAGTGTCATCAAAACTACCGGAAGATGTTTTTAACAGTTTGATTGGAAGAAATGAATTGCCATTTTCAAGCTTCTCTGCAAAAAATAACGATGAAGCGCGGACCTGGGCTGTCATGTTACCTGATCTCGTTAGACAAAAACTGAAGCAGAGACTGGGAAGAAGTGAACTGACACCAGGAAGTCTCGAAGCAAATAGCGACAATGAAGCACGGTCATTACTTGGTTTATTGGATCTTGTAAAGAATAAAGTCGGACAAACAGTCGGACTTTTAAGAAGTGAATTGACTCCTGGAAGCCTCGCTGCAAATAGCAACAATCAAGCACGGTCACTATTTGGTTTATTAGATGTT…
OU064543	>GEOVU_DN22267_c2_g2_i1	Geolycosin 1r, Geolycosin 2d, Geolycosin 2f, Geolycosin 2d, Geolycosin 1s	Geo 1r, Geo 2d, Geo 2f, Geo 2d, Geo 1s	486	162	>GEOVU_DN22267_c2_g2_i1	GACAATGAAGCACGGTCACTACGTGGTTTACTAGATGTTGTAAAGAATACAGTCGGCCAAACCGGGCTTTTAAGAAATGAATTGACTAGCGACAATAAAGCACGGTCACTACTTGGTGGTGTACTAGATGTTGTGAAGAATACAGTCGGCCAAACCGGGCTTTTAAGAAATGAATTGACTAGCGACAATAAAGCACGGTCACTACTTGGTGGTTTACTAGATGTTGTGAAGAATACAGTCGGCCAAACCGGGCTTTTAAGAAATGAATTGACTAGCGACAATAAAGCACGGTCACTACTTGGTGGTGTACTAGATGTTGTGAAGAATACAGTCGGCCAAACCGGGCTTTTAAGAAATGAATTGAATAGCGACAATGAAGCACGGTCACTACTTGGTTTA…
OU064537	>GEOVU_DN22267_c2_g1_i1	Geolycosin 1s, Geolycosin 2d, Geolycosin 3b	Geo 1s, Geo 2d, Geo 3b	372	124	>GEOVU_DN22267_c2_g1_i1	AAGAATACAGTCGGCCAAACCGGGCTTTTAAGAAATGAATTGAATAGCGACAATGAAGCACGGTCACTACTTGGTTTACTAGATGTTGTAAAGAATACAGTCGGCCAAACCGGGCTTTTAAGAAATGAATTGACTAGCGACAATAAAGCACGGTCACTACTTGGTGGCGTACTAGATGTTGTAAAGAATACAGTCGGCCAAACCGGGCTTTTAAGAAATGAATTGACTAGCGACAATAAAGCACGGTCACTACTTGGTGGTGTACTAGATGTTGTAAAGAATACAGCTGGCCAAACCGGGCTTTTAAGAAAGGATGTGGTTAGCGACAATAAAGCACGGTCACCGGAAGGGCGTCGTGTAGAGGAAGAGTAG
OU064694	>GEOVU_DN33159_c1_g3_i1	Geolycosin 2c, Geolycosin 2b	Geo 2c, Geo 2b	222	74	>GEOVU_DN33159_c1_g3_i1	ACCGGGCTTTTAAGAAATGAATCGACTAACGACAAAGAAGCACGGTCACTACTTGGTGGTGTACTAGATGTTGTAAAGAATACAGTCGGCCAAGCCGGGCTTTTAAGAAATGAATTGCCTAGCGACAATAAAGCACGGTCACTACTTGGTGGTGTACTAGATGTTGTGAAGAATACAGCCGGCCAAACCGGGCTTTTAAGAAATGAATTGACTAGCGACAAT
OU064708	>GEOVU_DN33159_c1_g6_i1	Hognin 6e, Hognin 4b, Geolycosin 2a, Geolycosin 1c	Hog 6e, Hog 4b, Geo 2a, Geo 1c	480	160	>GEOVU_DN33159_c1_g6_i1	ACACTTTCTACAAATCAGGATGAATCCGTAAGGAAAGAAGCAAAAAAAGGAGTGTCATCAAAACTACCGGAAGATGTTTTTAACAGTTTGATTGGAAGAAATGAATTGCCATTTTCAAGCTTCTCTGCAAAAAATAACGATGAAGCGCGGACCTGGGCTGTCATGTTACCTGATCTCGTTAGACAAAAACTGAAGCAGAGACTGGGAAGAAGTGAACTGACACCAGGAAGTCTCGAAGCAAATAGCGACAATGAAGCACGGTCATTACTTGGTTTATTGGATCTTGTAAAGAATAAAGTCGGACAAACAGTCGGACTTTTAAGAAGTGAATTGACTCCTGGAAGCCTCGCTGCAAATAGCAACAATCAAGCACGGTCACTATTTGGTTTATTAGATGTT…
OU064715	>GEOVU_DN33159_c1_g6_i2	Hognin 6e, Hognin 4b, Geolycosin 2a, Geolycosin 1c	Hog 6e, Hog 4b, Geo 2a, Geo 1c	519	173	>GEOVU_DN33159_c1_g6_i2	GATGCATCAAAAAAAGACTTTCAAGAAATTCGTGAAGAAACACTTTCTACAAATCAGGATGAATCCGTAAGGAAAGAAGCAAAAAAAGGAGTGTCATCAAAACTACCGGAAGATGTTTTTAACAGTTTGATTGGAAGAAATGAATTGCCATTTTCAAGCTTCTCTGCAAAAAATAACGATGAAGCGCGGACCTGGGCTGTCATGTTACCTGATCTCGTTAGACAAAAACTGAAGCAGAGACTGGGAAGAAGTGAACTGACACCAGGAAGTCTCGAAGCAAATAGCGACAATGAAGCACGGTCATTACTTGGTTTATTGGATCTTGTAAAGAATAAAGTCGGACAAACAGTCGGACTTTTAAGAAGTGAATTGACTCCTGGAAGCCTCGCTGCAAATAGC…
OU064729	>GEOVU_DN33159_c1_g6_i3	Hognin 6e, Hognin 4b, Geolycosin 2a, Geolycosin 1c	Hog 6e, Hog 4b, Geo 2a, Geo 1c	582	194	>GEOVU_DN33159_c1_g6_i3	ATGAATTACTCTATTCCTTTACTGCTCTTGATAGCATTGACATGCTTCATAGCAGGCTCTGCTGATGCATCAAAAAAAGACTTTCAAGAAATTCGTGAAGAAACACTTTCTACAAATCAGGATGAATCCGTAAGGAAAGAAGCAAAAAAAGGAGTGTCATCAAAACTACCGGAAGATGTTTTTAACAGTTTGATTGGAAGAAATGAATTGCCATTTTCAAGCTTCTCTGCAAAAAATAACGATGAAGCGCGGACCTGGGCTGTCATGTTACCTGATCTCGTTAGACAAAAACTGAAGCAGAGACTGGGAAGAAGTGAACTGACACCAGGAAGTCTCGAAGCAAATAGCGACAATGAAGCACGGTCATTACTTGGTTTATTGGATCTTGTAAAGAATAAA…
OU064765	>GEOVU_DN33159_c1_g6_i8	Geolycosin 1a, Geolycosin 2b	Geo 1a, Geo 2b	204	68	>GEOVU_DN33159_c1_g6_i8	GCACGGTCACTACTTGGTTTACTAGATGTTGTAAAGAATACAGCCGGCCAAACCGGGCTTTTAAGAAATGAATTGACTAGCGACAATAAAGCACGGTCACTACTTGGTGGTGTACTAGATGTTGTGAAGAATACAGCCGGCCAAACCGGGCTTTTAAGAAATGAATCGACTAACGACAAAGAAGCACGGTCACTACTTGGTGGT
OU064687	>GEOVU_DN33159_c1_g1_i1	Geolycosin 2b, Geolycosin 2j	Geo 2b, Geo 2j	261	87	>GEOVU_DN33159_c1_g1_i1	ACCGGGCTTTTAAGAAATGAATCGACTAACGACAAAGAAGCACGGTCACTACTTGGTGGTGTACTAGATGTTGTAAAGAATACAGCCGGCCAAACCGGGCTTTTAAGAAATGAATCGACTAACGACAAAGAAGCACGGTCACTACTTGGTGGTGTACTAGATGTTGTAAAGAAAACAGTCGGCCAAACCGGGCTTTTAAGAAATGAATTGAATAGCGACAATGAAGCACGGTCACTACTTGGTTTACTAGATGTTGTAAAG
OU064593	>GEOVU_DN22267_c2_g5_i1	Geolycosin 1s, Geolycosin 1s	Geo 1s, Geo 1s	201	67	>GEOVU_DN22267_c2_g5_i1	GGGCTTTTAAGAAATGAATTGAATAGCGACAATGAAGCACGGTCACTACTTGGTTTACTAGATGTTGTAAAGAATACAGTCGGCCAAACCGGGCTTTTAAGAAATGAATTGAATAGCGACAATGAAGCACGGTCACTACTTGGTTTACTAGATGTTGTAAAGAATACAGTCGGCCAAACCGGGCTTTTAAGAAATGAATTG
OU064558	>GEOVU_DN22267_c2_g2_i2	Geolycosin 2f, Geolycosin 3a	Geo 2f, Geo 3a	291	97	>GEOVU_DN22267_c2_g2_i2	CTAGATGTTGTGAAGAATACAGTCGGCCAAACCGGGCTTTTAAGAAATGAATTGACTAGCGACAATAAAGCACGGTCACTACTTGGTGGTTTACTAGATGTTGTGAAGAATACAGTCGGCCAAACCGGGCTTTTAAGAAATGAATTGAATAGCGACAATGAAGCACGGTCACTACTTGGTTTACTAGATGTTGTAAAGAATACAGCTGGCCAAACCGGGCTTTTAAGAAAGGATGTGGTTAGCGACAATAAAGCACGGTCACCGGAAGGGCGTCGTGTAGAGGAAGAGTAG
OU064571	>GEOVU_DN22267_c2_g3_i1	Geolycosin 1i, Geolycosin 2g	Geo 1i, Geo 2g	177	59	>GEOVU_DN22267_c2_g3_i1	GATAAAGAAGCACGTTCACTACTTGGTCTACTAGATCTCGTAAAGAGTAAAGGCGGCCAACCCGGGCTGTTAAGAAATGAAGTGACGAACGGCGACAAAGCACGGCCGCTACTTGGTGGCGTACTAGATGTTGTAAAGAATACAGTCGGCCAAACCGGGCTTTTAAGAAATGAATTG
OU064970	>GEOVU_DN3515_c0_g1_i1	Geolycosin 2e, Geolycosin 1d	Geo 2e, Geo 1d	279	93	>GEOVU_DN3515_c0_g1_i1	CTTTTAAGAAATGAATTGACTAGCGACAATAAAGCACGGTCACTACTTGGTGGTTTACTAGATGTTGTGAAGAATACAGCCGGCCAAACCGGGCTTTTAAGAAATGAATTGACTAACGATAAAGAAGCACGATCACTACTTGGTGTACTAGATCTCGTAAAGAGTAAAGTCGGCCAAACCGGGCTTTTAAGAAATGAATTGACTAGCGACAATAAAGCACGGTCACTACTTGGTGGTTTACTAGATGTTGTGAAGAATACAGTCGGCCAAACCGGGCTT
OU064989	>GEOVU_DN3515_c0_g1_i2	Geolycosin 2e, Geolycosin 1d	Geo 2e, Geo 1d	255	85	>GEOVU_DN3515_c0_g1_i2	CTTTTAAGAAATGAATTGACTAGCGACAATAAAGCACGGTCACTACTTGGTGGTTTACTAGATGTTGTGAAGAATACAGCCGGCCAAACCGGGCTTTTAAGAAATGAATTGACTAACGATAAAGAAGCACGATCACTACTTGGTGTACTAGATCTCGTAAAGAGTAAAGTCGGCCAAACCGGGCTTTTAAGAAATGAATTGACTAACGATAAAGAAGCACGATCACTACTTGGTGTACTAGATCTCGTAAAGAGT
OU064592	>GEOVU_DN30033_c1_g1_i1	Geolycosin 1g, Geolycosin 1e, Geolycosin 1h, Geolycosin 1f, Geolycosin 1g, Geolycosin 1e, Geolycosin 1h, Geolycosin 1f	Geo 1g, Geo 1e, Geo 1h, Geo 1f, Geo 1g, Geo 1e, Geo 1h, Geo 1f	825	275	>GEOVU_DN30033_c1_g1_i1	CTTTTAAGAAATGAACTGACTAGCGACAATGAAGCACGGGCACTACTTGGCTTATTAGATCTTGTAAAGAGTAAAGTCGGACAAACAGGACTTTTAAGAAATGAATTAACACCTGGAAGTCTTGCTGAAATTGGTGACAGTGAAGCGCGGTCGTTGTTAGGTTTGTTGGATATTGTAAAAAGTAAAGTCGGCCAAACTGGGCTTTTAAGAAATGAATTGACTAGCGACAATGAAGCACGGTCGCTACTTGGTTTATTAGATCTTGTAAAGAATAAAGTTGGACAAACGGGACTTTTAAGAAGTGAACTGACTCCTGGGAGCCTCGCTACAGATAGCAACAATGAAGCACGAGCGCTATTCGGTTTATTGGATCTCGTAAAGAGTAAAGTTGGCCAAACC…
OU064641	>GEOVU_DN32038_c6_g7_i3	Lycosin 4a, Geolycosin 4a, Lycosin 4q, Lycosin 5a	Lyc 4a, Geo 4a, Lyc 4q, Lyc 5a	600	200	>GEOVU_DN32038_c6_g7_i3	ATGAATTATACCATAATTGCTTTCTTGCTGTTGGTAGCATTGGCATGCACCACAGCACGATCAATTGATGCAGCAGAAGAAAATATTCAAGAAATTCGTGAAGAAACACCTTCGTCAAACGAGGATGCACCCTTTAGTCTCTCTGCTAATGAGGATGAAGAAGCTAGGGGCAAATTGCAAGCTTTCCTTGCAAAAATGAAAGAAATTGCTGCACAAACCCTTGGACGAGAGGAAAGCCTCTCTGCAAATAAGGATGAAGAAGCGAGGGGTAGATTGCGAGATTTTATTAAAAAATTGAAAGCTTACATTAGAAAAATGAAAGCAAAGTATTCAAAAGCAACTGCAAGGGAAGAAAGCCTCTCTGCAAATGAGGATGAAGAAACGAGGAGTAGATTGCAA…
OU064665	>GEOVU_DN32038_c6_g8_i2	Geolycosin 4a, Lycosin 4q, Lycosin 5a	Geo 4a, Lyc 4q, Lyc 5a	369	123	>GEOVU_DN32038_c6_g8_i2	GAAAGCCTCTCTGCAAATGAGGATGAAGAAGCGAGGGGTAGATTGCGAGATTTTATTAAAAAATTGAAAGCTTACATTAGAAAAATGAAAGCAAAGTATTCAAAAGCAACTGCAAGGGAAGAAAGCCTCTCTGCAAATGAGGATGAAGAAACGAGGAGTAGATTGCAAGCTTTCCTTGCAAAAATGAAAGAAATTGCTGCAAAAACCATTGGAAGAGAAGAAAATCTCTTTGCAAATGAAGAGGAAAGGGTGATCTGGTTACCAGCATTGAAATTTTTAGCATCACACATTGCGATGGAACAGCTTTCAAAGCTTGGAAGAAATGAACAAACACCTGAAGAGGCAAGAATCTGGTTAACAGCATCGAAA
OU064629	>GEOVU_DN32038_c6_g4_i1	Lycosin 4o, Lycosin 5a	Lyc 4o, Lyc 5a	258	86	>GEOVU_DN32038_c6_g4_i1	GGACGAGAGGAAAGCCTCTCTGCAAATAAGGATGAAGAAGCGAGGGGTAGATTGCAAGCTTTTCTCGCAAAAATGAAAGAAATTGCTGCAAAAACCATTGGAAGAGAAGAAAATCTCTTTGCAAATGAAGAGGAAAGGGTGATCTGGTTACCAGCATTGAAATTTTTAGCATCACACATTGCGATGGAACAGCTTTCAAAGCTTGGAAGAAATGAACAAACACCTGAAGAGGCAAGAATCTGGTTAACAGCATCGAAA
OU064630	>GEOVU_DN32038_c6_g7_i1	Lycosin 4p, Lycosin 5a	Lyc 4p, Lyc 5a	300	100	>GEOVU_DN32038_c6_g7_i1	GACGTTCAAGAAATTCGTGAAGAAACACCTTCGTCAAACGAGGATGCACCCTTTAGTCTCTCTGCTAATGAGGATGAAGAAGCTAGGGGCAAATTGCAAGCTTTCCTTGCAAAAATGAAAGAAATTGCTGCAAAAACCATTGGAAGAGAAGAAAATCTCTTTGCAAATGAAGAGGAAAGGGTGATCTGGTTACCAGCATTGAAATTTTTAGCATCACACATTGCGATGGAACAGCTTTCAAAGCTTGGAAGAAATGAACAAACACCTGAAGAGGCAAGAATCTGGTTAACAGCATCGAAA
OU064609	>GEOVU_DN32038_c6_g2_i1	Lycosin 4o, Lycosin 5a	Lyc 4o, Lyc 5a	249	83	>GEOVU_DN32038_c6_g2_i1	GAAAGCCTCTCTGCAAATGAGGATGAAGAAGCGAGGGGTAGATTGCAAGCTTTTCTCGCAAAAATGAAAGAAATTGCTGCAAAAACCATTGGAAGAGAAGAAAATCTCTTTGCAAATGAAGAGGAAAGGGTGATCTGGTTACCAGCATTGAAATTTTTAGCATCACACATTGCGATGGAACAGCTTTCAAAGCTTGGAAGAAATGAACAAACACCTGAAGAGGCAAGAATCTGGTTAACAGCATCGAAA
OU064642	>GEOVU_DN32038_c6_g8_i1	Lycosin 4q, Lycosin 5a	Lyc 4q, Lyc 5a	288	96	>GEOVU_DN32038_c6_g8_i1	AAAATGAAAGAAATTGCTGCACAAACCCTTGGACGAGAAGAAAGCCTCTCTGCAAATGAGGATGAAGAAACGAGGAGTAGATTGCAAGCTTTCCTTGCAAAAATGAAAGAAATTGCTGCAAAAACCATTGGAAGAGAAGAAAATCTCTTTGCAAATGAAGAGGAAAGGGTGATCTGGTTACCAGCATTGAAATTTTTAGCATCACACATTGCGATGGAACAGCTTTCAAAGCTTGGAAGAAATGAACAAACACCTGAAGAGGCAAGAATCTGGTTAACAGCATCGAAA
OU064992	>GEOVU_DN9577_c0_g1_i1	Lycosin 5a	Lyc 5a	213	71	>GEOVU_DN9577_c0_g1_i1	GCAAAAACCATTGGGAGAGAAGAAAATCTCTTTGCAAATGAAGAGGAAAGGGTGATCTGGTTACCAGCATTGAAATTTTTAGCATCACACATTGCGATGGAACAGCTTTCAAAGCTTGGAAGAAATGAACAAACACCTGAAGAGGCAAGAATCTGGTTAACAGCATTGAAATTTATAGGAAAGAACCTCGGAAAACACCTCGCAAAACAGCAG
OU064937	>GEOVU_DN33518_c1_g9_i1	Lycosin 1a	Lyc 1a	204	68	>GEOVU_DN33518_c1_g9_i1	TTAACAGCATTGAAATTTTTAGGGAAAAACCTCGGAAAACACCTTGCAAAACAGCAGCTTGCAAAGCTTGGAAGAAGTGAAGACATCTCTGAAAACCTGTCTGCAAATGACGATGAAGAAGCAAGAATCTGGTTAACAGCATTGAAATTTTTAGGTAAAAACCTCGGAAAACACCTCGCAAAGCAGCAGCTTGCAAAGCTTGGA
OU064829	>GEOVU_DN33518_c1_g12_i1	Lycosin 1a	Lyc 1a	204	68	>GEOVU_DN33518_c1_g12_i1	TTAACAGCATTGAAATTTTTAGGGAAAAACCTCGGAAAACACCTTGCAAAACAGCAGCTTGCAAAGCTTGGAAGAAGTGAAGACATCTCTGAAAACCTGTCTGCAAATGACGATGAAGAAGCAAGAATCTGGTTAACAGCATTGAAATTTTTAGGGAAAAACCTCGGAAAACACCTTGCAAAACAGCAGCTTGCAAAGCTTGGA
OU064918	>GEOVU_DN33518_c1_g7_i1	Lycosin 1a	Lyc 1a	285	95	>GEOVU_DN33518_c1_g7_i1	TTAACAGCATTGAAATTTTTAGGGAAAAACCTCGGAAAACACCTTGCAAAACAGCAGCTTGCAAAGCTTGGAAGAAGTGAAGACATTTCTGAAAGCCTGTCTGTACATGACGATGAAGAATCGAGAATCTGGTTAACAGCTTTGAAATTTTTAGGTAAAAACCTCGGAAAACACCTCGCAAAGCAGCAGCTTGCAAAGCTTGGAAGAAGTGAAGACATCTCTGAAAACCTGTCTGCAAATGACGATGAAGAAGCAAGAATCTGGTTAACAGCATTGAAATTTTTA
OU064923	>GEOVU_DN33518_c1_g7_i2	Lycosin 1a	Lyc 1a	282	94	>GEOVU_DN33518_c1_g7_i2	TTAACAGCATTGAAATTTTTAGGGAAAAACCTCGGAAAACACCTTGCAAAACAGCAGCTTGCAAAGCTTGGAAGAAGTGAAGACATTTCTGAAAGCCTGTCTGTACATGACGATGAAGAATCGAGAATCTGGTTAACAGCTTTGAAATTTTTAGGTAAAAACCTCGGAAAACACCTCGCAAAGCAGCAGCTTGCAAAGCTTGGAAGAAGTGAAGACATTTCTGAAAGCCTGTCTGTACATGACGATGAAGAATCGAGAATCTGGTTAACAGCTTTGAAATTT
OU064852	>GEOVU_DN33518_c1_g1_i2	Lycosin 1g, Lycosin 1a	Lyc 1g, Lyc 1a	324	108	>GEOVU_DN33518_c1_g1_i2	TTAACAGCATTGAAATTTTTAGGGAAAAACCTCGGAAAACACCTTGCAAAACAGCAGCTTGCAAAGCTTGGAAGAAGTGAAGACATTTCTGAAAGCCTGTCTGTACATGACGATGAAGAATCGAGAATCTGGTTAACAGCTTTGAAATTTTTCGGAAAAAACATCGGAAAGCACCTCGCAAAACAGCAGCTAGCAAAGCTTGGAAGAAGTGAAGACCTGTCTGCAAATGACGATGAAGAAGCAAGAATCTGGTTAACAGCATTGAAATTTTTAGGGAAAAACCTCGGAAAACACCTTGCAAAACAGCAGCTTGCAAAGCTTGGA
OU064874	>GEOVU_DN33518_c1_g3_i1	Lycosin 1j	Lyc 1j	234	78	>GEOVU_DN33518_c1_g3_i1	AAGCTTGGAAGAAGTGAAGACCTGTCTGCAAATGACGATGAAGAAGCAAGAATCTGGTTAACAGCATTGAAATTTATAGGAAAGAACCTCGGAAAACACCTCGCAAAACAGCAACTTGCAAAGCTTGGAAGAAGTGAAGACATATCTGAAAGCCTGTCTGCAGAGGACGAAGAAGAAGCAAGAATCTGGTTATCAGCATTGAAATTTTTAGGGAAGAACCTCGGAAAACACCTC
OU064870	>GEOVU_DN33518_c1_g2_i1	Lycosin 1i	Lyc 1i	237	79	>GEOVU_DN33518_c1_g2_i1	AGAAGTGAAGACATATCTGAAAGCCTGTCTGCAGAGGACGAAGAAGAAGCAAGAATCTGGTTATCAGCATTGAAATTTTTAGGGAAGAACCTCGGAAAACACCTCGCAAAACAGCAGCTTTCAAAGCTTGGAAGAAGTGAAGACATATCTGAAAGCCTGTCTGCAGAGGACGAAGAAGAAGCAAGAATCTGGTTATCAGCATTGAAATTTTTAGGGAAGAACCTCGGAAAACACCTC
OU064892	>GEOVU_DN33518_c1_g4_i1	Lycosin 1k	Lyc 1k	204	68	>GEOVU_DN33518_c1_g4_i1	AGAAGTGAAGACATATCTGAAAGCCTGTCTGCAGAGGACGAAGAAGAAGCAAGAATCTGGTTATCAGCATTGAAATTTTTAGGGAAGAACCTCGGAAAACACCTCGCAAAACAGCAACTTGCAAAGCTTGGAAGAAGTGAAGACATCTCTGAAAACCTGTCTGCAAATGACGATGAAGAAGCAAGAATCTGGTTAACAGCATTG
OU064811	>GEOVU_DN33518_c1_g11_i2	Lycosin 1d	Lyc 1d	300	100	>GEOVU_DN33518_c1_g11_i2	TTGAAATTTTTAGGTAAAAACCTCGGAAAACACCTCGCAAAGCAGCAGCTTGCAAAGCTTGGAAGAAGTGAAGACATCTCTGAAAACCTGTCTGCAAATGACGATGAAGAAGCAAGAATCTGGTTAACAGCATTGAAGTTTATAGGAAAAAATCTCGGTAAACACCTCGCAAAACAGCAGCTTTCAAAGCTTGGAAGAAGTGAAGACATATCTGAAAGCCTGTCTGCAGAGGACGAAGAAGAAGCAAGAATCTGGTTATCAGCATTGAAATTTTTAGGGAAGAACCTCGGAAAACACCTC
OU064896	>GEOVU_DN33518_c1_g5_i1	Lycosin 1d	Lyc 1d	246	82	>GEOVU_DN33518_c1_g5_i1	AAGCTTGGAAGAAGTGAAGACATCTCTGAAAACCTGTCTGCAAATGACGATGAAGAAGCAAGAATCTGGTTAACAGCATTGAAATTTATAGGAAAGAACCTCGGAAAACACCTCGCAAAACAGCAGCTTTCAAAGCTTGGAAGAAGTGAAGACATATCTGAAAGCCTGTCTGCAGAGGACGAAGAAGAAGCAAGAATCTGGTTATCAGCATTGAAATTTTTAGGGAAGAACCTCGGAAAACACCTC
OU064901	>GEOVU_DN33518_c1_g6_i1	Lycosin 1k	Lyc 1k	216	72	>GEOVU_DN33518_c1_g6_i1	AGAAGTGAAGACATATCTGAAAGCCTGTCTGCAGAGGACGAAGAAGAAGCAAGAATCTGGTTATCAGCATTGAAATTTTTAGGGAAGAACCTCGGAAAACACCTCGCAAAACAGCAGCTTGCAAAACTTGGGAGAAGTGGAGGCAGCTCTGCGAGCCTGTCTGCAAATGCCGAAGAACAAGCAAGTGTCTGGTCAACAGCATTGAAATTTTTAGGT
OU064788	>GEOVU_DN33518_c1_g10_i1	Lycosin 1a	Lyc 1a	213	71	>GEOVU_DN33518_c1_g10_i1	CTGTCTGCAAATGACGATGAAGAAGCAAGAATCTGGTTAACAGCATTGAAATTTTTAGGTAAAAACCTCGGAAAACACCTCGCAAAGCAGCAGCTTGCAAAGCTTGGAAGAAGTGAAGACATATCTGAAAGCCTGTCTGCAGAGGACGAAGAAGAAGCAAGAATCTGGTTATCAGCATTGAAATTTTTAGGGAAGAACCTCGGAAAACACCTC
OU064810	>GEOVU_DN33518_c1_g11_i3	Lycosin 1d, Lycosin 1h	Lyc 1d, Lyc 1h	411	137	>GEOVU_DN33518_c1_g11_i3	TTGAAATTTTTAGGTAAAAACCTCGGAAAACACCTCGCAAAGCAGCAGCTTGCAAAGCTTGGAAGAAGTGAAGACATCTCTGAAAACCTGTCTGCAAATGACGATGAAGAAGCAAGAATCTGGTTAACAGCATTGAAGTTTATAGGAAAAAATCTCGGTAAACACCTCGCAAAACAGCAGCTTTCAAAGCTTGGAAGAAGTGAAGACATCTCTGAAAACCTGTCTGCAAATGACGATGAAGAAGCAAGAATCTGGTTAACAGCATTGAAATTTATAGGAAAAAACCTCGGAAAACACATCGCAAAACAGCAGCTTGCAAAACTTGGGAGAAGTGGAGGCAGCTCTGCGAGCCTGTCTGCAAATGCCGAAGAACAAGCAAGTGTCTGGTCAACAGCATTG…
OU064851	>GEOVU_DN33518_c1_g1_i1	Lycosin 1j	Lyc 1j	249	83	>GEOVU_DN33518_c1_g1_i1	CACCTCGCAAAACAGCAGCTTTCAAAGCTTGGAAGAAGTGAAGACATCTCTGAAAACCTGTCTGCAAATGACGATGAAGAAGCAAGAATCTGGTTAACAGCATTGAAATTTATAGGAAAGAACCTCGGAAAACACCTCGCAAAACAGCAGCTTGCAAAACTTGGGAGAAGTGGAGGCAGCTCTGCGAGCCTGTCTGCAAATGCCGAAGAACAAGCAAGTGTCTGGTCAACAGCATTGAAATTTTTAGGT
OU064791	>GEOVU_DN33518_c1_g11_i1	Lycosin 1j	Lyc 1j	279	93	>GEOVU_DN33518_c1_g11_i1	TTGAAATTTTTAGGTAAAAACCTCGGAAAACACCTCGCAAAGCAGCAGCTTGCAAAGCTTGGAAGAAGTGAAGACATCTCTGAAAACCTGTCTGCAAATGACGATGAAGAAGCAAGAATCTGGTTAACAGCATTGAAGTTTATAGGAAAAAATCTCGGTAAACACCTCGCAAAACAGCAGCTTGCAAAACTTGGGAGAAGTGGAGGCAGCTCTGCGAGCCTGTCTGCAAATGCCGAAGAACAAGCAAGTGTCTGGTCAACAGCATTGAAATTTTTAGGT
OU064830	>GEOVU_DN33518_c1_g13_i1	Lycosin 1a	Lyc 1a	204	68	>GEOVU_DN33518_c1_g13_i1	GCAAAACAGCAACTTGCAAAGCTCGGAAGAAGTGAAGTCTTATCTGAAAGTCTGTCTGCAAAGGACGAAGAAGAAGCAAGAATATGGTTAACAGCATTGAAATTTTTAGGTAAAAACCTCGGAAAACACCTCGCAAAGCAGCAGCTTGCAAAGCTTGGAAGAAGTGAAGACATCTCTGAAAACCTGTCTGCAAATGACGATGAA
OU064663	>GEOVU_DN32038_c6_g9_i1	Lycosin 4b	Lyc 4b	267	89	>GEOVU_DN32038_c6_g9_i1	ATGAAGTATACCATAATTCCTTTCCTGCTGTTGGTAGCATTGACATGCTCCACAGCACGGTCGATTGATGGTTCAGAGAAAGACGTTCAAGAAATTCGTGAAGAAACACCTTCATCAAACGAGGAAGCACCCTTCAGTCTCTCTGCTAATGAGGATGAAGAAGCGAGGGGTAGATTGCAAGCTTTTCTCGCAAAAATGAAAGAAATTGCTGCACAAACCCTTGGACGAGAAGAAAGCCTCTCTGCAAATGAGGATGAAGAAGCGAGG
OU064519	>GEOVU_DN21799_c0_g1_i1	Lycosin 4n, Geolycosin 4b, Lycosin 4n, Geolycosin 4a	Lyc 4n, Geo 4b, Lyc 4n, Geo 4a	459	153	>GEOVU_DN21799_c0_g1_i1	AGGAGTAGATTGCAAGCTTTCCTTGCAAAAATGAAAGAAATTGCTGCACAAACCCTTGGAAGGGAGGAAAGCCTCTCTGCAAATGAGGATGAAGAAGCGAGGGGTAGATTGCGAGATTTTATTAACAAATTGAAAGCTTACATTAGAAAAATGAAAGCAAAGTATTCAAAAGCAACTGCAAGGGAAGAAAGCCTCTCTGCAAATGAGGATGAAGAAACGAGGAGTAGATTGCAAGCTTTCCTTGCAAAAATGAAAGAAATTGCTGCACAAACCCTTGGAAGGGAGGAAAGCCTCTCTGCAAATGAGGATGAAGAAGCGAGGGGTAGATTGCGAGATTTTATTAAAAAATTGAAAGCTTACATTAGAAAAATGAAAGCAAAGTATTCAAAAGCAACTGCA…
OU064521	>GEOVU_DN21799_c0_g2_i1	Geolycosin 4a, Lycosin 4n	Geo 4a, Lyc 4n	204	68	>GEOVU_DN21799_c0_g2_i1	GGTAGATTGCGAGATTTTATTAAAAAATTGAAAGCTTACATTAGAAAAATGAAAGCAAAGTATTCAAAAGCAACTGCAAGGGAAGAAAGCCTCGCTGCAAATGAGGATGAAGAACCGAGGAGTAGATTGCAAGCTTTCCTTGCAAAAATGAAAGAAATTGCTGCACAAACCCTTGGAAGGGAGGAAAGCCTCTCTGCAAATGAG
OU064608	>GEOVU_DN32038_c6_g3_i1	Lycosin 4b	Lyc 4b	201	67	>GEOVU_DN32038_c6_g3_i1	GCTGCACAAACCCTTGGACGAGAAGAAAGCCTCTCTGCAAATGAGGATGAAGAAGCGAGGGGTAGATTGCAAGCTTTTCTCGCAAAAATGAAAGAAATTGCTGCACAAACCCTTGGACGAGAAGAAAGCCTCTCTGCAAATGAGGAAGAAGAAGCGAGGAGTTTATTATTAGATCGTGCACTTATTAAAAAATTGAAGTCT
OU064960	>GEOVU_DN33518_c2_g1_i4	Lycosin 3h, Hognin 5d	Lyc 3h, Hog 5d	366	122	>GEOVU_DN33518_c2_g1_i4	AAGCTTGGATCAAAGATTGGATCAAAACTTGGTAGGGAGGAACTGACACCTGGAAGCTTCTATGCAGATGACGATGAAGAAGAGAGGGCGGGTTTAGGGAAAATAGGTGCTTTGATAAAAAAAGCAATTGCTAAATATAAAGCTGGAAGAAATGAACAGACACCTGAAATCTCTGCAACTGACGATGAAGAAGAAAGAGTGGTCTGGTTACTGCCATTGAAATTTTTAGCATCACACATCGCGATGGAACAACTTTCAAAGCTTGGATCAAAGATTGGATCAAAACTTGGTAGGGAGGAACTGACACCTGGAAGCTTCTATGCAGATGACGATGAAGAAGAGAGGGCGGGTTTAGGGAAAATAGGT
OU064947	>GEOVU_DN33518_c2_g1_i3	Lycosin 4r, Hognin 5d, Lycosin 3i, Lycosin 2d	Lyc 4r, Hog 5d, Lyc 3i, Lyc 2d	459	153	>GEOVU_DN33518_c2_g1_i3	GAAGAAGCGAGGGGTAGATTGCAAGATTTTCTCGCAAAAATGAAAGAAATTGCTGCACAAACCCTTGGACGAGAAGAAAGCCTCTCTGCAAATGAGGATGAAGAAGAAAGAGTGGTCTGGTTACTGCCATTGAAATTTTTAGCATCACACATTGCAATGGAACAACTTTCAAAGCTTGGATCAAAGATTGGATCAAAACTTGGTAGGGAGGAACTGACACCTGGAAGCTTCTATGCAGATGACGATGAAGAAGAGAGGGCGGGTTTAGGGAAAATAGGTGCTTTGATAAAAAGATTGAGACTTGCTAAAGCAAATGCTGGAAGAAATGAACAGACACCTGCAACCGTCTCTGCAAATGATGATGAGGAAGCAAGGAAAGTTAAGTGGTTTAAGGCAATG…
OU064942	>GEOVU_DN33518_c2_g1_i1	Lycosin 4r, Hognin 5d, Lycosin 3h, Hognin 5d, Lycosin 3i, Lycosin 2d	Lyc 4r, Hog 5d, Lyc 3h, Hog 5d, Lyc 3i, Lyc 2d	717	239	>GEOVU_DN33518_c2_g1_i1	GAAGAAGCGAGGGGTAGATTGCAAGATTTTCTCGCAAAAATGAAAGAAATTGCTGCACAAACCCTTGGACGAGAAGAAAGCCTCTCTGCAAATGAGGATGAAGAAGAAAGAGTGGTCTGGTTACTGCCATTGAAATTTTTAGCATCACACATCGCGATGGAACAACTTTCAAAGCTTGGATCAAAGATTGGATCGAAACTTGGAAGGGAGGAACTGACACCTGAAATCTTCTCTGCAGATGGCGATGAAGAAGAGAGGGCGGGTTTAGGGAAAATAGGTGCTTTGATAAAAAAAGCAATTGCTAAATATAAAGCTGGAAGAAATGAACAGACACCTGAAATCTCTGCAACTGACGATGAAGAAGAAAGAGTGGTCTGGTTACTGCCATTGAAATTTTTA…
OU064967	>GEOVU_DN33518_c2_g1_i5	Lycosin 3g, Lycosin 2c	Lyc 3g, Lyc 2c	285	95	>GEOVU_DN33518_c2_g1_i5	AAGCTTGGATCAAAGATTGGATCAAAACTTGGTAGGGAGGAACTGACACCTGGAAGCTTCTATGCAGATGACGATGAAGAAGAGAGGGCGGGTTTATTAAAAATAGGTGATTTTATAAAAAAAGCACTTGCTAAATATAAAAATGGAAGAGATGAACAGACACCTGCAACCGTTTCTGCAAATGATAATGAGGAAGCAAGGAAAATTAAGTGGTTTAAGACAATGAAATCTATAGCAAAATTCATCGCAAAAGAACAGATGAAAAAACATCTTGGGGAGAAATGA
ERROR sequences twice
	>GEOVU_DN33518_c1_g9_i1	Lycosin 1a	Lyc 1a	204	68	>GEOVU_DN33518_c1_g9_i1	TTAACAGCATTGAAATTTTTAGGGAAAAACCTCGGAAAACACCTTGCAAAACAGCAGCTTGCAAAGCTTGGAAGAAGTGAAGACATCTCTGAAAACCTGTCTGCAAATGACGATGAAGAAGCAAGAATCTGGTTAACAGCATTGAAATTTTTAGGTAAAAACCTCGGAAAACACCTCGCAAAGCAGCAGCTTGCAAAGCTTGGA
	>GEOVU_DN33518_c1_g12_i1	Lycosin 1a	Lyc 1a	204	68	>GEOVU_DN33518_c1_g12_i1	TTAACAGCATTGAAATTTTTAGGGAAAAACCTCGGAAAACACCTTGCAAAACAGCAGCTTGCAAAGCTTGGAAGAAGTGAAGACATCTCTGAAAACCTGTCTGCAAATGACGATGAAGAAGCAAGAATCTGGTTAACAGCATTGAAATTTTTAGGGAAAAACCTCGGAAAACACCTTGCAAAACAGCAGCTTGCAAAGCTTGGA
