# Supplementary material for: Linear Peptides—A Combinatorial Innovation in the Venom of Some Modern Spiders
Source: Front Mol Biosci. 2021 Jul 6;8:705141. doi: 10.3389/fmolb.2021.705141 (PMC8290080; doi:10.3389/fmolb.2021.705141)
Supplement: Supplementary file 1 [file DataSheet1.zip › Supplementary Table S2G.xlsx]

## Sheet: Introduction
Linear Peptides – a Combinatorial Innovation in the Venom of Some Modern Spiders
Frontiers in Molecular Biosciences section Cellular Biochemistry
Lucia Kuhn-Nentwig et al.
Institute of Ecology and Evolution, University of Bern, Baltzerstrasse 6, 3012 Bern, Switzerland
lucia.kuhn@iee.unibe.ch
Supplementary Table S2G			Lycosidae
Lycosa hispanica			sample_spreadsheet_LYCHI for ENA submission
			LYCHI: annotation and analysis of features that arise from processing of mRNA
			LYCHI_overview: sample_alias (contig_name), sample_title_long, sample_title_short, number of Bps, number of aa, sample_alias (contig_name), nt_full
			n=32 sequences
Lycosa praegrandis			sample_spreadsheet_LYCPR for ENA submission
			LYCPR: annotation and analysis of features that arise from processing of mRNA
			LYCPR_overview: sample_alias (contig_name), sample_title_long, sample_title_short, number of Bps, number of aa, sample_alias (contig_name), nt_full
			n=18 sequences

## Sheet: sample_spreadsheet_LYCHI
#checklist_accession	ERC000011
#unique _name_prefix	LYCHI
sample_alias	tax_id	scientific_name	common_name	sample_title	tissue_type	country_origin
>LYCHI_DN33076_c0_g1_i1	1296364	Lycosa hispanica	Spanish tarantula	Signal peptide, Propeptide 2	Venom gland	Spain	>LYCHI_DN33076_c0_g1_i1
>LYCHI_DN42519_c3_g6_i1	1296364	Lycosa hispanica	Spanish tarantula	Lycosin 9k, Lycosin 8n	Venom gland	Spain	>LYCHI_DN42519_c3_g6_i1
>LYCHI_DN42519_c4_g2_i3	1296364	Lycosa hispanica	Spanish tarantula	Lycosin 4y, Lycosin 4x, Lycosin 7a, Lycosin 4x, Lycosin 7a, Lycosin 4x, Lycosin 7b, Lycosin 7a	Venom gland	Spain	>LYCHI_DN42519_c4_g2_i3
>LYCHI_DN42519_c4_g2_i1	1296364	Lycosa hispanica	Spanish tarantula	Lycosin 7a, Lycosin 4x	Venom gland	Spain	>LYCHI_DN42519_c4_g2_i1
>LYCHI_DN42519_c4_g2_i2	1296364	Lycosa hispanica	Spanish tarantula	Lycosin 4y, Lycosin 4x, Lycosin 7b, Lycosin 7d	Venom gland	Spain	>LYCHI_DN42519_c4_g2_i2
>LYCHI_DN42519_c3_g7_i1	1296364	Lycosa hispanica	Spanish tarantula	Lycosin 9k, Lycosin 9k	Venom gland	Spain	>LYCHI_DN42519_c3_g7_i1
>LYCHI_DN33065_c0_g3_i1	1296364	Lycosa hispanica	Spanish tarantula	Lycosin 6j	Venom gland	Spain	>LYCHI_DN33065_c0_g3_i1
>LYCHI_DN3128_c0_g1_i1	1296364	Lycosa hispanica	Spanish tarantula	Lycosin 6f	Venom gland	Spain	>LYCHI_DN3128_c0_g1_i1
>LYCHI_DN33065_c0_g2_i2	1296364	Lycosa hispanica	Spanish tarantula	Lycosin 9i, Lycosin 3k	Venom gland	Spain	>LYCHI_DN33065_c0_g2_i2
>LYCHI_DN33065_c0_g2_i1	1296364	Lycosa hispanica	Spanish tarantula	Lycosin 9j, Lycosin 3k	Venom gland	Spain	>LYCHI_DN33065_c0_g2_i1
>LYCHI_DN42519_c3_g10_i1	1296364	Lycosa hispanica	Spanish tarantula	Lycosin 5n	Venom gland	Spain	>LYCHI_DN42519_c3_g10_i1
>LYCHI_DN42519_c3_g12_i1	1296364	Lycosa hispanica	Spanish tarantula	Lycosin 5n	Venom gland	Spain	>LYCHI_DN42519_c3_g12_i1
>LYCHI_DN42519_c3_g11_i1	1296364	Lycosa hispanica	Spanish tarantula	Lycosin 5o	Venom gland	Spain	>LYCHI_DN42519_c3_g11_i1
>LYCHI_DN42519_c3_g5_i1	1296364	Lycosa hispanica	Spanish tarantula	Lycosin 5p	Venom gland	Spain	>LYCHI_DN42519_c3_g5_i1
>LYCHI_DN42519_c3_g4_i1	1296364	Lycosa hispanica	Spanish tarantula	Lycosin 5q, Lycosin 9k	Venom gland	Spain	>LYCHI_DN42519_c3_g4_i1
>LYCHI_DN42519_c3_g1_i1	1296364	Lycosa hispanica	Spanish tarantula	Lycosin 5r, Lycosin 9k	Venom gland	Spain	>LYCHI_DN42519_c3_g1_i1
>LYCHI_DN42519_c3_g2_i1	1296364	Lycosa hispanica	Spanish tarantula	Lycosin 5r	Venom gland	Spain	>LYCHI_DN42519_c3_g2_i1
>LYCHI_DN32013_c0_g1_i2	1296364	Lycosa hispanica	Spanish tarantula	Lycosin 9l, Lycosin 9m	Venom gland	Spain	>LYCHI_DN32013_c0_g1_i2
>LYCHI_DN45839_c1_g7_i1	1296364	Lycosa hispanica	Spanish tarantula	Lycosin 9l	Venom gland	Spain	>LYCHI_DN45839_c1_g7_i1
>LYCHI_DN45839_c1_g2_i1	1296364	Lycosa hispanica	Spanish tarantula	Lycosin 9m	Venom gland	Spain	>LYCHI_DN45839_c1_g2_i1
>LYCHI_DN32013_c0_g1_i4	1296364	Lycosa hispanica	Spanish tarantula	Lycosin 9m, Lycosin 9m	Venom gland	Spain	>LYCHI_DN32013_c0_g1_i4
>LYCHI_DN45839_c1_g9_i2	1296364	Lycosa hispanica	Spanish tarantula	Lycosin 9m, Lycosin 9n	Venom gland	Spain	>LYCHI_DN45839_c1_g9_i2
>LYCHI_DN45839_c1_g3_i2	1296364	Lycosa hispanica	Spanish tarantula	Lycosin 9m, Lycosin 9o	Venom gland	Spain	>LYCHI_DN45839_c1_g3_i2
>LYCHI_DN32013_c0_g1_i1	1296364	Lycosa hispanica	Spanish tarantula	Lycosin 9m, Lycosin 9m	Venom gland	Spain	>LYCHI_DN32013_c0_g1_i1
>LYCHI_DN32013_c0_g1_i3	1296364	Lycosa hispanica	Spanish tarantula	Lycosin 9i, Lycosin 9m	Venom gland	Spain	>LYCHI_DN32013_c0_g1_i3
>LYCHI_DN45839_c1_g3_i1	1296364	Lycosa hispanica	Spanish tarantula	Lycosin 9m, Lycosin 9p	Venom gland	Spain	>LYCHI_DN45839_c1_g3_i1
>LYCHI_DN45839_c1_g9_i1	1296364	Lycosa hispanica	Spanish tarantula	Lycosin 9m, Lycosin 9n	Venom gland	Spain	>LYCHI_DN45839_c1_g9_i1
>LYCHI_DN33545_c0_g2_i1	1296364	Lycosa hispanica	Spanish tarantula	Lycosin 8l, Lycosin 6k	Venom gland	Spain	>LYCHI_DN33545_c0_g2_i1
>LYCHI_DN46060_c5_g3_i2	1296364	Lycosa hispanica	Spanish tarantula	Lycosin 9q, Lycosin 8m, Lycosin 6k	Venom gland	Spain	>LYCHI_DN46060_c5_g3_i2
>LYCHI_DN46060_c5_g3_i1	1296364	Lycosa hispanica	Spanish tarantula	Lycosin 9q, Lycosin 8m, Lycosin 6k	Venom gland	Spain	>LYCHI_DN46060_c5_g3_i1
>LYCHI_DN42519_c3_g3_i1	1296364	Lycosa hispanica	Spanish tarantula	Lycosin 5n, Lycosin 8n	Venom gland	Spain	>LYCHI_DN42519_c3_g3_i1
>LYCHI_DN42519_c3_g9_i1	1296364	Lycosa hispanica	Spanish tarantula	Lycosin 5p, Lycosin 8n	Venom gland	Spain	>LYCHI_DN42519_c3_g9_i1

## Sheet: LYCHI
ID	description	tissue_type	Assembly method	Sequencing-Technology	Signal P	aa_sig	aa_sig partial	aa_propeptide	aa_propeptide partial	aa_mature 1	aa_mature 1 partial	PTM C-term amidation	linker_1	linker_1 partial	aa_mature 2	aa_mature 2 partial	PTM C-term amidation	linker_2	linker_2 partial	aa_mature 3	aa_mature 3 partial	PTM C-term amidation	linker_3	linker_3 partial	aa_mature 4	aa_mature 4 partial	PTM C-term amidation	linker_4	linker_4 partial	aa_mature 5	aa_mature 5 partial	PTM C-term amidation	linker_5	linker_5 partial	aa_mature 6	aa_mature 6 partial	PTM C-term amidation	linker_6	linker_6 partial	aa_mature 7	aa_mature 7 partial	PTM C-term amidation	linker_7	linker_7 partial	aa_mature 8	aa_mature 8 partial	PTM C-term amidation	linker_8	linker_8 partial
SP, PrP 2	Signal peptide, Propeptide 2	venom gland	Trinity 2.1.1	Illumina 3000	SignalP_5.0	MNYTIIAFLLLVALTCSTA	0	RSVDASEENAQEIREEIPSSNEDASFSLSVNVDEEAR	0	NK	1
Lyc 9k	Lycosin 9k	venom gland	Trinity 2.1.1	Illumina 3000						MHHLSKMG	1	Glutamic acid 1-amide	RNEEISGSLSANDDEEAR	0	MWWTAMKVLAKQLAKQHLSKMG	0	Glutamic acid 1-amide	RNEQTDEKAR	0	AAWLSALKHLVKHVTKEHFKKYG	0	Glutamic acid 1-amide	RNEEIS	1
Lyc 8n	Lycosin 8n																			AAWLSALKHLVKHVTKEHFKKYG	0	Glutamic acid 1-amide
Lyc 4y	Lycosin 4y	venom gland	Trinity 2.1.1	Illumina 3000	SignalP_5.0	MNYTAIAFLLLVALTCSTA	0	RSIDASEEKVQEIREEIPSSNEDASFSLSVNVDEEAR	0	NKWSKFKELLEKYAAKTMG	0	Glutamic acid 1-amide	REESLSGNEETR	0	GKLAALVAKLKAYAAKYMG	0	Glutamic acid 1-amide	REESFSGDEER	0	EVDWMKILQNMNDNAAKNKG	0	Glutamic acid 1-amide	REESLSGNEETR	0	GKLAALVAKLKAYAAKYMG	0	Glutamic acid 1-amide	REESFSGDEER	0	EVDWMKILQNMNDNAAKNKG	0	Glutamic acid 1-amide	REESLSGNEETR	0	GKLAALVAKLKAYAAKYMG	0	Glutamic acid 1-amide	REESFSGDEER	0	KVNWMKILEKMKEQDAKRKG	0	Glutamic acid 1-amide	REENFSGDEER	0	EVDWMKILQNMNDNAAKNKG	0	Glutamic acid 1-amide	REESLSAND	1
Lyc 4x	Lycosin 4x														GKLAALVAKLKAYAAKYMG	0	Glutamic acid 1-amide
Lyc 7a	Lycosin 7a																			EVDWMKILQNMNDNAAKNKG	0	Glutamic acid 1-amide
Lyc 4x	Lycosin 4x																								GKLAALVAKLKAYAAKYMG	0	Glutamic acid 1-amide
Lyc 7a	Lycosin 7a																													EVDWMKILQNMNDNAAKNKG	0	Glutamic acid 1-amide
Lyc 4x	Lycosin 4x																																		GKLAALVAKLKAYAAKYMG	0	Glutamic acid 1-amide
Lyc 7b	Lycosin 7b																																							KVNWMKILEKMKEQDAKRKG	0	Glutamic acid 1-amide
Lyc 7a	Lycosin 7a																																												EVDWMKILQNMNDNAAKNKG	0	Glutamic acid 1-amide
Lyc 7a	Lycosin 7a	venom gland	Trinity 2.1.1	Illumina 3000									FSGDEER	1	EVDWMKILQNMNDNAAKNKG	0	Glutamic acid 1-amide	REESLSGNEETR	0	GKLAALVAKLKAYAAKYMG	0	Glutamic acid 1-amide	REESFSGDEER	0
Lyc 4x	Lycosin 4x																			GKLAALVAKLKAYAAKYMG	0	Glutamic acid 1-amide
Lyc 4y	Lycosin 4y	venom gland	Trinity 2.1.1	Illumina 3000				AASSRTVDEEAR	1	NKWSKFKELLEKYAAKTMG	0	Glutamic acid 1-amide	REESLSGNEETR	0	GKLAALVAKLKAYAAKYMG	0	Glutamic acid 1-amide	REESFSGDEER	0	KVNWMKILEKMKEQDAKRKG	0	Glutamic acid 1-amide	REENFSGDEER	0	EVDWMKILQNMKDNAAKNKG	0	Glutamic acid 1-amide	REESLSANDDEEER	0	L	1
Lyc 4x	Lycosin 4x														GKLAALVAKLKAYAAKYMG	0	Glutamic acid 1-amide
Lyc 7b	Lycosin 7b																			KVNWMKILEKMKEQDAKRKG	0	Glutamic acid 1-amide
Lyc 7d	Lycosin 7d																								EVDWMKILQNMKDNAAKNKG	0	Glutamic acid 1-amide
Lyc 9k	Lycosin 9k												NDDEEAR	1	MWWTAMKVLAKQLAKQHLSKMG	0	Glutamic acid 1-amide	RNEEISGSLSANDDEEAR	0	MWWTAMKVLAKQLAKQHLSKMG	0	Glutamic acid 1-amide	RN	1
Lyc 9k	Lycosin 9k																			MWWTAMKVLAKQLAKQHLSKMG	0	Glutamic acid 1-amide
Lyc 6j	Lycosin 6j	venom gland	Trinity 2.1.1	Illumina 3000									IPGGLSANDDEEAR	1	KGWFKAMKSIAKFIAEQKLKQHLGSE	0
Lyc 6f	Lycosin 6f	venom gland	Trinity 2.1.1	Illumina 3000									IPGGLSANDDEEAR	1	KGWFKAMKSIAKFIAKQKLKQHLGSEX	0
Lyc 9i	Lycosin 9i	venom gland	Trinity 2.1.1	Illumina 3000									LSANDEEEAR	1	IWLSLMKFAGKHLAKHQLSKMG	0	Glutamic acid 1-amide	RNEDISGRLSAVPEEEER	0	AGLGKIGYYLKKTFSKVKQG	0	Glutamic acid 1-amide	RNEX	1
Lyc 3k	Lycosin 3k																			AGLGKIGYYLKKTFSKVKQG	0	Glutamic acid 1-amide
Lyc 9j	Lycosin 9j	venom gland	Trinity 2.1.1	Illumina 3000									EAR	1	IWWTAMKVLGKQLAKHQLSKMG	0	Glutamic acid 1-amide	RNEDISGRLSAVPEEEER	0	AGLGKIGYYLKKTFSKVKQG	0	Glutamic acid 1-amide	RNEX	1
Lyc 3k	Lycosin 3k																			AGLGKIGYYLKKTFSKVKQG	0	Glutamic acid 1-amide
Lyc 5n	Lycosin 5n	venom gland	Trinity 2.1.1	Illumina 3000						G	1	Glutamic acid 1-amide	REESLSGNEEEGER	0	LICIAALKFLSTEMVMHHLSKMG	0	Glutamic acid 1-amide	RNEEISGSLSANDDEEAR	0	IWWTAVKYFGKQQTGRAP	1
Lyc 5n	Lycosin 5n	venom gland	Trinity 2.1.1	Illumina 3000						G	1	Glutamic acid 1-amide	REESLSGNEEEGER	0	LICIAALKFLSTEMVMHHLSKMG	0	Glutamic acid 1-amide	RNEEISGSLSANDDEEAR	0	IWFSLMKFAGKHLAKHQLS	1
Lyc 5o	Lycosin 5o	venom gland	Trinity 2.1.1	Illumina 3000						KILQNMNENAAKNKG	1	Glutamic acid 1-amide	RKESLSANDDEEER	0	LIWIPALKFLASEMVMHHLSKMG	0	Glutamic acid 1-amide	RNEEISGSLSANDDEEAR	0	IWWTAMKFFGKQLAKHQLSKM	1
Lyc 5p	Lycosin 5p	venom gland	Trinity 2.1.1	Illumina 3000						KILQNMNENAAKNKG	1	Glutamic acid 1-amide	RKESLSANDDEEER	0	LIWIPALKFLATELAMHHLSKMG	0	Glutamic acid 1-amide	RNEEISGSLSANDDEEAR	0	IWFSLMKFAGKHLAKHQLS	1
Lyc 5q	Lycosin 5q	venom gland	Trinity 2.1.1	Illumina 3000						KILQNMNENAAKNKG	1	Glutamic acid 1-amide	RKESLSANDDEEER	0	LIWIPALKFLATEVAMHHLSKMG	0	Glutamic acid 1-amide	RNEEISGSLSANDDEEAR	0	MWWTAMKVLAKQLAKQHLSKMG	0	Glutamic acid 1-amide	RN	1
Lyc 9k	Lycosin 9k																			MWWTAMKVLAKQLAKQHLSKMG	0	Glutamic acid 1-amide
Lyc 5r	Lycosin 5r	venom gland	Trinity 2.1.1	Illumina 3000									DDEEER	1	LFWIPALKFLATEVAMHHLSKMG	0	Glutamic acid 1-amide	RNEEISGSLSANDDEEAR	0	MWWTAMKVLAKQLAKQHLSKMG	0	Glutamic acid 1-amide	RN
Lyc 9k	Lycosin 9k																			MWWTAMKVLAKQLAKQHLSKMG	0	Glutamic acid 1-amide
Lyc 5r	Lycosin 5r	venom gland	Trinity 2.1.1	Illumina 3000									DDEEER	1	LFWIPALKFLATEVAMHHLSKMG	0	Glutamic acid 1-amide	RNEEISGSLSANDDEEAR	0	IWFSLMKFAGKHLAKHQLS	1
Lyc 9l	Lycosin 9l	venom gland	Trinity 2.1.1	Illumina 3000						LSKMG	1	Glutamic acid 1-amide	RNEEISGSLSANDDEEAR	0	IWFSLMKFAGKHLAKHQLSKMG	0	Glutamic acid 1-amide	RNEQTPESFSADDDEEAR	0	IWWTAMKFFGKQLAKHQLSKMG	0	Glutamic acid 1-amide	RNEQTPESFSADDDEEAR	0	I	1
Lyc 9m	Lycosin 9m																			IWWTAMKFFGKQLAKHQLSKMG	0	Glutamic acid 1-amide
Lyc 9l	Lycosin 9l	venom gland	Trinity 2.1.1	Illumina 3000						AKHQLSKMG	1	Glutamic acid 1-amide	RNEEISGSLSANDDEEAR	0	IWFSLMKFAGKHLAKHQLSKMG	0	Glutamic acid 1-amide	RNEQTPESFSADDDEEAR	0	IWWTAMKFFGKQLAKHQLSK	1
Lyc 9m	Lycosin 9m	venom gland	Trinity 2.1.1	Illumina 3000						AKHQLSKMG	1	Glutamic acid 1-amide	RNEEISGSLSANDDEEAR	0	IWWTAMKFFGKQLAKHQLSKMG	0	Glutamic acid 1-amide	RNEQTPESFSADDDEEAR	0	I	1
Lyc 9m	Lycosin 9m	venom gland	Trinity 2.1.1	Illumina 3000						SKMG	1	Glutamic acid 1-amide	RNEEISGSLSANDDEEAR	0	IWWTAMKFFGKQLAKHQLSKMG	0	Glutamic acid 1-amide	RNEQTPESFSADDDEEAR	0	IWWTAMKFFGKQLAKHQLSKMG	0	Glutamic acid 1-amide	RNEQTPESFSADDDEEAR	0	I	1
Lyc 9m	Lycosin 9m																			IWWTAMKFFGKQLAKHQLSKMG	0	Glutamic acid 1-amide
Lyc 9m	Lycosin 9m	venom gland	Trinity 2.1.1	Illumina 3000									R	1	IWWTAMKFFGKQLAKHQLSKMG	0	Glutamic acid 1-amide	RNEQTPESFSADDDEEAR	0	IWWTAMKFFGKQFAKHQLSKMG	0	Glutamic acid 1-amide	RNEQTPESFSADDDEEAR	0	I	1
Lyc 9n	Lycosin 9n																			IWWTAMKFFGKQFAKHQLSKMG	0	Glutamic acid 1-amide
Lyc 9m	Lycosin 9m	venom gland	Trinity 2.1.1	Illumina 3000									DEEAR	1	IWWTAMKFFGKQLAKHQLSKMG	0	Glutamic acid 1-amide	RNEQTPESFSADDDEEAR	0	IWWTAVKFFGKQLAKHQLSKMG	0	Glutamic acid 1-amide	RNEQTPESFSADDDEEAR	0	IWWTA	1
Lyc 9o	Lycosin 9o																			IWWTAVKFFGKQLAKHQLSKMG	0	Glutamic acid 1-amide
Lyc 9m	Lycosin 9m	venom gland	Trinity 2.1.1	Illumina 3000									GDEGKAESLSANDDEEAR	1	IWWTAMKFFGKQLAKHQLSKMG	0	Glutamic acid 1-amide	RNEQTPESFSADDDEEAR	0	IWWTAMKFFGKQLAKHQLSKMG	0	Glutamic acid 1-amide	RNEQTPESFSADDDEEAR	0	I	1
Lyc 9m	Lycosin 9m																			IWWTAMKFFGKQLAKHQLSKMG	0	Glutamic acid 1-amide
Lyc 9i	Lycosin 9i	venom gland	Trinity 2.1.1	Illumina 3000									RNGEISGSLVVNDDGEAR	0	IWLSLMKFAGKHLAKHQLSKMG	0	Glutamic acid 1-amide	RNEQTPESFSADDDEEAR	0	IWWTAMKFFGKQLAKHQLSKMG	0	Glutamic acid 1-amide	RNEQTPESFSADDDEEAR	0	I	1
Lyc 9m	Lycosin 9m																			IWWTAMKFFGKQLAKHQLSKMG	0	Glutamic acid 1-amide
Lyc 9m	Lycosin 9m	venom gland	Trinity 2.1.1	Illumina 3000									DEEAR	1	IWWTAMKFFGKQLAKHQLSKMG	0	Glutamic acid 1-amide	RNEQTPESFSADDDEEAR	0	IWWTAVKYFGKQLAKLQLSKKG	0	Glutamic acid 1-amide	RDVQTPESFS	1
Lyc 9p	Lycosin 9p																			IWWTAVKYFGKQLAKLQLSKKG	0	Glutamic acid 1-amide
Lyc 9m	Lycosin 9m	venom gland	Trinity 2.1.1	Illumina 3000									R	1	IWWTAMKFFGKQLAKHQLSKMG	0	Glutamic acid 1-amide	RNEQTPESFSADDDEEAR	0	IWWTAMKFFGKQFAKHQLSKMG	0	Glutamic acid 1-amide	RNEQTDEKAR	0	AAWLSALKHLVKHVTK	1
Lyc 9n	Lycosin 9n																			IWWTAMKFFGKQFAKHQLSKMG	0	Glutamic acid 1-amide
Lyc 8l	Lycosin 8l	venom gland	Trinity 2.1.1	Illumina 3000						AMKVLAKQLAKQHLSKMG	1	Glutamic acid 1-amide	RNEQTDEKAR	0	AAWLSALKHLVKHVTKEQFKKYG	0	Glutamic acid 1-amide	RNEEISGIISANDDEEAR	0	KFWFKALKSVAKFIAKQKLKQHLGSEX	0
Lyc 6k	Lycosin 6k																			KFWFKALKSVAKFIAKQKLKQHLGSEX	0
Lyc 9q	Lycosin 9q	venom gland	Trinity 2.1.1	Illumina 3000									DDEEGR	1	IWWTAMEFLGKQLAKHQLSKMG	0	Glutamic acid 1-amide	RNEQTDEKAR	0	AAWLSALKHLVKHVTKEQLKKYG	0	Glutamic acid 1-amide	RNEEISGSISANDDEEAR	0	KFWFKALKSVAKFIAKQKLKQHLGSEX	0
Lyc 8m	Lycosin 8m																			AAWLSALKHLVKHVTKEQLKKYG	0	Glutamic acid 1-amide
Lyc 6k	Lycosin 6k																								KFWFKALKSVAKFIAKQKLKQHLGSEX	0
Lyc 9q	Lycosin 9q	venom gland	Trinity 2.1.1	Illumina 3000									DDEEGR	1	IWWTAMEFLGKQLAKHQLSKMG	0	Glutamic acid 1-amide	RNEQTDEKAR	0	AAWLSALKHLVKHVTKEQLKKYG	0	Glutamic acid 1-amide	RNEEISGSISANDDEEAR	0	KFWFKALKSVAKFIAKQKLKQHLGSEX	0
Lyc 8m	Lycosin 8m																			AAWLSALKHLVKHVTKEQLKKYG	0	Glutamic acid 1-amide
Lyc 6k	Lycosin 6k																								KFWFKALKSVAKFIAKQKLKQHLGSEX	0
Lyc 5n	Lycosin 5n	venom gland	Trinity 2.1.1	Illumina 3000						G	1	Glutamic acid 1-amide	REESLSGNEEEGER	0	LICIAALKFLSTEMVMHHLSKMG	0	Glutamic acid 1-amide	RNEQTDEKAR	0	AAWLSALKHLVKHVTKEHFKKYG	0	Glutamic acid 1-amide	RNEEIS	1
Lyc 8n	Lycosin 8n																			AAWLSALKHLVKHVTKEHFKKYG	0	Glutamic acid 1-amide
Lyc 5p	Lycosin 5p	venom gland	Trinity 2.1.1	Illumina 3000						KILQNMNENAAKNKG	1	Glutamic acid 1-amide	RKESLSANDDEEER	0	LIWIPALKFLATELAMHHLSKMG	0	Glutamic acid 1-amide	RNEQTDEKAR	0	AAWLSALKHLVKHVTKEHFKKYG	0	Glutamic acid 1-amide	RNEEIS	1
Lyc 8n	Lycosin 8n																			AAWLSALKHLVKHVTKEHFKKYG	0	Glutamic acid 1-amide
[truncated: 3 more columns]

## Sheet: LYCHI_Overview
AC	sample_alias (contig_name)	sample_title_long	sample_title_short	bps	aa	sample_alias (contig_name)	nt_full
OU065830	>LYCHI_DN33076_c0_g1_i1	Signal peptide, Propeptide 2	SP, PrP 2	174	58	>LYCHI_DN33076_c0_g1_i1	ATGAACTATACCATAATTGCTTTCTTGCTGTTGGTAGCTTTGACATGCTCCACAGCACGGTCAGTTGATGCATCAGAGGAAAATGCTCAAGAAATTCGTGAAGAAATACCTTCATCAAACGAGGATGCATCCTTCAGTCTCTCTGTTAATGTGGATGAAGAGGCGAGGAATAAA
OU065929	>LYCHI_DN42519_c3_g6_i1	Lycosin 9k, Lycosin 8n	Lyc 9k, Lyc 8n	261	87	>LYCHI_DN42519_c3_g6_i1	ATGCATCACCTTTCAAAGATGGGAAGAAATGAAGAAATATCTGGAAGTCTGTCGGCAAATGACGATGAAGAAGCAAGAATGTGGTGGACGGCAATGAAAGTTTTAGCAAAACAACTTGCAAAACAACATCTTTCAAAGATGGGAAGAAATGAACAGACTGATGAGAAAGCAAGGGCGGCCTGGTTATCAGCATTGAAACATTTAGTTAAACACGTCACGAAAGAACACTTTAAGAAGTATGGAAGAAATGAAGAAATATCT
OU065945	>LYCHI_DN42519_c4_g2_i3	Lycosin 4y, Lycosin 4x, Lycosin 7a, Lycosin 4x, Lycosin 7a, Lycosin 4x, Lycosin 7b, Lycosin 7a	Lyc 4y, Lyc 4x, Lyc 7a, Lyc 4x, Lyc 7a, Lyc 4x, Lyc 7b, Lyc 7a	903	301	>LYCHI_DN42519_c4_g2_i3	ATGAATTATACCGCAATTGCTTTCTTGCTGTTGGTAGCACTGACATGCTCCACAGCACGGTCAATTGATGCATCTGAAGAAAAAGTTCAAGAAATTCGTGAAGAAATACCTTCATCAAACGAGGATGCATCCTTCAGTCTCTCTGTTAATGTGGATGAAGAGGCGAGGAATAAATGGTCAAAATTTAAAGAACTTCTTGAAAAATATGCTGCAAAAACCATGGGAAGAGAGGAAAGCCTGTCTGGGAATGAAGAAACAAGGGGTAAATTGGCAGCTCTTGTTGCAAAACTGAAGGCATATGCTGCAAAATACATGGGAAGAGAGGAAAGCTTCTCTGGGGATGAAGAAAGGGAGGTTGACTGGATGAAAATTCTTCAAAATATGAACGACAATGCTGCA…
OU066055	>LYCHI_DN42519_c4_g2_i1	Lycosin 7a, Lycosin 4x	Lyc 7a, Lyc 4x	207	69	>LYCHI_DN42519_c4_g2_i1	TTCTCTGGGGATGAAGAAAGGGAGGTTGACTGGATGAAAATTCTTCAAAATATGAACGACAATGCTGCAAAAAATAAGGGAAGAGAGGAAAGCCTGTCTGGGAATGAAGAAACAAGGGGTAAATTGGCAGCTCTTGTTGCAAAACTGAAGGCATATGCTGCAAAATACATGGGAAGAGAGGAAAGCTTCTCTGGGGATGAAGAAAGG
OU065946	>LYCHI_DN42519_c4_g2_i2	Lycosin 4y, Lycosin 4x, Lycosin 7b, Lycosin 7d	Lyc 4y, Lyc 4x, Lyc 7b, Lyc 7d	417	139	>LYCHI_DN42519_c4_g2_i2	GCAGCCAGTTCCAGAACTGTGGATGAAGAGGCGAGGAATAAATGGTCAAAATTTAAAGAACTTCTTGAAAAATATGCTGCAAAAACCATGGGAAGAGAGGAAAGCCTGTCTGGGAATGAAGAAACAAGGGGTAAATTGGCAGCTCTTGTTGCAAAACTGAAGGCATATGCTGCAAAATACATGGGAAGAGAGGAAAGCTTCTCTGGGGATGAAGAAAGGAAGGTTAACTGGATGAAAATTCTTGAAAAAATGAAAGAACAAGATGCAAAAAGAAAGGGAAGAGAGGAAAACTTCTCTGGGGATGAAGAAAGGGAGGTTGACTGGATGAAAATTCTTCAAAATATGAAAGACAATGCTGCAAAAAATAAGGGAAGAGAGGAAAGCCTCTCTGCAAATGAT…
OU230909	>LYCHI_DN42519_c3_g7_i1	Lycosin 9k, Lycosin 9k	Lyc 9k, Lyc 9k	213	71	>LYCHI_DN42519_c3_g7_i1	AATGACGATGAAGAAGCAAGAATGTGGTGGACGGCAATGAAAGTTTTAGCAAAACAACTTGCAAAACAACATCTTTCAAAGATGGGAAGAAATGAAGAAATATCTGGAAGTCTGTCGGCAAATGACGATGAAGAAGCAAGAATGTGGTGGACGGCAATGAAAGTTTTAGCAAAACAACTTGCAAAACAACATCTTTCAAAGATGGGAAGAAAT
OU065814	>LYCHI_DN33065_c0_g3_i1	Lycosin 6j	Lyc 6j	120	40	>LYCHI_DN33065_c0_g3_i1	ATACCAGGAGGCCTCTCTGCAAATGATGATGAGGAAGCAAGAAAGGGCTGGTTTAAGGCAATGAAATCTATAGCAAAATTCATCGCGGAACAAAAGCTGAAACAACATCTTGGGAGTGAA
OU065742	>LYCHI_DN3128_c0_g1_i1	Lycosin 6f	Lyc 6f	123	41	>LYCHI_DN3128_c0_g1_i1	ATACCAGGAGGCCTCTCTGCAAATGATGATGAGGAAGCAAGAAAGGGATGGTTTAAGGCAATGAAATCTATAGCAAAATTCATCGCGAAACAGAAGCTGAAACAACATCTTGGGAGTGAGTGA
OU065808	>LYCHI_DN33065_c0_g2_i2	Lycosin 9i, Lycosin 3k	Lyc 9i, Lyc 3k	222	74	>LYCHI_DN33065_c0_g2_i2	CTGTCGGCAAATGACGAGGAAGAAGCAAGAATTTGGTTATCTTTAATGAAATTTGCAGGAAAACACCTCGCAAAACATCAGCTTTCAAAGATGGGAAGAAATGAAGATATATCTGGACGCCTCTCTGCAGTTCCTGAAGAAGAAGAAAGAGCAGGATTAGGAAAAATAGGCTATTATCTTAAAAAAACATTTAGTAAAGTAAAGCAGGGAAGAAATGAGTAG
OU065789	>LYCHI_DN33065_c0_g2_i1	Lycosin 9j, Lycosin 3k	Lyc 9j, Lyc 3k	201	67	>LYCHI_DN33065_c0_g2_i1	GAAGCAAGAATTTGGTGGACGGCAATGAAAGTTTTAGGAAAACAACTTGCAAAACATCAGCTTTCAAAGATGGGAAGAAATGAAGATATATCTGGACGCCTCTCTGCAGTTCCTGAAGAAGAAGAAAGAGCAGGATTAGGAAAAATAGGCTATTATCTTAAAAAAACATTTAGTAAAGTAAAGCAGGGAAGAAATGAGTAG
OU065852	>LYCHI_DN42519_c3_g10_i1	Lycosin 5n	Lyc 5n	222	74	>LYCHI_DN42519_c3_g10_i1	GGAAGAGAGGAAAGCCTCTCTGGAAATGAAGAAGAAGGAGAAAGATTGATATGTATAGCGGCATTGAAATTTTTATCAACAGAAATGGTAATGCATCACCTTTCAAAGATGGGAAGAAATGAAGAAATATCTGGAAGTCTGTCGGCAAATGACGATGAGGAAGCTAGAATTTGGTGGACGGCAGTGAAATATTTTGGAAAACAACAGACCGGACGAGCGCCG
OU065859	>LYCHI_DN42519_c3_g12_i1	Lycosin 5n	Lyc 5n	225	75	>LYCHI_DN42519_c3_g12_i1	GGAAGAGAGGAAAGCCTCTCTGGAAATGAAGAAGAAGGAGAAAGATTGATATGTATAGCGGCATTGAAATTTTTATCAACAGAAATGGTAATGCATCACCTTTCAAAGATGGGAAGAAATGAAGAAATATCTGGAAGTCTGTCGGCAAATGACGATGAAGAAGCAAGAATTTGGTTCTCTTTAATGAAATTTGCAGGAAAACACCTCGCAAAACATCAGCTTTCA
OU065858	>LYCHI_DN42519_c3_g11_i1	Lycosin 5o	Lyc 5o	273	91	>LYCHI_DN42519_c3_g11_i1	AAAATTCTTCAAAATATGAACGAAAATGCTGCAAAAAATAAGGGAAGAAAGGAAAGCCTCTCTGCAAATGATGATGAAGAAGAAAGATTGATCTGGATACCGGCATTGAAATTTTTAGCATCAGAAATGGTAATGCATCACCTTTCAAAGATGGGAAGAAATGAAGAAATATCTGGAAGTCTGTCGGCAAATGACGATGAGGAAGCTAGAATTTGGTGGACGGCAATGAAATTTTTTGGAAAACAACTTGCAAAACATCAGCTTTCAAAGATG
OU065928	>LYCHI_DN42519_c3_g5_i1	Lycosin 5p	Lyc 5p	267	89	>LYCHI_DN42519_c3_g5_i1	AAAATTCTTCAAAATATGAACGAAAATGCTGCAAAAAATAAGGGAAGAAAGGAAAGCCTCTCTGCAAATGATGATGAAGAAGAAAGATTGATCTGGATACCGGCATTGAAATTTTTAGCAACAGAACTGGCGATGCATCACCTTTCAAAGATGGGAAGAAATGAAGAAATATCTGGAAGTCTGTCGGCAAATGACGATGAAGAAGCAAGAATTTGGTTCTCTTTAATGAAATTTGCAGGAAAACACCTCGCAAAACATCAGCTTTCA
OU065900	>LYCHI_DN42519_c3_g4_i1	Lycosin 5q, Lycosin 9k	Lyc 5q, Lyc 9k	282	94	>LYCHI_DN42519_c3_g4_i1	AAAATTCTTCAAAATATGAACGAAAATGCTGCAAAAAATAAGGGAAGAAAGGAAAGCCTCTCTGCAAATGATGATGAAGAAGAAAGATTGATCTGGATACCGGCATTGAAATTTTTAGCAACAGAAGTGGCAATGCATCACCTTTCAAAGATGGGAAGAAATGAAGAAATATCTGGAAGTCTGTCGGCAAATGACGATGAAGAAGCAAGAATGTGGTGGACGGCAATGAAAGTTTTAGCAAAACAACTTGCAAAACAACATCTTTCAAAGATGGGAAGAAAT
OU065877	>LYCHI_DN42519_c3_g1_i1	Lycosin 5r, Lycosin 9k	Lyc 5r, Lyc 9k	213	71	>LYCHI_DN42519_c3_g1_i1	GATGATGAAGAAGAAAGATTGTTCTGGATACCGGCATTGAAATTTTTAGCAACAGAAGTGGCAATGCATCACCTTTCAAAGATGGGAAGAAATGAAGAAATATCTGGAAGTCTGTCGGCAAATGACGATGAAGAAGCAAGAATGTGGTGGACGGCAATGAAAGTTTTAGCAAAACAACTTGCAAAACAACATCTTTCAAAGATGGGAAGAAAT
OU065878	>LYCHI_DN42519_c3_g2_i1	Lycosin 5r	Lyc 5r	198	66	>LYCHI_DN42519_c3_g2_i1	GATGATGAAGAAGAAAGATTGTTCTGGATACCGGCATTGAAATTTTTAGCAACAGAAGTGGCAATGCATCACCTTTCAAAGATGGGAAGAAATGAAGAAATATCTGGAAGTCTGTCGGCAAATGACGATGAAGAAGCAAGAATTTGGTTCTCTTTAATGAAATTTGCAGGAAAACACCTCGCAAAACATCAGCTTTCA
OU065764	>LYCHI_DN32013_c0_g1_i2	Lycosin 9l, Lycosin 9m	Lyc 9l, Lyc 9m	312	104	>LYCHI_DN32013_c0_g1_i2	CTTTCAAAGATGGGAAGAAATGAAGAAATATCTGGAAGTCTGTCGGCAAATGACGATGAAGAAGCAAGAATTTGGTTCTCTTTAATGAAATTTGCAGGAAAACACCTCGCAAAACATCAGCTTTCAAAGATGGGAAGAAATGAACAGACACCTGAAAGCTTCTCTGCAGATGACGATGAAGAAGCAAGAATTTGGTGGACGGCAATGAAATTTTTTGGAAAACAACTTGCAAAACATCAGCTTTCAAAGATGGGAAGAAATGAACAGACACCTGAAAGCTTCTCTGCAGATGACGATGAAGAAGCAAGAATT
OU065968	>LYCHI_DN45839_c1_g7_i1	Lycosin 9l	Lyc 9l	261	87	>LYCHI_DN45839_c1_g7_i1	GCAAAACATCAGCTTTCAAAGATGGGAAGAAATGAAGAAATATCTGGAAGTCTGTCGGCAAATGACGATGAAGAAGCAAGAATTTGGTTCTCTTTAATGAAATTTGCAGGAAAACACCTCGCAAAACATCAGCTTTCAAAGATGGGAAGAAATGAACAGACACCTGAAAGCTTCTCTGCAGATGACGATGAGGAAGCTAGAATTTGGTGGACGGCAATGAAATTTTTTGGAAAACAACTTGCAAAACATCAGCTTTCAAAG
OU065967	>LYCHI_DN45839_c1_g2_i1	Lycosin 9m	Lyc 9m	204	68	>LYCHI_DN45839_c1_g2_i1	GCAAAACATCAGCTTTCAAAGATGGGAAGAAATGAAGAAATATCTGGAAGTCTGTCGGCAAATGACGATGAGGAAGCTAGAATTTGGTGGACGGCAATGAAATTTTTTGGAAAACAACTTGCAAAACATCAGCTTTCAAAGATGGGAAGAAATGAACAGACACCTGAAAGCTTCTCTGCAGATGACGATGAAGAAGCAAGAATT
OU065786	>LYCHI_DN32013_c0_g1_i4	Lycosin 9m, Lycosin 9m	Lyc 9m, Lyc 9m	309	103	>LYCHI_DN32013_c0_g1_i4	TCAAAGATGGGAAGAAATGAAGAAATATCTGGAAGTCTGTCGGCAAATGACGATGAGGAAGCTAGAATTTGGTGGACGGCAATGAAATTTTTTGGAAAACAACTTGCAAAACATCAGCTTTCAAAGATGGGAAGAAATGAACAGACACCTGAAAGCTTCTCTGCAGATGACGATGAAGAAGCAAGAATTTGGTGGACGGCAATGAAATTTTTTGGAAAACAACTTGCAAAACATCAGCTTTCAAAGATGGGAAGAAATGAACAGACACCTGAAAGCTTCTCTGCAGATGACGATGAAGAAGCAAGAATT
OU066012	>LYCHI_DN45839_c1_g9_i2	Lycosin 9m, Lycosin 9n	Lyc 9m, Lyc 9n	246	82	>LYCHI_DN45839_c1_g9_i2	AGAATTTGGTGGACGGCAATGAAATTTTTTGGAAAACAACTTGCAAAACATCAGCTTTCAAAGATGGGAAGAAATGAACAGACACCTGAAAGCTTCTCTGCAGATGACGATGAGGAAGCTAGAATTTGGTGGACGGCAATGAAATTTTTTGGAAAACAATTTGCAAAACATCAGCTTTCAAAGATGGGAAGAAATGAACAGACACCTGAAAGCTTCTCTGCAGATGACGATGAGGAAGCTAGAATT
OU066034	>LYCHI_DN45839_c1_g3_i2	Lycosin 9m, Lycosin 9o	Lyc 9m, Lyc 9o	270	90	>LYCHI_DN45839_c1_g3_i2	GATGAAGAAGCAAGAATTTGGTGGACGGCAATGAAATTTTTTGGAAAACAACTTGCAAAACATCAGCTTTCAAAGATGGGAAGAAATGAACAGACACCTGAAAGCTTCTCTGCAGATGACGATGAGGAAGCTAGAATTTGGTGGACGGCAGTGAAATTTTTTGGAAAACAACTTGCAAAACATCAGCTTTCAAAGATGGGAAGAAATGAACAGACACCTGAAAGCTTCTCTGCAGATGACGATGAGGAAGCTAGAATTTGGTGGACGGCA
OU065762	>LYCHI_DN32013_c0_g1_i1	Lycosin 9m, Lycosin 9m	Lyc 9m, Lyc 9m	297	99	>LYCHI_DN32013_c0_g1_i1	GGAGATGAAGGAAAAGCTGAAAGTCTGTCGGCAAATGACGATGAGGAAGCTAGAATTTGGTGGACGGCAATGAAATTTTTTGGAAAACAACTTGCAAAACATCAGCTTTCAAAGATGGGAAGAAATGAACAGACACCTGAAAGCTTCTCTGCAGATGACGATGAAGAAGCAAGAATTTGGTGGACGGCAATGAAATTTTTTGGAAAACAACTTGCAAAACATCAGCTTTCAAAGATGGGAAGAAATGAACAGACACCTGAAAGCTTCTCTGCAGATGACGATGAAGAAGCAAGAATT
OU065784	>LYCHI_DN32013_c0_g1_i3	Lycosin 9i, Lycosin 9m	Lyc 9i, Lyc 9m	297	99	>LYCHI_DN32013_c0_g1_i3	AGAAATGGAGAGATATCGGGAAGTTTGGTGGTAAATGACGATGGAGAAGCAAGAATTTGGTTATCTTTAATGAAATTTGCAGGAAAACACCTCGCAAAACATCAGCTTTCAAAGATGGGAAGAAATGAACAGACACCTGAAAGCTTCTCTGCAGATGACGATGAAGAAGCAAGAATTTGGTGGACGGCAATGAAATTTTTTGGAAAACAACTTGCAAAACATCAGCTTTCAAAGATGGGAAGAAATGAACAGACACCTGAAAGCTTCTCTGCAGATGACGATGAAGAAGCAAGAATT
OU066033	>LYCHI_DN45839_c1_g3_i1	Lycosin 9m, Lycosin 9p	Lyc 9m, Lyc 9p	231	77	>LYCHI_DN45839_c1_g3_i1	GATGAAGAAGCAAGAATTTGGTGGACGGCAATGAAATTTTTTGGAAAACAACTTGCAAAACATCAGCTTTCAAAGATGGGAAGAAATGAACAGACACCTGAAAGCTTCTCTGCAGATGACGATGAGGAAGCTAGAATTTGGTGGACGGCAGTGAAATATTTTGGAAAACAACTTGCAAAACTTCAGCTTTCAAAGAAGGGAAGAGATGTACAGACACCTGAAAGCTTCTCT
OU066011	>LYCHI_DN45839_c1_g9_i1	Lycosin 9m, Lycosin 9n	Lyc 9m, Lyc 9n	267	89	>LYCHI_DN45839_c1_g9_i1	AGAATTTGGTGGACGGCAATGAAATTTTTTGGAAAACAACTTGCAAAACATCAGCTTTCAAAGATGGGAAGAAATGAACAGACACCTGAAAGCTTCTCTGCAGATGACGATGAGGAAGCTAGAATTTGGTGGACGGCAATGAAATTTTTTGGAAAACAATTTGCAAAACATCAGCTTTCAAAGATGGGAAGAAATGAACAGACTGATGAGAAAGCAAGGGCGGCCTGGTTATCAGCATTGAAACATTTAGTTAAACACGTCACGAAA
OU065836	>LYCHI_DN33545_c0_g2_i1	Lycosin 8l, Lycosin 6k	Lyc 8l, Lyc 6k	288	96	>LYCHI_DN33545_c0_g2_i1	GCAATGAAAGTTTTAGCAAAACAACTTGCAAAACAACATCTTTCAAAGATGGGAAGAAATGAACAGACTGATGAGAAAGCAAGGGCGGCCTGGTTATCAGCATTGAAACATTTAGTTAAACACGTCACGAAAGAACAGTTTAAGAAGTATGGAAGAAATGAAGAGATATCTGGAATCATCTCTGCAAATGATGATGAGGAAGCAAGGAAGTTCTGGTTTAAGGCATTGAAATCTGTAGCAAAATTCATAGCGAAACAAAAGCTGAAACAACATCTTGGGAGTGAATGA
OU065989	>LYCHI_DN46060_c5_g3_i2	Lycosin 9q, Lycosin 8m, Lycosin 6k	Lyc 9q, Lyc 8m, Lyc 6k	318	106	>LYCHI_DN46060_c5_g3_i2	GACGATGAGGAAGGTAGAATTTGGTGGACGGCAATGGAATTTTTGGGAAAACAACTTGCAAAACATCAGCTTTCAAAGATGGGAAGAAATGAACAGACTGATGAGAAAGCAAGGGCGGCCTGGTTATCAGCATTGAAACATTTAGTTAAACACGTCACGAAAGAACAGCTTAAGAAGTATGGAAGAAATGAAGAGATATCTGGAAGCATCTCTGCAAATGATGATGAGGAAGCAAGGAAGTTCTGGTTTAAGGCATTGAAATCTGTAGCAAAATTCATAGCGAAACAAAAGCTGAAACAACATCTTGGGAGTGAATAA
OU065990	>LYCHI_DN46060_c5_g3_i1	Lycosin 9q, Lycosin 8m, Lycosin 6k	Lyc 9q, Lyc 8m, Lyc 6k	318	106	>LYCHI_DN46060_c5_g3_i1	GACGATGAGGAAGGTAGAATTTGGTGGACGGCAATGGAATTTTTGGGAAAACAACTTGCAAAACATCAGCTTTCAAAGATGGGAAGAAATGAACAGACTGATGAGAAAGCAAGGGCGGCCTGGTTATCAGCATTGAAACATTTAGTTAAACACGTCACGAAAGAACAGCTTAAGAAGTATGGAAGAAATGAAGAGATATCTGGAAGCATCTCTGCAAATGATGATGAGGAAGCAAGGAAGTTCTGGTTTAAGGCATTGAAATCTGTAGCAAAATTCATAGCGAAACAAAAGCTGAAACAACATCTTGGGAGTGAATAA
OU065899	>LYCHI_DN42519_c3_g3_i1	Lycosin 5n, Lycosin 8n	Lyc 5n, Lyc 8n	231	77	>LYCHI_DN42519_c3_g3_i1	GGAAGAGAGGAAAGCCTCTCTGGAAATGAAGAAGAAGGAGAAAGATTGATATGTATAGCGGCATTGAAATTTTTATCAACAGAAATGGTAATGCATCACCTTTCAAAGATGGGAAGAAATGAACAGACTGATGAGAAAGCAAGGGCGGCCTGGTTATCAGCATTGAAACATTTAGTTAAACACGTCACGAAAGAACACTTTAAGAAGTATGGAAGAAATGAAGAAATATCT
OU066056	>LYCHI_DN42519_c3_g9_i1	Lycosin 5p, Lycosin 8n	Lyc 5p, Lyc 8n	273	91	>LYCHI_DN42519_c3_g9_i1	AAAATTCTTCAAAATATGAACGAAAATGCTGCAAAAAATAAGGGAAGAAAGGAAAGCCTCTCTGCAAATGATGATGAAGAAGAAAGATTGATCTGGATACCGGCATTGAAATTTTTAGCAACAGAACTGGCGATGCATCACCTTTCAAAGATGGGAAGAAATGAACAGACTGATGAGAAAGCAAGGGCGGCCTGGTTATCAGCATTGAAACATTTAGTTAAACACGTCACGAAAGAACACTTTAAGAAGTATGGAAGAAATGAAGAAATATCT

## Sheet: sample_spreadsheet_LYCPR
#checklist_accession	ERC000011
#unique _name_prefix	LYCPR
sample_alias	tax_id	scientific_name	common_name	sample_title	tissue_type	country_origin
>LYCPR_DN36772_c2_g1_i2	2066575	Lycosa praegrandis	Greek tarantula	Lycosin 4z, Lycosin 7c	Venom gland	Greece
>LYCPR_DN36772_c2_g1_i3	2066575	Lycosa praegrandis	Greek tarantula	Lycosin 4z, Lycosin 7c	Venom gland	Greece
>LYCPR_DN36772_c2_g1_i1	2066575	Lycosa praegrandis	Greek tarantula	Lycosin 4z, Lycosin 7a	Venom gland	Greece
>LYCPR_DN39350_c1_g2_i1	2066575	Lycosa praegrandis	Greek tarantula	Lycosin 9e	Venom gland	Greece
>LYCPR_DN36772_c2_g4_i1	2066575	Lycosa praegrandis	Greek tarantula	Lycosin 4aa, Lycosin 7c	Venom gland	Greece
>LYCPR_DN36772_c2_g4_i2	2066575	Lycosa praegrandis	Greek tarantula	Lycosin 4aa, Lycosin 7c	Venom gland	Greece
>LYCPR_DN36772_c2_g4_i4	2066575	Lycosa praegrandis	Greek tarantula	Lycosin 4aa, Lycosin 7c	Venom gland	Greece
>LYCPR_DN36772_c2_g4_i6	2066575	Lycosa praegrandis	Greek tarantula	Lycosin 9c	Venom gland	Greece
>LYCPR_DN39350_c1_g4_i5	2066575	Lycosa praegrandis	Greek tarantula	Lycosin 9e, Lycosin 8f, Lycosin 3b, Lycosin 6g	Venom gland	Greece
>LYCPR_DN39350_c1_g4_i4	2066575	Lycosa praegrandis	Greek tarantula	Lycosin 9e, Lycosin 8k, Lycosin 3b, Lycosin 6g	Venom gland	Greece
>LYCPR_DN39350_c1_g4_i3	2066575	Lycosa praegrandis	Greek tarantula	Lycosin 9e, Lycosin 8k, Lycosin 3c, Lycosin 6f	Venom gland	Greece
>LYCPR_DN39350_c1_g4_i2	2066575	Lycosa praegrandis	Greek tarantula	Lycosin 9e, Lycosin 6g	Venom gland	Greece
>LYCPR_DN39350_c1_g5_i1	2066575	Lycosa praegrandis	Greek tarantula	Lycosin 9e, Lycosin 6h	Venom gland	Greece
>LYCPR_DN39350_c1_g4_i1	2066575	Lycosa praegrandis	Greek tarantula	Lycosin 9e, Lycosin 6g	Venom gland	Greece
>LYCPR_DN39350_c1_g3_i1	2066575	Lycosa praegrandis	Greek tarantula	Lycosin 7b, Lycosin 5k	Venom gland	Greece
>LYCPR_DN39350_c1_g1_i1	2066575	Lycosa praegrandis	Greek tarantula	Lycosin 5k, Lycosin 9d	Venom gland	Greece
>LYCPR_DN39350_c1_g1_i2	2066575	Lycosa praegrandis	Greek tarantula	Lycosin 7b, Lycosin 5k, Lycosin 9d	Venom gland	Greece
>LYCPR_DN39350_c1_g6_i1	2066575	Lycosa praegrandis	Greek tarantula	Lycosin 9d	Venom gland	Greece

## Sheet: LYCPR
ID	description	tissue_type	Assembly method	Sequencing-Technology	Signal P	aa_sig	aa_sig partial	aa_propeptide	aa_propeptide partial	aa_mature 1	aa_mature 1 partial	PTM C-term amidation	linker_1	linker_1 partial	aa_mature 2	aa_mature 2 partial	PTM C-term amidation	linker_2	linker_2 partial	aa_mature 3	aa_mature 3 partial	PTM C-term amidation	linker_3	linker_3 partial	aa_mature 4	aa_mature 4 partial	PTM C-term amidation	linker_4	linker_4 partial	aa_mature 5	aa_mature 5 partial	PTM C-term amidation	sample_alias	nt_full
Lyc 4z	Lycosin 4z	venom gland	Trinity 2.1.1	Illumina 3000				SSNEDESFSLSVNVDEETR	1	GKLAALLAKLKAYAAQSMG	0	Glutamic acid 1-amide	REESSSGDEER	0	EVDWMKILQNMNDNAAKKKG	0	Glutamic acid 1-amide	REESLSANDDEEAR	0	IWGTVLKMFAKQVGKPQLSHR	1												>LYCPR_DN36772_c2_g1_i2	TCATCAAATGAGGATGAATCCTTCAGTCTCTCTGTTAATGTGGATGAAGAAACAAGGGGTAAATTGGCAGCTCTTCTTGCAAAACTGAAGGCATATGCTGCACAATCCATGGGAAGAGAGGAAAGCTCCTCTGGGGATGAAGAAAGGGAGGTTGACTGGATGAAAATTCTTCAAAATATGAACGACAATGCTGCAAAAAAAAAGGGAAGAGAGGAAAGCCTCTCTGCAAATGACGATGAAGAAGCACGAATTTGGGGGACGGTACTGAAAATGTTTGCAAAACAAGTTGGAAAACCTCAGCTCTCTCACAGG
Lyc 7c	Lycosin 7c														EVDWMKILQNMNDNAAKKKG	0	Glutamic acid 1-amide
Lyc 4z	Lycosin 4z	venom gland	Trinity 2.1.1	Illumina 3000	SignalP_5.0	MNYTAIAFLLLVALTCSTA	0	RSIDASEEKVQEIREEIPSSNEDESFSLSVNVDEETR	0	GKLAALLAKLKAYAAQSMG	0	Glutamic acid 1-amide	REESSSGDEER	0	EVDWMKILQNMNDNAAKKKG	0	Glutamic acid 1-amide	REESLSANDDEEAR	0	IWGTVLKMFAKQVGKPQLSHR	1												>LYCPR_DN36772_c2_g1_i3	ATGAATTATACCGCAATTGCTTTCTTGCTGTTGGTAGCACTGACATGCTCCACAGCACGGTCAATTGATGCATCTGAAGAAAAAGTTCAAGAAATTCGTGAAGAAATACCTTCATCAAATGAGGATGAATCCTTCAGTCTCTCTGTTAATGTGGATGAAGAAACAAGGGGTAAATTGGCAGCTCTTCTTGCAAAACTGAAGGCATATGCTGCACAATCCATGGGAAGAGAGGAAAGCTCCTCTGGGGATGAAGAAAGGGAGGTTGACTGGATGAAAATTCTTCAAAATATGAACGACAATGCTGCAAAAAAAAAGGGAAGAGAGGAAAGCCTCTCTGCAAATGACGATGAAGAAGCACGAATTTGGGGGACGGTACTGAAAATGTTTGCAAAACAAGTT…
Lyc 7c	Lycosin 7c														EVDWMKILQNMNDNAAKKKG	0	Glutamic acid 1-amide
Lyc 4z	Lycosin 4z	venom gland	Trinity 2.1.1	Illumina 3000	SignalP_5.0	MNYTAIAFLLLVALTCSTA	0	RSIDASEEKVQEIREEIPSSNEDESFSLSVNVDEETR	0	GKLAALLAKLKAYAAQSMG	0	Glutamic acid 1-amide	REESSSGDEER	0	EVDWMKILQNMNDNAAKNKG	0	Glutamic acid 1-amide	REERKPLCRX	1														>LYCPR_DN36772_c2_g1_i1	ATGAATTATACCGCAATTGCTTTCTTGCTGTTGGTAGCACTGACATGCTCCACAGCACGGTCAATTGATGCATCTGAAGAAAAAGTTCAAGAAATTCGTGAAGAAATACCTTCATCAAATGAGGATGAATCCTTCAGTCTCTCTGTTAATGTGGATGAAGAAACAAGGGGTAAATTGGCAGCTCTTCTTGCAAAACTGAAGGCATATGCTGCACAATCCATGGGAAGAGAGGAAAGCTCCTCTGGGGATGAAGAAAGGGAGGTTGACTGGATGAAAATTCTTCAAAATATGAACGACAATGCTGCAAAAAATAAGGGAAGAGAGGAAAGAAAGCCTCTCTGCAGATGA
Lyc 7a	Lycosin 7a														EVDWMKILQNMNDNAAKNKG	0	Glutamic acid 1-amide
Lyc 9e	Lycosin 9e	venom gland	Trinity 2.1.1	Illumina 3000						KKKG	1	Glutamic acid 1-amide	REESLSANDDEEAR	0	IWGSVLKMFAKQVAKHQLSKMG	0	Glutamic acid 1-amide	RNEEISGSLFANDDEEA	1														>LYCPR_DN39350_c1_g2_i1	AAAAAAAAGGGAAGAGAGGAAAGCCTCTCTGCAAATGACGATGAAGAAGCACGAATTTGGGGGTCGGTACTGAAAATGTTTGCAAAACAAGTTGCAAAACATCAGCTTTCAAAGATGGGAAGAAATGAAGAGATATCTGGAAGTCTGTTTGCAAATGACGATGAAGAAGCA
Lyc 4aa	Lycosin 4aa	venom gland	Trinity 2.1.1	Illumina 3000	SignalP_5.0	MNYTIIAFLLLVALTCTTA	0	RSVDASEENVQEMREEIPSSNEDASFSLSVNADEEAR	0	NKLTDLLAKFKEYAAKAMG	0	Glutamic acid 1-amide	REESSSGDEER	0	EVDWMKILQNMNDNAAKKKG	0	Glutamic acid 1-amide	REESLSANDDEEAR	0	IWGTVLKMFAKQVGKPQLSHR	1												>LYCPR_DN36772_c2_g4_i1	ATGAACTATACCATAATTGCTTTCTTGCTGTTGGTAGCTTTGACATGTACCACAGCACGGTCAGTTGATGCATCAGAAGAAAATGTTCAAGAAATGCGTGAAGAAATACCTTCATCAAACGAGGATGCATCCTTCAGTCTCTCTGTTAATGCGGATGAAGAAGCGAGGAATAAATTGACAGATCTTCTTGCAAAATTTAAAGAATATGCTGCAAAAGCCATGGGAAGAGAGGAAAGCTCCTCTGGGGATGAAGAAAGGGAGGTTGACTGGATGAAAATTCTTCAAAATATGAACGACAATGCTGCAAAAAAAAAGGGAAGAGAGGAAAGCCTCTCTGCAAATGACGATGAAGAAGCACGAATTTGGGGGACGGTACTGAAAATGTTTGCAAAACAAGTT…
Lyc 7c	Lycosin 7c														EVDWMKILQNMNDNAAKKKG	0	Glutamic acid 1-amide
Lyc 4aa	Lycosin 4aa	venom gland	Trinity 2.1.1	Illumina 3000	SignalP_5.0	MNYTIIAFLLLVALTCTTA	0	RSVDASEENVQEMREEIPSSNEDASFSLSVNADEEAR	0	NKLTDLLAKFKEYAAKAMG	0	Glutamic acid 1-amide	REESSSGDEER	0	EVDWMKILQNMNDNAAKKKG	0	Glutamic acid 1-amide	REESLSANDDEEAR	0	IWGTVLKMFAKQVGKPQLSHR	1												>LYCPR_DN36772_c2_g4_i2	ATGAACTATACCATAATTGCTTTCTTGCTGTTGGTAGCTTTGACATGTACCACAGCACGGTCAGTTGATGCATCAGAAGAAAATGTTCAAGAAATGCGTGAAGAAATACCTTCATCAAACGAGGATGCATCCTTCAGTCTCTCTGTTAATGCGGATGAAGAAGCGAGGAATAAATTGACAGATCTTCTTGCAAAATTTAAAGAATATGCTGCAAAAGCCATGGGAAGAGAGGAAAGCTCCTCTGGGGATGAAGAAAGGGAGGTTGACTGGATGAAAATTCTTCAAAATATGAACGACAATGCTGCAAAAAAAAAGGGAAGAGAGGAAAGCCTCTCTGCAAATGACGATGAAGAAGCACGAATTTGGGGGACGGTACTGAAAATGTTTGCAAAACAAGTT…
Lyc 7c	Lycosin 7c														EVDWMKILQNMNDNAAKKKG	0	Glutamic acid 1-amide
Lyc 4aa	Lycosin 4aa	venom gland	Trinity 2.1.1	Illumina 3000				SEENVQEMREEIPSSNEDASFSLSVNADEEAR	1	NKLTDLLAKFKEYAAKAMG	0	Glutamic acid 1-amide	REESSSGDEER	0	EVDWMKILQNMNDNAAKKKG	0	Glutamic acid 1-amide	REESLSANDDEEAR	0	IWGTVLKMFAKQVGKPQLSHR	1												>LYCPR_DN36772_c2_g4_i4	TCAGAAGAAAATGTTCAAGAAATGCGTGAAGAAATACCTTCATCAAACGAGGATGCATCCTTCAGTCTCTCTGTTAATGCGGATGAAGAAGCGAGGAATAAATTGACAGATCTTCTTGCAAAATTTAAAGAATATGCTGCAAAAGCCATGGGAAGAGAGGAAAGCTCCTCTGGGGATGAAGAAAGGGAGGTTGACTGGATGAAAATTCTTCAAAATATGAACGACAATGCTGCAAAAAAAAAGGGAAGAGAGGAAAGCCTCTCTGCAAATGACGATGAAGAAGCACGAATTTGGGGGACGGTACTGAAAATGTTTGCAAAACAAGTTGGAAAACCTCAGCTCTCTCACAGG
Lyc 7c	Lycosin 7c														EVDWMKILQNMNDNAAKKKG	0	Glutamic acid 1-amide
Lyc 9c	Lycosin 9c	venom gland	Trinity 2.1.1	Illumina 3000						AKQVAKHQLSKMG	1	Glutamic acid 1-amide	RNEEISGSLFANDDEEAR	0	IWGTVLKMFAKQVAKHQLSKMG	0	Glutamic acid 1-amide	RNEEISGSLFANDDEEAR	0	IWGTVLKMFAK	1												>LYCPR_DN36772_c2_g4_i6	GCAAAACAAGTTGCAAAACATCAGCTTTCAAAGATGGGAAGAAATGAAGAGATATCTGGAAGTCTGTTTGCAAATGACGATGAAGAAGCACGAATTTGGGGGACGGTACTGAAAATGTTTGCAAAACAAGTTGCAAAACATCAGCTTTCAAAGATGGGAAGAAATGAAGAGATATCTGGAAGTCTGTTTGCAAATGACGATGAAGAAGCACGAATTTGGGGGACGGTACTGAAAATGTTTGCAAAA
Lyc 9e	Lycosin 9e	venom gland	Trinity 2.1.1	Illumina 3000									RNEEISGSLFANDDEEAR	0	IWGSVLKMFAKQVAKHQLSKMG	0	Glutamic acid 1-amide	RNEQTDEEAR	0	AAWLSAFKFLGKHFTKEQLKKYG	0	Glutamic acid 1-amide	RNEEISGSLSAVPEEEER	0	AGLGKIGYYLKKTFSTVKHG	0	Glutamic acid 1-amide	RNEQIPGSLSVNDDEEAR	0	KGWFKLLKSAAKWAAKQKLKQHLGSEX	0		>LYCPR_DN39350_c1_g4_i5	AGAAATGAAGAGATATCTGGAAGTCTGTTTGCAAATGACGATGAAGAAGCACGAATTTGGGGGTCGGTACTGAAAATGTTTGCAAAACAAGTTGCAAAACATCAGCTTTCAAAGATGGGAAGAAATGAACAGACTGATGAGGAAGCAAGGGCGGCCTGGTTATCAGCATTTAAATTTTTAGGAAAGCACTTCACAAAAGAACAGCTTAAGAAGTATGGAAGAAATGAAGAGATATCTGGAAGCCTCTCTGCAGTTCCTGAGGAAGAAGAAAGAGCAGGATTAGGAAAAATAGGCTATTATCTTAAAAAAACATTTAGTACAGTAAAGCATGGAAGAAATGAGCAGATACCAGGAAGCCTCTCTGTAAATGATGATGAGGAAGCAAGGAAGGGCTGGTTT…
Lyc 8f	Lycosin 8f																			AAWLSAFKFLGKHFTKEQLKKYG	0	Glutamic acid 1-amide
Lyc 3b	Lycosin 3b																								AGLGKIGYYLKKTFSTVKHG	0	Glutamic acid 1-amide
Lyc 6g	Lycosin 6g																													KGWFKLLKSAAKWAAKQKLKQHLGSEX	0
Lyc 9e	Lycosin 9e	venom gland	Trinity 2.1.1	Illumina 3000									RNEEISGSLFANDDEEAR	0	IWGSVLKMFAKQVAKHQLSKMG	0	Glutamic acid 1-amide	RNEQTDEEAR	0	AAFISIRKILGKYFTKEQLKKYG	0	Glutamic acid 1-amide	RNEEISGSLSAVPEEEER	0	AGLGKIGYYLKKTFSTVKHG	0	Glutamic acid 1-amide	RNEQIPGSLSVNDDEEAR	0	KGWFKLLKSAAKWAAKQKLKQHLGSEX	0		>LYCPR_DN39350_c1_g4_i4	AGAAATGAAGAGATATCTGGAAGTCTGTTTGCAAATGACGATGAAGAAGCACGAATTTGGGGGTCGGTACTGAAAATGTTTGCAAAACAAGTTGCAAAACATCAGCTTTCAAAGATGGGAAGAAATGAACAGACTGATGAGGAAGCAAGGGCGGCCTTCATATCAATAAGGAAAATTTTAGGAAAATACTTCACGAAAGAACAGCTTAAGAAGTATGGAAGAAATGAAGAGATATCTGGAAGCCTCTCTGCAGTTCCTGAGGAAGAAGAAAGAGCAGGATTAGGAAAAATAGGCTATTATCTTAAAAAAACATTTAGTACAGTAAAGCATGGAAGAAATGAGCAGATACCAGGAAGCCTCTCTGTAAATGATGATGAGGAAGCAAGGAAGGGCTGGTTT…
Lyc 8k	Lycosin 8k																			AAFISIRKILGKYFTKEQLKKYG	0	Glutamic acid 1-amide
Lyc 3b	Lycosin 3b																								AGLGKIGYYLKKTFSTVKHG	0	Glutamic acid 1-amide
Lyc 6g	Lycosin 6g																													KGWFKLLKSAAKWAAKQKLKQHLGSEX	0
Lyc 9e	Lycosin 9e	venom gland	Trinity 2.1.1	Illumina 3000									RNEEISGSLFANDDEEAR	0	IWGSVLKMFAKQVAKHQLSKMG	0	Glutamic acid 1-amide	RNEQTDEEAR	0	AAFISIRKILGKYFTKEQLKKYG	0	Glutamic acid 1-amide	RNEEISGSLSAVPEEEER	0	AGLGKIGYYLKKTFSIVKHG	0	Glutamic acid 1-amide	RNVQIPGGLSANDDEEVR	0	KGWFKAMKSIAKFIAKQKLKQHLGSEX	0		>LYCPR_DN39350_c1_g4_i3	AGAAATGAAGAGATATCTGGAAGTCTGTTTGCAAATGACGATGAAGAAGCACGAATTTGGGGGTCGGTACTGAAAATGTTTGCAAAACAAGTTGCAAAACATCAGCTTTCAAAGATGGGAAGAAATGAACAGACTGATGAGGAAGCAAGGGCGGCCTTCATATCAATAAGGAAAATTTTAGGAAAATACTTCACGAAAGAACAGCTTAAGAAGTATGGAAGAAATGAAGAGATATCTGGAAGCCTCTCTGCAGTTCCTGAGGAAGAAGAAAGAGCAGGATTAGGAAAAATAGGCTATTATCTTAAAAAAACATTTAGTATAGTAAAGCATGGAAGAAATGTGCAGATACCAGGAGGCCTCTCTGCAAATGATGATGAGGAAGTAAGGAAGGGCTGGTTT…
Lyc 8k	Lycosin 8k																			AAFISIRKILGKYFTKEQLKKYG	0	Glutamic acid 1-amide
Lyc 3c	Lycosin 3c																								AGLGKIGYYLKKTFSIVKHG	0	Glutamic acid 1-amide
Lyc 6f	Lycosin 6f																													KGWFKAMKSIAKFIAKQKLKQHLGSEX	0
Lyc 9e	Lycosin 9e	venom gland	Trinity 2.1.1	Illumina 3000									NEEISGSLFANDDEEAR	1	IWGSVLKMFAKQVAKHQLSKMG	0	Glutamic acid 1-amide	RNEEISGSLSANGDEEAR	0	KGWFKLLKSAAKWAAKQKLKQHLGSEX	0												>LYCPR_DN39350_c1_g4_i2	AATGAAGAGATATCTGGAAGTCTGTTTGCAAATGACGATGAAGAAGCACGAATTTGGGGGTCGGTACTGAAAATGTTTGCAAAACAAGTTGCAAAACATCAGCTTTCAAAGATGGGAAGAAATGAAGAGATATCTGGAAGTCTCTCTGCAAATGGTGATGAGGAAGCAAGGAAGGGCTGGTTTAAGTTATTGAAATCAGCAGCAAAATGGGCCGCGAAACAAAAGTTGAAACAACATCTTGGGAGTGAATGA
Lyc 6g	Lycosin 6g																			KGWFKLLKSAAKWAAKQKLKQHLGSEX	0
Lyc 9e	Lycosin 9e	venom gland	Trinity 2.1.1	Illumina 3000									NEEISGSLFANDDEEAR	1	IWGSVLKMFAKQVAKHQLSKMG	0	Glutamic acid 1-amide	RNEEISGSLSANDDEEAR	0	KGWFKLLKSAAKWAAKQKLKQHLGGSEX	0												>LYCPR_DN39350_c1_g5_i1	AATGAAGAGATATCTGGAAGTCTGTTTGCAAATGACGATGAAGAAGCACGAATTTGGGGGTCGGTACTGAAAATGTTTGCAAAACAAGTTGCAAAACATCAGCTTTCAAAGATGGGAAGAAATGAAGAGATATCTGGAAGTCTCTCTGCAAATGATGATGAGGAAGCAAGGAAGGGCTGGTTTAAGTTATTGAAATCAGCAGCAAAATGGGCCGCGAAACAAAAGTTGAAACAACATCTTGGGGGGAGTGAATGA
Lyc 6h	Lycosin 6h																			KGWFKLLKSAAKWAAKQKLKQHLGGSEX	0
Lyc 9e	Lycosin 9e	venom gland	Trinity 2.1.1	Illumina 3000									NEEISGSLFANDDEEAR	1	IWGSVLKMFAKQVAKHQLSKMG	0	Glutamic acid 1-amide	RNEEISGSLSANGDEEAR	0	KGWFKLLKSAAKWAAKQKLKQHLGSEX	0												>LYCPR_DN39350_c1_g4_i1	AATGAAGAGATATCTGGAAGTCTGTTTGCAAATGACGATGAAGAAGCACGAATTTGGGGGTCGGTACTGAAAATGTTTGCAAAACAAGTTGCAAAACATCAGCTTTCAAAGATGGGAAGAAATGAAGAGATATCTGGAAGTCTCTCTGCAAATGGTGATGAGGAAGCAAGGAAGGGCTGGTTTAAGTTATTGAAATCAGCAGCAAAATGGGCCGCGAAACAAAAGTTGAAACAACATCTTGGGAGTGAATGA
Lyc 6g	Lycosin 6g																			KGWFKLLKSAAKWAAKQKLKQHLGSEX	0
Lyc 7b	Lycosin 7b	venom gland	Trinity 2.1.1	Illumina 3000						G	1	Glutamic acid 1-amide	REESLSGDEER	0	KVNWMKILEKMKEQDAKRKG	0	Glutamic acid 1-amide	REESLSANDDEEER	0	IIWAPLLKFLATEVAMHHLSKMG	0	Glutamic acid 1-amide	RNEQTDE	1									>LYCPR_DN39350_c1_g3_i1	GGAAGAGAGGAAAGCCTCTCTGGGGATGAAGAAAGGAAGGTTAACTGGATGAAAATTCTTGAAAAAATGAAAGAACAAGATGCAAAAAGAAAGGGAAGAGAGGAAAGCCTCTCTGCAAATGATGATGAAGAAGAAAGGATAATCTGGGCACCGTTATTGAAATTTTTAGCAACAGAAGTGGCGATGCATCACCTTTCAAAGATGGGAAGAAATGAACAGACTGATGAG
Lyc 5k	Lycosin 5k																			IIWAPLLKFLATEVAMHHLSKMG	0	Glutamic acid 1-amide
Lyc 5k	Lycosin 5k	venom gland	Trinity 2.1.1	Illumina 3000						KKKKG	1	Glutamic acid 1-amide	REESLSANDDEEER	0	IIWAPLLKFLATEVAMHHLSKMG	0	Glutamic acid 1-amide	RNEEISGSLFANDDEEAR	0	IWGSVLKMFAKQVAKHQFSKMG	0	Glutamic acid 1-amide	RNEEIS	1									>LYCPR_DN39350_c1_g1_i1	AAAAAAAAAAAGGGAAGAGAGGAAAGCCTCTCTGCAAATGATGATGAAGAAGAAAGGATAATCTGGGCACCGTTATTGAAATTTTTAGCAACAGAAGTGGCGATGCATCACCTTTCAAAGATGGGAAGAAATGAAGAGATATCTGGAAGTCTGTTTGCAAATGACGATGAAGAAGCACGAATTTGGGGGTCGGTACTGAAAATGTTTGCAAAACAAGTTGCAAAACATCAGTTTTCAAAGATGGGAAGAAATGAAGAGATATCT
Lyc 9d	Lycosin 9d																			IWGSVLKMFAKQVAKHQFSKMG	0	Glutamic acid 1-amide
Lyc 7b	Lycosin 7b	venom gland	Trinity 2.1.1	Illumina 3000						G	1	Glutamic acid 1-amide	REESLSGDEER	0	KVNWMKILEKMKEQDAKRKG	0	Glutamic acid 1-amide	REESLSANDDEEER	0	IIWAPLLKFLATEVAMHHLSKMG	0	Glutamic acid 1-amide	RNEEISGSLFANDDEEAR	0	IWGSVLKMFAKQVAKHQFSKMG	0	Glutamic acid 1-amide	RNEEIS	1				>LYCPR_DN39350_c1_g1_i2	GGAAGAGAGGAAAGCCTCTCTGGGGATGAAGAAAGGAAGGTTAACTGGATGAAAATTCTTGAAAAAATGAAAGAACAAGATGCAAAAAGAAAGGGAAGAGAGGAAAGCCTCTCTGCAAATGATGATGAAGAAGAAAGGATAATCTGGGCACCGTTATTGAAATTTTTAGCAACAGAAGTGGCGATGCATCACCTTTCAAAGATGGGAAGAAATGAAGAGATATCTGGAAGTCTGTTTGCAAATGACGATGAAGAAGCACGAATTTGGGGGTCGGTACTGAAAATGTTTGCAAAACAAGTTGCAAAACATCAGTTTTCAAAGATGGGAAGAAATGAAGAGATATCT
Lyc 5k	Lycosin 5k																			IIWAPLLKFLATEVAMHHLSKMG	0	Glutamic acid 1-amide
Lyc 9d	Lycosin 9d																								IWGSVLKMFAKQVAKHQFSKMG	0	Glutamic acid 1-amide
Lyc 9d	Lycosin 9d	venom gland	Trinity 2.1.1	Illumina 3000									NEEISGSLFANDDEEAR	1	IWGSVLKMFAKQVAKHQFSKMG	0	Glutamic acid 1-amide	RNEEISGSLSAVPEEEER	0	AGLGKIGYYLKKTFS	1												>LYCPR_DN39350_c1_g6_i1	AATGAAGAGATATCTGGAAGTCTGTTTGCAAATGACGATGAAGAAGCACGAATTTGGGGGTCGGTACTGAAAATGTTTGCAAAACAAGTTGCAAAACATCAGTTTTCAAAGATGGGAAGAAATGAAGAGATATCTGGAAGCCTCTCTGCAGTTCCTGAGGAAGAAGAAAGAGCAGGATTAGGAAAAATAGGCTATTATCTTAAAAAAACATTTAGT

## Sheet: LYCPR_Overview
AC	sample_alias (contig_name)	sample_title_long	sample_title_short	bps	aa	sample_alias (contig_name)	nt_full
OU066069	>LYCPR_DN36772_c2_g1_i2	Lycosin 4z, Lycosin 7c	Lyc 4z, Lyc 7c	312	104	>LYCPR_DN36772_c2_g1_i2	TCATCAAATGAGGATGAATCCTTCAGTCTCTCTGTTAATGTGGATGAAGAAACAAGGGGTAAATTGGCAGCTCTTCTTGCAAAACTGAAGGCATATGCTGCACAATCCATGGGAAGAGAGGAAAGCTCCTCTGGGGATGAAGAAAGGGAGGTTGACTGGATGAAAATTCTTCAAAATATGAACGACAATGCTGCAAAAAAAAAGGGAAGAGAGGAAAGCCTCTCTGCAAATGACGATGAAGAAGCACGAATTTGGGGGACGGTACTGAAAATGTTTGCAAAACAAGTTGGAAAACCTCAGCTCTCTCACAGG
OU066081	>LYCPR_DN36772_c2_g1_i3	Lycosin 4z, Lycosin 7c	Lyc 4z, Lyc 7c	423	141	>LYCPR_DN36772_c2_g1_i3	ATGAATTATACCGCAATTGCTTTCTTGCTGTTGGTAGCACTGACATGCTCCACAGCACGGTCAATTGATGCATCTGAAGAAAAAGTTCAAGAAATTCGTGAAGAAATACCTTCATCAAATGAGGATGAATCCTTCAGTCTCTCTGTTAATGTGGATGAAGAAACAAGGGGTAAATTGGCAGCTCTTCTTGCAAAACTGAAGGCATATGCTGCACAATCCATGGGAAGAGAGGAAAGCTCCTCTGGGGATGAAGAAAGGGAGGTTGACTGGATGAAAATTCTTCAAAATATGAACGACAATGCTGCAAAAAAAAAGGGAAGAGAGGAAAGCCTCTCTGCAAATGACGATGAAGAAGCACGAATTTGGGGGACGGTACTGAAAATGTTTGCAAAACAAGTT…
OU066070	>LYCPR_DN36772_c2_g1_i1	Lycosin 4z, Lycosin 7a	Lyc 4z, Lyc 7a	348	116	>LYCPR_DN36772_c2_g1_i1	ATGAATTATACCGCAATTGCTTTCTTGCTGTTGGTAGCACTGACATGCTCCACAGCACGGTCAATTGATGCATCTGAAGAAAAAGTTCAAGAAATTCGTGAAGAAATACCTTCATCAAATGAGGATGAATCCTTCAGTCTCTCTGTTAATGTGGATGAAGAAACAAGGGGTAAATTGGCAGCTCTTCTTGCAAAACTGAAGGCATATGCTGCACAATCCATGGGAAGAGAGGAAAGCTCCTCTGGGGATGAAGAAAGGGAGGTTGACTGGATGAAAATTCTTCAAAATATGAACGACAATGCTGCAAAAAATAAGGGAAGAGAGGAAAGAAAGCCTCTCTGCAGATGA
OU066143	>LYCPR_DN39350_c1_g2_i1	Lycosin 9e	Lyc 9e	171	57	>LYCPR_DN39350_c1_g2_i1	AAAAAAAAGGGAAGAGAGGAAAGCCTCTCTGCAAATGACGATGAAGAAGCACGAATTTGGGGGTCGGTACTGAAAATGTTTGCAAAACAAGTTGCAAAACATCAGCTTTCAAAGATGGGAAGAAATGAAGAGATATCTGGAAGTCTGTTTGCAAATGACGATGAAGAAGCA
OU066082	>LYCPR_DN36772_c2_g4_i1	Lycosin 4aa, Lycosin 7c	Lyc 4aa, Lyc 7c	423	141	>LYCPR_DN36772_c2_g4_i1	ATGAACTATACCATAATTGCTTTCTTGCTGTTGGTAGCTTTGACATGTACCACAGCACGGTCAGTTGATGCATCAGAAGAAAATGTTCAAGAAATGCGTGAAGAAATACCTTCATCAAACGAGGATGCATCCTTCAGTCTCTCTGTTAATGCGGATGAAGAAGCGAGGAATAAATTGACAGATCTTCTTGCAAAATTTAAAGAATATGCTGCAAAAGCCATGGGAAGAGAGGAAAGCTCCTCTGGGGATGAAGAAAGGGAGGTTGACTGGATGAAAATTCTTCAAAATATGAACGACAATGCTGCAAAAAAAAAGGGAAGAGAGGAAAGCCTCTCTGCAAATGACGATGAAGAAGCACGAATTTGGGGGACGGTACTGAAAATGTTTGCAAAACAAGTT…
OU066103	>LYCPR_DN36772_c2_g4_i2	Lycosin 4aa, Lycosin 7c	Lyc 4aa, Lyc 7c	423	141	>LYCPR_DN36772_c2_g4_i2	ATGAACTATACCATAATTGCTTTCTTGCTGTTGGTAGCTTTGACATGTACCACAGCACGGTCAGTTGATGCATCAGAAGAAAATGTTCAAGAAATGCGTGAAGAAATACCTTCATCAAACGAGGATGCATCCTTCAGTCTCTCTGTTAATGCGGATGAAGAAGCGAGGAATAAATTGACAGATCTTCTTGCAAAATTTAAAGAATATGCTGCAAAAGCCATGGGAAGAGAGGAAAGCTCCTCTGGGGATGAAGAAAGGGAGGTTGACTGGATGAAAATTCTTCAAAATATGAACGACAATGCTGCAAAAAAAAAGGGAAGAGAGGAAAGCCTCTCTGCAAATGACGATGAAGAAGCACGAATTTGGGGGACGGTACTGAAAATGTTTGCAAAACAAGTT…
OU066102	>LYCPR_DN36772_c2_g4_i4	Lycosin 4aa, Lycosin 7c	Lyc 4aa, Lyc 7c	351	117	>LYCPR_DN36772_c2_g4_i4	TCAGAAGAAAATGTTCAAGAAATGCGTGAAGAAATACCTTCATCAAACGAGGATGCATCCTTCAGTCTCTCTGTTAATGCGGATGAAGAAGCGAGGAATAAATTGACAGATCTTCTTGCAAAATTTAAAGAATATGCTGCAAAAGCCATGGGAAGAGAGGAAAGCTCCTCTGGGGATGAAGAAAGGGAGGTTGACTGGATGAAAATTCTTCAAAATATGAACGACAATGCTGCAAAAAAAAAGGGAAGAGAGGAAAGCCTCTCTGCAAATGACGATGAAGAAGCACGAATTTGGGGGACGGTACTGAAAATGTTTGCAAAACAAGTTGGAAAACCTCAGCTCTCTCACAGG
OU066126	>LYCPR_DN36772_c2_g4_i6	Lycosin 9c	Lyc 9c	246	82	>LYCPR_DN36772_c2_g4_i6	GCAAAACAAGTTGCAAAACATCAGCTTTCAAAGATGGGAAGAAATGAAGAGATATCTGGAAGTCTGTTTGCAAATGACGATGAAGAAGCACGAATTTGGGGGACGGTACTGAAAATGTTTGCAAAACAAGTTGCAAAACATCAGCTTTCAAAGATGGGAAGAAATGAAGAGATATCTGGAAGTCTGTTTGCAAATGACGATGAAGAAGCACGAATTTGGGGGACGGTACTGAAAATGTTTGCAAAA
OU066219	>LYCPR_DN39350_c1_g4_i5	Lycosin 9e, Lycosin 8f, Lycosin 3b, Lycosin 6g	Lyc 9e, Lyc 8f, Lyc 3b, Lyc 6g	468	156	>LYCPR_DN39350_c1_g4_i5	AGAAATGAAGAGATATCTGGAAGTCTGTTTGCAAATGACGATGAAGAAGCACGAATTTGGGGGTCGGTACTGAAAATGTTTGCAAAACAAGTTGCAAAACATCAGCTTTCAAAGATGGGAAGAAATGAACAGACTGATGAGGAAGCAAGGGCGGCCTGGTTATCAGCATTTAAATTTTTAGGAAAGCACTTCACAAAAGAACAGCTTAAGAAGTATGGAAGAAATGAAGAGATATCTGGAAGCCTCTCTGCAGTTCCTGAGGAAGAAGAAAGAGCAGGATTAGGAAAAATAGGCTATTATCTTAAAAAAACATTTAGTACAGTAAAGCATGGAAGAAATGAGCAGATACCAGGAAGCCTCTCTGTAAATGATGATGAGGAAGCAAGGAAGGGCTGGTTT…
OU066198	>LYCPR_DN39350_c1_g4_i4	Lycosin 9e, Lycosin 8k, Lycosin 3b, Lycosin 6g	Lyc 9e, Lyc 8k, Lyc 3b, Lyc 6g	468	156	>LYCPR_DN39350_c1_g4_i4	AGAAATGAAGAGATATCTGGAAGTCTGTTTGCAAATGACGATGAAGAAGCACGAATTTGGGGGTCGGTACTGAAAATGTTTGCAAAACAAGTTGCAAAACATCAGCTTTCAAAGATGGGAAGAAATGAACAGACTGATGAGGAAGCAAGGGCGGCCTTCATATCAATAAGGAAAATTTTAGGAAAATACTTCACGAAAGAACAGCTTAAGAAGTATGGAAGAAATGAAGAGATATCTGGAAGCCTCTCTGCAGTTCCTGAGGAAGAAGAAAGAGCAGGATTAGGAAAAATAGGCTATTATCTTAAAAAAACATTTAGTACAGTAAAGCATGGAAGAAATGAGCAGATACCAGGAAGCCTCTCTGTAAATGATGATGAGGAAGCAAGGAAGGGCTGGTTT…
OU066199	>LYCPR_DN39350_c1_g4_i3	Lycosin 9e, Lycosin 8k, Lycosin 3c, Lycosin 6f	Lyc 9e, Lyc 8k, Lyc 3c, Lyc 6f	468	156	>LYCPR_DN39350_c1_g4_i3	AGAAATGAAGAGATATCTGGAAGTCTGTTTGCAAATGACGATGAAGAAGCACGAATTTGGGGGTCGGTACTGAAAATGTTTGCAAAACAAGTTGCAAAACATCAGCTTTCAAAGATGGGAAGAAATGAACAGACTGATGAGGAAGCAAGGGCGGCCTTCATATCAATAAGGAAAATTTTAGGAAAATACTTCACGAAAGAACAGCTTAAGAAGTATGGAAGAAATGAAGAGATATCTGGAAGCCTCTCTGCAGTTCCTGAGGAAGAAGAAAGAGCAGGATTAGGAAAAATAGGCTATTATCTTAAAAAAACATTTAGTATAGTAAAGCATGGAAGAAATGTGCAGATACCAGGAGGCCTCTCTGCAAATGATGATGAGGAAGTAAGGAAGGGCTGGTTT…
OU066176	>LYCPR_DN39350_c1_g4_i2	Lycosin 9e, Lycosin 6g	Lyc 9e, Lyc 6g	252	84	>LYCPR_DN39350_c1_g4_i2	AATGAAGAGATATCTGGAAGTCTGTTTGCAAATGACGATGAAGAAGCACGAATTTGGGGGTCGGTACTGAAAATGTTTGCAAAACAAGTTGCAAAACATCAGCTTTCAAAGATGGGAAGAAATGAAGAGATATCTGGAAGTCTCTCTGCAAATGGTGATGAGGAAGCAAGGAAGGGCTGGTTTAAGTTATTGAAATCAGCAGCAAAATGGGCCGCGAAACAAAAGTTGAAACAACATCTTGGGAGTGAATGA
OU066218	>LYCPR_DN39350_c1_g5_i1	Lycosin 9e, Lycosin 6h	Lyc 9e, Lyc 6h	255	85	>LYCPR_DN39350_c1_g5_i1	AATGAAGAGATATCTGGAAGTCTGTTTGCAAATGACGATGAAGAAGCACGAATTTGGGGGTCGGTACTGAAAATGTTTGCAAAACAAGTTGCAAAACATCAGCTTTCAAAGATGGGAAGAAATGAAGAGATATCTGGAAGTCTCTCTGCAAATGATGATGAGGAAGCAAGGAAGGGCTGGTTTAAGTTATTGAAATCAGCAGCAAAATGGGCCGCGAAACAAAAGTTGAAACAACATCTTGGGGGGAGTGAATGA
OU066177	>LYCPR_DN39350_c1_g4_i1	Lycosin 9e, Lycosin 6g	Lyc 9e, Lyc 6g	252	84	>LYCPR_DN39350_c1_g4_i1	AATGAAGAGATATCTGGAAGTCTGTTTGCAAATGACGATGAAGAAGCACGAATTTGGGGGTCGGTACTGAAAATGTTTGCAAAACAAGTTGCAAAACATCAGCTTTCAAAGATGGGAAGAAATGAAGAGATATCTGGAAGTCTCTCTGCAAATGGTGATGAGGAAGCAAGGAAGGGCTGGTTTAAGTTATTGAAATCAGCAGCAAAATGGGCCGCGAAACAAAAGTTGAAACAACATCTTGGGAGTGAATGA
OU066164	>LYCPR_DN39350_c1_g3_i1	Lycosin 7b, Lycosin 5k	Lyc 7b, Lyc 5k	228	76	>LYCPR_DN39350_c1_g3_i1	GGAAGAGAGGAAAGCCTCTCTGGGGATGAAGAAAGGAAGGTTAACTGGATGAAAATTCTTGAAAAAATGAAAGAACAAGATGCAAAAAGAAAGGGAAGAGAGGAAAGCCTCTCTGCAAATGATGATGAAGAAGAAAGGATAATCTGGGCACCGTTATTGAAATTTTTAGCAACAGAAGTGGCGATGCATCACCTTTCAAAGATGGGAAGAAATGAACAGACTGATGAG
OU066127	>LYCPR_DN39350_c1_g1_i1	Lycosin 5k, Lycosin 9d	Lyc 5k, Lyc 9d	264	88	>LYCPR_DN39350_c1_g1_i1	AAAAAAAAAAAGGGAAGAGAGGAAAGCCTCTCTGCAAATGATGATGAAGAAGAAAGGATAATCTGGGCACCGTTATTGAAATTTTTAGCAACAGAAGTGGCGATGCATCACCTTTCAAAGATGGGAAGAAATGAAGAGATATCTGGAAGTCTGTTTGCAAATGACGATGAAGAAGCACGAATTTGGGGGTCGGTACTGAAAATGTTTGCAAAACAAGTTGCAAAACATCAGTTTTCAAAGATGGGAAGAAATGAAGAGATATCT
OU066144	>LYCPR_DN39350_c1_g1_i2	Lycosin 7b, Lycosin 5k, Lycosin 9d	Lyc 7b, Lyc 5k, Lyc 9d	345	115	>LYCPR_DN39350_c1_g1_i2	GGAAGAGAGGAAAGCCTCTCTGGGGATGAAGAAAGGAAGGTTAACTGGATGAAAATTCTTGAAAAAATGAAAGAACAAGATGCAAAAAGAAAGGGAAGAGAGGAAAGCCTCTCTGCAAATGATGATGAAGAAGAAAGGATAATCTGGGCACCGTTATTGAAATTTTTAGCAACAGAAGTGGCGATGCATCACCTTTCAAAGATGGGAAGAAATGAAGAGATATCTGGAAGTCTGTTTGCAAATGACGATGAAGAAGCACGAATTTGGGGGTCGGTACTGAAAATGTTTGCAAAACAAGTTGCAAAACATCAGTTTTCAAAGATGGGAAGAAATGAAGAGATATCT
OU066239	>LYCPR_DN39350_c1_g6_i1	Lycosin 9d	Lyc 9d	216	72	>LYCPR_DN39350_c1_g6_i1	AATGAAGAGATATCTGGAAGTCTGTTTGCAAATGACGATGAAGAAGCACGAATTTGGGGGTCGGTACTGAAAATGTTTGCAAAACAAGTTGCAAAACATCAGTTTTCAAAGATGGGAAGAAATGAAGAGATATCTGGAAGCCTCTCTGCAGTTCCTGAGGAAGAAGAAAGAGCAGGATTAGGAAAAATAGGCTATTATCTTAAAAAAACATTTAGT
