# Supplementary material for: Linear Peptides—A Combinatorial Innovation in the Venom of Some Modern Spiders
Source: Front Mol Biosci. 2021 Jul 6;8:705141. doi: 10.3389/fmolb.2021.705141 (PMC8290080; doi:10.3389/fmolb.2021.705141)
Supplement: Supplementary file 1 [file DataSheet1.zip › Supplementary Table S2H.XLSX]

## Sheet: Introduction
Linear Peptides – a Combinatorial Innovation in the Venom of Some Modern Spiders
Frontiers in Molecular Biosciences section Cellular Biochemistry
Lucia Kuhn-Nentwig et al.
Institute of Ecology and Evolution, University of Bern, Baltzerstrasse 6, 3012 Bern, Switzerland
lucia.kuhn@iee.unibe.ch
Supplementary Table S2H			Lycosidae
Pardosa amentata			sample_spreadsheet_PARAM for ENA submission
			PARAM: annotation and analysis of features that arise from processing of mRNA
			PARAM_overview: sample_alias (contig_name), sample_title_long, sample_title_short, number of Bps, number of aa, sample_alias (contig_name), nt_full
			n=35 sequences
Pardosa palustris			sample_spreadsheet_PARPA for ENA submission
			PARPA: annotation and analysis of features that arise from processing of mRNA
			PARPA_overview: sample_alias (contig_name), sample_title_long, sample_title_short, number of Bps, number of aa, sample_alias (contig_name), nt_full
			n=69 sequences

## Sheet: sample_spreadsheet_PARAM
#checklist_accession	ERC000011
#unique _name_prefix	PARAM
sample_alias	tax_id	scientific_name	common_name	sample_title	tissue_type	country_origin
PARAM_DN43233_c5_g2_i1	75001	Pardosa amentata	Wolf spider	Lycosin 4ab, Lycosin 5a, Lycosin 1c, Lycosin 1c	venom gland	Switzerland
PARAM_DN43233_c5_g2_i2	75001	Pardosa amentata	Wolf spider	Lycosin 4ab, Lycosin 5a	venom gland	Switzerland
PARAM_DN43233_c5_g6_i1	75001	Pardosa amentata	Wolf spider	Lycosin 5a, Lycosin 1c	venom gland	Switzerland
PARAM_DN43233_c5_g2_i3	75001	Pardosa amentata	Wolf spider	Lycosin 5a, Lycosin 1c, Lycosin 1c	venom gland	Switzerland
PARAM_DN43233_c5_g2_i4	75001	Pardosa amentata	Wolf spider	Lycosin 1c, Lycosin 1c, Lycosin 1c	venom gland	Switzerland
PARAM_DN21838_c0_g1_i1	75001	Pardosa amentata	Wolf spider	Lycosin 1z, Lycosin 1p	venom gland	Switzerland
PARAM_DN29242_c0_g1_i1	75001	Pardosa amentata	Wolf spider	Pardosin 12c	venom gland	Switzerland
PARAM_DN40848_c0_g4_i1	75001	Pardosa amentata	Wolf spider	Lycosin 1q, Pardosin 12d	venom gland	Switzerland
PARAM_DN40848_c0_g5_i1	75001	Pardosa amentata	Wolf spider	Lycosin 1q, Pardosin 12c	venom gland	Switzerland
PARAM_DN43233_c4_g1_i2	75001	Pardosa amentata	Wolf spider	Lycosin 1q, Lycosin 1q	venom gland	Switzerland
PARAM_DN43233_c4_g1_i1	75001	Pardosa amentata	Wolf spider	Lycosin 1q, Lycosin 1q	venom gland	Switzerland
PARAM_DN40848_c0_g1_i1	75001	Pardosa amentata	Wolf spider	Pardosin 12g	venom gland	Switzerland
PARAM_DN29242_c0_g2_i1	75001	Pardosa amentata	Wolf spider	Pardosin 12e, Pardosin 12i	venom gland	Switzerland
PARAM_DN40848_c0_g6_i1	75001	Pardosa amentata	Wolf spider	Pardosin 12k	venom gland	Switzerland
PARAM_DN40848_c0_g2_i2	75001	Pardosa amentata	Wolf spider	Pardosin 10a, Pardosin 6a_v1	venom gland	Switzerland
PARAM_DN40848_c0_g2_i1	75001	Pardosa amentata	Wolf spider	Pardosin 10b, Pardosin 6a_v2	venom gland	Switzerland
PARAM_DN40848_c0_g2_i5	75001	Pardosa amentata	Wolf spider	Pardosin 10b, Pardosin 6a_v1	venom gland	Switzerland
PARAM_DN43233_c6_g5_i1	75001	Pardosa amentata	Wolf spider	Signal peptide, Propeptide B	venom gland	Switzerland
PARAM_DN43233_c2_g1_i1	75001	Pardosa amentata	Wolf spider	Lycosin 4e, Lycosin 5d	venom gland	Switzerland
PARAM_DN21462_c0_g2_i1	75001	Pardosa amentata	Wolf spider	Lycosin 5d, Lycosin 5d	venom gland	Switzerland
PARAM_DN21462_c0_g1_i1	75001	Pardosa amentata	Wolf spider	Lycosin 5d, Lycosin 5c, Lycosin 5e	venom gland	Switzerland
PARAM_DN1118_c0_g1_i1	75001	Pardosa amentata	Wolf spider	Lycosin 5e, Lycosin 1o	venom gland	Switzerland
PARAM_DN42435_c1_g2_i1	75001	Pardosa amentata	Wolf spider	Pardosin 1a	venom gland	Switzerland
PARAM_DN42435_c1_g4_i1	75001	Pardosa amentata	Wolf spider	Pardosin 2a	venom gland	Switzerland
PARAM_DN42435_c1_g3_i1	75001	Pardosa amentata	Wolf spider	Pardosin 2a	venom gland	Switzerland
PARAM_DN42435_c1_g1_i1	75001	Pardosa amentata	Wolf spider	Pardosin 2a, Pardosin 1a	venom gland	Switzerland
PARAM_DN42435_c1_g7_i1	75001	Pardosa amentata	Wolf spider	Pardosin 1a, Pardosin 2h, Pardosin 8b	venom gland	Switzerland
PARAM_DN42435_c1_g5_i2	75001	Pardosa amentata	Wolf spider	Pardosin 3b, Pardosin 1a	venom gland	Switzerland
PARAM_DN42435_c1_g5_i1	75001	Pardosa amentata	Wolf spider	Pardosin 3b, Pardosin 1a	venom gland	Switzerland
PARAM_DN43036_c1_g4_i1	75001	Pardosa amentata	Wolf spider	Pardosin 5a, Pardosin 4d	venom gland	Switzerland
PARAM_DN43036_c1_g6_i1	75001	Pardosa amentata	Wolf spider	Pardosin 5c, Pardosin 4d	venom gland	Switzerland
PARAM_DN43036_c1_g2_i1	75001	Pardosa amentata	Wolf spider	Pardosin 4d, Pardocin 13e	venom gland	Switzerland
PARAM_DN43036_c1_g2_i3	75001	Pardosa amentata	Wolf spider	Pardosin 4d, Pardocin 13d	venom gland	Switzerland
PARAM_DN43036_c1_g2_i2	75001	Pardosa amentata	Wolf spider	Pardosin 5a, Pardosin 14*, Pardosin 13f	venom gland	Switzerland
PARAM_DN43233_c6_g5_i2	75001	Pardosa amentata	Wolf spider	Signal peptide, Propeptide B	venom gland	Switzerland

## Sheet: PARAM
ID	description	tissue_type	Assembly method	Sequencing-Technology	Signal P	aa_sig	aa_sig partial	aa_propeptide	aa_propeptide partial	aa_mature 1	aa_mature 1 partial	PTM C-term amidation	linker_1	linker_1 partial	aa_mature 2	aa_mature 2 partial	PTM C-term amidation	linker_2	linker_2 partial	aa_mature 3	aa_mature 3 partial	PTM C-term amidation	linker_3	linker_3 partial	aa_mature 4	aa_mature 4 partial	PTM C-term amidation	linker_4	linker_4 partial	aa_mature 5	aa_mature 5 partial	PTM C-term amidation	sample_alias	nt_full
Lyc 4ab	Lycosin 4ab	venom gland	Trinity 2.1.1	Illumina 3000	SignalP_5.0	MNYTIIALLLLVALTCSTARS	0	LDASNEKVQEIREETPSSYVDAPFSLSASEDEEAR	0	NKMADFLAKMKAFALKTLG	0	Glutamic acid 1-amide	RDENILENVDEEER	0	VIWLPALKFLASHIAMEQLSKLG	0	Glutamic acid 1-amide	RSEEMSESLSANDDVEAR	0	IWLTALKFLGKNLGKHLAKQQLSKLG	0	Glutamic acid 1-amide	RSEEMSESLSANDDVEAR	0	IWLTALKFLGKNLGKHLAKQQLSKLG	0	Glutamic acid 1-amide	R	1				>PARAM_DN43233_c5_g2_i1	ATGAATTATACCATAATAGCACTTTTGCTGTTGGTAGCATTGACATGCTCCACAGCACGGTCACTTGATGCATCAAATGAAAAAGTTCAAGAAATTCGTGAAGAAACACCTTCATCTTATGTGGATGCACCCTTCAGTCTCTCTGCTAGTGAAGATGAAGAAGCACGTAACAAAATGGCAGATTTTCTTGCAAAAATGAAAGCATTTGCGCTAAAGACCCTTGGAAGAGACGAAAACATTCTTGAAAATGTCGATGAAGAAGAAAGGGTGATATGGTTACCTGCACTGAAATTTTTAGCTTCCCATATCGCGATGGAACAGCTTTCAAAGCTTGGAAGAAGTGAAGAAATGTCTGAAAGCTTGTCTGCAAATGACGATGTAGAAGCACGAATCTGGTTG…
Lyc 5a	Lycosin 5a														VIWLPALKFLASHIAMEQLSKLG	0	Glutamic acid 1-amide
Lyc 1c	Lycosin 1c																			IWLTALKFLGKNLGKHLAKQQLSKLG	0	Glutamic acid 1-amide
Lyc 1c	Lycosin 1c																								IWLTALKFLGKNLGKHLAKQQLSKLG	0	Glutamic acid 1-amide
Lyc 4ab	Lycosin 4ab	venom gland	Trinity 2.1.1	Illumina 3000	SignalP_5.0	MNYTIIALLLLVALTCSTARS	0	VDASNEKVQEIREETPSANEDAPFSLSASEDEEAR	0	NKMADFLAKMKAFALKTLG	0	Glutamic acid 1-amide	RDENILENVDEEER	0	VIWLPALKFLASHIAMEQLSKLG	0	Glutamic acid 1-amide	RSEEI	1														>PARAM_DN43233_c5_g2_i2	ATGAATTATACCATAATAGCACTTTTGCTGTTGGTAGCATTGACATGCTCCACAGCACGGTCAGTTGATGCATCAAATGAAAAAGTTCAAGAAATTCGTGAAGAAACACCTTCAGCTAATGAGGATGCACCCTTCAGTCTCTCTGCTAGTGAGGATGAAGAAGCACGTAACAAAATGGCAGATTTTCTTGCAAAAATGAAAGCATTTGCGTTAAAGACCCTTGGAAGAGACGAAAACATTCTTGAAAATGTCGATGAAGAAGAAAGAGTGATATGGTTGCCTGCATTGAAATTTTTAGCATCCCATATCGCGATGGAACAACTTTCAAAGCTTGGAAGAAGTGAGGAGATA
Lyc 5a	Lycosin 5a														VIWLPALKFLASHIAMEQLSKLG	0	Glutamic acid 1-amide
Lyc 5a	Lycosin 5a	venom gland	Trinity 2.1.1	Illumina 3000						AKMKAFALKTLG	1	Glutamic acid 1-amide	RDENILENVDEEER	0	VIWLPALKFLASHIAMEQLSKLG	0	Glutamic acid 1-amide	RSEEIPENLLANDDVEAR	0	IWLTALKFLGKNLGKHLAKQQLSKLG	0	Glutamic acid 1-amide	RSEEMSESLSANDDVE	1									>PARAM_DN43233_c5_g6_i1	GCAAAAATGAAAGCATTTGCGCTAAAGACCCTTGGAAGAGACGAAAACATTCTTGAAAATGTCGATGAAGAAGAAAGAGTGATATGGTTGCCTGCATTGAAATTTTTAGCATCCCATATCGCGATGGAACAACTTTCAAAGCTTGGAAGAAGTGAGGAGATACCTGAAAATCTGTTGGCAAATGACGATGTAGAAGCAAGAATCTGGTTGACAGCATTGAAATTTTTAGGAAAAAACCTTGGAAAACATCTTGCAAAACAACAGCTTTCAAAGCTTGGAAGAAGTGAAGAAATGTCTGAAAGCTTGTCTGCAAATGACGATGTAGAA
Lyc 1c	Lycosin 1c																			IWLTALKFLGKNLGKHLAKQQLSKLG	0	Glutamic acid 1-amide
Lyc 5a	Lycosin 5a	venom gland	Trinity 2.1.1	Illumina 3000						AFALKTLG	1	Glutamic acid 1-amide	RDENILENVDEEER	0	VIWLPALKFLASHIAMEQLSKLG	0	Glutamic acid 1-amide	RSEEIPENLSANDDVEAR	0	IWLTALKFLGKNLGKHLAKQQLSKLG	0	Glutamic acid 1-amide	RSEEMSESLSANDDVEAR	0	IWLTALKFLGKNLGKHLAKQQLSKLG	0	Glutamic acid 1-amide	R	1				>PARAM_DN43233_c5_g2_i3	GCATTTGCGTTAAAGACCCTTGGAAGAGACGAAAACATTCTTGAAAATGTCGATGAAGAAGAAAGAGTGATATGGTTGCCTGCATTGAAATTTTTAGCATCCCATATCGCGATGGAACAACTTTCAAAGCTTGGAAGAAGTGAGGAGATACCCGAAAATCTGTCTGCAAATGACGATGTAGAAGCACGAATCTGGTTGACAGCATTGAAATTTTTAGGAAAAAACCTTGGAAAACATCTTGCAAAACAACAGCTTTCAAAGCTTGGAAGAAGTGAAGAAATGTCTGAAAGCTTGTCTGCAAATGACGATGTAGAAGCAAGAATCTGGTTGACAGCATTGAAATTTTTAGGAAAAAACCTTGGAAAACATCTTGCAAAACAACAGCTTTCAAAGCTTGGA…
Lyc 1c	Lycosin 1c																			IWLTALKFLGKNLGKHLAKQQLSKLG	0	Glutamic acid 1-amide
Lyc 1c	Lycosin 1c																								IWLTALKFLGKNLGKHLAKQQLSKLG	0	Glutamic acid 1-amide
Lyc 1c	Lycosin 1c	venom gland	Trinity 2.1.1	Illumina 3000									ANDDVEAR	1	IWLTALKFLGKNLGKHLAKQQLSKLG	0	Glutamic acid 1-amide	RSEEMSESLSANDDVEAR	0	IWLTALKFLGKNLGKHLAKQQLSKLG	0	Glutamic acid 1-amide	RSEEMSESLSANDDVEAR	0	IWLTALKFLGKNLGKHLAKQQLSKLG	0	Glutamic acid 1-amide	R	1				>PARAM_DN43233_c5_g2_i4	GCAAATGACGATGTAGAAGCAAGAATCTGGTTGACAGCATTGAAATTTTTAGGAAAAAACCTTGGAAAACATCTTGCAAAACAACAGCTTTCAAAGCTTGGAAGAAGTGAAGAAATGTCTGAAAGCTTGTCTGCAAATGACGATGTAGAAGCACGAATCTGGTTGACAGCATTGAAATTTTTAGGAAAAAACCTTGGAAAACATCTTGCAAAACAACAGCTTTCAAAGCTTGGAAGAAGTGAAGAAATGTCTGAAAGCTTGTCTGCAAATGACGATGTAGAAGCAAGAATCTGGTTGACAGCATTGAAATTTTTAGGAAAAAACCTTGGAAAACATCTTGCAAAACAACAGCTTTCAAAGCTTGGAAGA
Lyc 1c	Lycosin 1c																			IWLTALKFLGKNLGKHLAKQQLSKLG	0	Glutamic acid 1-amide
Lyc 1c	Lycosin 1c																								IWLTALKFLGKNLGKHLAKQQLSKLG	0	Glutamic acid 1-amide
Lyc 1z	Lycosin 1z	venom gland	Trinity 2.1.1	Illumina 3000						GKHVGKHLAKQQLSKLG	1	Glutamic acid 1-amide	RNEEMPESLSADDVEEAR	0	IWLAALKFVGKHVGKYVAKKHLSKLG	0	Glutamic acid 1-amide	RNEEITESLPADDDEEAR	0	IWLTALKFLGKHVGKHLAKQQLSKLG	0	Glutamic acid 1-amide	RN	1									>PARAM_DN21838_c0_g1_i1	GGAAAACACGTCGGGAAACACCTCGCAAAACAGCAGCTTTCAAAGCTTGGAAGAAATGAAGAAATGCCTGAAAGTCTCTCTGCAGATGACGTTGAAGAAGCAAGAATCTGGTTAGCAGCATTGAAATTTGTCGGAAAACACGTAGGAAAATACGTCGCAAAGAAGCATCTTTCAAAGCTTGGAAGAAACGAAGAGATAACTGAAAGTCTGCCTGCAGATGACGATGAAGAAGCCAGAATCTGGCTGACAGCATTGAAATTTTTAGGAAAACACGTCGGGAAACACCTCGCAAAACAGCAGCTTTCAAAGCTCGGAAGAAAT
Lyc 1p	Lycosin 1p																			IWLTALKFLGKHVGKHLAKQQLSKLG	0	Glutamic acid 1-amide
Par 12c	Pardosin 12c	venom gland	Trinity 2.1.1	Illumina 3000						TLG	1	Glutamic acid 1-amide	RNEEVSESFSADIDEEER	0	AGIEKIRDFMKRLISKGKLGKEKLVAFIKRVISRVKSG	0	Glutamic acid 1-amide	RSEEIPESFSADDDDEER	0	AGFEN	1												>PARAM_DN29242_c0_g1_i1	ACGCTCGGAAGAAATGAAGAAGTATCTGAAAGCTTCTCTGCAGATATCGATGAAGAAGAAAGAGCGGGAATTGAAAAAATAAGGGATTTCATGAAAAGATTGATTAGTAAAGGAAAACTTGGCAAAGAAAAATTAGTTGCTTTCATAAAAAGAGTAATTAGTAGAGTAAAGTCTGGAAGAAGTGAAGAGATTCCTGAAAGCTTCTCTGCAGATGACGACGACGAAGAGAGGGCGGGATTTGAAAAT
Lyc 1q	Lycosin 1q	venom gland	Trinity 2.1.1	Illumina 3000									PADDDEEAR	1	IWLAALKFVGKHVGKHLAKQQLSKLG	0	Glutamic acid 1-amide	RNEEVSESFSADIDEEER	0	AEIEKIRDFMKRLISKGKLGKEKLVAFIKRVISRVKSG	0	Glutamic acid 1-amide	RSEEIPESFSADD	1									>PARAM_DN40848_c0_g4_i1	CCTGCAGATGACGATGAAGAAGCAAGAATCTGGCTAGCAGCATTGAAATTTGTTGGAAAACACGTCGGAAAACACCTCGCAAAACAGCAGCTTTCAAAGCTCGGAAGAAATGAAGAAGTATCTGAAAGCTTCTCTGCAGATATCGATGAAGAAGAAAGAGCGGAAATTGAAAAAATAAGGGATTTCATGAAAAGATTGATTAGTAAAGGAAAACTTGGCAAAGAAAAATTAGTTGCTTTCATAAAAAGAGTAATTAGTAGAGTAAAGTCTGGAAGAAGTGAAGAGATTCCTGAAAGCTTCTCTGCAGATGAC
Par 12d	Pardosin 12d																			AEIEKIRDFMKRLISKGKLGKEKLVAFIKRVISRVKSG	0	Glutamic acid 1-amide
Lyc 1q	Lycosin 1q	venom gland	Trinity 2.1.1	Illumina 3000									PADDDEEAR	1	IWLAALKFVGKHVGKHLAKQQLSKLG	0	Glutamic acid 1-amide	RNEEVSESFSADIDEEER	0	AGIEKIRDFMKRLISKGKLGKEKLVAFIKRVISRVKSG	0	Glutamic acid 1-amide	RSEEIPESFSADD	1									>PARAM_DN40848_c0_g5_i1	CCTGCAGATGACGATGAAGAAGCAAGAATCTGGCTAGCAGCATTGAAATTTGTTGGAAAACACGTCGGAAAACACCTCGCAAAACAGCAGCTTTCAAAGCTCGGAAGAAATGAAGAAGTATCTGAAAGCTTCTCTGCAGATATCGATGAAGAAGAAAGAGCGGGAATTGAAAAAATAAGGGATTTCATGAAAAGATTGATTAGTAAAGGAAAACTTGGCAAAGAAAAATTAGTTGCTTTCATAAAAAGAGTAATTAGTAGAGTAAAGTCTGGAAGAAGTGAAGAGATTCCTGAAAGCTTCTCTGCAGATGAC
Par 12c	Pardosin 12c																			AGIEKIRDFMKRLISKGKLGKEKLVAFIKRVISRVKSG	0	Glutamic acid 1-amide
Lyc 1q	Lycosin 1q	venom gland	Trinity 2.1.1	Illumina 3000						G	1	Glutamic acid 1-amide	RNEEISESLPADDDEEAR	0	IWLAALKFVGKHVGKHLAKQQLSKLG	0	Glutamic acid 1-amide	RNEEISESLPADDDEEAR	0	IWLAALKFVGKHVGKHLAKQQLSKLG	0	Glutamic acid 1-amide	RNEEVSESFSADIDEEER	0	AGIEKIRDLMKRLIRKGKLG	1							>PARAM_DN43233_c4_g1_i2	GGAAGAAATGAAGAGATATCTGAAAGTCTGCCTGCAGATGACGATGAAGAAGCAAGAATCTGGCTAGCAGCATTGAAATTTGTTGGAAAACACGTCGGAAAACACCTCGCAAAACAGCAGCTTTCAAAGCTTGGAAGAAATGAAGAGATATCTGAAAGTCTGCCTGCAGATGACGATGAAGAAGCAAGAATCTGGCTAGCAGCATTGAAATTTGTTGGAAAACACGTCGGAAAACACCTCGCAAAACAGCAGCTTTCAAAGCTCGGAAGAAATGAAGAAGTATCTGAAAGCTTCTCTGCAGATATCGATGAAGAAGAAAGAGCGGGAATTGAAAAAATAAGGGATTTGATGAAACGATTGATTCGTAAAGGAAAACTTGGC
Lyc 1q	Lycosin 1q																			IWLAALKFVGKHVGKHLAKQQLSKLG	0	Glutamic acid 1-amide
Lyc 1q	Lycosin 1q	venom gland	Trinity 2.1.1	Illumina 3000						G	1	Glutamic acid 1-amide	RNEEISESLPADDDEEAR	0	IWLAALKFVGKHVGKHLAKQQLSKLG	0	Glutamic acid 1-amide	RNEEISESLPADDDEEAR	0	IWLAALKFVGKHVGKHLAKQQLSKLG	0	Glutamic acid 1-amide	RNEEMPESLSANDDEEAR	0	IWLTALKFL	1							>PARAM_DN43233_c4_g1_i1	GGAAGAAATGAAGAGATATCTGAAAGTCTGCCTGCAGATGACGATGAAGAAGCAAGAATCTGGCTAGCAGCATTGAAATTTGTTGGAAAACACGTCGGAAAACACCTCGCAAAACAGCAGCTTTCAAAGCTTGGAAGAAATGAAGAGATATCTGAAAGTCTGCCTGCAGATGACGATGAAGAAGCAAGAATCTGGCTAGCAGCATTGAAATTTGTTGGAAAACACGTCGGAAAACACCTCGCAAAACAGCAGCTTTCAAAGCTCGGAAGAAATGAAGAAATGCCTGAAAGTCTGTCTGCAAATGACGATGAAGAAGCGAGAATATGGTTGACAGCATTGAAATTTTTA
Lyc 1q	Lycosin 1q																			IWLAALKFVGKHVGKHLAKQQLSKLG	0	Glutamic acid 1-amide
Par 12g	Pardosin 12g	venom gland	Trinity 2.1.1	Illumina 3000						LISKGKLGKEKLVAFIKRVISRVKSG	1	Glutamic acid 1-amide	RSEEIPESFSADDDDEER	0	AGFENMRDFMKRLISKGKVGKEKLVAFIKRVISRVKSG	0	Glutamic acid 1-amide	RSEEIPESFSADDDDEER	0	AGFE	1												>PARAM_DN40848_c0_g1_i1	TTGATTAGTAAAGGAAAACTTGGCAAAGAAAAATTAGTTGCTTTCATAAAAAGAGTAATTAGTAGAGTAAAGTCTGGAAGAAGTGAAGAGATTCCTGAAAGCTTCTCTGCAGATGACGACGACGAAGAGAGGGCGGGATTTGAAAATATGAGGGATTTCATGAAAAGATTAATTAGTAAAGGAAAAGTTGGTAAAGAAAAATTGGTTGCTTTCATAAAAAGAGTAATTAGTAGAGTAAAGTCTGGAAGAAGTGAAGAGATTCCTGAAAGCTTCTCTGCAGATGACGACGACGAAGAGAGGGCGGGATTTGAA
Par 12e	Pardosin 12e	venom gland	Trinity 2.1.1	Illumina 3000						VAFIKRVISRVKSG	1	Glutamic acid 1-amide	RSEEIPESFSADDDDEER	0	AGFENMRDFMKRLISKGKSGKEKLVAFIKRVISRVKSG	0	Glutamic acid 1-amide	RSEEIPESFSADDDDEER	0	AGFENIKDFMKRLISKGKSGKEKLVAFIKRVISRVKSG	0	Glutamic acid 1-amide	RSEEIPESFSADDDDEER	0	AGFEN	1							>PARAM_DN29242_c0_g2_i1	GTTGCTTTCATAAAAAGAGTAATTAGTAGAGTAAAGTCTGGAAGAAGTGAAGAGATTCCTGAAAGCTTCTCTGCAGATGACGACGACGAAGAGAGGGCGGGATTTGAAAATATGAGGGATTTCATGAAAAGATTAATTAGTAAAGGAAAAAGTGGTAAAGAAAAATTGGTTGCTTTCATAAAAAGAGTAATTAGTAGAGTAAAGTCTGGAAGAAGTGAAGAGATTCCTGAAAGCTTCTCTGCAGATGACGACGACGAAGAGAGGGCGGGATTTGAAAATATAAAGGATTTCATGAAAAGATTAATTAGTAAAGGAAAAAGTGGTAAAGAAAAATTGGTTGCTTTCATAAAAAGAGTAATTAGTAGAGTAAAGTCTGGAAGAAGTGAAGAGATTCCTGAA…
Par 12i	Pardosin 12i																			AGFENIKDFMKRLISKGKSGKEKLVAFIKRVISRVKSG	0	Glutamic acid 1-amide
Par 12k	Pardosin 12k	venom gland	Trinity 2.1.1	Illumina 3000						VAFIKRVISRVKSG	1	Glutamic acid 1-amide	RSEEIPESFSADDDDEER	0	AGFENIKDFMKRLISKGKLGKEKLVAFIKRVISRVKSG	0	Glutamic acid 1-amide	RSEEIPES	1														>PARAM_DN40848_c0_g6_i1	GTTGCTTTCATAAAAAGAGTAATTAGTAGAGTAAAGTCTGGAAGAAGTGAAGAGATTCCTGAAAGCTTCTCTGCAGATGACGACGACGAAGAGAGGGCGGGATTTGAAAATATAAAGGATTTCATGAAAAGATTAATTAGTAAAGGAAAACTTGGTAAAGAAAAATTGGTTGCTTTCATAAAAAGAGTAATTAGTAGAGTAAAGTCTGGAAGAAGTGAAGAGATTCCTGAAAGC
Par 10a	Pardosin 10a	venom gland	Trinity 2.1.1	Illumina 3000						RLISKGKLGKEKLVAFIKRVISRVKSG	1	Glutamic acid 1-amide	RSEEIPESFSADDDEDER	0	AGLGKISALFKKYFTKEKLDALVKKVLSKASAG	0	Glutamic acid 1-amide	RNEQTFESLFANDDEEAR	0	KGWMKAMKAFAKFIAKQKLKEEX	0												>PARAM_DN40848_c0_g2_i2	AGATTAATTAGTAAAGGAAAACTTGGTAAAGAAAAATTGGTTGCTTTCATAAAAAGAGTAATTAGTAGAGTAAAGTCTGGAAGAAGTGAAGAGATTCCTGAAAGCTTCTCTGCAGATGACGATGAAGATGAAAGGGCGGGATTAGGAAAAATAAGTGCTTTATTTAAAAAATATTTTACTAAAGAAAAATTAGATGCTTTAGTAAAAAAAGTACTTAGTAAAGCAAGTGCTGGAAGAAATGAACAGACGTTTGAAAGCCTCTTCGCAAATGATGATGAGGAAGCAAGAAAGGGCTGGATGAAGGCAATGAAAGCTTTTGCAAAATTCATTGCTAAACAAAAGCTGAAAGAAGAATAA
Par 6a_v1	Pardosin 6a_v1																			KGWMKAMKAFAKFIAKQKLKEEX	0
Par 10b	Pardosin 10b	venom gland	Trinity 2.1.1	Illumina 3000						RLISKGKVGKEKLVAFIKRVISRVKSG	1	Glutamic acid 1-amide	RSEEIPESFSADDDEDER	0	AGLGKIGAFIKKYFTKEKLDALVKKVLSKASAG	0	Glutamic acid 1-amide	RNEQTFESLFANDDEEAR	0	KGWMKAMKAFAKFIAKQKLKEEX	0												>PARAM_DN40848_c0_g2_i1	AGATTAATTAGTAAAGGAAAAGTTGGTAAAGAAAAATTGGTTGCTTTCATAAAAAGAGTAATTAGTAGAGTAAAGTCTGGAAGAAGTGAAGAGATTCCTGAAAGCTTCTCTGCAGATGACGATGAAGATGAAAGGGCGGGATTAGGAAAAATAGGTGCTTTCATTAAAAAATATTTTACTAAAGAAAAATTAGATGCTTTAGTAAAAAAAGTACTTAGTAAAGCAAGTGCTGGAAGAAATGAACAGACATTTGAAAGCCTCTTCGCAAATGATGATGAGGAAGCAAGAAAGGGCTGGATGAAGGCAATGAAAGCTTTCGCAAAATTCATTGCTAAACAAAAGCTGAAAGAAGAATAA
Par 6a_v2	Pardosin 6a_v2																			KGWMKAMKAFAKFIAKQKLKEEX	0
Par 10b	Pardosin 10b	venom gland	Trinity 2.1.1	Illumina 3000						RLISKGKVGKEKLVAFIKRVISRVKSG	1	Glutamic acid 1-amide	RSEEIPESFSADDDEDER	0	AGLGKIGAFIKKYFTKEKLDALVKKVLSKASAG	0	Glutamic acid 1-amide	RNEQTFESLFANDDEEAR	0	KGWMKAMKAFAKFIAKQKLKEEX	0												>PARAM_DN40848_c0_g2_i5	AGATTAATTAGTAAAGGAAAAGTTGGTAAAGAAAAATTGGTTGCTTTCATAAAAAGAGTAATTAGTAGAGTAAAGTCTGGAAGAAGTGAAGAGATTCCTGAAAGCTTCTCTGCAGATGACGATGAAGATGAAAGGGCGGGATTAGGAAAAATAGGTGCTTTCATTAAAAAATATTTTACTAAAGAAAAATTAGATGCTTTAGTAAAAAAAGTACTTAGTAAAGCAAGTGCTGGAAGAAATGAACAGACGTTTGAAAGCCTCTTCGCAAATGATGATGAGGAAGCAAGAAAGGGCTGGATGAAGGCAATGAAAGCTTTTGCAAAATTCATTGCTAAACAAAAGCTGAAAGAAGAATAA
Par 6a_v1	Pardosin 6a_v1																			KGWMKAMKAFAKFIAKQKLKEEX	0
SP, PrP B	Signal peptide, Propeptide B	venom gland	Trinity 2.1.1	Illumina 3000	SignalP_5.0	MNYTIIAFLLLIALSCSTA	0	KSFDISNGNLQEIREET	1																								>PARAM_DN43233_c6_g5_i1	ATGAATTATACCATAATTGCATTTCTGCTATTGATAGCATTGTCATGCTCCACAGCAAAGTCATTTGATATATCCAATGGAAATCTTCAAGAAATTCGTGAAGAAACA
Lyc 4e	Lycosin 4e	venom gland	Trinity 2.1.1	Illumina 3000				EIREETPSLNEDTPFNLYAVGDTEAR	1	NKWATFLAKLKDVTLKTLG	0	Glutamic acid 1-amide	RNEQTLENVDEEER	0	IIWLPALKFLASHIAMEQLSKLG	0	Glutamic acid 1-amide	RSKE	1														>PARAM_DN43233_c2_g1_i1	GAAATTCGTGAAGAAACACCTTCTTTAAACGAGGATACACCCTTCAACCTCTATGCAGTTGGGGATACAGAGGCGCGAAATAAATGGGCAACTTTTCTTGCAAAACTGAAAGACGTTACTTTAAAAACCCTTGGAAGAAACGAACAGACACTTGAAAATGTCGATGAAGAAGAGAGAATAATCTGGTTACCGGCATTAAAATTTTTAGCATCTCATATCGCAATGGAGCAGCTTTCAAAGCTTGGAAGAAGTAAGGAG
Lyc 5d	Lycosin 5d														IIWLPALKFLASHIAMEQLSKLG	0	Glutamic acid 1-amide
Lyc 5d	Lycosin 5d	venom gland	Trinity 2.1.1	Illumina 3000									LSANDDEKER	1	IIWLPALKFLASHIAMEQLSKLG	0	Glutamic acid 1-amide	RSEEISESLSANDDEKER	0	IIWLPALKFLASHIAMEQLSKLG	0	Glutamic acid 1-amide	RSEEISESLS	1									>PARAM_DN21462_c0_g2_i1	CTGTCTGCAAATGACGATGAAAAGGAAAGAATTATCTGGTTACCTGCATTGAAATTTTTAGCATCGCATATTGCGATGGAACAACTTTCAAAGCTTGGAAGAAGTGAAGAAATATCTGAAAGTCTGTCTGCAAATGACGATGAAAAGGAAAGAATTATCTGGTTACCTGCATTGAAATTTTTAGCATCGCATATTGCGATGGAACAACTTTCAAAGCTTGGAAGAAGTGAAGAAATATCTGAAAGTCTGTCT
Lyc 5d	Lycosin 5d																			IIWLPALKFLASHIAMEQLSKLG	0	Glutamic acid 1-amide
Lyc 5d	Lycosin 5d	venom gland	Trinity 2.1.1	Illumina 3000									LSANDDEKER	1	IIWLPALKFLASHIAMEQLSKLG	0	Glutamic acid 1-amide	RSEEISESLSANDDEKER	0	IIWLPVLKFLASHVAMEQLSKLG	0	Glutamic acid 1-amide	RSEEIYENLSANNDEKER	0	IIWLPALKFLASHVAMEQLSKLG	0	Glutamic acid 1-amide	RSEEIYENLSANNDEKER	0	IIWLPALKFLASH	1		>PARAM_DN21462_c0_g1_i1	CTGTCTGCAAATGACGATGAAAAGGAAAGAATTATCTGGTTACCTGCATTGAAATTTTTAGCATCGCATATTGCGATGGAACAACTTTCAAAGCTTGGAAGAAGTGAAGAAATATCTGAAAGTCTGTCTGCAAATGACGATGAAAAAGAAAGAATTATCTGGTTACCGGTATTGAAATTTTTAGCATCACATGTCGCAATGGAGCAGCTATCAAAGCTTGGAAGAAGTGAGGAAATATATGAAAATCTGTCTGCAAATAACGATGAAAAAGAAAGAATCATCTGGTTACCAGCATTGAAATTTTTAGCATCACATGTCGCAATGGAGCAGCTATCAAAGCTTGGAAGAAGTGAGGAAATATATGAAAATCTGTCTGCAAATAACGATGAAAAAGAAAGA…
Lyc 5c	Lycosin 5c																			IIWLPVLKFLASHVAMEQLSKLG	0	Glutamic acid 1-amide
Lyc 5e	Lycosin 5e																								IIWLPALKFLASHVAMEQLSKLG	0	Glutamic acid 1-amide
Lyc 5e	Lycosin 5e	venom gland	Trinity 2.1.1	Illumina 3000									ANNDEKER	1	IIWLPALKFLASHVAMEQLSKLG	0	Glutamic acid 1-amide	RSEDISESLSANENEEAR	0	IWLMAFKFLGKHLGKHLAKQQLSKLGX	0	Glutamic acid 1-amide											>PARAM_DN1118_c0_g1_i1	GCAAATAACGATGAAAAAGAAAGAATCATCTGGTTACCAGCATTGAAATTTTTAGCATCACATGTCGCGATGGAGCAGCTTTCAAAGCTTGGAAGAAGTGAGGATATATCTGAAAGTCTGTCTGCAAATGAAAATGAAGAAGCAAGAATCTGGTTGATGGCATTTAAATTTTTAGGGAAACACCTCGGAAAACACCTGGCAAAACAGCAGCTTTCAAAGCTTGGATGA
Lyc 1o	Lycosin 1o																			IWLMAFKFLGKHLGKHLAKQQLSKLGX	0	Glutamic acid 1-amide
Par 1a	Pardosin 1a	venom gland	Trinity 2.1.1	Illumina 3000	SignalP_5.0	MNYTITAFLLFVAAAYSSA	0	RSIDPLEEKVPEIREETPSFIEDVPFSLTFNEDEIAR	0	ITWKDFLGKMKHASLKALEILG	0	Glutamic acid 1-amide	REENLS	1																			>PARAM_DN42435_c1_g2_i1	ATGAATTATACCATAACTGCTTTCTTGCTATTCGTAGCAGCGGCATACTCCTCAGCACGGTCAATTGATCCATTAGAGGAAAAAGTTCCAGAAATACGTGAAGAAACACCTTCATTCATCGAGGATGTACCCTTTAGTCTCACTTTTAATGAAGATGAAATAGCACGGATTACATGGAAAGATTTTCTTGGGAAAATGAAGCATGCGAGTCTTAAAGCATTGGAAATTCTTGGAAGAGAAGAAAATCTCTCT
Par 2a	Pardosin 2a	venom gland	Trinity 2.1.1	Illumina 3000	SignalP_5.0	MNYTITAFLLFVTVVYSSA	0	RSLDALEEKVQEIREETPSFIEDEEAR	0	ITMKDLFEKMKQMRLKAIKSLG	0	Glutamic acid 1-amide	REENLS	1																			>PARAM_DN42435_c1_g4_i1	ATGAATTATACCATAACTGCTTTCTTGCTATTCGTAACAGTGGTATACTCCTCAGCACGGTCACTTGATGCATTAGAGGAAAAAGTTCAAGAAATACGTGAAGAAACACCTTCATTCATCGAGGATGAAGAAGCGCGGATTACAATGAAAGATCTTTTTGAGAAAATGAAGCAAATGCGTCTTAAAGCAATTAAATCTCTTGGAAGAGAAGAAAACCTCTCT
Par 2a	Pardosin 2a	venom gland	Trinity 2.1.1	Illumina 3000	SignalP_5.0	MNYTITAFLLFVAVVYSSA	0	RSLDGLEEKVQEIREETPSFIEDEEAR	0	ITMKDLFEKMKQMRLKAIKSLG	0	Glutamic acid 1-amide	REENLS	1																			>PARAM_DN42435_c1_g3_i1	ATGAATTATACCATAACTGCTTTCTTGCTATTCGTAGCAGTGGTATACTCCTCAGCACGGTCACTTGATGGATTAGAGGAAAAAGTTCAAGAAATACGTGAAGAAACACCTTCATTCATCGAGGATGAAGAAGCGCGGATTACAATGAAAGATCTTTTTGAGAAAATGAAGCAAATGCGTCTTAAAGCAATTAAATCTCTTGGAAGAGAAGAAAACCTCTCT
Par 2a	Pardosin 2a	venom gland	Trinity 2.1.1	Illumina 3000				TPSFIEDEEAR	1	ITMKDLFEKMKQMRLKAIKSLG	0	Glutamic acid 1-amide	REENLSPNEDEEAR	0	ITWKDFLGKMKHASLKALEILG	0	Glutamic acid 1-amide	REENLS	1														>PARAM_DN42435_c1_g1_i1	ACACCTTCATTCATCGAGGATGAAGAAGCGCGGATTACAATGAAAGATCTTTTTGAGAAAATGAAGCAAATGCGTCTTAAAGCAATTAAATCTCTTGGAAGAGAAGAAAACCTCTCTCCAAATGAGGATGAAGAAGCGCGAATTACATGGAAAGATTTTCTTGGGAAAATGAAGCATGCGAGTCTTAAAGCATTGGAAATTCTTGGAAGAGAAGAAAATCTCTCT
Par 1a	Pardosin 1a														ITWKDFLGKMKHASLKALEILG	0	Glutamic acid 1-amide
Par 1a	Pardosin 1a	venom gland	Trinity 2.1.1	Illumina 3000						RLKAIKSLG	1	Glutamic acid 1-amide	REENLSPNEDEEAR	0	ITWKDFLGKMKHASLKALEILG	0	Glutamic acid 1-amide	REENLSPNEDEEER	0	ITMKDLFEKMKQMRLKAIKSLA	0		REENHSPNEYEEAR	0	LKLIDLIAKMRQKAEKKERAGLNKKX	0							>PARAM_DN42435_c1_g7_i1	CGTCTTAAAGCAATTAAATCTCTTGGAAGAGAAGAAAACCTCTCTCCAAATGAGGATGAAGAAGCGCGAATTACATGGAAAGATTTTCTTGGGAAAATGAAGCATGCGAGTCTTAAAGCATTGGAAATTCTTGGAAGAGAAGAAAATCTCTCTCCAAATGAGGATGAAGAAGAGCGGATTACAATGAAAGATCTTTTTGAGAAAATGAAGCAAATGCGTCTTAAAGCAATTAAATCTCTGGCAAGAGAAGAAAACCACTCTCCAAATGAGTATGAAGAAGCGCGATTAAAATTGATAGATTTAATTGCAAAAATGAGACAAAAGGCTGAAAAGAAGGAAAGAGCTGGTCTAAATAAAAAATAA
Par 2h	Pardosin 2h																			ITMKDLFEKMKQMRLKAIKSLA	0
Par 8b	Pardosin 8b																								LKLIDLIAKMRQKAEKKERAGLNKKX	0
Par 3b	Pardosin 3b	venom gland	Trinity 2.1.1	Illumina 3000						G	1	Glutamic acid 1-amide	REENLSPNEDEEER	0	ITMKDLFEKMNQMGLKAIKSQG	0	Glutamic acid 1-amide	REENLSPNEDEEER	0	ITWKDFLGKMKHASLKALEILG	0	Glutamic acid 1-amide	REENLS	1									>PARAM_DN42435_c1_g5_i2	GGAAGAGAAGAAAACCTCTCTCCAAATGAGGATGAAGAAGAGCGGATTACAATGAAAGATCTTTTTGAGAAAATGAATCAAATGGGTCTTAAAGCAATTAAATCTCAGGGAAGAGAAGAAAACCTCTCTCCAAATGAGGATGAAGAAGAGCGGATTACATGGAAAGATTTTCTTGGGAAAATGAAGCATGCGAGTCTTAAAGCATTGGAAATTCTTGGAAGAGAAGAAAATCTCTCT
Par 1a	Pardosin 1a																			ITWKDFLGKMKHASLKALEILG	0	Glutamic acid 1-amide
Par 3b	Pardosin 3b	venom gland	Trinity 2.1.1	Illumina 3000				LEEKVQEIREETPSFIEDEEAR	1	ITMKDLFEKMNQMGLKAIKSQG	0	Glutamic acid 1-amide	REENLSPNEDEEER	0	ITWKDFLGKMKHASLKALEILG	0	Glutamic acid 1-amide	REENLS	1														>PARAM_DN42435_c1_g5_i1	TTAGAGGAAAAAGTTCAAGAAATACGTGAAGAAACACCTTCATTCATCGAGGATGAAGAAGCGCGGATTACAATGAAAGATCTTTTTGAGAAAATGAATCAAATGGGTCTTAAAGCAATTAAATCTCAGGGAAGAGAAGAAAACCTCTCTCCAAATGAGGATGAAGAAGAGCGGATTACATGGAAAGATTTTCTTGGGAAAATGAAGCATGCGAGTCTTAAAGCATTGGAAATTCTTGGAAGAGAAGAAAATCTCTCT
Par 1a	Pardosin 1a														ITWKDFLGKMKHASLKALEILG	0	Glutamic acid 1-amide
Par 5a	Pardosin 5a	venom gland	Trinity 2.1.1	Illumina 3000	SignalP_5.0	MNCFKITLLLLATLTCFIAGSSG	0	ASKKEFQEIRKEVLSTNQDESAR	0	NETKNTVLLVPIPEEVWKSLIG	0	Glutamic acid 1-amide	RNELPLSSYSLNDGETAR	0	IWAGFLPESVKQEFKVLG	0	Glutamic acid 1-amide	RNELT	1														>PARAM_DN43036_c1_g4_i1	ATGAATTGCTTTAAAATTACTTTACTCCTGCTGGCAACACTGACATGCTTCATAGCAGGCTCTTCTGGTGCATCAAAAAAAGAGTTTCAAGAAATTCGTAAAGAAGTACTTTCTACTAATCAGGATGAATCCGCAAGGAATGAAACAAAAAATACGGTGTTATTGGTGCCTATACCGGAAGAGGTTTGGAAAAGTTTGATTGGAAGAAATGAATTGCCACTTTCAAGCTACTCTTTAAATGATGGTGAGACAGCGCGAATCTGGGCAGGCTTTTTACCTGAAAGCGTGAAGCAAGAATTCAAGGTGCTGGGAAGAAACGAATTGACA
Par 4d	Pardosin 4d														IWAGFLPESVKQEFKVLG	0	Glutamic acid 1-amide
Par 5c	Pardosin 5c	venom gland	Trinity 2.1.1	Illumina 3000	SignalP_5.0	KITLLLLATLTCFIAGSSG	1	ASKKEFQEIRKEVLSTNQDESAR	0	NETKNTVLFVPIPEGVWKSLIG	0	Glutamic acid 1-amide	RNELPLSSYSLNDGETAR	0	IWAGFLPESVKQEFKVLG	0	Glutamic acid 1-amide	RNELT	1														>PARAM_DN43036_c1_g6_i1	AAAATTACTTTACTCCTGCTGGCAACACTGACATGCTTCATAGCAGGCTCTTCTGGTGCATCAAAAAAAGAGTTTCAAGAAATTCGTAAAGAAGTACTTTCAACTAATCAGGATGAATCCGCAAGGAATGAAACAAAAAATACGGTGTTATTCGTGCCTATACCGGAAGGGGTTTGGAAAAGTTTGATTGGAAGAAATGAATTGCCACTTTCAAGCTACTCTTTAAATGATGGTGAGACAGCGCGAATCTGGGCAGGCTTTTTACCTGAAAGCGTGAAGCAAGAATTCAAGGTGCTGGGAAGAAACGAATTGACA
Par 4d	Pardosin 4d														IWAGFLPESVKQEFKVLG	0	Glutamic acid 1-amide
Par 4d	Pardosin 4d	venom gland	Trinity 2.1.1	Illumina 3000						VWKSLIG	1	Glutamic acid 1-amide	RNELPLSSYSLNDGETAR	0	IWAGFLPESVKQEFKVLG	0	Glutamic acid 1-amide	RNELTSGSLKAPEDSEAR	0	SMKSLMEKVAEHTKRLNKTGKLNNVKPPLTDTCSFAANAYKALTTIRETIDTLKNKLCX	0												>PARAM_DN43036_c1_g2_i1	GTTTGGAAAAGTTTGATTGGAAGAAATGAATTGCCACTTTCAAGCTACTCTTTAAATGATGGTGAGACAGCGCGAATCTGGGCAGGCTTTTTACCTGAAAGCGTGAAGCAAGAATTCAAGGTGCTGGGAAGAAACGAATTGACATCTGGAAGCCTCAAAGCTCCTGAAGACAGTGAAGCGCGGTCGATGAAGTCGTTAATGGAGAAGGTTGCAGAGCATACAAAAAGATTGAACAAAACTGGGAAGCTTAACAATGTGAAACCTCCTTTGACTGACACCTGTAGTTTTGCTGCAAATGCCTATAAAGCGCTGACGACAATCAGAGAAACTATTGATACCTTAAAGAATAAATTATGCTAA
Par 13e	Pardocin 13e																			SMKSLMEKVAEHTKRLNKTGKLNNVKPPLTDTCSFAANAYKALTTIRETIDTLKNKLCX	0
Par 4d	Pardosin 4d	venom gland	Trinity 2.1.1	Illumina 3000						VWKSLIG	1	Glutamic acid 1-amide	RNELPLSSYSLNDGETAR	0	IWAGFLPESVKQEFKVLG	0	Glutamic acid 1-amide	RNELTSGSLKAHEDSEAR	0	SMKSLMEKVAEHTKRLNKTGKLNNVKPPETDTCSFAANTYKALTTIRETIDTLKNKLCX	0												>PARAM_DN43036_c1_g2_i3	GTTTGGAAAAGTTTGATTGGAAGAAATGAATTGCCACTTTCAAGCTACTCTTTAAATGATGGTGAGACAGCGCGAATCTGGGCAGGCTTTTTACCTGAAAGCGTGAAGCAAGAATTCAAGGTGCTGGGAAGAAACGAATTGACATCTGGAAGCCTCAAAGCTCATGAAGACAGTGAAGCGCGGTCGATGAAGTCGTTAATGGAGAAGGTTGCAGAGCATACAAAAAGATTGAACAAAACTGGGAAGCTAAACAATGTGAAACCTCCTGAGACTGATACCTGTAGTTTTGCTGCAAATACCTACAAAGCGCTGACGACAATCAGAGAAACTATTGATACCTTAAAGAATAAATTATGCTAA
Par 13d	Pardocin 13d																			SMKSLMEKVAEHTKRLNKTGKLNNVKPPETDTCSFAANTYKALTTIRETIDTLKNKLCX	0
Par 5a	Pardosin 5a	venom gland	Trinity 2.1.1	Illumina 3000	SignalP_5.0	MNCFKITLLLLTTMTHFIADSSG	0	ASKKEFQEIREEVLSTNQDESAR	0	NETKNTVLLVPIPEEVWKSLIG	1	Glutamic acid 1-amide			RNELPLSSYSLNNAETALIWAGFLPESVKQKLKQLG	0	Glutamic acid 1-amide	RNELTSGSLEAR	0	EAGWMKALKEHVEKLNKTGKLKNLKPPETDTCSFAANAYKALATIRETIDTLKNKLCX	0												>PARAM_DN43036_c1_g2_i2	ATGAATTGCTTTAAAATTACTTTACTCCTGCTGACAACAATGACACACTTCATAGCGGACTCTTCTGGTGCATCAAAAAAAGAGTTTCAAGAAATTCGTGAAGAAGTACTTTCTACTAATCAGGATGAATCCGCAAGGAATGAAACAAAAAATACGGTGTTATTGGTACCTATACCGGAGGAGGTTTGGAAAAGTTTGATTGGAAGAAATGAATTGCCACTTTCAAGCTACTCTTTAAATAATGCTGAGACAGCGCTAATCTGGGCAGGCTTTTTACCTGAAAGCGTGAAGCAAAAATTAAAGCAGCTGGGAAGAAACGAATTGACATCTGGAAGCCTCGAAGCTCGTGAGGCGGGGTGGATGAAGGCGTTAAAGGAGCATGTAGAAAAATTGAACAAA…
Par 14*	Pardosin 14*														RNELPLSSYSLNNAETALIWAGFLPESVKQKLKQLG	0	Glutamic acid 1-amide
Par 13f	Pardocin 13f																			EAGWMKALKEHVEKLNKTGKLKNLKPPETDTCSFAANAYKALATIRETIDTLKNKLCX	0
SP, PrP B	Signal peptide, Propeptide B	venom gland	Trinity 2.1.1	Illumina 3000	SignalP_5.0	MNYTIIAFLLLIALSCSTA	0	KSFDISNGNLQEIREET	1																								>PARAM_DN43233_c6_g5_i2	ATGAATTATACCATAATTGCATTTCTGCTATTGATAGCATTGTCATGCTCCACAGCAAAGTCATTTGATATATCCAATGGAAATCTTCAAGAAATTCGTGAAGAAACA

## Sheet: PARAM_Overview
AC	sample_alias (contig_name)	sample_title_long	sample_title_short	bps	aa	sample_alias (contig_name)	nt_full
OU067566	PARAM_DN43233_c5_g2_i1	Lycosin 4ab, Lycosin 5a, Lycosin 1c, Lycosin 1c	Lyc 4ab, Lyc 5a, Lyc 1c, Lyc 1c	603	201	PARAM_DN43233_c5_g2_i1	ATGAATTATACCATAATAGCACTTTTGCTGTTGGTAGCATTGACATGCTCCACAGCACGGTCACTTGATGCATCAAATGAAAAAGTTCAAGAAATTCGTGAAGAAACACCTTCATCTTATGTGGATGCACCCTTCAGTCTCTCTGCTAGTGAAGATGAAGAAGCACGTAACAAAATGGCAGATTTTCTTGCAAAAATGAAAGCATTTGCGCTAAAGACCCTTGGAAGAGACGAAAACATTCTTGAAAATGTCGATGAAGAAGAAAGGGTGATATGGTTACCTGCACTGAAATTTTTAGCTTCCCATATCGCGATGGAACAGCTTTCAAAGCTTGGAAGAAGTGAAGAAATGTCTGAAAGCTTGTCTGCAAATGACGATGTAGAAGCACGAATCTGGTTG…
OU067567	PARAM_DN43233_c5_g2_i2	Lycosin 4ab, Lycosin 5a	Lyc 4ab, Lyc 5a	351	117	PARAM_DN43233_c5_g2_i2	ATGAATTATACCATAATAGCACTTTTGCTGTTGGTAGCATTGACATGCTCCACAGCACGGTCAGTTGATGCATCAAATGAAAAAGTTCAAGAAATTCGTGAAGAAACACCTTCAGCTAATGAGGATGCACCCTTCAGTCTCTCTGCTAGTGAGGATGAAGAAGCACGTAACAAAATGGCAGATTTTCTTGCAAAAATGAAAGCATTTGCGTTAAAGACCCTTGGAAGAGACGAAAACATTCTTGAAAATGTCGATGAAGAAGAAAGAGTGATATGGTTGCCTGCATTGAAATTTTTAGCATCCCATATCGCGATGGAACAACTTTCAAAGCTTGGAAGAAGTGAGGAGATA
OU067620	PARAM_DN43233_c5_g6_i1	Lycosin 5a, Lycosin 1c	Lyc 5a, Lyc 1c	327	109	PARAM_DN43233_c5_g6_i1	GCAAAAATGAAAGCATTTGCGCTAAAGACCCTTGGAAGAGACGAAAACATTCTTGAAAATGTCGATGAAGAAGAAAGAGTGATATGGTTGCCTGCATTGAAATTTTTAGCATCCCATATCGCGATGGAACAACTTTCAAAGCTTGGAAGAAGTGAGGAGATACCTGAAAATCTGTTGGCAAATGACGATGTAGAAGCAAGAATCTGGTTGACAGCATTGAAATTTTTAGGAAAAAACCTTGGAAAACATCTTGCAAAACAACAGCTTTCAAAGCTTGGAAGAAGTGAAGAAATGTCTGAAAGCTTGTCTGCAAATGACGATGTAGAA
OU067588	PARAM_DN43233_c5_g2_i3	Lycosin 5a, Lycosin 1c, Lycosin 1c	Lyc 5a, Lyc 1c, Lyc 1c	402	134	PARAM_DN43233_c5_g2_i3	GCATTTGCGTTAAAGACCCTTGGAAGAGACGAAAACATTCTTGAAAATGTCGATGAAGAAGAAAGAGTGATATGGTTGCCTGCATTGAAATTTTTAGCATCCCATATCGCGATGGAACAACTTTCAAAGCTTGGAAGAAGTGAGGAGATACCCGAAAATCTGTCTGCAAATGACGATGTAGAAGCACGAATCTGGTTGACAGCATTGAAATTTTTAGGAAAAAACCTTGGAAAACATCTTGCAAAACAACAGCTTTCAAAGCTTGGAAGAAGTGAAGAAATGTCTGAAAGCTTGTCTGCAAATGACGATGTAGAAGCAAGAATCTGGTTGACAGCATTGAAATTTTTAGGAAAAAACCTTGGAAAACATCTTGCAAAACAACAGCTTTCAAAGCTTGGA…
OU067598	PARAM_DN43233_c5_g2_i4	Lycosin 1c, Lycosin 1c, Lycosin 1c	Lyc 1c, Lyc 1c, Lyc 1c	369	123	PARAM_DN43233_c5_g2_i4	GCAAATGACGATGTAGAAGCAAGAATCTGGTTGACAGCATTGAAATTTTTAGGAAAAAACCTTGGAAAACATCTTGCAAAACAACAGCTTTCAAAGCTTGGAAGAAGTGAAGAAATGTCTGAAAGCTTGTCTGCAAATGACGATGTAGAAGCACGAATCTGGTTGACAGCATTGAAATTTTTAGGAAAAAACCTTGGAAAACATCTTGCAAAACAACAGCTTTCAAAGCTTGGAAGAAGTGAAGAAATGTCTGAAAGCTTGTCTGCAAATGACGATGTAGAAGCAAGAATCTGGTTGACAGCATTGAAATTTTTAGGAAAAAACCTTGGAAAACATCTTGCAAAACAACAGCTTTCAAAGCTTGGAAGA
OU067282	PARAM_DN21838_c0_g1_i1	Lycosin 1z, Lycosin 1p	Lyc 1z, Lyc 1p	321	107	PARAM_DN21838_c0_g1_i1	GGAAAACACGTCGGGAAACACCTCGCAAAACAGCAGCTTTCAAAGCTTGGAAGAAATGAAGAAATGCCTGAAAGTCTCTCTGCAGATGACGTTGAAGAAGCAAGAATCTGGTTAGCAGCATTGAAATTTGTCGGAAAACACGTAGGAAAATACGTCGCAAAGAAGCATCTTTCAAAGCTTGGAAGAAACGAAGAGATAACTGAAAGTCTGCCTGCAGATGACGATGAAGAAGCCAGAATCTGGCTGACAGCATTGAAATTTTTAGGAAAACACGTCGGGAAACACCTCGCAAAACAGCAGCTTTCAAAGCTCGGAAGAAAT
OU067283	PARAM_DN29242_c0_g1_i1	Pardosin 12c	Par 12c	246	82	PARAM_DN29242_c0_g1_i1	ACGCTCGGAAGAAATGAAGAAGTATCTGAAAGCTTCTCTGCAGATATCGATGAAGAAGAAAGAGCGGGAATTGAAAAAATAAGGGATTTCATGAAAAGATTGATTAGTAAAGGAAAACTTGGCAAAGAAAAATTAGTTGCTTTCATAAAAAGAGTAATTAGTAGAGTAAAGTCTGGAAGAAGTGAAGAGATTCCTGAAAGCTTCTCTGCAGATGACGACGACGAAGAGAGGGCGGGATTTGAAAAT
OU067355	PARAM_DN40848_c0_g4_i1	Lycosin 1q, Pardosin 12d	Lyc 1q, Par 12d	312	104	PARAM_DN40848_c0_g4_i1	CCTGCAGATGACGATGAAGAAGCAAGAATCTGGCTAGCAGCATTGAAATTTGTTGGAAAACACGTCGGAAAACACCTCGCAAAACAGCAGCTTTCAAAGCTCGGAAGAAATGAAGAAGTATCTGAAAGCTTCTCTGCAGATATCGATGAAGAAGAAAGAGCGGAAATTGAAAAAATAAGGGATTTCATGAAAAGATTGATTAGTAAAGGAAAACTTGGCAAAGAAAAATTAGTTGCTTTCATAAAAAGAGTAATTAGTAGAGTAAAGTCTGGAAGAAGTGAAGAGATTCCTGAAAGCTTCTCTGCAGATGAC
OU067377	PARAM_DN40848_c0_g5_i1	Lycosin 1q, Pardosin 12c	Lyc 1q, Par 12c	312	104	PARAM_DN40848_c0_g5_i1	CCTGCAGATGACGATGAAGAAGCAAGAATCTGGCTAGCAGCATTGAAATTTGTTGGAAAACACGTCGGAAAACACCTCGCAAAACAGCAGCTTTCAAAGCTCGGAAGAAATGAAGAAGTATCTGAAAGCTTCTCTGCAGATATCGATGAAGAAGAAAGAGCGGGAATTGAAAAAATAAGGGATTTCATGAAAAGATTGATTAGTAAAGGAAAACTTGGCAAAGAAAAATTAGTTGCTTTCATAAAAAGAGTAATTAGTAGAGTAAAGTCTGGAAGAAGTGAAGAGATTCCTGAAAGCTTCTCTGCAGATGAC
OU067545	PARAM_DN43233_c4_g1_i2	Lycosin 1q, Lycosin 1q	Lyc 1q, Lyc 1q	381	127	PARAM_DN43233_c4_g1_i2	GGAAGAAATGAAGAGATATCTGAAAGTCTGCCTGCAGATGACGATGAAGAAGCAAGAATCTGGCTAGCAGCATTGAAATTTGTTGGAAAACACGTCGGAAAACACCTCGCAAAACAGCAGCTTTCAAAGCTTGGAAGAAATGAAGAGATATCTGAAAGTCTGCCTGCAGATGACGATGAAGAAGCAAGAATCTGGCTAGCAGCATTGAAATTTGTTGGAAAACACGTCGGAAAACACCTCGCAAAACAGCAGCTTTCAAAGCTCGGAAGAAATGAAGAAGTATCTGAAAGCTTCTCTGCAGATATCGATGAAGAAGAAAGAGCGGGAATTGAAAAAATAAGGGATTTGATGAAACGATTGATTCGTAAAGGAAAACTTGGC
OU067544	PARAM_DN43233_c4_g1_i1	Lycosin 1q, Lycosin 1q	Lyc 1q, Lyc 1q	348	116	PARAM_DN43233_c4_g1_i1	GGAAGAAATGAAGAGATATCTGAAAGTCTGCCTGCAGATGACGATGAAGAAGCAAGAATCTGGCTAGCAGCATTGAAATTTGTTGGAAAACACGTCGGAAAACACCTCGCAAAACAGCAGCTTTCAAAGCTTGGAAGAAATGAAGAGATATCTGAAAGTCTGCCTGCAGATGACGATGAAGAAGCAAGAATCTGGCTAGCAGCATTGAAATTTGTTGGAAAACACGTCGGAAAACACCTCGCAAAACAGCAGCTTTCAAAGCTCGGAAGAAATGAAGAAATGCCTGAAAGTCTGTCTGCAAATGACGATGAAGAAGCGAGAATATGGTTGACAGCATTGAAATTTTTA
OU067304	PARAM_DN40848_c0_g1_i1	Pardosin 12g	Par 12g	312	104	PARAM_DN40848_c0_g1_i1	TTGATTAGTAAAGGAAAACTTGGCAAAGAAAAATTAGTTGCTTTCATAAAAAGAGTAATTAGTAGAGTAAAGTCTGGAAGAAGTGAAGAGATTCCTGAAAGCTTCTCTGCAGATGACGACGACGAAGAGAGGGCGGGATTTGAAAATATGAGGGATTTCATGAAAAGATTAATTAGTAAAGGAAAAGTTGGTAAAGAAAAATTGGTTGCTTTCATAAAAAGAGTAATTAGTAGAGTAAAGTCTGGAAGAAGTGAAGAGATTCCTGAAAGCTTCTCTGCAGATGACGACGACGAAGAGAGGGCGGGATTTGAA
OU067305	PARAM_DN29242_c0_g2_i1	Pardosin 12e, Pardosin 12i	Par 12e, Par 12i	447	149	PARAM_DN29242_c0_g2_i1	GTTGCTTTCATAAAAAGAGTAATTAGTAGAGTAAAGTCTGGAAGAAGTGAAGAGATTCCTGAAAGCTTCTCTGCAGATGACGACGACGAAGAGAGGGCGGGATTTGAAAATATGAGGGATTTCATGAAAAGATTAATTAGTAAAGGAAAAAGTGGTAAAGAAAAATTGGTTGCTTTCATAAAAAGAGTAATTAGTAGAGTAAAGTCTGGAAGAAGTGAAGAGATTCCTGAAAGCTTCTCTGCAGATGACGACGACGAAGAGAGGGCGGGATTTGAAAATATAAAGGATTTCATGAAAAGATTAATTAGTAAAGGAAAAAGTGGTAAAGAAAAATTGGTTGCTTTCATAAAAAGAGTAATTAGTAGAGTAAAGTCTGGAAGAAGTGAAGAGATTCCTGAA…
OU067389	PARAM_DN40848_c0_g6_i1	Pardosin 12k	Par 12k	234	78	PARAM_DN40848_c0_g6_i1	GTTGCTTTCATAAAAAGAGTAATTAGTAGAGTAAAGTCTGGAAGAAGTGAAGAGATTCCTGAAAGCTTCTCTGCAGATGACGACGACGAAGAGAGGGCGGGATTTGAAAATATAAAGGATTTCATGAAAAGATTAATTAGTAAAGGAAAACTTGGTAAAGAAAAATTGGTTGCTTTCATAAAAAGAGTAATTAGTAGAGTAAAGTCTGGAAGAAGTGAAGAGATTCCTGAAAGC
OU067327	PARAM_DN40848_c0_g2_i2	Pardosin 10a, Pardosin 6a_v1	Par 10a, Par 6a_v1	357	119	PARAM_DN40848_c0_g2_i2	AGATTAATTAGTAAAGGAAAACTTGGTAAAGAAAAATTGGTTGCTTTCATAAAAAGAGTAATTAGTAGAGTAAAGTCTGGAAGAAGTGAAGAGATTCCTGAAAGCTTCTCTGCAGATGACGATGAAGATGAAAGGGCGGGATTAGGAAAAATAAGTGCTTTATTTAAAAAATATTTTACTAAAGAAAAATTAGATGCTTTAGTAAAAAAAGTACTTAGTAAAGCAAGTGCTGGAAGAAATGAACAGACGTTTGAAAGCCTCTTCGCAAATGATGATGAGGAAGCAAGAAAGGGCTGGATGAAGGCAATGAAAGCTTTTGCAAAATTCATTGCTAAACAAAAGCTGAAAGAAGAATAA
OU067328	PARAM_DN40848_c0_g2_i1	Pardosin 10b, Pardosin 6a_v2	Par 10b, Par 6a_v2	357	119	PARAM_DN40848_c0_g2_i1	AGATTAATTAGTAAAGGAAAAGTTGGTAAAGAAAAATTGGTTGCTTTCATAAAAAGAGTAATTAGTAGAGTAAAGTCTGGAAGAAGTGAAGAGATTCCTGAAAGCTTCTCTGCAGATGACGATGAAGATGAAAGGGCGGGATTAGGAAAAATAGGTGCTTTCATTAAAAAATATTTTACTAAAGAAAAATTAGATGCTTTAGTAAAAAAAGTACTTAGTAAAGCAAGTGCTGGAAGAAATGAACAGACATTTGAAAGCCTCTTCGCAAATGATGATGAGGAAGCAAGAAAGGGCTGGATGAAGGCAATGAAAGCTTTCGCAAAATTCATTGCTAAACAAAAGCTGAAAGAAGAATAA
OU067356	PARAM_DN40848_c0_g2_i5	Pardosin 10b, Pardosin 6a_v1	Par 10b, Par 6a_v1	357	119	PARAM_DN40848_c0_g2_i5	AGATTAATTAGTAAAGGAAAAGTTGGTAAAGAAAAATTGGTTGCTTTCATAAAAAGAGTAATTAGTAGAGTAAAGTCTGGAAGAAGTGAAGAGATTCCTGAAAGCTTCTCTGCAGATGACGATGAAGATGAAAGGGCGGGATTAGGAAAAATAGGTGCTTTCATTAAAAAATATTTTACTAAAGAAAAATTAGATGCTTTAGTAAAAAAAGTACTTAGTAAAGCAAGTGCTGGAAGAAATGAACAGACGTTTGAAAGCCTCTTCGCAAATGATGATGAGGAAGCAAGAAAGGGCTGGATGAAGGCAATGAAAGCTTTTGCAAAATTCATTGCTAAACAAAAGCTGAAAGAAGAATAA
OU067619	PARAM_DN43233_c6_g5_i1	Signal peptide, Propeptide B	SP, PrP B	108	36	PARAM_DN43233_c6_g5_i1	ATGAATTATACCATAATTGCATTTCTGCTATTGATAGCATTGTCATGCTCCACAGCAAAGTCATTTGATATATCCAATGGAAATCTTCAAGAAATTCGTGAAGAAACA
OU067523	PARAM_DN43233_c2_g1_i1	Lycosin 4e, Lycosin 5d	Lyc 4e, Lyc 5d	258	86	PARAM_DN43233_c2_g1_i1	GAAATTCGTGAAGAAACACCTTCTTTAAACGAGGATACACCCTTCAACCTCTATGCAGTTGGGGATACAGAGGCGCGAAATAAATGGGCAACTTTTCTTGCAAAACTGAAAGACGTTACTTTAAAAACCCTTGGAAGAAACGAACAGACACTTGAAAATGTCGATGAAGAAGAGAGAATAATCTGGTTACCGGCATTAAAATTTTTAGCATCTCATATCGCAATGGAGCAGCTTTCAAAGCTTGGAAGAAGTAAGGAG
OU067260	PARAM_DN21462_c0_g2_i1	Lycosin 5d, Lycosin 5d	Lyc 5d, Lyc 5d	252	84	PARAM_DN21462_c0_g2_i1	CTGTCTGCAAATGACGATGAAAAGGAAAGAATTATCTGGTTACCTGCATTGAAATTTTTAGCATCGCATATTGCGATGGAACAACTTTCAAAGCTTGGAAGAAGTGAAGAAATATCTGAAAGTCTGTCTGCAAATGACGATGAAAAGGAAAGAATTATCTGGTTACCTGCATTGAAATTTTTAGCATCGCATATTGCGATGGAACAACTTTCAAAGCTTGGAAGAAGTGAAGAAATATCTGAAAGTCTGTCT
OU067259	PARAM_DN21462_c0_g1_i1	Lycosin 5d, Lycosin 5c, Lycosin 5e	Lyc 5d, Lyc 5c, Lyc 5e	438	146	PARAM_DN21462_c0_g1_i1	CTGTCTGCAAATGACGATGAAAAGGAAAGAATTATCTGGTTACCTGCATTGAAATTTTTAGCATCGCATATTGCGATGGAACAACTTTCAAAGCTTGGAAGAAGTGAAGAAATATCTGAAAGTCTGTCTGCAAATGACGATGAAAAAGAAAGAATTATCTGGTTACCGGTATTGAAATTTTTAGCATCACATGTCGCAATGGAGCAGCTATCAAAGCTTGGAAGAAGTGAGGAAATATATGAAAATCTGTCTGCAAATAACGATGAAAAAGAAAGAATCATCTGGTTACCAGCATTGAAATTTTTAGCATCACATGTCGCAATGGAGCAGCTATCAAAGCTTGGAAGAAGTGAGGAAATATATGAAAATCTGTCTGCAAATAACGATGAAAAAGAAAGA…
OU067236	PARAM_DN1118_c0_g1_i1	Lycosin 5e, Lycosin 1o	Lyc 5e, Lyc 1o	228	76	PARAM_DN1118_c0_g1_i1	GCAAATAACGATGAAAAAGAAAGAATCATCTGGTTACCAGCATTGAAATTTTTAGCATCACATGTCGCGATGGAGCAGCTTTCAAAGCTTGGAAGAAGTGAGGATATATCTGAAAGTCTGTCTGCAAATGAAAATGAAGAAGCAAGAATCTGGTTGATGGCATTTAAATTTTTAGGGAAACACCTCGGAAAACACCTGGCAAAACAGCAGCTTTCAAAGCTTGGATGA
OU067406	PARAM_DN42435_c1_g2_i1	Pardosin 1a	Par 1a	252	84	PARAM_DN42435_c1_g2_i1	ATGAATTATACCATAACTGCTTTCTTGCTATTCGTAGCAGCGGCATACTCCTCAGCACGGTCAATTGATCCATTAGAGGAAAAAGTTCCAGAAATACGTGAAGAAACACCTTCATTCATCGAGGATGTACCCTTTAGTCTCACTTTTAATGAAGATGAAATAGCACGGATTACATGGAAAGATTTTCTTGGGAAAATGAAGCATGCGAGTCTTAAAGCATTGGAAATTCTTGGAAGAGAAGAAAATCTCTCT
OU067436	PARAM_DN42435_c1_g4_i1	Pardosin 2a	Par 2a	222	74	PARAM_DN42435_c1_g4_i1	ATGAATTATACCATAACTGCTTTCTTGCTATTCGTAACAGTGGTATACTCCTCAGCACGGTCACTTGATGCATTAGAGGAAAAAGTTCAAGAAATACGTGAAGAAACACCTTCATTCATCGAGGATGAAGAAGCGCGGATTACAATGAAAGATCTTTTTGAGAAAATGAAGCAAATGCGTCTTAAAGCAATTAAATCTCTTGGAAGAGAAGAAAACCTCTCT
OU067415	PARAM_DN42435_c1_g3_i1	Pardosin 2a	Par 2a	222	74	PARAM_DN42435_c1_g3_i1	ATGAATTATACCATAACTGCTTTCTTGCTATTCGTAGCAGTGGTATACTCCTCAGCACGGTCACTTGATGGATTAGAGGAAAAAGTTCAAGAAATACGTGAAGAAACACCTTCATTCATCGAGGATGAAGAAGCGCGGATTACAATGAAAGATCTTTTTGAGAAAATGAAGCAAATGCGTCTTAAAGCAATTAAATCTCTTGGAAGAGAAGAAAACCTCTCT
OU067395	PARAM_DN42435_c1_g1_i1	Pardosin 2a, Pardosin 1a	Par 2a, Par 1a	225	75	PARAM_DN42435_c1_g1_i1	ACACCTTCATTCATCGAGGATGAAGAAGCGCGGATTACAATGAAAGATCTTTTTGAGAAAATGAAGCAAATGCGTCTTAAAGCAATTAAATCTCTTGGAAGAGAAGAAAACCTCTCTCCAAATGAGGATGAAGAAGCGCGAATTACATGGAAAGATTTTCTTGGGAAAATGAAGCATGCGAGTCTTAAAGCATTGGAAATTCTTGGAAGAGAAGAAAATCTCTCT
OU067454	PARAM_DN42435_c1_g7_i1	Pardosin 1a, Pardosin 2h, Pardosin 8b	Par 1a, Par 2h, Par 8b	363	121	PARAM_DN42435_c1_g7_i1	CGTCTTAAAGCAATTAAATCTCTTGGAAGAGAAGAAAACCTCTCTCCAAATGAGGATGAAGAAGCGCGAATTACATGGAAAGATTTTCTTGGGAAAATGAAGCATGCGAGTCTTAAAGCATTGGAAATTCTTGGAAGAGAAGAAAATCTCTCTCCAAATGAGGATGAAGAAGAGCGGATTACAATGAAAGATCTTTTTGAGAAAATGAAGCAAATGCGTCTTAAAGCAATTAAATCTCTGGCAAGAGAAGAAAACCACTCTCCAAATGAGTATGAAGAAGCGCGATTAAAATTGATAGATTTAATTGCAAAAATGAGACAAAAGGCTGAAAAGAAGGAAAGAGCTGGTCTAAATAAAAAATAA
OU067455	PARAM_DN42435_c1_g5_i2	Pardosin 3b, Pardosin 1a	Par 3b, Par 1a	237	79	PARAM_DN42435_c1_g5_i2	GGAAGAGAAGAAAACCTCTCTCCAAATGAGGATGAAGAAGAGCGGATTACAATGAAAGATCTTTTTGAGAAAATGAATCAAATGGGTCTTAAAGCAATTAAATCTCAGGGAAGAGAAGAAAACCTCTCTCCAAATGAGGATGAAGAAGAGCGGATTACATGGAAAGATTTTCTTGGGAAAATGAAGCATGCGAGTCTTAAAGCATTGGAAATTCTTGGAAGAGAAGAAAATCTCTCT
OU067437	PARAM_DN42435_c1_g5_i1	Pardosin 3b, Pardosin 1a	Par 3b, Par 1a	258	86	PARAM_DN42435_c1_g5_i1	TTAGAGGAAAAAGTTCAAGAAATACGTGAAGAAACACCTTCATTCATCGAGGATGAAGAAGCGCGGATTACAATGAAAGATCTTTTTGAGAAAATGAATCAAATGGGTCTTAAAGCAATTAAATCTCAGGGAAGAGAAGAAAACCTCTCTCCAAATGAGGATGAAGAAGAGCGGATTACATGGAAAGATTTTCTTGGGAAAATGAAGCATGCGAGTCTTAAAGCATTGGAAATTCTTGGAAGAGAAGAAAATCTCTCT
OU067501	PARAM_DN43036_c1_g4_i1	Pardosin 5a, Pardosin 4d	Par 5a, Par 4d	327	109	PARAM_DN43036_c1_g4_i1	ATGAATTGCTTTAAAATTACTTTACTCCTGCTGGCAACACTGACATGCTTCATAGCAGGCTCTTCTGGTGCATCAAAAAAAGAGTTTCAAGAAATTCGTAAAGAAGTACTTTCTACTAATCAGGATGAATCCGCAAGGAATGAAACAAAAAATACGGTGTTATTGGTGCCTATACCGGAAGAGGTTTGGAAAAGTTTGATTGGAAGAAATGAATTGCCACTTTCAAGCTACTCTTTAAATGATGGTGAGACAGCGCGAATCTGGGCAGGCTTTTTACCTGAAAGCGTGAAGCAAGAATTCAAGGTGCTGGGAAGAAACGAATTGACA
OU067522	PARAM_DN43036_c1_g6_i1	Pardosin 5c, Pardosin 4d	Par 5c, Par 4d	315	105	PARAM_DN43036_c1_g6_i1	AAAATTACTTTACTCCTGCTGGCAACACTGACATGCTTCATAGCAGGCTCTTCTGGTGCATCAAAAAAAGAGTTTCAAGAAATTCGTAAAGAAGTACTTTCAACTAATCAGGATGAATCCGCAAGGAATGAAACAAAAAATACGGTGTTATTCGTGCCTATACCGGAAGGGGTTTGGAAAAGTTTGATTGGAAGAAATGAATTGCCACTTTCAAGCTACTCTTTAAATGATGGTGAGACAGCGCGAATCTGGGCAGGCTTTTTACCTGAAAGCGTGAAGCAAGAATTCAAGGTGCTGGGAAGAAACGAATTGACA
OU067475	PARAM_DN43036_c1_g2_i1	Pardosin 4d, Pardocin 13e	Par 4d, Par 13e	360	120	PARAM_DN43036_c1_g2_i1	GTTTGGAAAAGTTTGATTGGAAGAAATGAATTGCCACTTTCAAGCTACTCTTTAAATGATGGTGAGACAGCGCGAATCTGGGCAGGCTTTTTACCTGAAAGCGTGAAGCAAGAATTCAAGGTGCTGGGAAGAAACGAATTGACATCTGGAAGCCTCAAAGCTCCTGAAGACAGTGAAGCGCGGTCGATGAAGTCGTTAATGGAGAAGGTTGCAGAGCATACAAAAAGATTGAACAAAACTGGGAAGCTTAACAATGTGAAACCTCCTTTGACTGACACCTGTAGTTTTGCTGCAAATGCCTATAAAGCGCTGACGACAATCAGAGAAACTATTGATACCTTAAAGAATAAATTATGCTAA
OU067502	PARAM_DN43036_c1_g2_i3	Pardosin 4d, Pardocin 13d	Par 4d, Par 13d	360	120	PARAM_DN43036_c1_g2_i3	GTTTGGAAAAGTTTGATTGGAAGAAATGAATTGCCACTTTCAAGCTACTCTTTAAATGATGGTGAGACAGCGCGAATCTGGGCAGGCTTTTTACCTGAAAGCGTGAAGCAAGAATTCAAGGTGCTGGGAAGAAACGAATTGACATCTGGAAGCCTCAAAGCTCATGAAGACAGTGAAGCGCGGTCGATGAAGTCGTTAATGGAGAAGGTTGCAGAGCATACAAAAAGATTGAACAAAACTGGGAAGCTAAACAATGTGAAACCTCCTGAGACTGATACCTGTAGTTTTGCTGCAAATACCTACAAAGCGCTGACGACAATCAGAGAAACTATTGATACCTTAAAGAATAAATTATGCTAA
OU067474	PARAM_DN43036_c1_g2_i2	Pardosin 5a, Pardosin 14*, Pardosin 13f	Par 5a, Par 14*, Par 13f	522	174	PARAM_DN43036_c1_g2_i2	ATGAATTGCTTTAAAATTACTTTACTCCTGCTGACAACAATGACACACTTCATAGCGGACTCTTCTGGTGCATCAAAAAAAGAGTTTCAAGAAATTCGTGAAGAAGTACTTTCTACTAATCAGGATGAATCCGCAAGGAATGAAACAAAAAATACGGTGTTATTGGTACCTATACCGGAGGAGGTTTGGAAAAGTTTGATTGGAAGAAATGAATTGCCACTTTCAAGCTACTCTTTAAATAATGCTGAGACAGCGCTAATCTGGGCAGGCTTTTTACCTGAAAGCGTGAAGCAAAAATTAAAGCAGCTGGGAAGAAACGAATTGACATCTGGAAGCCTCGAAGCTCGTGAGGCGGGGTGGATGAAGGCGTTAAAGGAGCATGTAGAAAAATTGAACAAA…
OU067641	PARAM_DN43233_c6_g5_i2	Signal peptide, Propeptide B	SP, PrP B	108	36	PARAM_DN43233_c6_g5_i2	ATGAATTATACCATAATTGCATTTCTGCTATTGATAGCATTGTCATGCTCCACAGCAAAGTCATTTGATATATCCAATGGAAATCTTCAAGAAATTCGTGAAGAAACA

## Sheet: sample_spreadsheet_PARPA
#checklist_accession	ERC000011
#unique _name_prefix	PARPA
sample_alias	tax_id	scientific_name	common_name	sample_title	tissue_type	country_origin
>PARPA_DN40871_c2_g8_i1	74985	pardosa palustris	Wolf spider	Lycosin 4ad	venom gland	Switzerland
>PARPA_DN40871_c2_g13_i1	74985	pardosa palustris	Wolf spider	Signal peptide, Propeptide C2	venom gland	Switzerland
>PARPA_DN40871_c2_g18_i1	74985	pardosa palustris	Wolf spider	Lycosin 4ac, Lycosin 5a_v2	venom gland	Switzerland
>PARPA_DN40871_c2_g2_i1	74985	pardosa palustris	Wolf spider	Lycosin 4ad, Lycosin 5a_v1	venom gland	Switzerland
>PARPA_DN40871_c2_g18_i2	74985	pardosa palustris	Wolf spider	Lycosin 4ad, Lycosin 5a_v2	venom gland	Switzerland
>PARPA_DN41903_c7_g20_i3	74985	pardosa palustris	Wolf spider	Lycosin 1w, Pardosin 12b	venom gland	Switzerland
>PARPA_DN41903_c7_g19_i3	74985	pardosa palustris	Wolf spider	Lycosin 1w, Pardosin 12a	venom gland	Switzerland
>PARPA_DN41903_c7_g19_i2	74985	pardosa palustris	Wolf spider	Pardosin 12f	venom gland	Switzerland
>PARPA_DN41903_c7_g26_i1	74985	pardosa palustris	Wolf spider	Pardosin 10c, Pardosin 6a	venom gland	Switzerland
>PARPA_DN41903_c7_g19_i4	74985	pardosa palustris	Wolf spider	Lycosin 1v, Pardosin 12a	venom gland	Switzerland
>PARPA_DN26563_c0_g1_i2	74985	pardosa palustris	Wolf spider	Pardosin 12j, Pardosin 11d	venom gland	Switzerland
>PARPA_DN26563_c0_g1_i1	74985	pardosa palustris	Wolf spider	Pardosin 11c	venom gland	Switzerland
>PARPA_DN22283_c0_g2_i1	74985	pardosa palustris	Wolf spider	Pardosin 11a	venom gland	Switzerland
>PARPA_DN41903_c7_g19_i1	74985	pardosa palustris	Wolf spider	Pardosin 12a	venom gland	Switzerland
>PARPA_DN41903_c7_g23_i1	74985	pardosa palustris	Wolf spider	Pardosin 11b, Pardosin 9b	venom gland	Switzerland
>PARPA_DN41903_c7_g23_i2	74985	pardosa palustris	Wolf spider	Pardosin 12h, Pardosin 9b	venom gland	Switzerland
>PARPA_DN74812_c0_g1_i1	74985	pardosa palustris	Wolf spider	Pardosin 9d	venom gland	Switzerland
>PARPA_DN41903_c7_g26_i2	74985	pardosa palustris	Wolf spider	Pardosin 9a	venom gland	Switzerland
>PARPA_DN41903_c7_g15_i2	74985	pardosa palustris	Wolf spider	Pardosin 6a	venom gland	Switzerland
>PARPA_DN41903_c7_g17_i1	74985	pardosa palustris	Wolf spider	Pardosin 6b	venom gland	Switzerland
>PARPA_DN41903_c7_g15_i1	74985	pardosa palustris	Wolf spider	Pardosin 9c, Pardosin 6a	venom gland	Switzerland
>PARPA_DN41903_c7_g10_i1	74985	pardosa palustris	Wolf spider	Lycosin 1y	venom gland	Switzerland
>PARPA_DN28_c0_g1_i1	74985	pardosa palustris	Wolf spider	Lycosin 1c, Lycosin 1u	venom gland	Switzerland
>PARPA_DN41903_c7_g24_i2	74985	pardosa palustris	Wolf spider	Lycosin 1s, Lycosin 1s	venom gland	Switzerland
>PARPA_DN41903_c7_g24_i1	74985	pardosa palustris	Wolf spider	Lycosin 1s, Lycosin 1p	venom gland	Switzerland
>PARPA_DN41903_c7_g18_i1	74985	pardosa palustris	Wolf spider	Lycosin 1s, Lycosin 1v, Lycosin 1y	venom gland	Switzerland
>PARPA_DN41903_c7_g18_i2	74985	pardosa palustris	Wolf spider	Lycosin 1s, Lycosin 1z, Lycosin 1y	venom gland	Switzerland
>PARPA_DN41903_c7_g24_i3	74985	pardosa palustris	Wolf spider	Lycosin 1y, Lycosin 1p	venom gland	Switzerland
>PARPA_DN41903_c7_g24_i4	74985	pardosa palustris	Wolf spider	Lycosin 1y, Lycosin 1x, Lycosin 1z, Lycosin 1y	venom gland	Switzerland
>PARPA_DN41903_c7_g24_i5	74985	pardosa palustris	Wolf spider	Lycosin 1y, Lycosin 1z, Lycosin 1y	venom gland	Switzerland
>PARPA_DN41903_c7_g11_i1	74985	pardosa palustris	Wolf spider	Lycosin 1z	venom gland	Switzerland
>PARPA_DN26249_c1_g2_i1	74985	pardosa palustris	Wolf spider	Lycosin 1s, Lycosin 1t, Lycosin 1z	venom gland	Switzerland
>PARPA_DN41903_c7_g2_i1	74985	pardosa palustris	Wolf spider	Lycosin 1y, Lycosin 1z	venom gland	Switzerland
>PARPA_DN36326_c0_g1_i1	74985	pardosa palustris	Wolf spider	Signal peptide, Propeptide B	venom gland	Switzerland
>PARPA_DN34755_c0_g1_i2	74985	pardosa palustris	Wolf spider	Lycosin 4e, Lycosin 5d	venom gland	Switzerland
>PARPA_DN18723_c0_g1_i1	74985	pardosa palustris	Wolf spider	Lycosin 5c	venom gland	Switzerland
>PARPA_DN26249_c0_g1_i2	74985	pardosa palustris	Wolf spider	Lycosin 5d, Lycosin 5e	venom gland	Switzerland
>PARPA_DN18916_c0_g1_i1	74985	pardosa palustris	Wolf spider	Lycosin 5e, Lycosin 1r_v1	venom gland	Switzerland
>PARPA_DN18916_c0_g2_i1	74985	pardosa palustris	Wolf spider	Lycosin 5e, Lycosin 1r_v1	venom gland	Switzerland
>PARPA_DN18916_c0_g3_i1	74985	pardosa palustris	Wolf spider	Lycosin 5e, Lycosin 9f	venom gland	Switzerland
>PARPA_DN26249_c0_g1_i1	74985	pardosa palustris	Wolf spider	Lycosin 5d, Lycosin 5d	venom gland	Switzerland
>PARPA_DN40871_c2_g5_i1	74985	pardosa palustris	Wolf spider	Lycosin 5d	venom gland	Switzerland
>PARPA_DN40871_c2_g5_i2	74985	pardosa palustris	Wolf spider	Lycosin 5d	venom gland	Switzerland
>PARPA_DN40871_c2_g17_i1	74985	pardosa palustris	Wolf spider	Lycosin 5d, Lycosin 5d	venom gland	Switzerland
>PARPA_DN29818_c1_g3_i1	74985	pardosa palustris	Wolf spider	Pardosin 1a	venom gland	Switzerland
>PARPA_DN34560_c1_g6_i2	74985	pardosa palustris	Wolf spider	Pardosin 1a, Pardosin 2d	venom gland	Switzerland
>PARPA_DN34560_c1_g7_i1	74985	pardosa palustris	Wolf spider	Pardosin 1b, Pardosin 2e	venom gland	Switzerland
>PARPA_DN34560_c1_g1_i1	74985	pardosa palustris	Wolf spider	Pardosin 2g, Pardosin 8a	venom gland	Switzerland
>PARPA_DN34560_c1_g1_i2	74985	pardosa palustris	Wolf spider	Pardosin 2a, Pardosin 1e, Pardosin 8a	venom gland	Switzerland
>PARPA_DN34560_c1_g1_i3	74985	pardosa palustris	Wolf spider	Pardosin 1b, Pardosin 8a	venom gland	Switzerland
>PARPA_DN34560_c1_g6_i1	74985	pardosa palustris	Wolf spider	Pardosin 2c, Pardosin 2e	venom gland	Switzerland
>PARPA_DN34560_c1_g6_i3	74985	pardosa palustris	Wolf spider	Pardosin 2c, Pardosin 3a, Pardosin 1a	venom gland	Switzerland
>PARPA_DN34560_c1_g3_i1	74985	pardosa palustris	Wolf spider	Pardosin 2a, Pardosin 1c, Pardosin 2f	venom gland	Switzerland
>PARPA_DN34560_c1_g5_i1	74985	pardosa palustris	Wolf spider	Pardosin 2f, Pardosin 1d	venom gland	Switzerland
>PARPA_DN29818_c1_g5_i1	74985	pardosa palustris	Wolf spider	Signal peptide, Propeptide D2	venom gland	Switzerland
>PARPA_DN29818_c1_g3_i3	74985	pardosa palustris	Wolf spider	Signal peptide, Propeptide D1	venom gland	Switzerland
>PARPA_DN29818_c1_g8_i1	74985	pardosa palustris	Wolf spider	Signal peptide, Propeptide D1	venom gland	Switzerland
>PARPA_DN41054_c1_g4_i2	74985	pardosa palustris	Wolf spider	Pardosin 5b, Pardosin 4c_v2	venom gland	Switzerland
>PARPA_DN41054_c1_g8_i1	74985	pardosa palustris	Wolf spider	Pardosin 5a	venom gland	Switzerland
>PARPA_DN41054_c1_g5_i5	74985	pardosa palustris	Wolf spider	Pardosin 5a, Pardosin 7, Pardosin 13a	venom gland	Switzerland
>PARPA_DN41054_c1_g5_i7	74985	pardosa palustris	Wolf spider	Pardosin 5a, Pardosin 4a, Pardosin 13b	venom gland	Switzerland
>PARPA_DN41054_c1_g5_i2	74985	pardosa palustris	Wolf spider	Pardosin 5a, Pardosin 4b, Pardosin 13c	venom gland	Switzerland
>PARPA_DN41054_c1_g4_i5	74985	pardosa palustris	Wolf spider	Pardosin 5d, Pardosin 4c_v3	venom gland	Switzerland
>PARPA_DN41054_c1_g1_i1	74985	pardosa palustris	Wolf spider	Pardosin 4c_v2, Pardosin 13f-like	venom gland	Switzerland
>PARPA_DN41054_c1_g10_i1	74985	pardosa palustris	Wolf spider	Pardosin 4c_v1, Pardosin 13f-like	venom gland	Switzerland
>PARPA_DN41054_c1_g4_i1	74985	pardosa palustris	Wolf spider	Pardosin 4c_v2, Pardosin 13f-like	venom gland	Switzerland
>PARPA_DN41054_c1_g9_i1	74985	pardosa palustris	Wolf spider	Pardosin 4c_v1, Pardosin 13f-like	venom gland	Switzerland
>PARPA_DN34560_c0_g1_i1	74985	pardosa palustris	Wolf spider	Pardosin 2b	venom gland	Switzerland
>PARPA_DN36326_c0_g5_i1	74985	pardosa palustris	Wolf spider	Signal peptide, Propeptide B	venom gland	Switzerland

## Sheet: PARPA
ID	description	tissue_type	Assembly method	Sequencing-Technology	Signal P	aa_sig	aa_sig partial	aa_propeptide	aa_propeptide partial	aa_mature 1	aa_mature 1 partial	PTM C-term amidation	linker_1	linker_1 partial	aa_mature 2	aa_mature 2 partial	PTM C-term amidation	linker_2	linker_2 partial	aa_mature 3	aa_mature 3 partial	PTM C-term amidation	linker_3	linker_3 partial	aa_mature 4	aa_mature 4 partial	PTM C-term amidation	linker_4	linker_4 partial	aa_mature 5	aa_mature 5 partial	PTM C-term amidation	linker_5	linker_5 partial	aa_mature 6	sample_alias	nt_full
Lyc ad	Lycosin 4ad	venom gland	Trinity 2.1.1	Illumina 3000	SignalP_5.0	MNYTIIALLLLVALTCSTA	0	RSVDASNEKVQEIREETPSSNVDAPFSVSASEDEEAR	0	NKLADFLAKMKAVALKTLG	0	Glutamic acid 1-amide	RDENILENVDEEER	0	IIWLPALKFL	1																				>PARPA_DN40871_c2_g8_i1	ATGAATTATACCATAATAGCACTTTTGCTGTTGGTAGCATTGACATGCTCCACAGCACGGTCAGTTGATGCATCAAATGAAAAAGTTCAAGAAATTCGTGAAGAAACACCTTCATCTAATGTGGATGCACCCTTCAGTGTCTCTGCTAGTGAGGATGAAGAAGCACGTAATAAATTGGCAGATTTTCTTGCAAAAATGAAAGCAGTTGCTTTAAAGACCCTTGGAAGAGACGAAAACATTCTTGAAAATGTCGATGAAGAAGAAAGGATTATATGGTTACCTGCATTGAAATTTTTA
SP, PrP C2	Signal peptide, Propeptide C2	venom gland	Trinity 2.1.1	Illumina 3000	SignalP_5.0	MNYTIITLLLLVALTCSTA	0	RSVDSSNEKVQEIREETPSSNVDAPFSLSASEDEEAR	0	NKLADFLA	1																									>PARPA_DN40871_c2_g13_i1	ATGAATTATACCATAATAACACTTTTGCTGTTGGTAGCATTGACATGCTCCACAGCACGGTCAGTTGATTCATCAAATGAAAAAGTTCAAGAAATTCGTGAAGAAACACCTTCATCTAACGTGGATGCACCCTTCAGCCTCTCTGCTAGTGAGGATGAAGAAGCACGTAATAAATTGGCAGATTTTCTTGCA
Lyc 4ac	Lycosin 4ac	venom gland	Trinity 2.1.1	Illumina 3000		TCSTA	1	RSVDASNEKVQEIREETPSSNVDAPFSLSASEDEEAR	0	NKLADFLAKMKAVALQTLG	0	Glutamic acid 1-amide	RDENILENVDEEER	0	VIWLPALKFLASHIAMEQLSKLG	0	Glutamic acid 1-amide	RSEEIPENLSANDDEEAR	0	IWLAALKFVGKH	1															>PARPA_DN40871_c2_g18_i1	ACATGCTCCACAGCACGGTCAGTTGATGCATCCAATGAAAAAGTTCAAGAAATTCGTGAAGAAACACCTTCATCTAACGTGGATGCACCCTTCAGCCTCTCTGCTAGTGAGGATGAAGAAGCACGTAATAAATTGGCAGATTTTCTTGCAAAGATGAAAGCAGTTGCTTTACAGACCCTTGGAAGAGACGAAAACATTCTTGAAAATGTCGATGAAGAAGAAAGGGTGATATGGTTACCTGCACTGAAATTTTTAGCTTCCCATATCGCGATGGAACAGCTTTCAAAGCTTGGAAGAAGTGAGGAGATACCCGAAAATTTGTCTGCAAATGACGATGAAGAAGCAAGAATCTGGTTAGCAGCATTGAAATTTGTCGGAAAACAC
Lyc 5a_v2	Lycosin 5a_v2														VIWLPALKFLASHIAMEQLSKLG	0	Glutamic acid 1-amide
Lyc ad	Lycosin 4ad	venom gland	Trinity 2.1.1	Illumina 3000				SASEDEEAR	1	NKLADFLAKMKAVALKTLG	0	Glutamic acid 1-amide	RDENILENVDEEER	0	VIWLPALKFLASHIAMEQLSKLG	0	Glutamic acid 1-amide	RSEEIPENLSANDDEEAR	0	IWLAALKFVGKH	1															>PARPA_DN40871_c2_g2_i1	TCTGCTAGTGAGGATGAAGAAGCACGTAATAAATTGGCAGATTTTCTTGCAAAAATGAAAGCAGTTGCTTTAAAGACCCTTGGAAGAGACGAAAACATTCTTGAAAATGTCGATGAAGAAGAAAGGGTGATATGGTTACCTGCACTAAAATTTTTGGCTTCCCATATCGCGATGGAACAGCTTTCAAAGCTTGGAAGAAGTGAGGAGATACCCGAAAATTTGTCTGCAAATGACGATGAAGAAGCAAGAATCTGGTTAGCAGCATTGAAATTTGTCGGAAAACAC
Lyc 5a_v1	Lycosin 5a_v1														VIWLPALKFLASHIAMEQLSKLG	0	Glutamic acid 1-amide
Lyc 4ad	Lycosin 4ad	venom gland	Trinity 2.1.1	Illumina 3000				SASEDEEAR	1	NKLADFLAKMKAVALKTLG	0	Glutamic acid 1-amide	RDENILENVDEEER	0	VIWLPALKFLASHIAMEQLSKLG	0	Glutamic acid 1-amide	RSEEIPENLSANDDVEAR	0	IWL	1															>PARPA_DN40871_c2_g18_i2	TCTGCTAGTGAGGATGAAGAAGCACGTAATAAATTGGCAGATTTTCTTGCAAAAATGAAAGCAGTTGCTTTAAAGACCCTTGGAAGAGACGAAAACATTCTTGAAAATGTCGATGAAGAAGAAAGGGTGATATGGTTACCTGCACTGAAATTTTTAGCTTCCCATATCGCGATGGAACAGCTTTCAAAGCTTGGAAGAAGTGAGGAGATACCCGAAAATCTGTCTGCCAATGACGATGTAGAAGCAAGAATCTGGTTG
Lyc 5a_v2	Lycosin 5a_v2														VIWLPALKFLASHIAMEQLSKLG	0	Glutamic acid 1-amide
Lyc 1w	Lycosin 1w	venom gland	Trinity 2.1.1	Illumina 3000									DEEAR	1	IWLAALKFIGKHVGKHLAKQQLSKLG	0	Glutamic acid 1-amide	RNEEVAESFSADIDEGER	0	VGIEKMRDFMEKLISKGKLGKEKLVAFIKRVISRVKSG	0	Glutamic acid 1-amide	RSEEIPESFSADDDDEER	0	AG	1										>PARPA_DN41903_c7_g20_i3	GATGAAGAAGCAAGAATCTGGCTAGCAGCATTGAAATTTATTGGAAAACACGTCGGAAAACACCTCGCAAAACAGCAGCTTTCAAAGCTCGGAAGAAATGAAGAGGTAGCTGAAAGTTTCTCTGCAGATATCGATGAAGGAGAAAGAGTGGGAATTGAAAAAATGAGGGATTTCATGGAAAAATTGATTAGTAAAGGAAAACTTGGCAAAGAAAAATTAGTTGCTTTCATAAAAAGAGTAATTAGTAGAGTAAAGTCTGGAAGAAGTGAAGAGATTCCTGAAAGCTTCTCTGCAGATGACGACGACGAAGAGAGGGCGGGA
Par 12b	Pardosin 12b																			VGIEKMRDFMEKLISKGKLGKEKLVAFIKRVISRVKSG	0	Glutamic acid 1-amide
Lyc 1w	Lycosin 1w	venom gland	Trinity 2.1.1	Illumina 3000									DEEAR	1	IWLAALKFIGKHVGKHLAKQQLSKLG	0	Glutamic acid 1-amide	RNEEVPESFSADIDEEER	0	VGIEKMRDFMKTLISKGKLGKEKLVAFIKRVISRVNSG	0	Glutamic acid 1-amide	RSEEIPESFSADDDDEER	0	AGFENIRDFMKRLISKGKVGKEKLVAF	1										>PARPA_DN41903_c7_g19_i3	GATGAAGAAGCAAGAATCTGGCTAGCAGCATTGAAATTTATTGGAAAACACGTCGGAAAACACCTCGCAAAACAGCAACTTTCAAAGCTCGGAAGAAATGAAGAGGTACCTGAAAGTTTCTCTGCAGATATCGATGAAGAAGAAAGAGTGGGAATTGAAAAAATGAGGGATTTCATGAAAACATTGATTAGTAAAGGAAAACTAGGCAAAGAAAAATTAGTTGCTTTCATAAAAAGAGTAATTAGTAGAGTAAATTCTGGAAGAAGTGAAGAGATTCCTGAAAGCTTCTCTGCAGATGACGACGACGAAGAGAGGGCGGGATTTGAAAATATAAGGGATTTCATGAAAAGATTAATTAGTAAAGGAAAAGTTGGTAAAGAAAAATTGGTTGCTTTC
Par 12a	Pardosin 12a																			VGIEKMRDFMKTLISKGKLGKEKLVAFIKRVISRVNSG	0	Glutamic acid 1-amide
Par 12f	Pardosin 12f	venom gland	Trinity 2.1.1	Illumina 3000									DEER	1	AGFENIRDFMKRLISKGKIGKEKLVAFIKRVISRVNSG	0	Glutamic acid 1-amide	RSEEIPESFSADDDDEER	0	AGFENIRDFMKRLISKGKVGKEKLVAF	1															>PARPA_DN41903_c7_g19_i2	GACGAAGAGAGGGCGGGATTTGAAAATATAAGGGATTTCATGAAAAGATTAATTAGTAAAGGAAAAATTGGTAAAGAAAAATTAGTTGCTTTCATAAAAAGAGTAATTAGTAGAGTAAATTCTGGAAGAAGTGAAGAGATTCCTGAAAGCTTCTCTGCAGATGACGACGACGAAGAGAGGGCGGGATTTGAAAATATAAGGGATTTCATGAAAAGATTAATTAGTAAAGGAAAAGTTGGTAAAGAAAAATTGGTTGCTTTC
Par 10c	Pardosin 10c	venom gland	Trinity 2.1.1	Illumina 3000						RDFMKRLISKGKVGKEKLVAFIKRVISRVKSG	1	Glutamic acid 1-amide	RSEEIPESFSADDDEDER	0	AGLGKISALIKKYFTKEKLDALVKKVLSKASAG	0	Glutamic acid 1-amide	RNEQTFESLFANDDEEAR	0	KGWMKAMKAFAKFIAKQKLKEEX	0															>PARPA_DN41903_c7_g26_i1	AGGGATTTCATGAAAAGATTAATTAGTAAAGGAAAAGTTGGTAAAGAAAAATTGGTTGCTTTCATAAAAAGAGTAATTAGTAGAGTAAAGTCTGGAAGAAGTGAAGAGATTCCTGAAAGCTTCTCTGCAGATGACGATGAAGATGAAAGAGCGGGATTAGGAAAAATAAGTGCTTTAATTAAAAAATATTTTACTAAAGAAAAATTAGACGCTTTAGTAAAAAAGGTTCTTAGTAAAGCAAGTGCTGGAAGAAATGAACAGACATTTGAAAGCCTCTTTGCAAATGATGATGAGGAAGCAAGAAAGGGCTGGATGAAGGCAATGAAAGCTTTCGCAAAATTCATTGCTAAACAAAAGCTGAAAGAAGAATAA
Par 6a	Pardosin 6a																			KGWMKAMKAFAKFIAKQKLKEEX	0
Lyc 1v	Lycosin 1v	venom gland	Trinity 2.1.1	Illumina 3000									DDVEEAR	1	IWLTALKFIGKHVGKHLAKQQLSKLG	0	Glutamic acid 1-amide	RNEEVPESFSADIDEEER	0	VGIEKMRDFMKTLISKGKLGKEKLVAFIKRVISRVNSG	0	Glutamic acid 1-amide	RSEEIPENFSADDDDEER	0	AGLR	1										>PARPA_DN41903_c7_g19_i4	GATGACGTTGAAGAAGCAAGAATTTGGTTAACAGCATTGAAATTTATTGGAAAACACGTCGGAAAACACCTCGCAAAACAGCAGCTTTCAAAGCTCGGAAGAAATGAAGAGGTACCTGAAAGTTTCTCTGCAGATATCGATGAAGAAGAAAGAGTGGGAATTGAAAAAATGAGGGATTTCATGAAAACATTGATTAGTAAAGGAAAACTAGGCAAAGAAAAATTAGTTGCTTTCATAAAAAGAGTAATTAGTAGAGTAAATTCTGGAAGAAGTGAAGAGATTCCTGAAAACTTCTCTGCAGATGACGACGATGAAGAGAGGGCGGGATTAAGG
Par 12a	Pardosin 12a																			VGIEKMRDFMKTLISKGKLGKEKLVAFIKRVISRVNSG	0	Glutamic acid 1-amide
Par 12j	Pardosin 12j	venom gland	Trinity 2.1.1	Illumina 3000									DEEER	1	AGLDNIKDFMKRLISKGKIGKEKLVAFIKRVISRVKSG	0	Glutamic acid 1-amide	RSEDMSENFSAVDDDEER	0	AGLRDFMKRLISKGKIGKEKLVAFIKRVISRVKSR	0		RSEDISENFSADDDDEER	0	AGWRGFVKGLIRKGIIS	1										>PARPA_DN26563_c0_g1_i2	GATGAAGAAGAAAGAGCGGGATTGGATAATATAAAGGATTTCATGAAAAGATTAATTAGTAAAGGAAAAATTGGTAAAGAGAAATTAGTTGCTTTCATAAAACGAGTAATTAGTAGAGTAAAGTCTGGTAGAAGTGAAGATATGTCTGAAAACTTCTCTGCAGTTGACGACGACGAAGAGAGGGCGGGATTAAGGGATTTCATGAAAAGATTAATTAGTAAAGGAAAAATTGGTAAAGAGAAATTAGTTGCTTTCATAAAACGAGTAATTAGTAGAGTAAAGTCTCGAAGAAGTGAAGATATTTCTGAAAACTTCTCTGCAGATGACGACGACGAAGAGAGGGCGGGTTGGAGGGGTTTCGTGAAGGGATTGATTAGGAAAGGAATAATTAGT
Par 11d	Pardosin 11d																			AGLRDFMKRLISKGKIGKEKLVAFIKRVISRVKSR	0
Par 11c	Pardosin 11c	venom gland	Trinity 2.1.1	Illumina 3000						DFMKRLISKGKIGKEKLVAFIKRVISRVKSR	1		RSEDISENFSADDDDEER	0	AGLRDFMKRLISKGKIGKEKLVAFIKRVISRVKSG	0	Glutamic acid 1-amide	RSEDMSENFSAVDDDEER	0	A	1															>PARPA_DN26563_c0_g1_i1	GATTTCATGAAAAGATTAATTAGTAAAGGAAAAATTGGTAAAGAGAAATTAGTTGCTTTCATAAAACGAGTAATTAGTAGAGTAAAGTCTCGAAGAAGTGAAGATATTTCTGAAAACTTCTCTGCAGATGACGACGACGAAGAGAGGGCGGGATTAAGGGATTTCATGAAAAGATTAATTAGTAAAGGAAAAATTGGTAAAGAGAAATTAGTTGCTTTCATAAAACGAGTAATTAGTAGAGTAAAGTCTGGTAGAAGTGAAGATATGTCTGAAAACTTCTCTGCAGTTGACGACGACGAAGAGAGGGCG
Par 11a	Pardosin 11a	venom gland	Trinity 2.1.1	Illumina 3000									ENFSADDDDEER	1	AGLRDFMKRLISKGKVGKEKLVAFIKRVISRVKSG	0	Glutamic acid 1-amide	RSEEIPENFSADDDDEER	0	AGLRDFMKRLISKGK	1															>PARPA_DN22283_c0_g2_i1	GAAAACTTCTCTGCAGATGACGACGACGAAGAGAGGGCGGGATTAAGGGATTTCATGAAAAGATTAATTAGTAAAGGAAAAGTTGGTAAAGAAAAATTGGTTGCTTTCATAAAAAGAGTAATTAGTAGAGTAAAGTCTGGAAGAAGTGAAGAGATTCCTGAAAACTTCTCTGCAGATGACGACGACGAAGAGAGGGCGGGATTAAGGGATTTCATGAAAAGATTAATTAGTAAAGGAAAA
Par 12a	Pardosin 12a	venom gland	Trinity 2.1.1	Illumina 3000						GKHVGKHLAKQQLSKLG	1	Glutamic acid 1-amide	RNEEISESFSADIDEEER	0	VGIEKMRDFMKTLISKGKLGKEKLVAFIKRVISRVNSG	0	Glutamic acid 1-amide	RSEEIPENFSADDDEEER	0	TGFGKMAA	1															>PARPA_DN41903_c7_g19_i1	GGAAAACACGTCGGAAAACACCTCGCAAAACAGCAACTTTCAAAGCTCGGAAGAAATGAAGAGATATCTGAAAGTTTCTCTGCAGATATCGATGAAGAAGAAAGAGTGGGAATTGAAAAAATGAGGGATTTCATGAAAACATTGATTAGTAAAGGAAAACTAGGCAAAGAAAAATTAGTTGCTTTCATAAAAAGAGTAATTAGTAGAGTAAATTCTGGAAGAAGTGAAGAGATTCCTGAAAACTTCTCTGCAGATGACGATGAAGAAGAAAGGACGGGATTTGGAAAAATGGCTGCT
Par 11b	Pardosin 11b	venom gland	Trinity 2.1.1	Illumina 3000						VISRVKSG	1	Glutamic acid 1-amide	RSEDISENFSADDDDEER	0	AGLRDFMKRLISKGKISKDKLIAFIKRVISRVKSG	0	Glutamic acid 1-amide	RSEEIPENFSADDDEEER	0	TGFGKMAALFKRYFTKEKLDALLKKAGAG	0	Glutamic acid 1-amide	RNEQTFESLFANDDEEAR	0	KGWM	1										>PARPA_DN41903_c7_g23_i1	GTAATTAGTAGAGTAAAGTCTGGGAGAAGTGAAGATATTTCTGAAAACTTCTCTGCAGATGACGACGACGAAGAGAGGGCGGGATTAAGGGATTTCATGAAAAGATTAATTAGTAAAGGAAAAATTAGTAAAGACAAATTAATTGCTTTCATAAAACGAGTAATTAGCAGAGTAAAGTCTGGAAGAAGTGAAGAGATTCCTGAAAACTTCTCTGCAGATGACGATGAAGAAGAAAGGACGGGATTTGGAAAAATGGCTGCTTTATTTAAAAGATATTTTACTAAAGAAAAATTAGATGCTTTACTAAAAAAAGCAGGTGCTGGAAGAAATGAACAGACATTTGAAAGCCTCTTCGCAAATGATGATGAGGAAGCAAGAAAGGGCTGGATG
Par 9b	Pardosin 9b																			TGFGKMAALFKRYFTKEKLDALLKKAGAG	0	Glutamic acid 1-amide
Par 12h	Pardosin 12h	venom gland	Trinity 2.1.1	Illumina 3000									NEEISESFSADIDEEER	1	AGLDNIRDFMKRLISKGKISKDKLIAFIKRVISRVKSG	0	Glutamic acid 1-amide	RSEEIPENFSADDDEEER	0	TGFGKMAALFKRYFTKEKLDALLKKAGAG	0	Glutamic acid 1-amide	RNEQTFESLFANDDEEAR	0	KGWM	1										>PARPA_DN41903_c7_g23_i2	AATGAAGAGATATCTGAAAGTTTCTCTGCAGATATCGATGAAGAAGAAAGAGCGGGATTGGATAATATAAGGGATTTCATGAAAAGATTAATTAGTAAAGGAAAAATTAGTAAAGACAAATTAATTGCTTTCATAAAACGAGTAATTAGCAGAGTAAAGTCTGGAAGAAGTGAAGAGATTCCTGAAAACTTCTCTGCAGATGACGATGAAGAAGAAAGGACGGGATTTGGAAAAATGGCTGCTTTATTTAAAAGATATTTTACTAAAGAAAAATTAGATGCTTTACTAAAAAAAGCAGGTGCTGGAAGAAATGAACAGACATTTGAAAGCCTCTTCGCAAATGATGATGAGGAAGCAAGAAAGGGCTGGATG
Par 9b	Pardosin 9b																			TGFGKMAALFKRYFTKEKLDALLKKAGAG	0	Glutamic acid 1-amide
Par 9d	Pardosin 9d	venom gland	Trinity 2.1.1	Illumina 3000						RNDDQRNQHIEAHFIPPLRSSDLSG	1	Glutamic acid 1-amide	RSEEISENFSADDDEEER	0	TGFGKMAAIFKRYFTKEKLDALLKKAGAG	0	Glutamic acid 1-amide	RNEQTFESLFANDDEEAR	0	KGWMKAMK	1															>PARPA_DN74812_c0_g1_i1	AGAAACGACGACCAAAGAAATCAACACATAGAGGCACACTTTATCCCTCCACTACGCTCTTCCGATCTGTCTGGGAGAAGTGAAGAGATTTCTGAAAACTTCTCTGCAGATGACGATGAAGAAGAAAGGACGGGATTTGGAAAAATGGCTGCTATATTTAAAAGATATTTTACTAAAGAAAAATTAGATGCTTTACTAAAAAAAGCAGGTGCTGGAAGAAATGAACAGACATTTGAAAGCCTCTTCGCAAATGATGATGAGGAAGCAAGAAAGGGCTGGATGAAGGCAATGAAA
Par 9a	Pardosin 9a	venom gland	Trinity 2.1.1	Illumina 3000						SG	1	Glutamic acid 1-amide	RSEEIPENFSADDDEDER	0	AGLGKISALIKKYFTKEKLDALLKKAGAG	0	Glutamic acid 1-amide	RNEQTFESLFANDDEEAR	0	KGWM	1															>PARPA_DN41903_c7_g26_i2	TCTGGAAGAAGTGAAGAGATTCCTGAAAACTTCTCTGCAGATGACGATGAAGATGAAAGAGCGGGATTAGGAAAAATAAGTGCTTTAATTAAAAAATATTTTACTAAAGAAAAATTAGATGCTTTACTAAAAAAAGCAGGTGCTGGAAGAAATGAACAGACATTTGAAAGCCTCTTCGCAAATGATGATGAGGAAGCAAGAAAGGGCTGGATG
Par 6a	Pardosin 6a	venom gland	Trinity 2.1.1	Illumina 3000						YFTKEKLDALLKKAGAG	1	Glutamic acid 1-amide	RNEQTFESLFANDDEEAR	0	KGWMKAMKAFAKFIAKQKLKEEX	0																				>PARPA_DN41903_c7_g15_i2	TATTTTACTAAAGAAAAATTAGATGCTTTACTAAAAAAAGCAGGTGCTGGAAGAAATGAACAGACATTTGAAAGCCTCTTCGCAAATGATGATGAGGAAGCAAGAAAGGGCTGGATGAAGGCAATGAAAGCTTTCGCAAAATTCATTGCGAAACAAAAGCTGAAAGAGGAATAA
Par 6b	Pardosin 6b	venom gland	Trinity 2.1.1	Illumina 3000						YFTKEKLDALLKKAGAG	1	Glutamic acid 1-amide	RNEQTFESLFANDDEEAR	0	KGWMKAMKAFAKFVAKQKLKEEX	0																				>PARPA_DN41903_c7_g17_i1	TATTTTACTAAAGAAAAATTAGATGCTTTACTAAAAAAAGCAGGTGCTGGAAGAAATGAACAGACATTTGAAAGCCTCTTCGCAAATGATGATGAGGAAGCAAGAAAGGGCTGGATGAAGGCAATGAAAGCTTTCGCAAAATTCGTTGCGAAACAAAAGCTGAAAGAGGAATAA
Par 9c	Pardosin 9c	venom gland	Trinity 2.1.1	Illumina 3000									RSEEIPENFSADDDEEER	0	AGFGKFSALFKRYFTKEKLDALLKKAGAG	0	Glutamic acid 1-amide	RNEHTFESLFANDDEEAR	0	KGWMKAMKAFAKFIAKQKLKEEX	0															>PARPA_DN41903_c7_g15_i1	AGAAGTGAAGAGATTCCTGAAAACTTCTCTGCAGATGACGATGAAGAAGAAAGGGCGGGATTTGGAAAATTTAGTGCTTTATTTAAAAGATATTTTACTAAAGAAAAATTAGATGCTTTACTAAAAAAAGCAGGTGCTGGAAGAAATGAACACACATTTGAAAGCCTCTTCGCAAATGATGATGAGGAAGCAAGAAAGGGCTGGATGAAGGCAATGAAAGCTTTCGCAAAATTCATTGCGAAACAAAAGCTGAAAGAAGAATAA
Par 6a	Pardosin 6a																			KGWMKAMKAFAKFIAKQKLKEEX	0
Lyc 1y	Lycosin 1y	venom gland	Trinity 2.1.1	Illumina 3000									ADDDEEAR	1	IWLTALKFLGKHVGKHLAKQQLAKLG	0	Glutamic acid 1-amide	RNEEMPESLSANDDEEAR	0	IWLTALKFLGKNIGKHFAKQQLAK	1															>PARPA_DN41903_c7_g10_i1	GCAGATGACGATGAAGAAGCCAGAATCTGGCTGACAGCATTGAAATTTTTGGGAAAACACGTCGGGAAACACCTTGCAAAACAGCAGCTTGCAAAGCTTGGAAGAAATGAAGAAATGCCTGAAAGCCTGTCTGCAAATGACGATGAAGAAGCGAGAATCTGGTTGACAGCATTGAAATTTTTAGGAAAGAACATCGGAAAACACTTCGCAAAACAGCAGCTTGCAAAG
Lyc 1c	Lycosin 1c	venom gland	Trinity 2.1.1	Illumina 3000									EEMSESLSANDDEEAR	1	IWLTALKFLGKNLGKHLAKQQLSKLG	0	Glutamic acid 1-amide	RSEEMSESLSANDDEEAR	0	IWLTALKFLGKHVGKHLAKQQLSKHG	0	Glutamic acid 1-amide	RSEA	1												>PARPA_DN28_c0_g1_i1	GAAGAAATGTCTGAAAGCTTGTCAGCAAATGACGATGAAGAAGCAAGAATCTGGTTGACAGCATTGAAATTTTTAGGAAAAAACCTTGGAAAACATCTTGCAAAACAACAGCTTTCAAAGCTTGGAAGAAGTGAAGAAATGTCTGAAAGCTTGTCAGCAAATGACGATGAAGAAGCAAGAATCTGGTTGACAGCATTGAAATTTTTAGGAAAACACGTCGGAAAACACCTCGCAAAGCAGCAGCTTTCAAAGCACGGAAGAAGTGAAGCA
Lyc 1u	Lycosin 1u																			IWLTALKFLGKHVGKHLAKQQLSKHG	0	Glutamic acid 1-amide
Lyc 1s	Lycosin 1s	venom gland	Trinity 2.1.1	Illumina 3000									NEEMPESLSANDDEEAR	1	IWLTALKFLGKNIGKHFAKQQLSKLG	0	Glutamic acid 1-amide	RNEEMPESLSANDDEEAR	0	IWLTALKFLGKNIGKHFAKQQLSKLG	0	Glutamic acid 1-amide	RNE	1												>PARPA_DN41903_c7_g24_i2	AATGAAGAAATGCCTGAAAGCCTGTCTGCAAATGACGATGAAGAAGCAAGAATCTGGTTGACAGCATTGAAATTTTTAGGAAAAAACATCGGAAAACACTTCGCAAAGCAGCAGCTTTCAAAGCTTGGAAGAAATGAAGAAATGCCTGAAAGCCTGTCTGCAAATGACGATGAAGAAGCGAGAATCTGGTTGACAGCATTGAAATTTTTAGGAAAAAACATCGGAAAACACTTCGCAAAGCAGCAGCTTTCAAAGCTTGGAAGAAATGAA
Lyc 1s	Lycosin 1s																			IWLTALKFLGKNIGKHFAKQQLSKLG	0	Glutamic acid 1-amide
Lyc 1s	Lycosin 1s	venom gland	Trinity 2.1.1	Illumina 3000									NEEMPESLSANDDEEAR	1	IWLTALKFLGKNIGKHFAKQQLSKLG	0	Glutamic acid 1-amide	RNEEMPESLSANVDEEAR	0	IWLTALKFLGKHVGKHLAKQQLSKLG	0	Glutamic acid 1-amide	RN	1												>PARPA_DN41903_c7_g24_i1	AATGAAGAAATGCCTGAAAGCCTGTCTGCAAATGACGATGAAGAAGCAAGAATCTGGTTGACAGCATTGAAATTTTTAGGAAAAAACATCGGAAAACACTTCGCAAAGCAGCAGCTTTCAAAGCTTGGAAGAAATGAAGAAATGCCTGAAAGCCTATCTGCAAATGTCGATGAAGAAGCGAGAATCTGGTTGACAGCATTGAAATTTTTAGGAAAGCACGTCGGGAAACACCTCGCAAAACAGCAGCTTTCAAAGCTCGGAAGAAAT
Lyc 1p	Lycosin 1p																			IWLTALKFLGKHVGKHLAKQQLSKLG	0	Glutamic acid 1-amide
Lyc 1s	Lycosin 1s	venom gland	Trinity 2.1.1	Illumina 3000						KLG	1	Glutamic acid 1-amide	RNEEMPESLSANDDEEAR	0	IWLTALKFLGKNIGKHFAKQQLSKLG	0	Glutamic acid 1-amide	RNEEMAESLSADDVEEAR	0	IWLTALKFIGKHVGKHLAKQQLSKLG	0	Glutamic acid 1-amide	RNEEISESLPADDDEEAR	0	IWLTALKFLGKHVGKHLAKQQLAKLG	0	Glutamic acid 1-amide	RNEE	1							>PARPA_DN41903_c7_g18_i1	AAGCTTGGAAGAAATGAAGAAATGCCTGAAAGCCTGTCTGCAAATGACGATGAAGAAGCGAGAATCTGGTTGACAGCATTGAAATTTTTAGGAAAAAACATCGGAAAACACTTCGCAAAGCAGCAGCTTTCAAAGCTTGGAAGAAATGAAGAGATGGCTGAAAGTCTCTCAGCAGATGACGTTGAAGAAGCAAGAATCTGGTTAACAGCATTAAAATTTATTGGAAAACACGTCGGAAAACACCTAGCAAAACAGCAGCTTTCAAAGCTCGGAAGAAATGAAGAGATATCTGAAAGTCTGCCTGCAGATGACGATGAAGAAGCCAGAATCTGGCTGACAGCATTGAAATTTTTGGGAAAACACGTCGGGAAACACCTTGCAAAACAGCAGCTTGCAAAG…
Lyc 1v	Lycosin 1v																			IWLTALKFIGKHVGKHLAKQQLSKLG	0	Glutamic acid 1-amide
Lyc 1y	Lycosin 1y																								IWLTALKFLGKHVGKHLAKQQLAKLG	0	Glutamic acid 1-amide
Lyc 1s	Lycosin 1s	venom gland	Trinity 2.1.1	Illumina 3000						KLG	1	Glutamic acid 1-amide	RNEEMPESLSANDDEEAR	0	IWLTALKFLGKNIGKHFAKQQLSKLG	0	Glutamic acid 1-amide	RNEEMAESLSADDVEEAR	0	IWLAALKFVGKHVGKYVAKKHLSKLG	0	Glutamic acid 1-amide	RNEEITESLPADDDEEAR	0	IWLTALKFLGKHVGKHLAKQQLAKLG	0	Glutamic acid 1-amide	RNEE	1							>PARPA_DN41903_c7_g18_i2	AAGCTTGGAAGAAATGAAGAAATGCCTGAAAGCCTGTCTGCAAATGACGATGAAGAAGCGAGAATCTGGTTGACAGCATTGAAATTTTTAGGAAAAAACATCGGAAAACACTTCGCAAAGCAGCAGCTTTCAAAGCTTGGAAGAAATGAAGAGATGGCTGAAAGTCTCTCAGCAGATGACGTTGAAGAAGCAAGAATCTGGTTAGCAGCATTGAAATTTGTCGGAAAACACGTAGGAAAATACGTCGCAAAGAAGCATCTTTCAAAGCTTGGAAGAAACGAAGAGATAACTGAAAGTCTGCCTGCAGATGACGATGAAGAAGCCAGAATCTGGCTGACAGCATTGAAATTTTTGGGAAAACACGTCGGGAAACACCTTGCAAAACAGCAGCTTGCAAAG…
Lyc 1z	Lycosin 1z																			IWLAALKFVGKHVGKYVAKKHLSKLG	0	Glutamic acid 1-amide
Lyc 1y	Lycosin 1y																								IWLTALKFLGKHVGKHLAKQQLAKLG	0	Glutamic acid 1-amide
Lyc 1y	Lycosin 1y	venom gland	Trinity 2.1.1	Illumina 3000									ADDDEEAR	1	IWLTALKFLGKHVGKHLAKQQLAKLG	0	Glutamic acid 1-amide	RNEEMPESLSANVDEEAR	0	IWLTALKFLGKHVGKHLAKQQLSKLG	0	Glutamic acid 1-amide	RN	1												>PARPA_DN41903_c7_g24_i3	GCAGATGACGATGAAGAAGCCAGAATCTGGCTGACAGCATTGAAATTTTTGGGAAAACACGTCGGGAAACACCTTGCAAAACAGCAGCTTGCAAAGCTTGGAAGAAATGAAGAAATGCCTGAAAGCCTATCTGCAAATGTCGATGAAGAAGCGAGAATCTGGTTGACAGCATTGAAATTTTTAGGAAAGCACGTCGGGAAACACCTCGCAAAACAGCAGCTTTCAAAGCTCGGAAGAAAT
Lyc 1p	Lycosin 1p																			IWLTALKFLGKHVGKHLAKQQLSKLG	0	Glutamic acid 1-amide
Lyc 1y	Lycosin 1y	venom gland	Trinity 2.1.1	Illumina 3000									ADDDEEAR	1	IWLTALKFLGKHVGKHLAKQQLAKLG	0	Glutamic acid 1-amide	RNEEMPESLSANVDEEAR	0	IWLTALKFLGKNIGKHFAKQQLAKLG	0	Glutamic acid 1-amide	RNEEMPESLSADDIEEAR	0	IWLAALKFVGKHVGKYVAKKHLSKLG	0	Glutamic acid 1-amide	RNEEITENLSADDDEEAR	0	IWLTALKFLGKHVGKHLAKQQLAKLG	0	Glutamic acid 1-amide	RNEEMPESLSANDDEE	1		>PARPA_DN41903_c7_g24_i4	GCAGATGACGATGAAGAAGCCAGAATCTGGCTGACAGCATTGAAATTTTTGGGAAAACACGTCGGGAAACACCTTGCAAAACAGCAGCTTGCAAAGCTTGGAAGAAATGAAGAAATGCCTGAAAGCCTATCTGCAAATGTCGATGAAGAAGCGAGAATCTGGTTGACAGCATTGAAATTTTTAGGAAAGAACATCGGAAAACACTTCGCAAAACAGCAGCTTGCAAAGCTTGGAAGAAATGAAGAAATGCCTGAAAGTCTCTCTGCAGATGACATTGAAGAAGCAAGAATCTGGTTAGCAGCATTGAAATTTGTCGGAAAACACGTAGGAAAATACGTCGCAAAGAAGCATCTTTCAAAGCTTGGAAGAAACGAAGAGATAACTGAAAATCTGTCTGCA…
Lyc 1x	Lycosin 1x																			IWLTALKFLGKNIGKHFAKQQLAKLG	0	Glutamic acid 1-amide
Lyc 1z	Lycosin 1z																								IWLAALKFVGKHVGKYVAKKHLSKLG	0	Glutamic acid 1-amide
Lyc 1y	Lycosin 1y																													IWLTALKFLGKHVGKHLAKQQLAKLG	0	Glutamic acid 1-amide
Lyc 1y	Lycosin 1y	venom gland	Trinity 2.1.1	Illumina 3000									ADDDEEAR	1	IWLTALKFLGKHVGKHLAKQQLAKLG	0	Glutamic acid 1-amide	RNEEMPESLSADDIEEAR	0	IWLAALKFVGKHVGKYVAKKHLSKLG	0	Glutamic acid 1-amide	RNEEITENLSADDDEEAR	0	IWLTALKFLGKHVGKHLAKQQLAKLG	0	Glutamic acid 1-amide	RNEEMPESLSANDDEE	1							>PARPA_DN41903_c7_g24_i5	GCAGATGACGATGAAGAAGCCAGAATCTGGCTGACAGCATTGAAATTTTTGGGAAAACACGTCGGGAAACACCTTGCAAAACAGCAGCTTGCAAAGCTTGGAAGAAATGAAGAAATGCCTGAAAGTCTCTCTGCAGATGACATTGAAGAAGCAAGAATCTGGTTAGCAGCATTGAAATTTGTCGGAAAACACGTAGGAAAATACGTCGCAAAGAAGCATCTTTCAAAGCTTGGAAGAAACGAAGAGATAACTGAAAATCTGTCTGCAGATGACGATGAAGAAGCCAGAATCTGGCTGACAGCATTGAAATTTTTGGGAAAACACGTCGGGAAACACCTTGCAAAACAGCAGCTTGCAAAGCTTGGAAGAAATGAAGAAATGCCTGAAAGCCTGTCTGCA…
Lyc 1z	Lycosin 1z																			IWLAALKFVGKHVGKYVAKKHLSKLG	0	Glutamic acid 1-amide
Lyc 1y	Lycosin 1y																								IWLTALKFLGKHVGKHLAKQQLAKLG	0	Glutamic acid 1-amide
Lyc 1z	Lycosin 1z	venom gland	Trinity 2.1.1	Illumina 3000									EEAR	1	IWLAALKFVGKHVGKYVAKKHLSKLG	0	Glutamic acid 1-amide	RNEEIPESLPADDDEEAR	0	IWLTALKFLGKHVGKHLAKQQLAK	1															>PARPA_DN41903_c7_g11_i1	GAAGAAGCAAGAATCTGGTTAGCAGCATTGAAATTTGTCGGAAAACACGTAGGAAAATACGTCGCAAAGAAGCATCTTTCAAAGCTTGGAAGAAACGAAGAGATACCTGAAAGTCTGCCTGCAGATGACGATGAAGAAGCCAGAATCTGGCTGACAGCATTGAAATTTTTGGGAAAACACGTCGGGAAACACCTTGCAAAACAGCAGCTTGCAAAG
Lyc 1s	Lycosin 1s	venom gland	Trinity 2.1.1	Illumina 3000									SEEISESLSANDDEEAR	1	IWLTALKFLGKNIGKHFAKQQLSKLG	0	Glutamic acid 1-amide	RNEEMAESLSADDVEEAR	0	IWLTALKFIGKHVGKHLAKQQLAKLG	0	Glutamic acid 1-amide	RNEEMPESLSADDVEEAR	0	IWLAALKFVGKHVGKYVAKKHLSKLG	0	Glutamic acid 1-amide	RSEEMTESLSADDVEE	1							>PARPA_DN26249_c1_g2_i1	AGTGAAGAAATATCTGAAAGTCTGTCTGCAAATGACGATGAAGAAGCGAGAATCTGGTTGACAGCATTGAAATTTTTAGGAAAAAACATCGGAAAACACTTCGCAAAGCAGCAGCTTTCAAAGCTTGGAAGAAATGAAGAGATGGCTGAAAGTCTCTCTGCAGATGACGTTGAAGAAGCAAGAATTTGGTTAACAGCATTGAAATTTATTGGAAAACACGTCGGAAAACACCTCGCAAAACAGCAGCTTGCAAAGCTTGGAAGAAATGAAGAAATGCCTGAAAGTCTCTCTGCAGATGACGTTGAAGAAGCAAGAATCTGGTTAGCAGCATTGAAATTTGTCGGAAAACACGTAGGAAAATACGTCGCAAAGAAGCATCTTTCAAAGCTTGGAAGAAGC…
Lyc 1t	Lycosin 1t																			IWLTALKFIGKHVGKHLAKQQLAKLG	0	Glutamic acid 1-amide
Lyc 1z	Lycosin 1z																								IWLAALKFVGKHVGKYVAKKHLSKLG	0	Glutamic acid 1-amide
Lyc 1y	Lycosin 1y	venom gland	Trinity 2.1.1	Illumina 3000									ADDDEEAR	1	IWLTALKFLGKHVGKHLAKQQLAKLG	0	Glutamic acid 1-amide	RNEEMPESLSADDVEEAR	0	IWLAALKFVGKHVGKYVAKKHLSKLG	0	Glutamic acid 1-amide	RNEEI	1												>PARPA_DN41903_c7_g2_i1	GCAGATGACGATGAAGAAGCCAGAATCTGGCTGACAGCATTGAAATTTTTGGGAAAACACGTCGGGAAACACCTTGCAAAACAGCAGCTTGCAAAGCTTGGAAGAAATGAAGAAATGCCTGAAAGTCTCTCTGCAGATGACGTTGAAGAAGCAAGAATCTGGTTAGCAGCATTGAAATTTGTCGGAAAACACGTAGGAAAATACGTCGCAAAGAAGCATCTTTCAAAGCTTGGAAGAAACGAAGAGATA
Lyc 1z	Lycosin 1z																			IWLAALKFVGKHVGKYVAKKHLSKLG	0	Glutamic acid 1-amide
SP, PrP B	Signal peptide, Propeptide B	venom gland	Trinity 2.1.1	Illumina 3000	SignalP_5.0	MNYTIIAFLLLIALSCSTA	0	KSVDISNGNVQEIREETPSLSEDTPFSLSAVADTEAR	0	N	1																									>PARPA_DN36326_c0_g1_i1	ATGAATTATACCATAATTGCATTTTTGCTATTGATAGCATTGTCATGCTCCACAGCAAAATCAGTTGATATATCCAATGGAAATGTTCAAGAAATTCGTGAAGAAACACCTTCTTTAAGCGAGGATACACCCTTCAGTCTATCTGCAGTTGCCGATACAGAGGCAAGAAAC
Lyc 4e	Lycosin 4e	venom gland	Trinity 2.1.1	Illumina 3000	SignalP_5.0	LLIALSCSTA	1	KSVDISNGNVQEIREETPSLSEDTPFSLSAVADTEAR	0	NKWATFLAKLKDVTLKTLG	0	Glutamic acid 1-amide	RNEQTLENVNEEER	0	IIWLPALKFLASHIAMEQLSKLG	0	Glutamic acid 1-amide	RSEEISESLSATDDEKER	0	IIWIPALK	1															>PARPA_DN34755_c0_g1_i2	CTATTGATAGCATTGTCATGCTCCACAGCAAAATCAGTTGATATATCCAATGGAAATGTTCAAGAAATTCGTGAAGAAACACCTTCTTTAAGCGAGGATACACCCTTCAGTCTATCTGCAGTTGCCGATACAGAGGCAAGAAACAAATGGGCAACTTTTCTTGCAAAACTAAAAGACGTTACTTTAAAAACCCTTGGAAGAAACGAACAGACACTTGAAAATGTCAATGAAGAAGAAAGAATAATCTGGTTACCTGCATTGAAATTTTTAGCATCTCATATCGCGATGGAGCAGCTTTCAAAGCTTGGAAGAAGTGAAGAAATATCTGAAAGTCTGTCTGCAACTGACGATGAAAAAGAAAGAATCATTTGGATACCGGCGCTGAAA
Lyc 5d	Lycosin 5d														IIWLPALKFLASHIAMEQLSKLG	0	Glutamic acid 1-amide
Lyc 5c	Lycosin 5c	venom gland	Trinity 2.1.1	Illumina 3000						EQLSKLG	1	Glutamic acid 1-amide	RIEEISESLSSNDDEKER	0	IIWLPVLKFLASHVAMEQLSKLG	0	Glutamic acid 1-amide	RSEEIYENLSANDDEKER	0	IIWLPALKFLASHIAMEQL	1															>PARPA_DN18723_c0_g1_i1	GAGCAGCTTTCAAAGCTTGGAAGAATTGAAGAAATATCTGAAAGTCTGTCTTCAAATGACGATGAAAAAGAAAGAATTATCTGGTTACCGGTATTGAAATTTTTAGCATCACATGTCGCAATGGAGCAGCTATCAAAACTTGGAAGAAGTGAGGAAATATATGAAAATCTGTCTGCAAATGACGATGAAAAGGAAAGAATTATCTGGTTACCTGCATTGAAATTTTTAGCATCACATATTGCGATGGAACAGCTT
Lyc 5d	Lycosin 5d	venom gland	Trinity 2.1.1	Illumina 3000						SKLG	1	Glutamic acid 1-amide	RSEEVYENLSANDDEKER	0	IIWLPALKFLASHIAMEQLSKLG	0	Glutamic acid 1-amide	RSEEVYENLSANDDEKER	0	IIWLPALKFLASHVAMEQLSKLG	0	Glutamic acid 1-amide	RSEVISESPSANDNEEAR	0	IWLMAFKFLGKNL	1										>PARPA_DN26249_c0_g1_i2	TCAAAGCTTGGAAGAAGTGAGGAAGTATATGAAAATCTGTCTGCAAATGACGATGAAAAAGAAAGAATCATCTGGTTACCGGCGCTGAAATTTTTAGCATCCCATATCGCGATGGAACAGCTTTCAAAGCTTGGAAGAAGTGAGGAAGTATATGAAAATCTGTCTGCAAATGACGATGAAAAAGAAAGAATCATCTGGTTACCAGCATTGAAATTTTTAGCATCACATGTCGCGATGGAGCAGCTTTCAAAGCTTGGAAGAAGTGAGGTTATATCTGAAAGTCCGTCTGCAAATGACAATGAAGAAGCAAGAATCTGGTTGATGGCATTTAAATTTTTAGGGAAAAACCTC
Lyc 5e	Lycosin 5e																			IIWLPALKFLASHVAMEQLSKLG	0	Glutamic acid 1-amide
Lyc 5e	Lycosin 5e	venom gland	Trinity 2.1.1	Illumina 3000									R	1	IIWLPALKFLASHVAMEQLSKLG	0	Glutamic acid 1-amide	RSEVISESPSANDNEEAR	0	IWLMAFKFLGKNLGKHLAKQQLSKLGX	0	Glutamic acid 1-amide														>PARPA_DN18916_c0_g1_i1	AGAATCATCTGGTTACCAGCATTGAAATTTTTAGCATCACATGTCGCGATGGAGCAGCTTTCAAAGCTTGGAAGAAGTGAGGTTATATCTGAAAGTCCGTCTGCAAATGACAATGAAGAAGCAAGAATCTGGTTGATGGCATTTAAATTTTTAGGGAAAAACCTCGGAAAACACCTCGCAAAACAGCAGCTTTCAAAGCTTGGATGA
Lyc 1e_v1	Lycosin 1r_v1																			IWLMAFKFLGKNLGKHLAKQQLSKLGX	0	Glutamic acid 1-amide
Lyc 5e	Lycosin 5e	venom gland	Trinity 2.1.1	Illumina 3000									R	1	IIWLPALKFLASHVAMEQLSKLG	0	Glutamic acid 1-amide	RSEVIPESPSANDNEEAR	0	IWLMAFKFLGKNLGKHLAKQQLSKLGX	0	Glutamic acid 1-amide														>PARPA_DN18916_c0_g2_i1	AGAATCATCTGGTTACCAGCATTGAAATTTTTAGCATCACATGTCGCGATGGAGCAGCTTTCAAAGCTTGGAAGAAGTGAGGTTATACCTGAAAGTCCGTCTGCAAATGACAATGAAGAAGCAAGAATCTGGTTGATGGCATTTAAATTTTTAGGGAAAAACCTCGGAAAACACCTCGCAAAACAGCAGCTTTCAAAGCTTGGATGA
Lyc 1r_v1	Lycosin 1r_v1																			IWLMAFKFLGKNLGKHLAKQQLSKLGX	0	Glutamic acid 1-amide
Lyc 5e	Lycosin 5e	venom gland	Trinity 2.1.1	Illumina 3000									R	1	IIWLPALKFLASHVAMEQLSKLG	0	Glutamic acid 1-amide	RSEEISESLSANENEEAR	0	IWLMAFKFLGKHLAKQQLSKLGX	0	Glutamic acid 1-amide														>PARPA_DN18916_c0_g3_i1	AGAATCATCTGGTTACCAGCATTGAAATTTTTAGCATCACATGTCGCGATGGAGCAGCTTTCAAAGCTTGGAAGAAGTGAAGAAATATCTGAAAGTCTATCTGCAAATGAAAATGAAGAAGCAAGAATCTGGTTGATGGCATTTAAATTTTTAGGGAAACACCTCGCAAAACAGCAACTTTCAAAGCTTGGATGA
Lyc 9f	Lycosin 9f																			IWLMAFKFLGKHLAKQQLSKLGX	0	Glutamic acid 1-amide
Lyc 5d	Lycosin 5d	venom gland	Trinity 2.1.1	Illumina 3000						SKLG	1	Glutamic acid 1-amide	RSEEVYENLSANDDEKER	0	IIWLPALKFLASHIAMEQLSKLG	0	Glutamic acid 1-amide	RSEEVYENLSANDDEKER	0	IIWLPALKFLASHIAMEQLSKLG	0	Glutamic acid 1-amide	R	1												>PARPA_DN26249_c0_g1_i1	TCAAAGCTTGGAAGAAGTGAGGAAGTATATGAAAATCTGTCTGCAAATGACGATGAAAAAGAAAGAATCATCTGGTTACCGGCGCTGAAATTTTTAGCATCCCATATCGCGATGGAACAGCTTTCAAAGCTTGGAAGAAGTGAGGAAGTATATGAAAATCTGTCTGCAAATGACGATGAAAAAGAAAGAATCATCTGGTTACCGGCGCTGAAATTTTTAGCATCCCATATCGCGATGGAACAGCTTTCAAAGCTTGGAAGA
Lyc 5d	Lycosin 5d																			IIWLPALKFLASHIAMEQLSKLG	0	Glutamic acid 1-amide
Lyc 5d	Lycosin 5d	venom gland	Trinity 2.1.1	Illumina 3000						IWLPALKFLASHIAMEQLSKLG	1	Glutamic acid 1-amide	RSEEISESLSANDDEKER	0	IIWLPALKFLASHIAMEQLSKLG	0	Glutamic acid 1-amide	RSEEVYENLSANDDE	1																	>PARPA_DN40871_c2_g5_i1	ATTTGGTTACCGGCGCTGAAATTTTTAGCATCCCATATCGCGATGGAACAGCTATCAAAGCTTGGAAGAAGTGAAGAAATATCTGAAAGTCTGTCTGCAAATGACGATGAAAAAGAAAGAATTATTTGGTTACCGGCGCTGAAATTTTTAGCATCCCATATCGCGATGGAACAGCTTTCAAAGCTTGGAAGAAGTGAGGAAGTATATGAAAATCTGTCTGCAAATGACGATGAA
Lyc 5d	Lycosin 5d	venom gland	Trinity 2.1.1	Illumina 3000						IWLPALKFLASHIAMEQLSKLG	1	Glutamic acid 1-amide	RSEEISESLSANDDEKER	0	IIWLPALKFLASHIAMEQLSKLG	0	Glutamic acid 1-amide	RSEEISESLSANDDEKER	0																	>PARPA_DN40871_c2_g5_i2	ATTTGGTTACCGGCGCTGAAATTTTTAGCATCCCATATCGCGATGGAACAGCTATCAAAGCTTGGAAGAAGTGAAGAAATATCTGAAAGTCTGTCTGCAAATGACGATGAAAAAGAAAGAATTATTTGGTTACCGGCGCTGAAATTTTTAGCATCCCATATCGCGATGGAACAGCTATCAAAGCTTGGAAGAAGTGAAGAAATATCTGAAAGTCTGTCTGCAAATGACGATGAAAAAGAAAGA
Lyc 5d	Lycosin 5d	venom gland	Trinity 2.1.1	Illumina 3000									DDEKER	1	IIWLPALKFLASHIAMEQLSKLG	0	Glutamic acid 1-amide	RSEEISESLSANDDEKER	0	IIWLPALKFLASHIAMEQLSKLG	0	Glutamic acid 1-amide	RSE	1												>PARPA_DN40871_c2_g17_i1	GACGATGAAAAAGAAAGAATCATTTGGTTACCGGCGCTGAAATTTTTAGCATCCCATATCGCGATGGAACAGCTATCAAAGCTTGGAAGAAGTGAAGAAATATCTGAAAGTCTGTCTGCAAATGACGATGAAAAAGAAAGAATCATTTGGTTACCGGCGCTGAAATTTTTAGCATCCCATATCGCGATGGAACAGCTTTCAAAGCTTGGAAGAAGTGAG
Lyc 5d	Lycosin 5d																			IIWLPALKFLASHIAMEQLSKLG	0	Glutamic acid 1-amide
Par 1a	Pardosin 1a	venom gland	Trinity 2.1.1	Illumina 3000	SignalP_5.0	MNYTITAFLLFVAVAYSSA	0	RSIDGLEENVQEIREETPSFIEDVPFSLTVNEDEIAR	0	ITWKDFLGKMKHASLKALEILG	0	Glutamic acid 1-amide																								>PARPA_DN29818_c1_g3_i1	ATGAATTATACCATAACTGCTTTCTTGCTATTCGTAGCAGTGGCATACTCCTCAGCACGGTCAATTGATGGATTAGAGGAAAATGTTCAAGAAATACGTGAAGAAACACCTTCATTCATCGAGGATGTACCCTTTAGTCTCACTGTTAATGAAGATGAAATAGCACGGATTACATGGAAAGATTTTCTTGGGAAAATGAAGCATGCGAGTCTTAAAGCATTGGAAATTCTTGGA
Par 1a	Pardosin 1a	venom gland	Trinity 2.1.1	Illumina 3000				SFIEDVPFSLTVNEDEIAR	1	ITWKDFLGKMKHASLKALEILG	0	Glutamic acid 1-amide	REENLSPNKEEEER	0	IIMKDLFEKMKQMRLKTIKSLG	0	Glutamic acid 1-amide	REENLSPNEDEEALLKLIDLI	1																	>PARPA_DN34560_c1_g6_i2	TCATTCATCGAGGATGTACCCTTTAGTCTCACTGTTAATGAAGATGAAATAGCACGGATTACATGGAAAGATTTTCTTGGGAAAATGAAGCATGCGAGTCTTAAAGCATTGGAAATTCTTGGAAGAGAAGAAAACCTCTCTCCGAATAAGGAAGAAGAAGAGCGGATTATAATGAAAGATCTTTTTGAGAAAATGAAGCAAATGCGTCTTAAAACAATTAAATCTCTGGGAAGAGAAGAAAACCTCTCTCCAAATGAGGATGAAGAAGCGCTATTAAAATTGATTGATTTAATT
Par 2d	Pardosin 2d														IIMKDLFEKMKQMRLKTIKSLG	0	Glutamic acid 1-amide
Par 1b	Pardosin 1b	venom gland	Trinity 2.1.1	Illumina 3000									SPNEDEEER	1	ITWKDFLGKMKHASLKTLEILG	0	Glutamic acid 1-amide	REENLSPNEEEEER	0	IIMKDLFEKMKQMRLKAIKSLG	0	Glutamic acid 1-amide	REKNLSPNEDEE	1												>PARPA_DN34560_c1_g7_i1	TCTCCAAATGAGGATGAAGAAGAGCGGATTACATGGAAAGATTTTCTTGGGAAAATGAAGCATGCGAGTCTTAAAACATTGGAAATTCTTGGAAGAGAAGAAAACCTCTCTCCGAATGAGGAAGAAGAAGAACGGATTATAATGAAAGATCTTTTTGAGAAAATGAAGCAAATGCGTCTTAAAGCAATTAAATCTCTGGGAAGAGAAAAAAACCTCTCTCCAAATGAGGATGAAGAA
Par 2e	Pardosin 2e																			IIMKDLFEKMKQMRLKAIKSLG	0	Glutamic acid 1-amide
Par 2g	Pardosin 2g	venom gland	Trinity 2.1.1	Illumina 3000						LG	1	Glutamic acid 1-amide	REENLSPNEEEEER	0	INMKDIFEKMKQMRLKAIKSLG	0	Glutamic acid 1-amide	REENFSPNEDEEAR	0	LKLLDLIAKMRQKAEKKERAGLNKKX	0															>PARPA_DN34560_c1_g1_i1	CTTGGAAGAGAAGAAAACCTCTCTCCGAATGAGGAAGAGGAAGAACGGATTAATATGAAAGATATTTTTGAGAAAATGAAGCAAATGCGTCTTAAAGCAATTAAATCTCTGGGAAGAGAAGAAAACTTCTCTCCAAATGAGGATGAAGAAGCGCGATTAAAATTGTTAGATTTAATTGCAAAAATGAGACAAAAGGCTGAAAAGAAAGAAAGAGCTGGTCTAAATAAAAAATAA
Par 8a	Pardosin 8a																			LKLLDLIAKMRQKAEKKERAGLNKKX	0
Par 2a	Pardosin 2a	venom gland	Trinity 2.1.1	Illumina 3000									SPNEEEEER	1	ITMKDLFEKMKQMRLKAIKSLG	0	Glutamic acid 1-amide	REENLSPNEDEEAR	0	ITWKDFLGKLKHASLKTLEFLG	0	Glutamic acid 1-amide	REENLSPTEEEEAR	0	LKLLDLIAKMRQKAEKKERAGLNKKX	0										>PARPA_DN34560_c1_g1_i2	TCTCCGAATGAGGAAGAAGAAGAGCGGATTACAATGAAAGATCTTTTTGAGAAAATGAAGCAAATGCGTCTTAAAGCAATTAAATCTCTGGGAAGAGAAGAAAACCTCTCTCCAAATGAGGATGAAGAAGCGCGGATTACATGGAAAGATTTTCTTGGGAAATTGAAGCATGCGAGTCTTAAAACATTGGAATTTCTTGGAAGAGAAGAAAACCTCTCTCCGACTGAGGAAGAAGAAGCGCGATTAAAATTGTTAGATTTAATTGCAAAAATGAGACAAAAGGCTGAAAAGAAAGAAAGAGCTGGTCTAAATAAAAAATAA
Par 1e	Pardosin 1e																			ITWKDFLGKLKHASLKTLEFLG	0	Glutamic acid 1-amide
Par 8a	Pardosin 8a																								LKLLDLIAKMRQKAEKKERAGLNKKX	0
Par 1b	Pardosin 1b	venom gland	Trinity 2.1.1	Illumina 3000						KSQG	1	Glutamic acid 1-amide	REENLSPNEDEEER	0	ITWKDFLGKMKHASLKTLEILG	0	Glutamic acid 1-amide	REENLSPTEEEEAR	0	LKLLDLIAKMRQKAEKKERAGLNKKX	0															>PARPA_DN34560_c1_g1_i3	AAATCTCAGGGAAGAGAAGAAAACCTCTCTCCAAATGAGGATGAAGAAGAGCGGATTACATGGAAAGATTTTCTTGGGAAAATGAAGCATGCGAGTCTTAAAACATTGGAAATTCTTGGAAGAGAAGAAAACCTCTCTCCGACTGAGGAAGAAGAAGCGCGATTAAAATTGTTAGATTTAATTGCAAAAATGAGACAAAAGGCTGAAAAGAAAGAAAGAGCTGGTCTAAATAAAAAATAA
Par 8a	Pardosin 8a																			LKLLDLIAKMRQKAEKKERAGLNKKX	0
Par 2c	Pardosin 2c	venom gland	Trinity 2.1.1	Illumina 3000						LG	1	Glutamic acid 1-amide	REENLSPNEEEEER	0	ITMKDLFQKMKQMRLKAIKSLG	0	Glutamic acid 1-amide	REENLSPNKEEEER	0	IIMKDLFEKMKQMRLKAIKSLG	0	Glutamic acid 1-amide	REENLSPNEDEE	1												>PARPA_DN34560_c1_g6_i1	CTTGGAAGAGAAGAAAACCTCTCTCCGAATGAGGAAGAAGAAGAGCGGATTACAATGAAAGATCTTTTTCAGAAAATGAAGCAAATGCGTCTTAAAGCAATTAAATCTCTTGGAAGAGAAGAAAACCTCTCTCCGAATAAGGAAGAAGAAGAGCGGATTATAATGAAAGATCTTTTTGAGAAAATGAAGCAAATGCGTCTTAAAGCAATTAAATCTCTGGGAAGAGAAGAAAACCTCTCTCCAAATGAGGATGAAGAA
Par 2e	Pardosin 2e																			IIMKDLFEKMKQMRLKAIKSLG	0	Glutamic acid 1-amide
Par 2c	Pardosin 2c	venom gland	Trinity 2.1.1	Illumina 3000						LEILG	1	Glutamic acid 1-amide	REENLSPNEEEEER	0	ITMKDLFQKMKQMRLKAIKSLG	0	Glutamic acid 1-amide	REENLSPNEEEEER	0	ITMKDLFEKINQMGLKVIKSQG	0	Glutamic acid 1-amide	REEILSPNEDEVER	0	ITWKDFLGKMKHASLKALEILG	0	Glutamic acid 1-amide	REENLSPNEEEEER	0	ITMKDL	1					>PARPA_DN34560_c1_g6_i3	TTGGAAATTCTTGGAAGAGAAGAAAACCTCTCTCCGAATGAGGAAGAAGAAGAGCGGATTACAATGAAAGATCTTTTTCAGAAAATGAAGCAAATGCGTCTTAAAGCAATTAAATCTCTTGGAAGAGAAGAAAACCTCTCTCCGAATGAGGAAGAAGAAGAGCGGATTACAATGAAAGATCTTTTTGAGAAAATTAATCAAATGGGTCTTAAAGTAATTAAATCTCAGGGAAGAGAAGAAATCCTCTCTCCAAATGAGGATGAAGTAGAGCGGATTACATGGAAAGATTTTCTTGGGAAAATGAAGCATGCGAGTCTTAAAGCATTGGAAATTCTTGGAAGAGAAGAAAACCTCTCTCCGAATGAGGAAGAAGAAGAGCGGATTACAATGAAAGATCTT
Par 3a	Pardosin 3a																			ITMKDLFEKINQMGLKVIKSQG	0	Glutamic acid 1-amide
Par 1a	Pardosin 1a																								ITWKDFLGKMKHASLKALEILG	0	Glutamic acid 1-amide
Par 2a	Pardosin 2a	venom gland	Trinity 2.1.1	Illumina 3000									R	1	ITMKDLFEKMKQMRLKAIKSLG	0	Glutamic acid 1-amide	REENLSPNEDEEAR	0	ITWKEFLGKMKHASLKTLEFLG	0	Glutamic acid 1-amide	REENFSPNEEEEER	0	ITMKDLFQKMKQMRLKEIKSLG	0	Glutamic acid 1-amide	REENLSPNEDEEAR	0	ITW	1					>PARPA_DN34560_c1_g3_i1	CGGATTACAATGAAAGATCTTTTTGAAAAAATGAAGCAAATGCGTCTTAAAGCAATTAAATCTCTGGGAAGAGAAGAAAACCTCTCTCCAAATGAGGATGAAGAAGCGCGGATTACATGGAAAGAATTTCTTGGGAAAATGAAGCATGCGAGTCTTAAAACATTGGAATTTCTTGGAAGAGAAGAAAACTTCTCTCCGAATGAGGAAGAAGAAGAGCGGATTACAATGAAAGATCTTTTTCAGAAAATGAAGCAAATGCGTCTTAAAGAAATTAAATCTCTGGGAAGAGAAGAAAACCTCTCTCCAAATGAGGATGAAGAAGCGCGGATTACATGG
Par 1c	Pardosin 1c																			ITWKEFLGKMKHASLKTLEFLG	0	Glutamic acid 1-amide
Par 2f	Pardosin 2f																								ITMKDLFQKMKQMRLKEIKSLG	0	Glutamic acid 1-amide
Par 2f	Pardosin 2f	venom gland	Trinity 2.1.1	Illumina 3000						LG	1	Glutamic acid 1-amide	REENLSPNEEEEER	0	ITMKDLFQKMKQMRLKEIKSLG	0	Glutamic acid 1-amide	REENLSPNEYEEAR	0	ITWKDFLGKMKHASLKALEVLG	0	Glutamic acid 1-amide	REENLSPNEEEEER	0	INMKDIFEKMKQM	1										>PARPA_DN34560_c1_g5_i1	CTTGGAAGAGAAGAAAACCTCTCTCCGAATGAGGAAGAAGAAGAGCGGATTACAATGAAAGATCTTTTTCAGAAAATGAAGCAAATGCGTCTTAAAGAAATTAAATCTCTGGGAAGAGAAGAAAACCTCTCTCCAAATGAGTATGAAGAAGCGCGGATTACATGGAAAGATTTTCTTGGGAAAATGAAGCATGCGAGTCTTAAAGCATTGGAAGTTCTTGGAAGAGAAGAAAACCTCTCTCCGAATGAGGAAGAGGAAGAACGGATTAATATGAAAGATATTTTTGAGAAAATGAAGCAAATG
Par 1d	Pardosin 1d																			ITWKDFLGKMKHASLKALEVLG	0	Glutamic acid 1-amide
SP, PrP D2	Signal peptide, Propeptide D2	venom gland	Trinity 2.1.1	Illumina 3000	SignalP_5.0	MNYTIAAFLLFVEVAYSSA	0	RSIDPLEEKVPEIREETPSFIEDVPFSLTVNEDEIAR	0	ITWKDFLGKMKHASL	1																									>PARPA_DN29818_c1_g5_i1	ATGAATTATACCATAGCTGCTTTCTTGCTATTCGTAGAAGTGGCATACTCCTCAGCACGATCAATTGATCCATTAGAGGAAAAAGTTCCAGAAATACGTGAAGAAACACCTTCATTCATCGAGGATGTACCCTTTAGTCTCACTGTTAATGAAGATGAAATAGCACGGATTACATGGAAAGATTTTCTTGGGAAAATGAAGCATGCGAGTCTT
SP, PrP D1	Signal peptide, Propeptide D1	venom gland	Trinity 2.1.1	Illumina 3000	SignalP_5.0	MNYTITAFLLFVAVAYSSA	0	RSIDPLEEKVSEIREETPSFIEDVPFSLTVNEDETAR	0	ITWKDFLGKMKHASL	1																									>PARPA_DN29818_c1_g3_i3	ATGAATTATACCATAACTGCTTTCTTGCTATTCGTAGCAGTGGCATACTCCTCAGCACGGTCAATTGATCCATTAGAGGAAAAAGTTTCAGAAATACGTGAAGAAACACCTTCATTCATCGAGGATGTACCCTTTAGTCTCACTGTAAATGAAGATGAAACAGCACGGATTACATGGAAAGATTTTCTTGGGAAAATGAAGCATGCGAGTCTT
SP, PrP D1	Signal peptide, Propeptide D1	venom gland	Trinity 2.1.1	Illumina 3000	SignalP_5.0	MNYTITAFLLFVAVAYSSA	0	RSIDTLEEKVPEIREETPSFIEDVPFSLTVNEDEIAR	0	ITWKDFLGKMKHASL	1																									>PARPA_DN29818_c1_g8_i1	ATGAATTATACCATAACTGCTTTCTTGCTATTCGTAGCAGTGGCATACTCCTCAGCACGGTCAATTGATACATTAGAGGAAAAAGTTCCAGAAATACGTGAAGAAACACCTTCATTCATCGAGGATGTACCCTTTAGTCTCACTGTTAATGAAGATGAAATAGCACGGATTACATGGAAAGATTTTCTTGGGAAAATGAAGCATGCGAGTCTT
Par 5b	Pardosin 5b	venom gland	Trinity 2.1.1	Illumina 3000	SignalP_5.0	MNCFKITLLLLTTMTCFIAGSSG	0	ASKKEFQEIREEVLSTNQDESAR	0	NETKNTVLLLPIPEAVWKSLIG	0	Glutamic acid 1-amide	RNELPLSSYSLNDGETER	0	IWAGFLPESVKQELKLLG	0	Glutamic acid 1-amide	R	1																	>PARPA_DN41054_c1_g4_i2	ATGAATTGCTTTAAAATTACTTTACTCCTGCTGACAACAATGACATGCTTCATAGCGGGCTCTTCTGGTGCATCAAAAAAAGAATTTCAAGAAATTCGTGAAGAAGTACTTTCTACTAATCAGGATGAATCCGCAAGGAATGAAACAAAAAATACGGTGTTATTGTTGCCTATACCGGAGGCGGTTTGGAAAAGTTTGATTGGAAGAAATGAATTGCCACTTTCAAGCTACTCTTTAAATGATGGTGAGACAGAGCGAATCTGGGCAGGCTTTTTACCTGAAAGCGTGAAGCAAGAATTAAAGCTGCTGGGAAGA
Par 4c_v2	Pardosin 4c_v2														IWAGFLPESVKQELKLLG	0	Glutamic acid 1-amide
Par 5a	Pardosin 5a	venom gland	Trinity 2.1.1	Illumina 3000	SignalP_5.0	MNCFKITLLLLATLTCFIAGSSG	0	ASKKDFQEIRKEVLSTNQDESVR	0	NETKNTVLLVPIPEEVWKSLIG	0	Glutamic acid 1-amide	RNELPLSSYSLNDGETER	0	IWAGFLPES	1																				>PARPA_DN41054_c1_g8_i1	ATGAATTGCTTTAAAATTACTTTACTCCTGCTGGCAACACTGACATGCTTCATAGCAGGCTCTTCTGGTGCATCAAAAAAAGATTTTCAAGAAATTCGTAAAGAAGTACTTTCTACTAATCAGGATGAATCCGTCAGGAATGAAACAAAAAATACGGTGTTATTGGTGCCTATACCGGAAGAGGTTTGGAAAAGTTTGATTGGAAGAAATGAATTGCCACTTTCAAGCTACTCTTTAAATGATGGTGAGACAGAGCGAATCTGGGCAGGCTTTTTACCTGAAAGC
Par 5a	Pardosin 5a	venom gland	Trinity 2.1.1	Illumina 3000				EVLSTNQDESAR	1	NETKNTVLLVPIPEEVWKSLIG	0	Glutamic acid 1-amide	RNELPLSSYSLNDGETAR	0	AGFLPESVKQEFKLLG	0	Glutamic acid 1-amide	RDELTSGSLEAHEDSEAR	0	YMKSLMEKVVERLNKTGKLNNVKHPETKTCSFAANAYKALTTIRETIDTLKNKLCX	0															>PARPA_DN41054_c1_g5_i5	GAAGTACTTTCTACTAATCAGGATGAATCCGCAAGGAATGAAACAAAAAATACGGTGTTATTGGTGCCTATACCGGAAGAGGTTTGGAAAAGTTTGATTGGAAGAAATGAATTGCCACTTTCAAGCTACTCTTTAAATGATGGTGAGACAGCACGGGCAGGCTTTTTACCTGAAAGCGTGAAGCAAGAATTTAAGCTGCTGGGAAGAGACGAATTGACATCTGGAAGCCTCGAAGCTCACGAAGACAGTGAAGCGCGATATATGAAGTCGTTAATGGAGAAGGTTGTAGAAAGATTGAACAAAACTGGGAAGCTTAACAATGTGAAACATCCTGAGACTAAAACCTGTAGTTTTGCTGCAAATGCCTATAAAGCGCTGACGACAATCAGAGAAACTATT…
Par 7	Pardosin 7														AGFLPESVKQEFKLLG	0	Glutamic acid 1-amide
Par 13a	Pardosin 13a																			YMKSLMEKVVERLNKTGKLNNVKHPETKTCSFAANAYKALTTIRETIDTLKNKLCX	0
Par 5a	Pardosin 5a	venom gland	Trinity 2.1.1	Illumina 3000				EVLSTNQDESAR	1	NETKNTVLLVPIPEEVWKSLIG	0	Glutamic acid 1-amide	RNELPLSSYSLNDGEIER	0	IWAGILPESGRQDLKLLG	0	Glutamic acid 1-amide	RNELTSGSLEAHEDSEAR	0	NMKSLMEKVAERLNKTGKLNNVKHPETKTCSFAANAYKALTTIRETIDTLKNKLCX	0															>PARPA_DN41054_c1_g5_i7	GAAGTACTTTCTACTAATCAGGATGAATCCGCAAGGAATGAAACAAAAAATACGGTGTTATTGGTGCCTATACCGGAAGAGGTTTGGAAAAGTTTGATTGGAAGAAATGAATTGCCACTTTCAAGCTACTCTTTAAATGATGGTGAGATAGAGCGAATCTGGGCAGGCATTTTACCTGAAAGCGGGAGGCAAGATTTAAAGTTGCTGGGAAGAAACGAATTGACATCTGGAAGCCTCGAAGCTCACGAAGACAGTGAAGCGAGGAATATGAAGTCGTTAATGGAGAAGGTTGCAGAAAGATTGAACAAAACTGGGAAGCTTAACAATGTGAAACATCCTGAGACTAAAACCTGTAGTTTTGCTGCAAATGCCTATAAAGCGCTGACGACAATCAGAGAA…
Par 4a	Pardosin 4a														IWAGILPESGRQDLKLLG	0	Glutamic acid 1-amide
Par 13b	Pardosin 13b																			NMKSLMEKVAERLNKTGKLNNVKHPETKTCSFAANAYKALTTIRETIDTLKNKLCX	0
Par 5a	Pardosin 5a	venom gland	Trinity 2.1.1	Illumina 3000				R	1	NETKNTVLLVPIPEEVWKSLIG	0	Glutamic acid 1-amide	RNELPLSSYSLNDGETER	0	IWAGFLPESDRQELKLLG	0	Glutamic acid 1-amide	RNELTSGSLEAHEDSEAR	0	NMKSLMEKVAERLNKTRKLNIVKHPETNTCSFAANAYKALTTIREIIDTLKNKLCX	0															>PARPA_DN41054_c1_g5_i2	AGGAATGAAACAAAAAATACGGTGTTATTGGTGCCTATACCGGAAGAGGTTTGGAAAAGTTTGATTGGAAGAAATGAATTGCCACTTTCAAGCTACTCTTTAAATGATGGTGAGACAGAGCGAATCTGGGCAGGCTTTTTACCTGAAAGCGATAGGCAAGAATTAAAGTTGCTGGGAAGAAACGAATTGACATCTGGAAGCCTCGAAGCTCACGAAGACAGTGAAGCGAGGAATATGAAGTCGTTAATGGAGAAGGTTGCAGAAAGATTAAACAAAACTAGGAAGCTTAACATTGTGAAACATCCTGAGACTAACACCTGTAGTTTTGCTGCAAATGCCTATAAAGCGCTGACGACAATCAGAGAAATTATTGATACCTTAAAGAATAAATTATGCTAA
Par 4b	Pardosin 4b														IWAGFLPESDRQELKLLG	0	Glutamic acid 1-amide
Par 13c	Pardosin 13c																			NMKSLMEKVAERLNKTRKLNIVKHPETNTCSFAANAYKALTTIREIIDTLKNKLCX	0
Par 5d	Pardosin 5d	venom gland	Trinity 2.1.1	Illumina 3000	SignalP_5.0	MNCFKITLLLLTTMTYFIADSSG	0	ASKKEFQEIREEVFSSNQDESSR	0	NETKNAVLLVPIPEEVWKSLIG	0	Glutamic acid 1-amide	RNELPLSSYSLNDGETER	0	IWAGFLPESVKQELKLLG	0	Glutamic acid 1-amide	RNDLTSESLEAR	0	EAGWMKALKEHVEKLNKTGKLNNLKPPETDTCSFAANAYKALA	1															>PARPA_DN41054_c1_g4_i5	ATGAATTGCTTTAAAATTACTTTACTCCTGCTGACAACAATGACATACTTCATAGCGGACTCTTCTGGTGCATCAAAAAAAGAGTTTCAAGAAATTCGTGAAGAAGTATTTTCTAGTAATCAGGATGAATCCTCGAGGAATGAAACAAAAAATGCGGTGTTATTGGTGCCTATACCGGAGGAAGTTTGGAAAAGTTTGATTGGAAGAAATGAATTGCCACTTTCAAGCTACTCTTTAAATGATGGTGAGACAGAGCGAATCTGGGCAGGCTTTTTACCTGAAAGCGTGAAGCAAGAATTAAAGCTGCTAGGAAGAAACGATTTGACATCTGAAAGCCTCGAAGCTCGTGAGGCGGGGTGGATGAAGGCGTTAAAGGAGCATGTAGAAAAATTGAACAAA…
Par 4c_v3	Pardosin 4c_v3														IWAGFLPESVKQELKLLG	0	Glutamic acid 1-amide
Par 13f-like	Pardosin 13f-like																			EAGWMKALKEHVEKLNKTGKLNNLKPPETDTCSFAANAYKALA	1
Par 4c_v2	Pardosin 4c_v2	venom gland	Trinity 2.1.1	Illumina 3000						PIPEEVWKSLIG	1	Glutamic acid 1-amide	RNELPLSSYSLNDGETER	0	IWAGFLPESVKQELKLLG	0	Glutamic acid 1-amide	RNELTSGSLEAR	0	EAGWMKALKEHVEKLNKTGKLNNLKPPETDTCSFAAN	0															>PARPA_DN41054_c1_g1_i1	CCTATACCGGAGGAGGTTTGGAAAAGTTTGATTGGAAGAAATGAATTGCCACTTTCAAGCTACTCTTTAAATGATGGTGAGACAGAGCGAATCTGGGCAGGCTTTTTACCTGAAAGCGTGAAGCAAGAATTAAAGCTGCTGGGAAGAAATGAATTGACATCTGGAAGCCTCGAAGCTCGTGAGGCGGGGTGGATGAAGGCGTTAAAGGAGCATGTAGAAAAATTGAACAAAACTGGGAAGCTTAACAATTTAAAACCTCCTGAGACTGACACCTGTAGTTTTGCTGCAAAT
Par 13f-like	Pardosin 13f-like																			EAGWMKALKEHVEKLNKTGKLNNLKPPETDTCSFAAN	0
Par 4c_v1	Pardosin 4c_v1	venom gland	Trinity 2.1.1	Illumina 3000						WKSLIG	1	Glutamic acid 1-amide	RNELPLSSYSLNNGETAR	0	IWAGFLPESVKQELKLLG	0	Glutamic acid 1-amide	RNDLTFGSLEAR	0	EAGWMKALMEHVEKLNKTGKLKNLKPPETDTCSFAANAYKAL	0															>PARPA_DN41054_c1_g10_i1	TGGAAAAGTTTGATTGGAAGAAATGAATTGCCACTTTCAAGCTACTCTTTAAATAATGGTGAGACAGCGCGAATCTGGGCAGGCTTTTTGCCTGAAAGCGTGAAGCAAGAGTTAAAGCTGCTGGGAAGAAACGATTTGACATTTGGAAGCCTCGAAGCTCGTGAGGCGGGGTGGATGAAGGCGTTAATGGAGCATGTAGAAAAATTGAACAAAACTGGGAAGCTTAAAAATTTAAAACCTCCTGAGACTGACACCTGTAGTTTTGCTGCAAATGCCTATAAAGCGCTG
Par 13f_like	Pardosin 13f-like																			EAGWMKALMEHVEKLNKTGKLKNLKPPETDTCSFAANAYKAL	0
Par 4c_v2	Pardosin 4c_v2	venom gland	Trinity 2.1.1	Illumina 3000						PIPEEVWKSLIG	1	Glutamic acid 1-amide	RNELPLSSYSLNDGETER	0	IWAGFLPESVKQELKLLG	0	Glutamic acid 1-amide	RNELTSGSLEAR	0	EAGLMKALMEHVEKLNKTGKLKNLKPPETDTCSFAANAYKALATIRETID	0															>PARPA_DN41054_c1_g4_i1	CCTATACCGGAGGAGGTTTGGAAAAGTTTGATTGGAAGAAATGAATTGCCACTTTCAAGCTACTCTTTAAATGATGGTGAGACAGAGCGAATCTGGGCAGGCTTTTTACCTGAAAGCGTGAAGCAAGAATTAAAGCTGCTGGGAAGAAACGAATTGACATCTGGAAGCCTCGAAGCTCGTGAGGCGGGGTTGATGAAGGCGTTAATGGAGCATGTAGAAAAATTGAACAAAACTGGGAAGCTTAAAAATTTAAAACCTCCTGAGACTGACACCTGTAGTTTTGCTGCAAATGCCTATAAAGCGCTGGCGACAATCAGAGAAACTATTGAT
Par 13f-like	Pardosin 13f-like																			EAGLMKALMEHVEKLNKTGKLKNLKPPETDTCSFAANAYKALATIRETID	0
Par 4c_v1	Pardosin 4c_v1	venom gland	Trinity 2.1.1	Illumina 3000									ETAR	1	IWAGFLPESVKQELKLLG	0	Glutamic acid 1-amide	RNDLTSGSLEAR	0	EAAWMKALMEHVEKLNKTGKLKNLKPPETDTCSFAANAYKALAKIRETIDT	0															>PARPA_DN41054_c1_g9_i1	GAGACAGCGCGAATCTGGGCAGGCTTTTTGCCTGAAAGCGTGAAGCAAGAGTTAAAGCTGCTGGGAAGAAACGATTTGACATCTGGAAGCCTCGAAGCTCGTGAGGCGGCGTGGATGAAGGCGTTAATGGAGCATGTAGAAAAATTGAACAAAACTGGGAAGCTTAAAAATTTAAAACCTCCTGAGACTGACACCTGTAGTTTTGCTGCAAATGCCTATAAAGCGCTGGCGAAAATCAGAGAAACTATTGATACC
Par 13f-like	Pardosin 13f-like																			EAAWMKALMEHVEKLNKTGKLKNLKPPETDTCSFAANAYKALAKIRETIDT	0
Par 2b	Pardosin 2b	venom gland	Trinity 2.1.1	Illumina 3000	SignalP_5.0	LFVAVVYSSA	1	RSLDALEEKVQEIREETPSFIEDVPSSLTVNEDVEAR	0	ITMKDLLQKMKQLRLEEIKARG	0	Glutamic acid 1-amide	RVENLSPNE	1																						>PARPA_DN34560_c0_g1_i1	CTATTCGTAGCAGTCGTATACTCTTCAGCACGGTCACTTGATGCATTAGAGGAAAAAGTTCAAGAAATACGTGAAGAAACACCTTCATTTATCGAGGATGTACCCTCCAGTCTCACTGTAAATGAAGATGTAGAAGCGCGGATTACAATGAAAGATCTTTTGCAGAAAATGAAGCAACTGCGTCTTGAAGAAATTAAAGCTCGGGGAAGAGTAGAAAACCTCTCTCCAAATGAG
SP, PrP B	Signal peptide, Propeptide B	venom gland	Trinity 2.1.1	Illumina 3000	SignalP_5.0	MNYTIIAFLLLIALSCSTA	0	KSVDISNGNVQEIREETPSLSEDTPFSLSAVADTEAR	0	N	1																									>PARPA_DN36326_c0_g5_i1	ATGAATTATACCATAATTGCATTTTTGCTATTAATAGCATTGTCATGCTCCACAGCAAAATCAGTTGATATATCCAATGGAAATGTTCAAGAAATTCGTGAAGAAACACCTTCTTTAAGCGAGGATACACCCTTCAGTCTATCTGCAGTTGCCGATACAGAGGCAAGAAAC

## Sheet: PARPA_Overview
AC	sample_alias (contig_name)	sample_title_long	sample_title_short	bps	aa	sample_alias	nt_full
OU068047	>PARPA_DN40871_c2_g8_i1	Lycosin 4ad	Lyc 4ad	297	99	>PARPA_DN40871_c2_g8_i1	ATGAATTATACCATAATAGCACTTTTGCTGTTGGTAGCATTGACATGCTCCACAGCACGGTCAGTTGATGCATCAAATGAAAAAGTTCAAGAAATTCGTGAAGAAACACCTTCATCTAATGTGGATGCACCCTTCAGTGTCTCTGCTAGTGAGGATGAAGAAGCACGTAATAAATTGGCAGATTTTCTTGCAAAAATGAAAGCAGTTGCTTTAAAGACCCTTGGAAGAGACGAAAACATTCTTGAAAATGTCGATGAAGAAGAAAGGATTATATGGTTACCTGCATTGAAATTTTTA
OU067963	>PARPA_DN40871_c2_g13_i1	Signal peptide, Propeptide C2	SP, PrP C2	192	64	>PARPA_DN40871_c2_g13_i1	ATGAATTATACCATAATAACACTTTTGCTGTTGGTAGCATTGACATGCTCCACAGCACGGTCAGTTGATTCATCAAATGAAAAAGTTCAAGAAATTCGTGAAGAAACACCTTCATCTAACGTGGATGCACCCTTCAGCCTCTCTGCTAGTGAGGATGAAGAAGCACGTAATAAATTGGCAGATTTTCTTGCA
OU067985	>PARPA_DN40871_c2_g18_i1	Lycosin 4ac, Lycosin 5a_v2	Lyc 4ac, Lyc 5a_v2	384	128	>PARPA_DN40871_c2_g18_i1	ACATGCTCCACAGCACGGTCAGTTGATGCATCCAATGAAAAAGTTCAAGAAATTCGTGAAGAAACACCTTCATCTAACGTGGATGCACCCTTCAGCCTCTCTGCTAGTGAGGATGAAGAAGCACGTAATAAATTGGCAGATTTTCTTGCAAAGATGAAAGCAGTTGCTTTACAGACCCTTGGAAGAGACGAAAACATTCTTGAAAATGTCGATGAAGAAGAAAGGGTGATATGGTTACCTGCACTGAAATTTTTAGCTTCCCATATCGCGATGGAACAGCTTTCAAAGCTTGGAAGAAGTGAGGAGATACCCGAAAATTTGTCTGCAAATGACGATGAAGAAGCAAGAATCTGGTTAGCAGCATTGAAATTTGTCGGAAAACAC
OU068014	>PARPA_DN40871_c2_g2_i1	Lycosin 4ad, Lycosin 5a_v1	Lyc 4ad, Lyc 5a_v1	285	95	>PARPA_DN40871_c2_g2_i1	TCTGCTAGTGAGGATGAAGAAGCACGTAATAAATTGGCAGATTTTCTTGCAAAAATGAAAGCAGTTGCTTTAAAGACCCTTGGAAGAGACGAAAACATTCTTGAAAATGTCGATGAAGAAGAAAGGGTGATATGGTTACCTGCACTAAAATTTTTGGCTTCCCATATCGCGATGGAACAGCTTTCAAAGCTTGGAAGAAGTGAGGAGATACCCGAAAATTTGTCTGCAAATGACGATGAAGAAGCAAGAATCTGGTTAGCAGCATTGAAATTTGTCGGAAAACAC
OU068015	>PARPA_DN40871_c2_g18_i2	Lycosin 4ad, Lycosin 5a_v2	Lyc 4ad, Lyc 5a_v2	258	86	>PARPA_DN40871_c2_g18_i2	TCTGCTAGTGAGGATGAAGAAGCACGTAATAAATTGGCAGATTTTCTTGCAAAAATGAAAGCAGTTGCTTTAAAGACCCTTGGAAGAGACGAAAACATTCTTGAAAATGTCGATGAAGAAGAAAGGGTGATATGGTTACCTGCACTGAAATTTTTAGCTTCCCATATCGCGATGGAACAGCTTTCAAAGCTTGGAAGAAGTGAGGAGATACCCGAAAATCTGTCTGCCAATGACGATGTAGAAGCAAGAATCTGGTTG
OU068284	>PARPA_DN41903_c7_g20_i3	Lycosin 1w, Pardosin 12b	Lyc 1w, Par 12b	321	107	>PARPA_DN41903_c7_g20_i3	GATGAAGAAGCAAGAATCTGGCTAGCAGCATTGAAATTTATTGGAAAACACGTCGGAAAACACCTCGCAAAACAGCAGCTTTCAAAGCTCGGAAGAAATGAAGAGGTAGCTGAAAGTTTCTCTGCAGATATCGATGAAGGAGAAAGAGTGGGAATTGAAAAAATGAGGGATTTCATGGAAAAATTGATTAGTAAAGGAAAACTTGGCAAAGAAAAATTAGTTGCTTTCATAAAAAGAGTAATTAGTAGAGTAAAGTCTGGAAGAAGTGAAGAGATTCCTGAAAGCTTCTCTGCAGATGACGACGACGAAGAGAGGGCGGGA
OU068261	>PARPA_DN41903_c7_g19_i3	Lycosin 1w, Pardosin 12a	Lyc 1w, Par 12a	396	132	>PARPA_DN41903_c7_g19_i3	GATGAAGAAGCAAGAATCTGGCTAGCAGCATTGAAATTTATTGGAAAACACGTCGGAAAACACCTCGCAAAACAGCAACTTTCAAAGCTCGGAAGAAATGAAGAGGTACCTGAAAGTTTCTCTGCAGATATCGATGAAGAAGAAAGAGTGGGAATTGAAAAAATGAGGGATTTCATGAAAACATTGATTAGTAAAGGAAAACTAGGCAAAGAAAAATTAGTTGCTTTCATAAAAAGAGTAATTAGTAGAGTAAATTCTGGAAGAAGTGAAGAGATTCCTGAAAGCTTCTCTGCAGATGACGACGACGAAGAGAGGGCGGGATTTGAAAATATAAGGGATTTCATGAAAAGATTAATTAGTAAAGGAAAAGTTGGTAAAGAAAAATTGGTTGCTTTC
OU068250	>PARPA_DN41903_c7_g19_i2	Pardosin 12f	Par 12f	261	87	>PARPA_DN41903_c7_g19_i2	GACGAAGAGAGGGCGGGATTTGAAAATATAAGGGATTTCATGAAAAGATTAATTAGTAAAGGAAAAATTGGTAAAGAAAAATTAGTTGCTTTCATAAAAAGAGTAATTAGTAGAGTAAATTCTGGAAGAAGTGAAGAGATTCCTGAAAGCTTCTCTGCAGATGACGACGACGAAGAGAGGGCGGGATTTGAAAATATAAGGGATTTCATGAAAAGATTAATTAGTAAAGGAAAAGTTGGTAAAGAAAAATTGGTTGCTTTC
OU068360	>PARPA_DN41903_c7_g26_i1	Pardosin 10c, Pardosin 6a	Par 10c, Par 6a	372	124	>PARPA_DN41903_c7_g26_i1	AGGGATTTCATGAAAAGATTAATTAGTAAAGGAAAAGTTGGTAAAGAAAAATTGGTTGCTTTCATAAAAAGAGTAATTAGTAGAGTAAAGTCTGGAAGAAGTGAAGAGATTCCTGAAAGCTTCTCTGCAGATGACGATGAAGATGAAAGAGCGGGATTAGGAAAAATAAGTGCTTTAATTAAAAAATATTTTACTAAAGAAAAATTAGACGCTTTAGTAAAAAAGGTTCTTAGTAAAGCAAGTGCTGGAAGAAATGAACAGACATTTGAAAGCCTCTTTGCAAATGATGATGAGGAAGCAAGAAAGGGCTGGATGAAGGCAATGAAAGCTTTCGCAAAATTCATTGCTAAACAAAAGCTGAAAGAAGAATAA
OU068262	>PARPA_DN41903_c7_g19_i4	Lycosin 1v, Pardosin 12a	Lyc 1v, Par 12a	333	111	>PARPA_DN41903_c7_g19_i4	GATGACGTTGAAGAAGCAAGAATTTGGTTAACAGCATTGAAATTTATTGGAAAACACGTCGGAAAACACCTCGCAAAACAGCAGCTTTCAAAGCTCGGAAGAAATGAAGAGGTACCTGAAAGTTTCTCTGCAGATATCGATGAAGAAGAAAGAGTGGGAATTGAAAAAATGAGGGATTTCATGAAAACATTGATTAGTAAAGGAAAACTAGGCAAAGAAAAATTAGTTGCTTTCATAAAAAGAGTAATTAGTAGAGTAAATTCTGGAAGAAGTGAAGAGATTCCTGAAAACTTCTCTGCAGATGACGACGATGAAGAGAGGGCGGGATTAAGG
OU067769	>PARPA_DN26563_c0_g1_i2	Pardosin 12j, Pardosin 11d	Par 12j, Par 11d	393	131	>PARPA_DN26563_c0_g1_i2	GATGAAGAAGAAAGAGCGGGATTGGATAATATAAAGGATTTCATGAAAAGATTAATTAGTAAAGGAAAAATTGGTAAAGAGAAATTAGTTGCTTTCATAAAACGAGTAATTAGTAGAGTAAAGTCTGGTAGAAGTGAAGATATGTCTGAAAACTTCTCTGCAGTTGACGACGACGAAGAGAGGGCGGGATTAAGGGATTTCATGAAAAGATTAATTAGTAAAGGAAAAATTGGTAAAGAGAAATTAGTTGCTTTCATAAAACGAGTAATTAGTAGAGTAAAGTCTCGAAGAAGTGAAGATATTTCTGAAAACTTCTCTGCAGATGACGACGACGAAGAGAGGGCGGGTTGGAGGGGTTTCGTGAAGGGATTGATTAGGAAAGGAATAATTAGT
OU067741	>PARPA_DN26563_c0_g1_i1	Pardosin 11c	Par 11c	309	103	>PARPA_DN26563_c0_g1_i1	GATTTCATGAAAAGATTAATTAGTAAAGGAAAAATTGGTAAAGAGAAATTAGTTGCTTTCATAAAACGAGTAATTAGTAGAGTAAAGTCTCGAAGAAGTGAAGATATTTCTGAAAACTTCTCTGCAGATGACGACGACGAAGAGAGGGCGGGATTAAGGGATTTCATGAAAAGATTAATTAGTAAAGGAAAAATTGGTAAAGAGAAATTAGTTGCTTTCATAAAACGAGTAATTAGTAGAGTAAAGTCTGGTAGAAGTGAAGATATGTCTGAAAACTTCTCTGCAGTTGACGACGACGAAGAGAGGGCG
OU067691	>PARPA_DN22283_c0_g2_i1	Pardosin 11a	Par 11a	240	80	>PARPA_DN22283_c0_g2_i1	GAAAACTTCTCTGCAGATGACGACGACGAAGAGAGGGCGGGATTAAGGGATTTCATGAAAAGATTAATTAGTAAAGGAAAAGTTGGTAAAGAAAAATTGGTTGCTTTCATAAAAAGAGTAATTAGTAGAGTAAAGTCTGGAAGAAGTGAAGAGATTCCTGAAAACTTCTCTGCAGATGACGACGACGAAGAGAGGGCGGGATTAAGGGATTTCATGAAAAGATTAATTAGTAAAGGAAAA
OU068249	>PARPA_DN41903_c7_g19_i1	Pardosin 12a	Par 12a	297	99	>PARPA_DN41903_c7_g19_i1	GGAAAACACGTCGGAAAACACCTCGCAAAACAGCAACTTTCAAAGCTCGGAAGAAATGAAGAGATATCTGAAAGTTTCTCTGCAGATATCGATGAAGAAGAAAGAGTGGGAATTGAAAAAATGAGGGATTTCATGAAAACATTGATTAGTAAAGGAAAACTAGGCAAAGAAAAATTAGTTGCTTTCATAAAAAGAGTAATTAGTAGAGTAAATTCTGGAAGAAGTGAAGAGATTCCTGAAAACTTCTCTGCAGATGACGATGAAGAAGAAAGGACGGGATTTGGAAAAATGGCTGCT
OU068283	>PARPA_DN41903_c7_g23_i1	Pardosin 11b, Pardosin 9b	Par 11b, Par 9b	390	130	>PARPA_DN41903_c7_g23_i1	GTAATTAGTAGAGTAAAGTCTGGGAGAAGTGAAGATATTTCTGAAAACTTCTCTGCAGATGACGACGACGAAGAGAGGGCGGGATTAAGGGATTTCATGAAAAGATTAATTAGTAAAGGAAAAATTAGTAAAGACAAATTAATTGCTTTCATAAAACGAGTAATTAGCAGAGTAAAGTCTGGAAGAAGTGAAGAGATTCCTGAAAACTTCTCTGCAGATGACGATGAAGAAGAAAGGACGGGATTTGGAAAAATGGCTGCTTTATTTAAAAGATATTTTACTAAAGAAAAATTAGATGCTTTACTAAAAAAAGCAGGTGCTGGAAGAAATGAACAGACATTTGAAAGCCTCTTCGCAAATGATGATGAGGAAGCAAGAAAGGGCTGGATG
OU068305	>PARPA_DN41903_c7_g23_i2	Pardosin 12h, Pardosin 9b	Par 12h, Par 9b	372	124	>PARPA_DN41903_c7_g23_i2	AATGAAGAGATATCTGAAAGTTTCTCTGCAGATATCGATGAAGAAGAAAGAGCGGGATTGGATAATATAAGGGATTTCATGAAAAGATTAATTAGTAAAGGAAAAATTAGTAAAGACAAATTAATTGCTTTCATAAAACGAGTAATTAGCAGAGTAAAGTCTGGAAGAAGTGAAGAGATTCCTGAAAACTTCTCTGCAGATGACGATGAAGAAGAAAGGACGGGATTTGGAAAAATGGCTGCTTTATTTAAAAGATATTTTACTAAAGAAAAATTAGATGCTTTACTAAAAAAAGCAGGTGCTGGAAGAAATGAACAGACATTTGAAAGCCTCTTCGCAAATGATGATGAGGAAGCAAGAAAGGGCTGGATG
OU068383	>PARPA_DN74812_c0_g1_i1	Pardosin 9d	Par 9d	294	98	>PARPA_DN74812_c0_g1_i1	AGAAACGACGACCAAAGAAATCAACACATAGAGGCACACTTTATCCCTCCACTACGCTCTTCCGATCTGTCTGGGAGAAGTGAAGAGATTTCTGAAAACTTCTCTGCAGATGACGATGAAGAAGAAAGGACGGGATTTGGAAAAATGGCTGCTATATTTAAAAGATATTTTACTAAAGAAAAATTAGATGCTTTACTAAAAAAAGCAGGTGCTGGAAGAAATGAACAGACATTTGAAAGCCTCTTCGCAAATGATGATGAGGAAGCAAGAAAGGGCTGGATGAAGGCAATGAAA
OU068359	>PARPA_DN41903_c7_g26_i2	Pardosin 9a	Par 9a	213	71	>PARPA_DN41903_c7_g26_i2	TCTGGAAGAAGTGAAGAGATTCCTGAAAACTTCTCTGCAGATGACGATGAAGATGAAAGAGCGGGATTAGGAAAAATAAGTGCTTTAATTAAAAAATATTTTACTAAAGAAAAATTAGATGCTTTACTAAAAAAAGCAGGTGCTGGAAGAAATGAACAGACATTTGAAAGCCTCTTCGCAAATGATGATGAGGAAGCAAGAAAGGGCTGGATG
OU068191	>PARPA_DN41903_c7_g15_i2	Pardosin 6a	Par 6a	174	58	>PARPA_DN41903_c7_g15_i2	TATTTTACTAAAGAAAAATTAGATGCTTTACTAAAAAAAGCAGGTGCTGGAAGAAATGAACAGACATTTGAAAGCCTCTTCGCAAATGATGATGAGGAAGCAAGAAAGGGCTGGATGAAGGCAATGAAAGCTTTCGCAAAATTCATTGCGAAACAAAAGCTGAAAGAGGAATAA
OU068201	>PARPA_DN41903_c7_g17_i1	Pardosin 6b	Par 6b	174	58	>PARPA_DN41903_c7_g17_i1	TATTTTACTAAAGAAAAATTAGATGCTTTACTAAAAAAAGCAGGTGCTGGAAGAAATGAACAGACATTTGAAAGCCTCTTCGCAAATGATGATGAGGAAGCAAGAAAGGGCTGGATGAAGGCAATGAAAGCTTTCGCAAAATTCGTTGCGAAACAAAAGCTGAAAGAGGAATAA
OU068184	>PARPA_DN41903_c7_g15_i1	Pardosin 9c, Pardosin 6a	Par 9c, Par 6a	264	88	>PARPA_DN41903_c7_g15_i1	AGAAGTGAAGAGATTCCTGAAAACTTCTCTGCAGATGACGATGAAGAAGAAAGGGCGGGATTTGGAAAATTTAGTGCTTTATTTAAAAGATATTTTACTAAAGAAAAATTAGATGCTTTACTAAAAAAAGCAGGTGCTGGAAGAAATGAACACACATTTGAAAGCCTCTTCGCAAATGATGATGAGGAAGCAAGAAAGGGCTGGATGAAGGCAATGAAAGCTTTCGCAAAATTCATTGCGAAACAAAAGCTGAAAGAAGAATAA
OU068162	>PARPA_DN41903_c7_g10_i1	Lycosin 1y	Lyc 1y	228	76	>PARPA_DN41903_c7_g10_i1	GCAGATGACGATGAAGAAGCCAGAATCTGGCTGACAGCATTGAAATTTTTGGGAAAACACGTCGGGAAACACCTTGCAAAACAGCAGCTTGCAAAGCTTGGAAGAAATGAAGAAATGCCTGAAAGCCTGTCTGCAAATGACGATGAAGAAGCGAGAATCTGGTTGACAGCATTGAAATTTTTAGGAAAGAACATCGGAAAACACTTCGCAAAACAGCAGCTTGCAAAG
OU067768	>PARPA_DN28_c0_g1_i1	Lycosin 1c, Lycosin 1u	Lyc 1c, Lyc 1u	270	90	>PARPA_DN28_c0_g1_i1	GAAGAAATGTCTGAAAGCTTGTCAGCAAATGACGATGAAGAAGCAAGAATCTGGTTGACAGCATTGAAATTTTTAGGAAAAAACCTTGGAAAACATCTTGCAAAACAACAGCTTTCAAAGCTTGGAAGAAGTGAAGAAATGTCTGAAAGCTTGTCAGCAAATGACGATGAAGAAGCAAGAATCTGGTTGACAGCATTGAAATTTTTAGGAAAACACGTCGGAAAACACCTCGCAAAGCAGCAGCTTTCAAAGCACGGAAGAAGTGAAGCA
OU068328	>PARPA_DN41903_c7_g24_i2	Lycosin 1s, Lycosin 1s	Lyc 1s, Lyc 1s	270	90	>PARPA_DN41903_c7_g24_i2	AATGAAGAAATGCCTGAAAGCCTGTCTGCAAATGACGATGAAGAAGCAAGAATCTGGTTGACAGCATTGAAATTTTTAGGAAAAAACATCGGAAAACACTTCGCAAAGCAGCAGCTTTCAAAGCTTGGAAGAAATGAAGAAATGCCTGAAAGCCTGTCTGCAAATGACGATGAAGAAGCGAGAATCTGGTTGACAGCATTGAAATTTTTAGGAAAAAACATCGGAAAACACTTCGCAAAGCAGCAGCTTTCAAAGCTTGGAAGAAATGAA
OU068306	>PARPA_DN41903_c7_g24_i1	Lycosin 1s, Lycosin 1p	Lyc 1s, Lyc 1p	267	89	>PARPA_DN41903_c7_g24_i1	AATGAAGAAATGCCTGAAAGCCTGTCTGCAAATGACGATGAAGAAGCAAGAATCTGGTTGACAGCATTGAAATTTTTAGGAAAAAACATCGGAAAACACTTCGCAAAGCAGCAGCTTTCAAAGCTTGGAAGAAATGAAGAAATGCCTGAAAGCCTATCTGCAAATGTCGATGAAGAAGCGAGAATCTGGTTGACAGCATTGAAATTTTTAGGAAAGCACGTCGGGAAACACCTCGCAAAACAGCAGCTTTCAAAGCTCGGAAGAAAT
OU068214	>PARPA_DN41903_c7_g18_i1	Lycosin 1s, Lycosin 1v, Lycosin 1y	Lyc 1s, Lyc 1v, Lyc 1y	417	139	>PARPA_DN41903_c7_g18_i1	AAGCTTGGAAGAAATGAAGAAATGCCTGAAAGCCTGTCTGCAAATGACGATGAAGAAGCGAGAATCTGGTTGACAGCATTGAAATTTTTAGGAAAAAACATCGGAAAACACTTCGCAAAGCAGCAGCTTTCAAAGCTTGGAAGAAATGAAGAGATGGCTGAAAGTCTCTCAGCAGATGACGTTGAAGAAGCAAGAATCTGGTTAACAGCATTAAAATTTATTGGAAAACACGTCGGAAAACACCTAGCAAAACAGCAGCTTTCAAAGCTCGGAAGAAATGAAGAGATATCTGAAAGTCTGCCTGCAGATGACGATGAAGAAGCCAGAATCTGGCTGACAGCATTGAAATTTTTGGGAAAACACGTCGGGAAACACCTTGCAAAACAGCAGCTTGCAAAG…
OU068213	>PARPA_DN41903_c7_g18_i2	Lycosin 1s, Lycosin 1z, Lycosin 1y	Lyc 1s, Lyc 1z, Lyc 1y	417	139	>PARPA_DN41903_c7_g18_i2	AAGCTTGGAAGAAATGAAGAAATGCCTGAAAGCCTGTCTGCAAATGACGATGAAGAAGCGAGAATCTGGTTGACAGCATTGAAATTTTTAGGAAAAAACATCGGAAAACACTTCGCAAAGCAGCAGCTTTCAAAGCTTGGAAGAAATGAAGAGATGGCTGAAAGTCTCTCAGCAGATGACGTTGAAGAAGCAAGAATCTGGTTAGCAGCATTGAAATTTGTCGGAAAACACGTAGGAAAATACGTCGCAAAGAAGCATCTTTCAAAGCTTGGAAGAAACGAAGAGATAACTGAAAGTCTGCCTGCAGATGACGATGAAGAAGCCAGAATCTGGCTGACAGCATTGAAATTTTTGGGAAAACACGTCGGGAAACACCTTGCAAAACAGCAGCTTGCAAAG…
OU068327	>PARPA_DN41903_c7_g24_i3	Lycosin 1y, Lycosin 1p	Lyc 1y, Lyc 1p	240	80	>PARPA_DN41903_c7_g24_i3	GCAGATGACGATGAAGAAGCCAGAATCTGGCTGACAGCATTGAAATTTTTGGGAAAACACGTCGGGAAACACCTTGCAAAACAGCAGCTTGCAAAGCTTGGAAGAAATGAAGAAATGCCTGAAAGCCTATCTGCAAATGTCGATGAAGAAGCGAGAATCTGGTTGACAGCATTGAAATTTTTAGGAAAGCACGTCGGGAAACACCTCGCAAAACAGCAGCTTTCAAAGCTCGGAAGAAAT
OU068350	>PARPA_DN41903_c7_g24_i4	Lycosin 1y, Lycosin 1x, Lycosin 1z, Lycosin 1y	Lyc 1y, Lyc 1x, Lyc 1z, Lyc 1y	546	182	>PARPA_DN41903_c7_g24_i4	GCAGATGACGATGAAGAAGCCAGAATCTGGCTGACAGCATTGAAATTTTTGGGAAAACACGTCGGGAAACACCTTGCAAAACAGCAGCTTGCAAAGCTTGGAAGAAATGAAGAAATGCCTGAAAGCCTATCTGCAAATGTCGATGAAGAAGCGAGAATCTGGTTGACAGCATTGAAATTTTTAGGAAAGAACATCGGAAAACACTTCGCAAAACAGCAGCTTGCAAAGCTTGGAAGAAATGAAGAAATGCCTGAAAGTCTCTCTGCAGATGACATTGAAGAAGCAAGAATCTGGTTAGCAGCATTGAAATTTGTCGGAAAACACGTAGGAAAATACGTCGCAAAGAAGCATCTTTCAAAGCTTGGAAGAAACGAAGAGATAACTGAAAATCTGTCTGCA…
OU068351	>PARPA_DN41903_c7_g24_i5	Lycosin 1y, Lycosin 1z, Lycosin 1y	Lyc 1y, Lyc 1z, Lyc 1y	414	138	>PARPA_DN41903_c7_g24_i5	GCAGATGACGATGAAGAAGCCAGAATCTGGCTGACAGCATTGAAATTTTTGGGAAAACACGTCGGGAAACACCTTGCAAAACAGCAGCTTGCAAAGCTTGGAAGAAATGAAGAAATGCCTGAAAGTCTCTCTGCAGATGACATTGAAGAAGCAAGAATCTGGTTAGCAGCATTGAAATTTGTCGGAAAACACGTAGGAAAATACGTCGCAAAGAAGCATCTTTCAAAGCTTGGAAGAAACGAAGAGATAACTGAAAATCTGTCTGCAGATGACGATGAAGAAGCCAGAATCTGGCTGACAGCATTGAAATTTTTGGGAAAACACGTCGGGAAACACCTTGCAAAACAGCAGCTTGCAAAGCTTGGAAGAAATGAAGAAATGCCTGAAAGCCTGTCTGCA…
OU068169	>PARPA_DN41903_c7_g11_i1	Lycosin 1z	Lyc 1z	216	72	>PARPA_DN41903_c7_g11_i1	GAAGAAGCAAGAATCTGGTTAGCAGCATTGAAATTTGTCGGAAAACACGTAGGAAAATACGTCGCAAAGAAGCATCTTTCAAAGCTTGGAAGAAACGAAGAGATACCTGAAAGTCTGCCTGCAGATGACGATGAAGAAGCCAGAATCTGGCTGACAGCATTGAAATTTTTGGGAAAACACGTCGGGAAACACCTTGCAAAACAGCAGCTTGCAAAG
OU067742	>PARPA_DN26249_c1_g2_i1	Lycosin 1s, Lycosin 1t, Lycosin 1z	Lyc 1s, Lyc 1t, Lyc 1z	441	147	>PARPA_DN26249_c1_g2_i1	AGTGAAGAAATATCTGAAAGTCTGTCTGCAAATGACGATGAAGAAGCGAGAATCTGGTTGACAGCATTGAAATTTTTAGGAAAAAACATCGGAAAACACTTCGCAAAGCAGCAGCTTTCAAAGCTTGGAAGAAATGAAGAGATGGCTGAAAGTCTCTCTGCAGATGACGTTGAAGAAGCAAGAATTTGGTTAACAGCATTGAAATTTATTGGAAAACACGTCGGAAAACACCTCGCAAAACAGCAGCTTGCAAAGCTTGGAAGAAATGAAGAAATGCCTGAAAGTCTCTCTGCAGATGACGTTGAAGAAGCAAGAATCTGGTTAGCAGCATTGAAATTTGTCGGAAAACACGTAGGAAAATACGTCGCAAAGAAGCATCTTTCAAAGCTTGGAAGAAGC…
OU068384	>PARPA_DN41903_c7_g2_i1	Lycosin 1y, Lycosin 1z	Lyc 1y, Lyc 1z	249	83	>PARPA_DN41903_c7_g2_i1	GCAGATGACGATGAAGAAGCCAGAATCTGGCTGACAGCATTGAAATTTTTGGGAAAACACGTCGGGAAACACCTTGCAAAACAGCAGCTTGCAAAGCTTGGAAGAAATGAAGAAATGCCTGAAAGTCTCTCTGCAGATGACGTTGAAGAAGCAAGAATCTGGTTAGCAGCATTGAAATTTGTCGGAAAACACGTAGGAAAATACGTCGCAAAGAAGCATCTTTCAAAGCTTGGAAGAAACGAAGAGATA
OU067942	>PARPA_DN36326_c0_g1_i1	Signal peptide, Propeptide B	SP, PrP B	171	57	>PARPA_DN36326_c0_g1_i1	ATGAATTATACCATAATTGCATTTTTGCTATTGATAGCATTGTCATGCTCCACAGCAAAATCAGTTGATATATCCAATGGAAATGTTCAAGAAATTCGTGAAGAAACACCTTCTTTAAGCGAGGATACACCCTTCAGTCTATCTGCAGTTGCCGATACAGAGGCAAGAAAC
OU067937	>PARPA_DN34755_c0_g1_i2	Lycosin 4e, Lycosin 5d	Lyc 4e, Lyc 5d	387	129	>PARPA_DN34755_c0_g1_i2	CTATTGATAGCATTGTCATGCTCCACAGCAAAATCAGTTGATATATCCAATGGAAATGTTCAAGAAATTCGTGAAGAAACACCTTCTTTAAGCGAGGATACACCCTTCAGTCTATCTGCAGTTGCCGATACAGAGGCAAGAAACAAATGGGCAACTTTTCTTGCAAAACTAAAAGACGTTACTTTAAAAACCCTTGGAAGAAACGAACAGACACTTGAAAATGTCAATGAAGAAGAAAGAATAATCTGGTTACCTGCATTGAAATTTTTAGCATCTCATATCGCGATGGAGCAGCTTTCAAAGCTTGGAAGAAGTGAAGAAATATCTGAAAGTCTGTCTGCAACTGACGATGAAAAAGAAAGAATCATTTGGATACCGGCGCTGAAA
OU067642	>PARPA_DN18723_c0_g1_i1	Lycosin 5c	Lyc 5c	255	85	>PARPA_DN18723_c0_g1_i1	GAGCAGCTTTCAAAGCTTGGAAGAATTGAAGAAATATCTGAAAGTCTGTCTTCAAATGACGATGAAAAAGAAAGAATTATCTGGTTACCGGTATTGAAATTTTTAGCATCACATGTCGCAATGGAGCAGCTATCAAAACTTGGAAGAAGTGAGGAAATATATGAAAATCTGTCTGCAAATGACGATGAAAAGGAAAGAATTATCTGGTTACCTGCATTGAAATTTTTAGCATCACATATTGCGATGGAACAGCTT
OU067713	>PARPA_DN26249_c0_g1_i2	Lycosin 5d, Lycosin 5e	Lyc 5d, Lyc 5e	351	117	>PARPA_DN26249_c0_g1_i2	TCAAAGCTTGGAAGAAGTGAGGAAGTATATGAAAATCTGTCTGCAAATGACGATGAAAAAGAAAGAATCATCTGGTTACCGGCGCTGAAATTTTTAGCATCCCATATCGCGATGGAACAGCTTTCAAAGCTTGGAAGAAGTGAGGAAGTATATGAAAATCTGTCTGCAAATGACGATGAAAAAGAAAGAATCATCTGGTTACCAGCATTGAAATTTTTAGCATCACATGTCGCGATGGAGCAGCTTTCAAAGCTTGGAAGAAGTGAGGTTATATCTGAAAGTCCGTCTGCAAATGACAATGAAGAAGCAAGAATCTGGTTGATGGCATTTAAATTTTTAGGGAAAAACCTC
OU067663	>PARPA_DN18916_c0_g1_i1	Lycosin 5e, Lycosin 1r_v1	Lyc 5e, Lyc 1e_v1	207	69	>PARPA_DN18916_c0_g1_i1	AGAATCATCTGGTTACCAGCATTGAAATTTTTAGCATCACATGTCGCGATGGAGCAGCTTTCAAAGCTTGGAAGAAGTGAGGTTATATCTGAAAGTCCGTCTGCAAATGACAATGAAGAAGCAAGAATCTGGTTGATGGCATTTAAATTTTTAGGGAAAAACCTCGGAAAACACCTCGCAAAACAGCAGCTTTCAAAGCTTGGATGA
OU067664	>PARPA_DN18916_c0_g2_i1	Lycosin 5e, Lycosin 1r_v1	Lyc 5e, Lyc 1e_v1	207	69	>PARPA_DN18916_c0_g2_i1	AGAATCATCTGGTTACCAGCATTGAAATTTTTAGCATCACATGTCGCGATGGAGCAGCTTTCAAAGCTTGGAAGAAGTGAGGTTATACCTGAAAGTCCGTCTGCAAATGACAATGAAGAAGCAAGAATCTGGTTGATGGCATTTAAATTTTTAGGGAAAAACCTCGGAAAACACCTCGCAAAACAGCAGCTTTCAAAGCTTGGATGA
OU067692	>PARPA_DN18916_c0_g3_i1	Lycosin 5e, Lycosin 9f	Lyc 5e, Lyc 9f	195	65	>PARPA_DN18916_c0_g3_i1	AGAATCATCTGGTTACCAGCATTGAAATTTTTAGCATCACATGTCGCGATGGAGCAGCTTTCAAAGCTTGGAAGAAGTGAAGAAATATCTGAAAGTCTATCTGCAAATGAAAATGAAGAAGCAAGAATCTGGTTGATGGCATTTAAATTTTTAGGGAAACACCTCGCAAAACAGCAACTTTCAAAGCTTGGATGA
OU067714	>PARPA_DN26249_c0_g1_i1	Lycosin 5d, Lycosin 5d	Lyc 5d, Lyc 5d	261	87	>PARPA_DN26249_c0_g1_i1	TCAAAGCTTGGAAGAAGTGAGGAAGTATATGAAAATCTGTCTGCAAATGACGATGAAAAAGAAAGAATCATCTGGTTACCGGCGCTGAAATTTTTAGCATCCCATATCGCGATGGAACAGCTTTCAAAGCTTGGAAGAAGTGAGGAAGTATATGAAAATCTGTCTGCAAATGACGATGAAAAAGAAAGAATCATCTGGTTACCGGCGCTGAAATTTTTAGCATCCCATATCGCGATGGAACAGCTTTCAAAGCTTGGAAGA
OU068036	>PARPA_DN40871_c2_g5_i1	Lycosin 5d	Lyc 5d	234	78	>PARPA_DN40871_c2_g5_i1	ATTTGGTTACCGGCGCTGAAATTTTTAGCATCCCATATCGCGATGGAACAGCTATCAAAGCTTGGAAGAAGTGAAGAAATATCTGAAAGTCTGTCTGCAAATGACGATGAAAAAGAAAGAATTATTTGGTTACCGGCGCTGAAATTTTTAGCATCCCATATCGCGATGGAACAGCTTTCAAAGCTTGGAAGAAGTGAGGAAGTATATGAAAATCTGTCTGCAAATGACGATGAA
OU068037	>PARPA_DN40871_c2_g5_i2	Lycosin 5d	Lyc 5d	243	81	>PARPA_DN40871_c2_g5_i2	ATTTGGTTACCGGCGCTGAAATTTTTAGCATCCCATATCGCGATGGAACAGCTATCAAAGCTTGGAAGAAGTGAAGAAATATCTGAAAGTCTGTCTGCAAATGACGATGAAAAAGAAAGAATTATTTGGTTACCGGCGCTGAAATTTTTAGCATCCCATATCGCGATGGAACAGCTATCAAAGCTTGGAAGAAGTGAAGAAATATCTGAAAGTCTGTCTGCAAATGACGATGAAAAAGAAAGA
OU067984	>PARPA_DN40871_c2_g17_i1	Lycosin 5d, Lycosin 5d	Lyc 5d, Lyc 5d	219	73	>PARPA_DN40871_c2_g17_i1	GACGATGAAAAAGAAAGAATCATTTGGTTACCGGCGCTGAAATTTTTAGCATCCCATATCGCGATGGAACAGCTATCAAAGCTTGGAAGAAGTGAAGAAATATCTGAAAGTCTGTCTGCAAATGACGATGAAAAAGAAAGAATCATTTGGTTACCGGCGCTGAAATTTTTAGCATCCCATATCGCGATGGAACAGCTTTCAAAGCTTGGAAGAAGTGAG
OU067791	>PARPA_DN29818_c1_g3_i1	Pardosin 1a	Par 1a	234	78	>PARPA_DN29818_c1_g3_i1	ATGAATTATACCATAACTGCTTTCTTGCTATTCGTAGCAGTGGCATACTCCTCAGCACGGTCAATTGATGGATTAGAGGAAAATGTTCAAGAAATACGTGAAGAAACACCTTCATTCATCGAGGATGTACCCTTTAGTCTCACTGTTAATGAAGATGAAATAGCACGGATTACATGGAAAGATTTTCTTGGGAAAATGAAGCATGCGAGTCTTAAAGCATTGGAAATTCTTGGA
OU067907	>PARPA_DN34560_c1_g6_i2	Pardosin 1a, Pardosin 2d	Par 1a, Par 2d	294	98	>PARPA_DN34560_c1_g6_i2	TCATTCATCGAGGATGTACCCTTTAGTCTCACTGTTAATGAAGATGAAATAGCACGGATTACATGGAAAGATTTTCTTGGGAAAATGAAGCATGCGAGTCTTAAAGCATTGGAAATTCTTGGAAGAGAAGAAAACCTCTCTCCGAATAAGGAAGAAGAAGAGCGGATTATAATGAAAGATCTTTTTGAGAAAATGAAGCAAATGCGTCTTAAAACAATTAAATCTCTGGGAAGAGAAGAAAACCTCTCTCCAAATGAGGATGAAGAAGCGCTATTAAAATTGATTGATTTAATT
OU067920	>PARPA_DN34560_c1_g7_i1	Pardosin 1b, Pardosin 2e	Par 1b, Par 2e	237	79	>PARPA_DN34560_c1_g7_i1	TCTCCAAATGAGGATGAAGAAGAGCGGATTACATGGAAAGATTTTCTTGGGAAAATGAAGCATGCGAGTCTTAAAACATTGGAAATTCTTGGAAGAGAAGAAAACCTCTCTCCGAATGAGGAAGAAGAAGAACGGATTATAATGAAAGATCTTTTTGAGAAAATGAAGCAAATGCGTCTTAAAGCAATTAAATCTCTGGGAAGAGAAAAAAACCTCTCTCCAAATGAGGATGAAGAA
OU067823	>PARPA_DN34560_c1_g1_i1	Pardosin 2g, Pardosin 8a	Par 2g, Par 8a	234	78	>PARPA_DN34560_c1_g1_i1	CTTGGAAGAGAAGAAAACCTCTCTCCGAATGAGGAAGAGGAAGAACGGATTAATATGAAAGATATTTTTGAGAAAATGAAGCAAATGCGTCTTAAAGCAATTAAATCTCTGGGAAGAGAAGAAAACTTCTCTCCAAATGAGGATGAAGAAGCGCGATTAAAATTGTTAGATTTAATTGCAAAAATGAGACAAAAGGCTGAAAAGAAAGAAAGAGCTGGTCTAAATAAAAAATAA
OU067843	>PARPA_DN34560_c1_g1_i2	Pardosin 2a, Pardosin 1e, Pardosin 8a	Par 2a, Par 1e, Par 8a	321	107	>PARPA_DN34560_c1_g1_i2	TCTCCGAATGAGGAAGAAGAAGAGCGGATTACAATGAAAGATCTTTTTGAGAAAATGAAGCAAATGCGTCTTAAAGCAATTAAATCTCTGGGAAGAGAAGAAAACCTCTCTCCAAATGAGGATGAAGAAGCGCGGATTACATGGAAAGATTTTCTTGGGAAATTGAAGCATGCGAGTCTTAAAACATTGGAATTTCTTGGAAGAGAAGAAAACCTCTCTCCGACTGAGGAAGAAGAAGCGCGATTAAAATTGTTAGATTTAATTGCAAAAATGAGACAAAAGGCTGAAAAGAAAGAAAGAGCTGGTCTAAATAAAAAATAA
OU067854	>PARPA_DN34560_c1_g1_i3	Pardosin 1b, Pardosin 8a	Par 1b, Par 8a	240	80	>PARPA_DN34560_c1_g1_i3	AAATCTCAGGGAAGAGAAGAAAACCTCTCTCCAAATGAGGATGAAGAAGAGCGGATTACATGGAAAGATTTTCTTGGGAAAATGAAGCATGCGAGTCTTAAAACATTGGAAATTCTTGGAAGAGAAGAAAACCTCTCTCCGACTGAGGAAGAAGAAGCGCGATTAAAATTGTTAGATTTAATTGCAAAAATGAGACAAAAGGCTGAAAAGAAAGAAAGAGCTGGTCTAAATAAAAAATAA
OU067897	>PARPA_DN34560_c1_g6_i1	Pardosin 2c, Pardosin 2e	Par 2c, Par 2e	258	86	>PARPA_DN34560_c1_g6_i1	CTTGGAAGAGAAGAAAACCTCTCTCCGAATGAGGAAGAAGAAGAGCGGATTACAATGAAAGATCTTTTTCAGAAAATGAAGCAAATGCGTCTTAAAGCAATTAAATCTCTTGGAAGAGAAGAAAACCTCTCTCCGAATAAGGAAGAAGAAGAGCGGATTATAATGAAAGATCTTTTTGAGAAAATGAAGCAAATGCGTCTTAAAGCAATTAAATCTCTGGGAAGAGAAGAAAACCTCTCTCCAAATGAGGATGAAGAA
OU067919	>PARPA_DN34560_c1_g6_i3	Pardosin 2c, Pardosin 3a, Pardosin 1a	Par 2c, Par 3a, Par 1a	399	133	>PARPA_DN34560_c1_g6_i3	TTGGAAATTCTTGGAAGAGAAGAAAACCTCTCTCCGAATGAGGAAGAAGAAGAGCGGATTACAATGAAAGATCTTTTTCAGAAAATGAAGCAAATGCGTCTTAAAGCAATTAAATCTCTTGGAAGAGAAGAAAACCTCTCTCCGAATGAGGAAGAAGAAGAGCGGATTACAATGAAAGATCTTTTTGAGAAAATTAATCAAATGGGTCTTAAAGTAATTAAATCTCAGGGAAGAGAAGAAATCCTCTCTCCAAATGAGGATGAAGTAGAGCGGATTACATGGAAAGATTTTCTTGGGAAAATGAAGCATGCGAGTCTTAAAGCATTGGAAATTCTTGGAAGAGAAGAAAACCTCTCTCCGAATGAGGAAGAAGAAGAGCGGATTACAATGAAAGATCTT
OU067865	>PARPA_DN34560_c1_g3_i1	Pardosin 2a, Pardosin 1c, Pardosin 2f	Par 2a, Par 1c, Par 2f	336	112	>PARPA_DN34560_c1_g3_i1	CGGATTACAATGAAAGATCTTTTTGAAAAAATGAAGCAAATGCGTCTTAAAGCAATTAAATCTCTGGGAAGAGAAGAAAACCTCTCTCCAAATGAGGATGAAGAAGCGCGGATTACATGGAAAGAATTTCTTGGGAAAATGAAGCATGCGAGTCTTAAAACATTGGAATTTCTTGGAAGAGAAGAAAACTTCTCTCCGAATGAGGAAGAAGAAGAGCGGATTACAATGAAAGATCTTTTTCAGAAAATGAAGCAAATGCGTCTTAAAGAAATTAAATCTCTGGGAAGAGAAGAAAACCTCTCTCCAAATGAGGATGAAGAAGCGCGGATTACATGG
OU067886	>PARPA_DN34560_c1_g5_i1	Pardosin 2f, Pardosin 1d	Par 2f, Par 1d	303	101	>PARPA_DN34560_c1_g5_i1	CTTGGAAGAGAAGAAAACCTCTCTCCGAATGAGGAAGAAGAAGAGCGGATTACAATGAAAGATCTTTTTCAGAAAATGAAGCAAATGCGTCTTAAAGAAATTAAATCTCTGGGAAGAGAAGAAAACCTCTCTCCAAATGAGTATGAAGAAGCGCGGATTACATGGAAAGATTTTCTTGGGAAAATGAAGCATGCGAGTCTTAAAGCATTGGAAGTTCTTGGAAGAGAAGAAAACCTCTCTCCGAATGAGGAAGAGGAAGAACGGATTAATATGAAAGATATTTTTGAGAAAATGAAGCAAATG
OU067802	>PARPA_DN29818_c1_g5_i1	Signal peptide, Propeptide D2	SP, PrP D2	213	71	>PARPA_DN29818_c1_g5_i1	ATGAATTATACCATAGCTGCTTTCTTGCTATTCGTAGAAGTGGCATACTCCTCAGCACGATCAATTGATCCATTAGAGGAAAAAGTTCCAGAAATACGTGAAGAAACACCTTCATTCATCGAGGATGTACCCTTTAGTCTCACTGTTAATGAAGATGAAATAGCACGGATTACATGGAAAGATTTTCTTGGGAAAATGAAGCATGCGAGTCTT
OU067790	>PARPA_DN29818_c1_g3_i3	Signal peptide, Propeptide D1	SP, PrP D1	213	71	>PARPA_DN29818_c1_g3_i3	ATGAATTATACCATAACTGCTTTCTTGCTATTCGTAGCAGTGGCATACTCCTCAGCACGGTCAATTGATCCATTAGAGGAAAAAGTTTCAGAAATACGTGAAGAAACACCTTCATTCATCGAGGATGTACCCTTTAGTCTCACTGTAAATGAAGATGAAACAGCACGGATTACATGGAAAGATTTTCTTGGGAAAATGAAGCATGCGAGTCTT
OU067801	>PARPA_DN29818_c1_g8_i1	Signal peptide, Propeptide D1	SP, PrP D1	213	71	>PARPA_DN29818_c1_g8_i1	ATGAATTATACCATAACTGCTTTCTTGCTATTCGTAGCAGTGGCATACTCCTCAGCACGGTCAATTGATACATTAGAGGAAAAAGTTCCAGAAATACGTGAAGAAACACCTTCATTCATCGAGGATGTACCCTTTAGTCTCACTGTTAATGAAGATGAAATAGCACGGATTACATGGAAAGATTTTCTTGGGAAAATGAAGCATGCGAGTCTT
OU068090	>PARPA_DN41054_c1_g4_i2	Pardosin 5b, Pardosin 4c_v2	Par 5b, Par 4c_v2	315	105	>PARPA_DN41054_c1_g4_i2	ATGAATTGCTTTAAAATTACTTTACTCCTGCTGACAACAATGACATGCTTCATAGCGGGCTCTTCTGGTGCATCAAAAAAAGAATTTCAAGAAATTCGTGAAGAAGTACTTTCTACTAATCAGGATGAATCCGCAAGGAATGAAACAAAAAATACGGTGTTATTGTTGCCTATACCGGAGGCGGTTTGGAAAAGTTTGATTGGAAGAAATGAATTGCCACTTTCAAGCTACTCTTTAAATGATGGTGAGACAGAGCGAATCTGGGCAGGCTTTTTACCTGAAAGCGTGAAGCAAGAATTAAAGCTGCTGGGAAGA
OU068144	>PARPA_DN41054_c1_g8_i1	Pardosin 5a	Par 5a	285	95	>PARPA_DN41054_c1_g8_i1	ATGAATTGCTTTAAAATTACTTTACTCCTGCTGGCAACACTGACATGCTTCATAGCAGGCTCTTCTGGTGCATCAAAAAAAGATTTTCAAGAAATTCGTAAAGAAGTACTTTCTACTAATCAGGATGAATCCGTCAGGAATGAAACAAAAAATACGGTGTTATTGGTGCCTATACCGGAAGAGGTTTGGAAAAGTTTGATTGGAAGAAATGAATTGCCACTTTCAAGCTACTCTTTAAATGATGGTGAGACAGAGCGAATCTGGGCAGGCTTTTTACCTGAAAGC
OU068112	>PARPA_DN41054_c1_g5_i5	Pardosin 5a, Pardosin 7, Pardosin 13a	Par 5a, Par 7, Par 13a	426	142	>PARPA_DN41054_c1_g5_i5	GAAGTACTTTCTACTAATCAGGATGAATCCGCAAGGAATGAAACAAAAAATACGGTGTTATTGGTGCCTATACCGGAAGAGGTTTGGAAAAGTTTGATTGGAAGAAATGAATTGCCACTTTCAAGCTACTCTTTAAATGATGGTGAGACAGCACGGGCAGGCTTTTTACCTGAAAGCGTGAAGCAAGAATTTAAGCTGCTGGGAAGAGACGAATTGACATCTGGAAGCCTCGAAGCTCACGAAGACAGTGAAGCGCGATATATGAAGTCGTTAATGGAGAAGGTTGTAGAAAGATTGAACAAAACTGGGAAGCTTAACAATGTGAAACATCCTGAGACTAAAACCTGTAGTTTTGCTGCAAATGCCTATAAAGCGCTGACGACAATCAGAGAAACTATT…
OU068134	>PARPA_DN41054_c1_g5_i7	Pardosin 5a, Pardosin 4a, Pardosin 13b	Par 5a, Par 4a, Par 13b	432	144	>PARPA_DN41054_c1_g5_i7	GAAGTACTTTCTACTAATCAGGATGAATCCGCAAGGAATGAAACAAAAAATACGGTGTTATTGGTGCCTATACCGGAAGAGGTTTGGAAAAGTTTGATTGGAAGAAATGAATTGCCACTTTCAAGCTACTCTTTAAATGATGGTGAGATAGAGCGAATCTGGGCAGGCATTTTACCTGAAAGCGGGAGGCAAGATTTAAAGTTGCTGGGAAGAAACGAATTGACATCTGGAAGCCTCGAAGCTCACGAAGACAGTGAAGCGAGGAATATGAAGTCGTTAATGGAGAAGGTTGCAGAAAGATTGAACAAAACTGGGAAGCTTAACAATGTGAAACATCCTGAGACTAAAACCTGTAGTTTTGCTGCAAATGCCTATAAAGCGCTGACGACAATCAGAGAA…
OU068113	>PARPA_DN41054_c1_g5_i2	Pardosin 5a, Pardosin 4b, Pardosin 13c	Par 5a, Par 4b, Par 13c	399	133	>PARPA_DN41054_c1_g5_i2	AGGAATGAAACAAAAAATACGGTGTTATTGGTGCCTATACCGGAAGAGGTTTGGAAAAGTTTGATTGGAAGAAATGAATTGCCACTTTCAAGCTACTCTTTAAATGATGGTGAGACAGAGCGAATCTGGGCAGGCTTTTTACCTGAAAGCGATAGGCAAGAATTAAAGTTGCTGGGAAGAAACGAATTGACATCTGGAAGCCTCGAAGCTCACGAAGACAGTGAAGCGAGGAATATGAAGTCGTTAATGGAGAAGGTTGCAGAAAGATTAAACAAAACTAGGAAGCTTAACATTGTGAAACATCCTGAGACTAACACCTGTAGTTTTGCTGCAAATGCCTATAAAGCGCTGACGACAATCAGAGAAATTATTGATACCTTAAAGAATAAATTATGCTAA
OU068091	>PARPA_DN41054_c1_g4_i5	Pardosin 5d, Pardosin 4c_v3	Par 5d, Par 4c_v3	477	159	>PARPA_DN41054_c1_g4_i5	ATGAATTGCTTTAAAATTACTTTACTCCTGCTGACAACAATGACATACTTCATAGCGGACTCTTCTGGTGCATCAAAAAAAGAGTTTCAAGAAATTCGTGAAGAAGTATTTTCTAGTAATCAGGATGAATCCTCGAGGAATGAAACAAAAAATGCGGTGTTATTGGTGCCTATACCGGAGGAAGTTTGGAAAAGTTTGATTGGAAGAAATGAATTGCCACTTTCAAGCTACTCTTTAAATGATGGTGAGACAGAGCGAATCTGGGCAGGCTTTTTACCTGAAAGCGTGAAGCAAGAATTAAAGCTGCTAGGAAGAAACGATTTGACATCTGAAAGCCTCGAAGCTCGTGAGGCGGGGTGGATGAAGGCGTTAAAGGAGCATGTAGAAAAATTGAACAAA…
OU068068	>PARPA_DN41054_c1_g1_i1	Pardosin 4c_v2, Pardosin 13f-like	Par 4c_v2, Par 13f-like	291	97	>PARPA_DN41054_c1_g1_i1	CCTATACCGGAGGAGGTTTGGAAAAGTTTGATTGGAAGAAATGAATTGCCACTTTCAAGCTACTCTTTAAATGATGGTGAGACAGAGCGAATCTGGGCAGGCTTTTTACCTGAAAGCGTGAAGCAAGAATTAAAGCTGCTGGGAAGAAATGAATTGACATCTGGAAGCCTCGAAGCTCGTGAGGCGGGGTGGATGAAGGCGTTAAAGGAGCATGTAGAAAAATTGAACAAAACTGGGAAGCTTAACAATTTAAAACCTCCTGAGACTGACACCTGTAGTTTTGCTGCAAAT
OU068048	>PARPA_DN41054_c1_g10_i1	Pardosin 4c_v1, Pardosin 13f-like	Par 4c_v1, Par 13f_like	288	96	>PARPA_DN41054_c1_g10_i1	TGGAAAAGTTTGATTGGAAGAAATGAATTGCCACTTTCAAGCTACTCTTTAAATAATGGTGAGACAGCGCGAATCTGGGCAGGCTTTTTGCCTGAAAGCGTGAAGCAAGAGTTAAAGCTGCTGGGAAGAAACGATTTGACATTTGGAAGCCTCGAAGCTCGTGAGGCGGGGTGGATGAAGGCGTTAATGGAGCATGTAGAAAAATTGAACAAAACTGGGAAGCTTAAAAATTTAAAACCTCCTGAGACTGACACCTGTAGTTTTGCTGCAAATGCCTATAAAGCGCTG
OU068069	>PARPA_DN41054_c1_g4_i1	Pardosin 4c_v2, Pardosin 13f-like	Par 4c_v2, Par 13f-like	330	110	>PARPA_DN41054_c1_g4_i1	CCTATACCGGAGGAGGTTTGGAAAAGTTTGATTGGAAGAAATGAATTGCCACTTTCAAGCTACTCTTTAAATGATGGTGAGACAGAGCGAATCTGGGCAGGCTTTTTACCTGAAAGCGTGAAGCAAGAATTAAAGCTGCTGGGAAGAAACGAATTGACATCTGGAAGCCTCGAAGCTCGTGAGGCGGGGTTGATGAAGGCGTTAATGGAGCATGTAGAAAAATTGAACAAAACTGGGAAGCTTAAAAATTTAAAACCTCCTGAGACTGACACCTGTAGTTTTGCTGCAAATGCCTATAAAGCGCTGGCGACAATCAGAGAAACTATTGAT
OU068156	>PARPA_DN41054_c1_g9_i1	Pardosin 4c_v1, Pardosin 13f-like	Par 4c_v1, Par 13f-like	255	85	>PARPA_DN41054_c1_g9_i1	GAGACAGCGCGAATCTGGGCAGGCTTTTTGCCTGAAAGCGTGAAGCAAGAGTTAAAGCTGCTGGGAAGAAACGATTTGACATCTGGAAGCCTCGAAGCTCGTGAGGCGGCGTGGATGAAGGCGTTAATGGAGCATGTAGAAAAATTGAACAAAACTGGGAAGCTTAAAAATTTAAAACCTCCTGAGACTGACACCTGTAGTTTTGCTGCAAATGCCTATAAAGCGCTGGCGAAAATCAGAGAAACTATTGATACC
OU067822	>PARPA_DN34560_c0_g1_i1	Pardosin 2b	Par 2b	234	78	>PARPA_DN34560_c0_g1_i1	CTATTCGTAGCAGTCGTATACTCTTCAGCACGGTCACTTGATGCATTAGAGGAAAAAGTTCAAGAAATACGTGAAGAAACACCTTCATTTATCGAGGATGTACCCTCCAGTCTCACTGTAAATGAAGATGTAGAAGCGCGGATTACAATGAAAGATCTTTTGCAGAAAATGAAGCAACTGCGTCTTGAAGAAATTAAAGCTCGGGGAAGAGTAGAAAACCTCTCTCCAAATGAG
OU067957	>PARPA_DN36326_c0_g5_i1	Signal peptide, Propeptide B	SP, PrP B	171	57	>PARPA_DN36326_c0_g5_i1	ATGAATTATACCATAATTGCATTTTTGCTATTAATAGCATTGTCATGCTCCACAGCAAAATCAGTTGATATATCCAATGGAAATGTTCAAGAAATTCGTGAAGAAACACCTTCTTTAAGCGAGGATACACCCTTCAGTCTATCTGCAGTTGCCGATACAGAGGCAAGAAAC
