# Supplementary material for: Linear Peptides—A Combinatorial Innovation in the Venom of Some Modern Spiders
Source: Front Mol Biosci. 2021 Jul 6;8:705141. doi: 10.3389/fmolb.2021.705141 (PMC8290080; doi:10.3389/fmolb.2021.705141)
Supplement: Supplementary file 1 [file DataSheet1.zip › Supplementary Table S2I.xlsx]

## Sheet: Introduction
Linear Peptides – a Combinatorial Innovation in the Venom of Some Modern Spiders
Frontiers in Molecular Biosciences section Cellular Biochemistry
Lucia Kuhn-Nentwig et al.
Institute of Ecology and Evolution, University of Bern, Baltzerstrasse 6, 3012 Bern, Switzerland
lucia.kuhn@iee.unibe.ch
Supplementary Table S2I			Lycosidae
Vesubia jugorum			sample_spreadsheet_VESJU for ENA submission
			VESJU: annotation and analysis of features that arise from processing of mRNA
			VESJU_overview: sample_alias (contig_name), sample_title_long, sample_title_short, number of Bps, number of aa, sample_alias (contig_name), nt_full
			n=22 sequences
Trochosa ruricola			sample_spreadsheet_TRORU for ENA submission
			TRORU: annotation and analysis of features that arise from processing of mRNA
			TRORU_overview: sample_alias (contig_name), sample_title_long, sample_title_short, number of Bps, number of aa, sample_alias (contig_name), nt_full
			n=47 sequences

## Sheet: sample_spreadsheet_VESJU
#checklist_accession	ERC000011
#unique _name_prefix	VESJU
sample_alias	tax_id	scientific_name	common_name	sample_title	tissue_type	country_origin
>VESJU_DN32241_c5_g5_i1	2569457	Vesubia jugorum	Wolf spider	Lycosin 4al	Venom gland	Italy
>VESJU_DN30706_c36_g8_i1	2569457	Vesubia jugorum	Wolf spider	Lycosin 4aj, Lycosin 5f, Lycosin 8b	Venom gland	Italy
>VESJU_DN30706_c36_g8_i2	2569457	Vesubia jugorum	Wolf spider	Lycosin 4aj, Lycosin 5m, Lycosin 8a	Venom gland	Italy
>VESJU_DN30706_c36_g8_i3	2569457	Vesubia jugorum	Wolf spider	Lycosin 4aj, Lycosin 5m, Lycosin 8b	Venom gland	Italy
>VESJU_DN30706_c36_g8_i4	2569457	Vesubia jugorum	Wolf spider	Lycosin 4ak, Lycosin 5f, Lycosin 8a	Venom gland	Italy
>VESJU_DN30706_c36_g8_i5	2569457	Vesubia jugorum	Wolf spider	Lycosin 4ak, Lycosin 5f, Lycosin 8b, Lycosin 9b	Venom gland	Italy
>VESJU_DN3909_c0_g1_i1	2569457	Vesubia jugorum	Wolf spider	Lycosin 4am	Venom gland	Italy
>VESJU_DN30706_c36_g7_i1	2569457	Vesubia jugorum	Wolf spider	Lycosin 8d, Lycosin 9b	Venom gland	Italy
>VESJU_DN30706_c36_g1_i1	2569457	Vesubia jugorum	Wolf spider	Lycosin 8d	Venom gland	Italy
>VESJU_DN30706_c36_g25_i1	2569457	Vesubia jugorum	Wolf spider	Lycosin 9b, Lycosin 8a	Venom gland	Italy
>VESJU_DN18825_c0_g2_i1	2569457	Vesubia jugorum	Wolf spider	Lycosin 8e	Venom gland	Italy
>VESJU_DN30706_c36_g27_i1	2569457	Vesubia jugorum	Wolf spider	Lycosin 8d	Venom gland	Italy
>VESJU_DN30706_c36_g21_i1	2569457	Vesubia jugorum	Wolf spider	Lycosin 9b, Lycosin 8d, Lycosin 9b	Venom gland	Italy
>VESJU_DN30706_c36_g22_i1	2569457	Vesubia jugorum	Wolf spider	Lycosin 9b, Lycosin 8d	Venom gland	Italy
>VESJU_DN32523_c6_g5_i1	2569457	Vesubia jugorum	Wolf spider	Lycosin 8o, Lycosin 6b	Venom gland	Italy
>VESJU_DN32523_c6_g4_i1	2569457	Vesubia jugorum	Wolf spider	Lycosin 6b	Venom gland	Italy
>VESJU_DN32523_c6_g10_i3	2569457	Vesubia jugorum	Wolf spider	Lycosin 9a, Lycosin 3f, Lycosin 6a_v1	Venom gland	Italy
>VESJU_DN32523_c6_g10_i2	2569457	Vesubia jugorum	Wolf spider	Lycosin 6i	Venom gland	Italy
>VESJU_DN32523_c6_g10_i1	2569457	Vesubia jugorum	Wolf spider	Lycosin 6a*_v2	Venom gland	Italy
>VESJU_DN32523_c6_g14_i1	2569457	Vesubia jugorum	Wolf spider	Lycosin 6b*	Venom gland	Italy
>VESJU_DN7948_c0_g1_i1	2569457	Vesubia jugorum	Wolf spider	Lycosin 9h	Venom gland	Italy
>VESJU_DN32241_c5_g3_i1	2569457	Vesubia jugorum	Wolf spider	Lycosin 4al	Venom gland	Italy

## Sheet: VESJU
ID	description	tissue_type	Assembly method	Sequencing-Technology	Signal P	aa_sig	aa_sig partial	aa_propeptide	aa_propeptide partial	aa_mature 1	aa_mature 1 partial	PTM C-term amidation	linker_1	linker_1 partial	aa_mature 2	aa_mature 2 partial	PTM C-term amidation	linker_2	linker_2 partial	aa_mature 3	aa_mature 3 partial	PTM C-term amidation	linker_3	linker_3 partial	aa_mature 4	aa_mature 4 partial	PTM C-term amidation	linker_4	linker_4 partial	aa_mature 5	aa_mature 5 partial	PTM C-term amidation	linker_5	sample_alias	nt_full
Lyc 4al	Lycosin 4al	venom gland	Trinity 2.1.1	Illumina 3000	SignalP_5.0	MNYTIIAFLLLVALTCSTSRS	0	IDASEEKVQEIREETPSSNEVTPFSLSANGDEEAR	0	NKWTTFLAKPKEIAGEPMG	0	Glutamic acid 1-amide	R	1																				>VESJU_DN32241_c5_g5_i1	ATGAATTATACCATAATTGCTTTCTTGCTGTTGGTAGCATTGACATGCTCCACATCACGGTCAATTGATGCATCAGAGGAAAAAGTTCAAGAAATTCGTGAAGAAACACCTTCGTCAAACGAGGTTACACCCTTCAGTCTCTCTGCTAATGGAGATGAAGAAGCGAGGAATAAATGGACAACTTTTCTTGCAAAACCGAAAGAAATTGCTGGGGAACCCATGGGACGA
Lyc 4aj	Lycosin 4aj	venom gland	Trinity 2.1.1	Illumina 3000				DEEAR	1	NKWTTFLAKLKEIAGETMG	0	Glutamic acid 1-amide	REESLSANEDEEER	0	LIWLPALKFLASHIAMEQLSKLG	0	Glutamic acid 1-amide	RNEQTPGSVSADDEEEER	0	AAWLSALKFLGKHFTKEQLKKLG	0	Glutamic acid 1-amide	RNEEISGSLSANDDEEAR	0	VWLTALKFLGKQLAKHQLSKL	1								>VESJU_DN30706_c36_g8_i1	GATGAAGAAGCGAGGAATAAATGGACAACTTTTCTTGCAAAACTGAAAGAAATTGCTGGAGAAACCATGGGAAGAGAGGAAAGCCTCTCAGCAAATGAGGATGAAGAAGAAAGGCTGATATGGTTACCGGCACTGAAATTTTTAGCCTCACACATCGCGATGGAACAGCTTTCAAAGCTTGGAAGAAATGAACAAACACCTGGAAGCGTTTCTGCAGATGACGAAGAAGAAGAGAGAGCAGCCTGGTTATCGGCCTTGAAATTCTTAGGAAAACACTTCACAAAAGAACAGCTTAAGAAGCTTGGAAGAAATGAAGAGATATCTGGAAGCCTGTCTGCGAATGACGATGAAGAAGCAAGAGTCTGGTTAACGGCATTGAAATTTTTAGGAAAACAACTC…
Lyc 5f	Lycosin 5f														LIWLPALKFLASHIAMEQLSKLG	0	Glutamic acid 1-amide
Lyc 8b	Lycosin 8b																			AAWLSALKFLGKHFTKEQLKKLG	0	Glutamic acid 1-amide
Lyc 4aj	Lycosin 4aj	venom gland	Trinity 2.1.1	Illumina 3000				DEEAR	1	NKWTTFLAKLKEIAGETMG	0	Glutamic acid 1-amide	REESLSANEDEEAR	0	VIWIPALKFLASHIAMEQLSKLG	0	Glutamic acid 1-amide	RNEQTPGSLSANDDEEAR	0	AAWLSAMKFLAKHLTKENLKKLG	0	Glutamic acid 1-amide	RNEEISGSLSANDDEEAR	0	VWLTALKFLGKQLAKHQLSKL	1								>VESJU_DN30706_c36_g8_i2	GATGAAGAAGCGAGGAATAAATGGACAACTTTTCTTGCAAAACTGAAAGAAATTGCTGGAGAAACCATGGGAAGAGAGGAAAGCCTCTCTGCAAATGAGGATGAAGAAGCAAGGGTGATCTGGATACCGGCATTGAAATTTTTAGCATCACACATCGCGATGGAACAGCTTTCAAAGCTTGGAAGAAATGAGCAGACACCTGGAAGCCTTTCTGCAAATGACGATGAGGAAGCAAGGGCGGCCTGGTTATCAGCAATGAAATTTTTAGCAAAACACCTCACGAAAGAAAATCTTAAGAAGCTTGGCAGAAATGAAGAGATATCTGGAAGCCTGTCTGCAAATGACGATGAAGAAGCAAGAGTCTGGTTAACGGCATTGAAATTTTTAGGAAAACAACTC…
Lyc 5m	Lycosin 5m														VIWIPALKFLASHIAMEQLSKLG	0	Glutamic acid 1-amide
Lyc 8a	Lycosin 8a																			AAWLSAMKFLAKHLTKENLKKLG	0	Glutamic acid 1-amide
Lyc 4aj	Lycosin 4aj	venom gland	Trinity 2.1.1	Illumina 3000				DEEAR	1	NKWTTFLAKLKEIAGETMG	0	Glutamic acid 1-amide	REESLSANEDEEAR	0	VIWIPALKFLASHIAMEQLSKLG	0	Glutamic acid 1-amide	RNEQTHGSVSAEDDEDER	0	AAWLSALKFLGKHFTKEQLKKLG	0	Glutamic acid 1-amide	RNEEISGSLSANDDEEAR	0	VWLTALKFLGKQLAKHQLSKL	1								>VESJU_DN30706_c36_g8_i3	GATGAAGAAGCGAGGAATAAATGGACAACTTTTCTTGCAAAACTGAAAGAAATTGCTGGAGAAACCATGGGAAGAGAGGAAAGCCTCTCTGCAAATGAGGATGAAGAAGCAAGGGTGATCTGGATACCGGCATTGAAATTTTTAGCATCACACATCGCGATGGAACAGCTTTCAAAGCTTGGAAGAAATGAACAAACACATGGAAGCGTTTCTGCAGAGGACGATGAAGACGAGAGAGCAGCCTGGTTATCGGCATTGAAATTCTTAGGAAAACACTTCACAAAAGAACAGCTTAAGAAGCTTGGAAGAAATGAAGAGATATCTGGAAGCCTGTCTGCAAATGACGATGAAGAAGCAAGAGTCTGGTTAACGGCATTGAAATTTTTAGGAAAACAACTC…
Lyc 5m	Lycosin 5m														VIWIPALKFLASHIAMEQLSKLG	0	Glutamic acid 1-amide
Lyc 8b	Lycosin 8b																			AAWLSALKFLGKHFTKEQLKKLG	0	Glutamic acid 1-amide
Lyc 4ak	Lycosin 4ak	venom gland	Trinity 2.1.1	Illumina 3000	SignalP_5.0	MNYTIIAFLLLVALTCSTA	0	RSIDTSEENVQEIREETPSSNEDTPFSLSANGDEEAR	0	NKWTNFLAKLKEIAGETMG	0	Glutamic acid 1-amide	REESLSANEDEEER	0	LIWLPALKFLASHIAMEQLSKLG	0	Glutamic acid 1-amide	RNEQTPGSLSANDDEEAR	0	AAWLSAMKFLAKHLTKENLKKLG	0	Glutamic acid 1-amide	RNEEISGSLSANDDEEAR	0	VWLTALKFLGKQLAKHQLSKL	1								>VESJU_DN30706_c36_g8_i4	ATGAATTATACCATAATTGCTTTCTTGCTGTTGGTAGCACTGACATGCTCCACAGCACGGTCAATTGATACATCAGAGGAAAACGTTCAAGAAATTCGTGAAGAAACACCTTCCTCAAACGAGGATACACCATTCAGTCTCTCTGCTAATGGAGATGAAGAAGCAAGGAATAAATGGACAAATTTTCTTGCAAAACTGAAAGAAATTGCTGGAGAAACCATGGGAAGAGAGGAAAGCCTCTCAGCAAATGAGGATGAAGAAGAAAGGCTGATATGGTTACCGGCACTGAAATTTTTAGCCTCACACATCGCGATGGAACAGCTTTCAAAGCTTGGAAGAAATGAGCAGACACCTGGAAGCCTTTCTGCAAATGACGATGAGGAAGCAAGGGCGGCCTGG…
Lyc 5f	Lycosin 5f														LIWLPALKFLASHIAMEQLSKLG	0	Glutamic acid 1-amide
Lyc 8a	Lycosin 8a																			AAWLSAMKFLAKHLTKENLKKLG	0	Glutamic acid 1-amide
Lyc 4ak	Lycosin 4ak	venom gland	Trinity 2.1.1	Illumina 3000	SignalP_5.0	MNYTIIAFLLLVALTCSTA	0	RSIDTSEENVQEIREETPSSNEDTPFSLSANGDEEAR	0	NKWTNFLAKLKEIAGETMG	0	Glutamic acid 1-amide	REESLSANEDEEER	0	LIWLPALKFLASHIAMEQLSKLG	0	Glutamic acid 1-amide	RNEQTHGSVSAEDDEDER	0	AAWLSALKFLGKHFTKEQLKKLG	0	Glutamic acid 1-amide	RNEEISGSLSANDDEEAR	0	IWLTALKFLGKHLAKHQLSKLG	0	Glutamic acid 1-amide	RSEQTPGILSANDDEESR	0	AAW	1			>VESJU_DN30706_c36_g8_i5	ATGAATTATACCATAATTGCTTTCTTGCTGTTGGTAGCACTGACATGCTCCACAGCACGGTCAATTGATACATCAGAGGAAAACGTTCAAGAAATTCGTGAAGAAACACCTTCCTCAAACGAGGATACACCATTCAGTCTCTCTGCTAATGGAGATGAAGAAGCAAGGAATAAATGGACAAATTTTCTTGCAAAACTGAAAGAAATTGCTGGAGAAACCATGGGAAGAGAGGAAAGCCTCTCAGCAAATGAGGATGAAGAAGAAAGGCTGATATGGTTACCGGCACTGAAATTTTTAGCCTCACACATCGCGATGGAACAGCTTTCAAAGCTTGGAAGAAATGAACAAACACATGGAAGCGTTTCTGCAGAGGACGATGAAGACGAGAGAGCAGCCTGG…
Lyc 5f	Lycosin 5f														LIWLPALKFLASHIAMEQLSKLG	0	Glutamic acid 1-amide
Lyc 8b	Lycosin 8b																			AAWLSALKFLGKHFTKEQLKKLG	0	Glutamic acid 1-amide
Lyc 9b	Lycosin 9b																								IWLTALKFLGKHLAKHQLSKLG	0	Glutamic acid 1-amide
Lyc 4am	Lycosin 4am	venom gland	Trinity 2.1.1	Illumina 3000	SignalP_5.0	LTCSTA	1	RSIDASEENVQEIREETPSSNEDTPFSLSANGDEEER	0	NKWKNFFEKLKEMVGETMG	0	Glutamic acid 1-amide	RGKRF	1																				>VESJU_DN3909_c0_g1_i1	CTGACATGCTCCACAGCACGGTCAATTGATGCATCAGAGGAAAACGTTCAAGAAATTCGGGAAGAAACACCTTCCTCAAACGAGGATACACCATTCAGTCTCTCTGCTAATGGAGATGAAGAAGAAAGGAATAAATGGAAAAATTTTTTTGAAAAATTGAAAGAAATGGTTGGGGAGACAATGGGAAGAGGGAAAAGATTT
Lyc 8d	Lycosin 8d	venom gland	Trinity 2.1.1	Illumina 3000									EESR	1	AAWSSAMKFLAKYLTKENLKKLG	0	Glutamic acid 1-amide	RNEEISGSLSANDDEEAR	0	IWLTALKFLGKHLAKHQLSKLG	0	Glutamic acid 1-amide	RSEQTPGILSANDDEESR	0	AAW	1								>VESJU_DN30706_c36_g7_i1	GAGGAATCAAGGGCGGCCTGGTCATCGGCAATGAAATTTTTAGCAAAATATCTCACCAAAGAAAATCTTAAGAAGCTTGGACGAAATGAAGAGATATCTGGAAGCCTGTCTGCAAATGACGATGAAGAAGCAAGAATCTGGTTAACTGCATTGAAATTTTTAGGAAAACACCTCGCAAAACATCAGCTTTCAAAGCTTGGAAGAAGTGAACAGACACCTGGAATCCTCTCTGCAAATGACGATGAGGAATCAAGGGCGGCCTGG
Lyc 9b	Lycosin 9b																			IWLTALKFLGKHLAKHQLSKLG	0	Glutamic acid 1-amide
Lyc 8d	Lycosin 8d	venom gland	Trinity 2.1.1	Illumina 3000									EESR	1	AAWSSAMKFLAKYLTKENLKKLG	0	Glutamic acid 1-amide	RNEEISGSLSANDDEEAR	0	VWLTALKFLGKQLAKHQLSKL	1													>VESJU_DN30706_c36_g1_i1	GAGGAATCAAGGGCGGCCTGGTCATCGGCAATGAAATTTTTAGCAAAATATCTCACCAAAGAAAATCTTAAGAAGCTTGGACGAAATGAAGAGATATCTGGAAGCCTGTCTGCAAATGACGATGAAGAAGCAAGAGTCTGGTTAACGGCATTGAAATTTTTAGGAAAACAACTCGCAAAACATCAACTTTCAAAGCTT
Lyc 9b	Lycosin 9b	venom gland	Trinity 2.1.1	Illumina 3000									NDDEEAR	1	IWLTALKFLGKHLAKHQLSKLG	0	Glutamic acid 1-amide	RSEQTPGILSANDDEESR	0	AAWLSAMKFLAKHLTKENLKKLG	0	Glutamic acid 1-amide	RNEEISGSLSANDDEEAR	0	VWLTALKFLGKQLAKHQLSKL	1								>VESJU_DN30706_c36_g25_i1	AATGACGATGAAGAAGCAAGAATCTGGTTAACTGCATTGAAATTTTTAGGAAAACACCTCGCAAAACATCAGCTTTCAAAGCTTGGAAGAAGTGAACAGACACCTGGAATCCTCTCTGCAAATGACGATGAGGAATCAAGGGCGGCCTGGTTATCAGCAATGAAATTTTTAGCAAAACACCTCACGAAAGAAAATCTTAAGAAGCTTGGCAGAAATGAAGAGATATCTGGAAGCCTGTCTGCAAATGACGATGAAGAAGCAAGAGTCTGGTTAACGGCATTGAAATTTTTAGGAAAACAACTCGCAAAACATCAACTTTCAAAGCTT
Lyc 8a	Lycosin 8a																			AAWLSAMKFLAKHLTKENLKKLG	0	Glutamic acid 1-amide
Lyc 8e	Lycosin 8e	venom gland	Trinity 2.1.1	Illumina 3000									GSLSANDDEESR	1	AAWSSAMKFLAKYLTKENLKKFG	0	Glutamic acid 1-amide	RNEVKLGSLSENEDEEER	0	IGLLELNF	1													>VESJU_DN18825_c0_g2_i1	GGAAGCCTCTCTGCAAATGACGATGAGGAATCAAGGGCGGCCTGGTCATCGGCAATGAAATTTTTAGCAAAATATCTAACCAAAGAAAATCTTAAGAAGTTTGGACGAAATGAAGTAAAACTTGGAAGCCTCTCTGAAAATGAAGATGAAGAGGAAAGAATTGGTTTACTTGAATTAAATTTT
Lyc 8d	Lycosin 8d	venom gland	Trinity 2.1.1	Illumina 3000									EESR	1	AAWSSAMKFLAKYLTKENLKKLG	0	Glutamic acid 1-amide	RNEVTPGSLSANDDEEAR	0	VWLTALKFLGKQLAKHQLSKL	1													>VESJU_DN30706_c36_g27_i1	GAGGAATCAAGGGCGGCCTGGTCATCGGCAATGAAATTTTTAGCAAAATATCTCACCAAAGAAAATCTTAAGAAGCTTGGACGAAATGAAGTCACACCTGGAAGCCTCTCTGCAAATGACGATGAAGAAGCAAGAGTCTGGTTAACGGCATTGAAATTTTTAGGAAAACAACTCGCAAAACATCAACTTTCAAAGCTT
Lyc 9b	Lycosin 9b	venom gland	Trinity 2.1.1	Illumina 3000									NDDEEAR	1	IWLTALKFLGKHLAKHQLSKLG	0	Glutamic acid 1-amide	RSEQTPGILSANDDEESR	0	AAWSSAMKFLAKYLTKENLKKLG	0	Glutamic acid 1-amide	RNEVTPGSLSANDDEEAR	0	IWLTALKFLGKHLAKHQLSKLG	0	Glutamic acid 1-amide	RSEQTPGILSANDDEESR	0	AAW	1			>VESJU_DN30706_c36_g21_i1	AATGACGATGAAGAAGCAAGAATCTGGTTAACTGCATTGAAATTTTTAGGAAAACACCTCGCAAAACATCAGCTTTCAAAGCTTGGAAGAAGTGAACAGACACCTGGAATCCTCTCTGCAAATGACGATGAGGAATCAAGGGCGGCCTGGTCATCGGCAATGAAATTTTTAGCAAAATATCTCACCAAAGAAAATCTTAAGAAGCTTGGACGAAATGAAGTCACACCTGGAAGCCTCTCTGCAAATGACGATGAAGAAGCAAGAATCTGGTTAACTGCATTGAAATTTTTAGGAAAACACCTCGCAAAACATCAGCTTTCAAAGCTTGGAAGAAGTGAACAGACACCTGGAATCCTCTCTGCAAATGACGATGAGGAATCAAGGGCGGCCTGG
Lyc 8d	Lycosin 8d																			AAWSSAMKFLAKYLTKENLKKLG	0	Glutamic acid 1-amide
Lyc 9b	Lycosin 9b																								IWLTALKFLGKHLAKHQLSKLG	0	Glutamic acid 1-amide
Lyc 9b	Lycosin 9b	venom gland	Trinity 2.1.1	Illumina 3000									NDDEEAR	1	IWLTALKFLGKHLAKHQLSKLG	0	Glutamic acid 1-amide	RSEQTPGILSANDDEESR	0	AAWSSAMKFLAKYLTKENLKKLG	0	Glutamic acid 1-amide	RNEVTPGSLSANDDEEAR	0	KGWFKAMKSIAKFIA	1								>VESJU_DN30706_c36_g22_i1	AATGACGATGAAGAAGCAAGAATCTGGTTAACTGCATTGAAATTTTTAGGAAAACACCTCGCAAAACATCAGCTTTCAAAGCTTGGAAGAAGTGAACAGACACCTGGAATCCTCTCTGCAAATGACGATGAGGAATCAAGGGCGGCCTGGTCATCGGCAATGAAATTTTTAGCAAAATATCTCACCAAAGAAAATCTTAAGAAGCTTGGACGAAATGAAGTCACACCTGGAAGCCTCTCTGCAAATGATGATGAGGAAGCAAGGAAGGGCTGGTTTAAGGCTATGAAATCTATAGCAAAATTCATCGCG
Lyc 8d	Lycosin 8d																			AAWSSAMKFLAKYLTKENLKKLG	0	Glutamic acid 1-amide
Lyc 8o	Lycosin 8o	venom gland	Trinity 2.1.1	Illumina 3000									NDDEESR	1	EARSSAMKFLAKYLTKENLKKLG	0	Glutamic acid 1-amide	RNEVTPGSLSANDDEEAR	0	KGWFKAMKSIAKFIAKEKLKDHLGKKX	0													>VESJU_DN32523_c6_g5_i1	AATGACGATGAGGAATCAAGGGAGGCCAGGTCATCGGCAATGAAATTTTTAGCAAAATATCTCACCAAAGAAAATCTTAAGAAGCTTGGACGAAATGAAGTCACACCTGGAAGCCTCTCTGCAAATGATGATGAGGAAGCAAGGAAGGGCTGGTTTAAGGCTATGAAATCTATAGCAAAATTCATCGCGAAAGAAAAGCTGAAAGATCATCTTGGGAAGAAATGA
Lyc 6b	Lycosin 6b																			KGWFKAMKSIAKFIAKEKLKDHLGKKX	0
Lyc 6b	Lycosin 6b	venom gland	Trinity 2.1.1	Illumina 3000						LKKLG	1	Glutamic acid 1-amide	RNEVTPGSLSANDDEEAR	0	KGWFKAMKSIAKFIAKEKLKDHLGKKX	0																		>VESJU_DN32523_c6_g4_i1	CTTAAGAAGCTTGGGCGAAATGAAGTCACACCTGGAAGCCTCTCTGCAAATGATGATGAGGAAGCAAGGAAGGGCTGGTTTAAGGCTATGAAATCTATAGCAAAATTCATCGCGAAAGAAAAGCTGAAAGATCATCTTGGGAAGAAATGA
Lyc 9a	Lycosin 9a	venom gland	Trinity 2.1.1	Illumina 3000									GSLSANDVEEAR	1	VWLTALKFLGKQLAKHQLSKLG	0	Glutamic acid 1-amide	RNEETYESLSADDDEEER	0	AGLGKIGVFLKKTFSKAKSG	0	Glutamic acid 1-amide	RNEQIPESLSVNDDEEAR	0	KGWFKAMKSIAKFIAKEKLKEHLGKKX	0								>VESJU_DN32523_c6_g10_i3	GGAAGCCTGTCTGCAAATGACGTTGAAGAAGCAAGAGTCTGGTTAACGGCATTGAAATTTTTAGGAAAACAACTCGCAAAACATCAGCTTTCAAAGCTTGGACGAAATGAAGAGACATATGAAAGCCTATCTGCAGATGATGATGAAGAAGAGAGGGCGGGATTAGGAAAAATAGGTGTTTTTCTTAAAAAAACATTTAGTAAAGCAAAGTCTGGAAGAAATGAACAGATACCTGAAAGCCTCTCTGTAAATGATGATGAGGAAGCAAGGAAGGGCTGGTTTAAGGCTATGAAATCTATAGCAAAATTCATCGCGAAAGAGAAGCTGAAAGAGCATCTTGGGAAGAAATGA
Lyc 3f	Lycosin 3f																			AGLGKIGVFLKKTFSKAKSG	0	Glutamic acid 1-amide
Lyc 6a_v1	Lycosin 6a_v1																								KGWFKAMKSIAKFIAKEKLKEHLGKKX	0
Lyc 6i	Lycosin 6i	venom gland	Trinity 2.1.1	Illumina 3000									EKIPESPSGNDDEEAR	1	EGWFKAMKSIAKFIAKEKLKDHLGKKX	0																		>VESJU_DN32523_c6_g10_i2	GAAAAGATACCCGAAAGCCCCTCTGGAAATGATGATGAGGAAGCAAGGGAGGGCTGGTTTAAGGCTATGAAATCTATAGCAAAATTCATCGCGAAAGAAAAGCTGAAAGATCATCTTGGGAAGAAATGA
Lyc 6a*_v2	Lycosin 6a*_v2	venom gland	Trinity 2.1.1	Illumina 3000						KRNFKEAG	1	Glutamic acid 1-amide			RNEGTPGSPPAKDDEEAKKGWFKAMKSIAKFIAKEKLKEHLGKKX	0																		>VESJU_DN32523_c6_g10_i1	AAAAGAAATTTTAAGGAGGCTGGGCGGAATGAAGGCACACCCGGGAGCCCCCCTGCAAAAGATGATGAGGAAGCAAAGAAGGGCTGGTTTAAGGCTATGAAATCTATAGCAAAATTCATCGCGAAAGAGAAGCTGAAAGAGCATCTTGGGAAGAAATGA
Lyc 6b*	Lycosin 6b*	venom gland	Trinity 2.1.1	Illumina 3000						KRNFKEAG	1	Glutamic acid 1-amide			RNEGTPGSPPAKDDEEAKKGWFKAMKSIAKFIAKEKLKDHLGKKX	0																		>VESJU_DN32523_c6_g14_i1	AAAAGAAATTTTAAGGAGGCTGGGCGGAATGAAGGCACACCCGGGAGCCCCCCTGCAAAAGATGATGAGGAAGCAAAGAAGGGCTGGTTTAAGGCTATGAAATCTATAGCAAAATTCATCGCGAAAGAAAAGCTGAAAGATCATCTTGGGAAGAAATGA
Lyc 9h	Lycosin 9h	venom gland	Trinity 2.1.1	Illumina 3000									RNEEITGNLSANDDEKAR	0	IWLTALKFLGKQRAKHQLSKRG	0	Glutamic acid 1-amide	RNEQTPGSVSADD	1															>VESJU_DN7948_c0_g1_i1	AGAAATGAAGAGATAACTGGAAACCTGTCTGCAAATGACGATGAAAAAGCAAGAATCTGGTTAACTGCATTGAAATTTTTAGGAAAACAACGCGCAAAACATCAACTTTCAAAGCGTGGAAGAAATGAACAAACACCTGGAAGCGTTTCTGCAGATGAC
Lyc 4al	Lycosin 4al	venom gland	Trinity 2.1.1	Illumina 3000	SignalP_5.0	MNYTIIAFLLLVALTCSTSRS	0	IDASEEKVQEIREETPSSNEVTPFSLSANGDEEAR	0	NKWTTFLAKPKEIAGEPMG	0	Glutamic acid 1-amide	R	1																				>VESJU_DN32241_c5_g3_i1	ATGAATTATACCATAATTGCTTTCTTGCTGTTGGTAGCATTGACATGCTCCACATCACGGTCAATTGATGCATCAGAGGAAAAAGTTCAAGAAATTCGTGAAGAAACACCTTCGTCAAACGAGGTTACACCCTTCAGTCTCTCTGCTAATGGAGATGAAGAAGCGAGGAATAAATGGACAACTTTTCTTGCAAAACCGAAAGAAATTGCTGGGGAACCCATGGGACGA

## Sheet: VESJU_Overview
AC	sample_alias (contig_name)	sample_title_long	sample_title_short	bps	aa	sample_alias (contig_name)	nt_full
OU069666	>VESJU_DN32241_c5_g5_i1	Lycosin 4al	Lyc 4al	228	76	>VESJU_DN32241_c5_g5_i1	ATGAATTATACCATAATTGCTTTCTTGCTGTTGGTAGCATTGACATGCTCCACATCACGGTCAATTGATGCATCAGAGGAAAAAGTTCAAGAAATTCGTGAAGAAACACCTTCGTCAAACGAGGTTACACCCTTCAGTCTCTCTGCTAATGGAGATGAAGAAGCGAGGAATAAATGGACAACTTTTCTTGCAAAACCGAAAGAAATTGCTGGGGAACCCATGGGACGA
OU069621	>VESJU_DN30706_c36_g8_i1	Lycosin 4aj, Lycosin 5f, Lycosin 8b	Lyc 4aj, Lyc 5f, Lyc 8b	423	141	>VESJU_DN30706_c36_g8_i1	GATGAAGAAGCGAGGAATAAATGGACAACTTTTCTTGCAAAACTGAAAGAAATTGCTGGAGAAACCATGGGAAGAGAGGAAAGCCTCTCAGCAAATGAGGATGAAGAAGAAAGGCTGATATGGTTACCGGCACTGAAATTTTTAGCCTCACACATCGCGATGGAACAGCTTTCAAAGCTTGGAAGAAATGAACAAACACCTGGAAGCGTTTCTGCAGATGACGAAGAAGAAGAGAGAGCAGCCTGGTTATCGGCCTTGAAATTCTTAGGAAAACACTTCACAAAAGAACAGCTTAAGAAGCTTGGAAGAAATGAAGAGATATCTGGAAGCCTGTCTGCGAATGACGATGAAGAAGCAAGAGTCTGGTTAACGGCATTGAAATTTTTAGGAAAACAACTC…
OU069622	>VESJU_DN30706_c36_g8_i2	Lycosin 4aj, Lycosin 5m, Lycosin 8a	Lyc 4aj, Lyc 5m, Lyc 8a	423	141	>VESJU_DN30706_c36_g8_i2	GATGAAGAAGCGAGGAATAAATGGACAACTTTTCTTGCAAAACTGAAAGAAATTGCTGGAGAAACCATGGGAAGAGAGGAAAGCCTCTCTGCAAATGAGGATGAAGAAGCAAGGGTGATCTGGATACCGGCATTGAAATTTTTAGCATCACACATCGCGATGGAACAGCTTTCAAAGCTTGGAAGAAATGAGCAGACACCTGGAAGCCTTTCTGCAAATGACGATGAGGAAGCAAGGGCGGCCTGGTTATCAGCAATGAAATTTTTAGCAAAACACCTCACGAAAGAAAATCTTAAGAAGCTTGGCAGAAATGAAGAGATATCTGGAAGCCTGTCTGCAAATGACGATGAAGAAGCAAGAGTCTGGTTAACGGCATTGAAATTTTTAGGAAAACAACTC…
OU069643	>VESJU_DN30706_c36_g8_i3	Lycosin 4aj, Lycosin 5m, Lycosin 8b	Lyc 4aj, Lyc 5m, Lyc 8b	423	141	>VESJU_DN30706_c36_g8_i3	GATGAAGAAGCGAGGAATAAATGGACAACTTTTCTTGCAAAACTGAAAGAAATTGCTGGAGAAACCATGGGAAGAGAGGAAAGCCTCTCTGCAAATGAGGATGAAGAAGCAAGGGTGATCTGGATACCGGCATTGAAATTTTTAGCATCACACATCGCGATGGAACAGCTTTCAAAGCTTGGAAGAAATGAACAAACACATGGAAGCGTTTCTGCAGAGGACGATGAAGACGAGAGAGCAGCCTGGTTATCGGCATTGAAATTCTTAGGAAAACACTTCACAAAAGAACAGCTTAAGAAGCTTGGAAGAAATGAAGAGATATCTGGAAGCCTGTCTGCAAATGACGATGAAGAAGCAAGAGTCTGGTTAACGGCATTGAAATTTTTAGGAAAACAACTC…
OU069644	>VESJU_DN30706_c36_g8_i4	Lycosin 4ak, Lycosin 5f, Lycosin 8a	Lyc 4ak, Lyc 5f, Lyc 8a	576	192	>VESJU_DN30706_c36_g8_i4	ATGAATTATACCATAATTGCTTTCTTGCTGTTGGTAGCACTGACATGCTCCACAGCACGGTCAATTGATACATCAGAGGAAAACGTTCAAGAAATTCGTGAAGAAACACCTTCCTCAAACGAGGATACACCATTCAGTCTCTCTGCTAATGGAGATGAAGAAGCAAGGAATAAATGGACAAATTTTCTTGCAAAACTGAAAGAAATTGCTGGAGAAACCATGGGAAGAGAGGAAAGCCTCTCAGCAAATGAGGATGAAGAAGAAAGGCTGATATGGTTACCGGCACTGAAATTTTTAGCCTCACACATCGCGATGGAACAGCTTTCAAAGCTTGGAAGAAATGAGCAGACACCTGGAAGCCTTTCTGCAAATGACGATGAGGAAGCAAGGGCGGCCTGG…
OU069665	>VESJU_DN30706_c36_g8_i5	Lycosin 4ak, Lycosin 5f, Lycosin 8b, Lycosin 9b	Lyc 4ak, Lyc 5f, Lyc 8b, Lyc 9b	642	214	>VESJU_DN30706_c36_g8_i5	ATGAATTATACCATAATTGCTTTCTTGCTGTTGGTAGCACTGACATGCTCCACAGCACGGTCAATTGATACATCAGAGGAAAACGTTCAAGAAATTCGTGAAGAAACACCTTCCTCAAACGAGGATACACCATTCAGTCTCTCTGCTAATGGAGATGAAGAAGCAAGGAATAAATGGACAAATTTTCTTGCAAAACTGAAAGAAATTGCTGGAGAAACCATGGGAAGAGAGGAAAGCCTCTCAGCAAATGAGGATGAAGAAGAAAGGCTGATATGGTTACCGGCACTGAAATTTTTAGCCTCACACATCGCGATGGAACAGCTTTCAAAGCTTGGAAGAAATGAACAAACACATGGAAGCGTTTCTGCAGAGGACGATGAAGACGAGAGAGCAGCCTGG…
OU069752	>VESJU_DN3909_c0_g1_i1	Lycosin 4am	Lyc 4am	201	67	>VESJU_DN3909_c0_g1_i1	CTGACATGCTCCACAGCACGGTCAATTGATGCATCAGAGGAAAACGTTCAAGAAATTCGGGAAGAAACACCTTCCTCAAACGAGGATACACCATTCAGTCTCTCTGCTAATGGAGATGAAGAAGAAAGGAATAAATGGAAAAATTTTTTTGAAAAATTGAAAGAAATGGTTGGGGAGACAATGGGAAGAGGGAAAAGATTT
OU069592	>VESJU_DN30706_c36_g7_i1	Lycosin 8d, Lycosin 9b	Lyc 8d, Lyc 9b	264	88	>VESJU_DN30706_c36_g7_i1	GAGGAATCAAGGGCGGCCTGGTCATCGGCAATGAAATTTTTAGCAAAATATCTCACCAAAGAAAATCTTAAGAAGCTTGGACGAAATGAAGAGATATCTGGAAGCCTGTCTGCAAATGACGATGAAGAAGCAAGAATCTGGTTAACTGCATTGAAATTTTTAGGAAAACACCTCGCAAAACATCAGCTTTCAAAGCTTGGAAGAAGTGAACAGACACCTGGAATCCTCTCTGCAAATGACGATGAGGAATCAAGGGCGGCCTGG
OU069591	>VESJU_DN30706_c36_g1_i1	Lycosin 8d	Lyc 8d	198	66	>VESJU_DN30706_c36_g1_i1	GAGGAATCAAGGGCGGCCTGGTCATCGGCAATGAAATTTTTAGCAAAATATCTCACCAAAGAAAATCTTAAGAAGCTTGGACGAAATGAAGAGATATCTGGAAGCCTGTCTGCAAATGACGATGAAGAAGCAAGAGTCTGGTTAACGGCATTGAAATTTTTAGGAAAACAACTCGCAAAACATCAACTTTCAAAGCTT
OU069569	>VESJU_DN30706_c36_g25_i1	Lycosin 9b, Lycosin 8a	Lyc 9b, Lyc 8a	327	109	>VESJU_DN30706_c36_g25_i1	AATGACGATGAAGAAGCAAGAATCTGGTTAACTGCATTGAAATTTTTAGGAAAACACCTCGCAAAACATCAGCTTTCAAAGCTTGGAAGAAGTGAACAGACACCTGGAATCCTCTCTGCAAATGACGATGAGGAATCAAGGGCGGCCTGGTTATCAGCAATGAAATTTTTAGCAAAACACCTCACGAAAGAAAATCTTAAGAAGCTTGGCAGAAATGAAGAGATATCTGGAAGCCTGTCTGCAAATGACGATGAAGAAGCAAGAGTCTGGTTAACGGCATTGAAATTTTTAGGAAAACAACTCGCAAAACATCAACTTTCAAAGCTT
OU069533	>VESJU_DN18825_c0_g2_i1	Lycosin 8e	Lyc 8e	183	61	>VESJU_DN18825_c0_g2_i1	GGAAGCCTCTCTGCAAATGACGATGAGGAATCAAGGGCGGCCTGGTCATCGGCAATGAAATTTTTAGCAAAATATCTAACCAAAGAAAATCTTAAGAAGTTTGGACGAAATGAAGTAAAACTTGGAAGCCTCTCTGAAAATGAAGATGAAGAGGAAAGAATTGGTTTACTTGAATTAAATTTT
OU069555	>VESJU_DN30706_c36_g27_i1	Lycosin 8d	Lyc 8d	198	66	>VESJU_DN30706_c36_g27_i1	GAGGAATCAAGGGCGGCCTGGTCATCGGCAATGAAATTTTTAGCAAAATATCTCACCAAAGAAAATCTTAAGAAGCTTGGACGAAATGAAGTCACACCTGGAAGCCTCTCTGCAAATGACGATGAAGAAGCAAGAGTCTGGTTAACGGCATTGAAATTTTTAGGAAAACAACTCGCAAAACATCAACTTTCAAAGCTT
OU069556	>VESJU_DN30706_c36_g21_i1	Lycosin 9b, Lycosin 8d, Lycosin 9b	Lyc 9b, Lyc 8d, Lyc 9b	393	131	>VESJU_DN30706_c36_g21_i1	AATGACGATGAAGAAGCAAGAATCTGGTTAACTGCATTGAAATTTTTAGGAAAACACCTCGCAAAACATCAGCTTTCAAAGCTTGGAAGAAGTGAACAGACACCTGGAATCCTCTCTGCAAATGACGATGAGGAATCAAGGGCGGCCTGGTCATCGGCAATGAAATTTTTAGCAAAATATCTCACCAAAGAAAATCTTAAGAAGCTTGGACGAAATGAAGTCACACCTGGAAGCCTCTCTGCAAATGACGATGAAGAAGCAAGAATCTGGTTAACTGCATTGAAATTTTTAGGAAAACACCTCGCAAAACATCAGCTTTCAAAGCTTGGAAGAAGTGAACAGACACCTGGAATCCTCTCTGCAAATGACGATGAGGAATCAAGGGCGGCCTGG
	>VESJU_DN30706_c36_g22_i1	Lycosin 9b, Lycosin 8d	Lyc 9b, Lyc 8d	309	103	>VESJU_DN30706_c36_g22_i1	AATGACGATGAAGAAGCAAGAATCTGGTTAACTGCATTGAAATTTTTAGGAAAACACCTCGCAAAACATCAGCTTTCAAAGCTTGGAAGAAGTGAACAGACACCTGGAATCCTCTCTGCAAATGACGATGAGGAATCAAGGGCGGCCTGGTCATCGGCAATGAAATTTTTAGCAAAATATCTCACCAAAGAAAATCTTAAGAAGCTTGGACGAAATGAAGTCACACCTGGAAGCCTCTCTGCAAATGATGATGAGGAAGCAAGGAAGGGCTGGTTTAAGGCTATGAAATCTATAGCAAAATTCATCGCG
OU069753	>VESJU_DN32523_c6_g5_i1	Lycosin 8o, Lycosin 6b	Lyc 8o, Lyc 6b	225	75	>VESJU_DN32523_c6_g5_i1	AATGACGATGAGGAATCAAGGGAGGCCAGGTCATCGGCAATGAAATTTTTAGCAAAATATCTCACCAAAGAAAATCTTAAGAAGCTTGGACGAAATGAAGTCACACCTGGAAGCCTCTCTGCAAATGATGATGAGGAAGCAAGGAAGGGCTGGTTTAAGGCTATGAAATCTATAGCAAAATTCATCGCGAAAGAAAAGCTGAAAGATCATCTTGGGAAGAAATGA
OU069724	>VESJU_DN32523_c6_g4_i1	Lycosin 6b	Lyc 6b	150	50	>VESJU_DN32523_c6_g4_i1	CTTAAGAAGCTTGGGCGAAATGAAGTCACACCTGGAAGCCTCTCTGCAAATGATGATGAGGAAGCAAGGAAGGGCTGGTTTAAGGCTATGAAATCTATAGCAAAATTCATCGCGAAAGAAAAGCTGAAAGATCATCTTGGGAAGAAATGA
OU069709	>VESJU_DN32523_c6_g10_i3	Lycosin 9a, Lycosin 3f, Lycosin 6a_v1	Lyc 9a, Lyc 3f, Lyc 6a_v1	351	117	>VESJU_DN32523_c6_g10_i3	GGAAGCCTGTCTGCAAATGACGTTGAAGAAGCAAGAGTCTGGTTAACGGCATTGAAATTTTTAGGAAAACAACTCGCAAAACATCAGCTTTCAAAGCTTGGACGAAATGAAGAGACATATGAAAGCCTATCTGCAGATGATGATGAAGAAGAGAGGGCGGGATTAGGAAAAATAGGTGTTTTTCTTAAAAAAACATTTAGTAAAGCAAAGTCTGGAAGAAATGAACAGATACCTGAAAGCCTCTCTGTAAATGATGATGAGGAAGCAAGGAAGGGCTGGTTTAAGGCTATGAAATCTATAGCAAAATTCATCGCGAAAGAGAAGCTGAAAGAGCATCTTGGGAAGAAATGA
OU069710	>VESJU_DN32523_c6_g10_i2	Lycosin 6i	Lyc 6i	129	43	>VESJU_DN32523_c6_g10_i2	GAAAAGATACCCGAAAGCCCCTCTGGAAATGATGATGAGGAAGCAAGGGAGGGCTGGTTTAAGGCTATGAAATCTATAGCAAAATTCATCGCGAAAGAAAAGCTGAAAGATCATCTTGGGAAGAAATGA
OU069687	>VESJU_DN32523_c6_g10_i1	Lycosin 6a*_v2	Lyc 6a*_v2	159	53	>VESJU_DN32523_c6_g10_i1	AAAAGAAATTTTAAGGAGGCTGGGCGGAATGAAGGCACACCCGGGAGCCCCCCTGCAAAAGATGATGAGGAAGCAAAGAAGGGCTGGTTTAAGGCTATGAAATCTATAGCAAAATTCATCGCGAAAGAGAAGCTGAAAGAGCATCTTGGGAAGAAATGA
OU069723	>VESJU_DN32523_c6_g14_i1	Lycosin 6b*	Lyc 6b*	159	53	>VESJU_DN32523_c6_g14_i1	AAAAGAAATTTTAAGGAGGCTGGGCGGAATGAAGGCACACCCGGGAGCCCCCCTGCAAAAGATGATGAGGAAGCAAAGAAGGGCTGGTTTAAGGCTATGAAATCTATAGCAAAATTCATCGCGAAAGAAAAGCTGAAAGATCATCTTGGGAAGAAATGA
OU069786	>VESJU_DN7948_c0_g1_i1	Lycosin 9h	Lyc 9h	159	53	>VESJU_DN7948_c0_g1_i1	AGAAATGAAGAGATAACTGGAAACCTGTCTGCAAATGACGATGAAAAAGCAAGAATCTGGTTAACTGCATTGAAATTTTTAGGAAAACAACGCGCAAAACATCAACTTTCAAAGCGTGGAAGAAATGAACAAACACCTGGAAGCGTTTCTGCAGATGAC
OU069688	>VESJU_DN32241_c5_g3_i1	Lycosin 4al	Lyc 4al	228	76	>VESJU_DN32241_c5_g3_i1	ATGAATTATACCATAATTGCTTTCTTGCTGTTGGTAGCATTGACATGCTCCACATCACGGTCAATTGATGCATCAGAGGAAAAAGTTCAAGAAATTCGTGAAGAAACACCTTCGTCAAACGAGGTTACACCCTTCAGTCTCTCTGCTAATGGAGATGAAGAAGCGAGGAATAAATGGACAACTTTTCTTGCAAAACCGAAAGAAATTGCTGGGGAACCCATGGGACGA

## Sheet: sample_spreadsheet_TRORU
#checklist_accession	ERC000011
#unique _name_prefix	TRORU
sample_alias	tax_id	scientific_name	common_name	sample_title	tissue_type	country_origin
TRORU_DN55439_c0_g3_i1	330967	Trochosa ruricola	Wolf spider	Alopecosin 7b, Alopecosin 4b	venom gland	Switzerland
TRORU_DN55439_c0_g3_i3	330967	Trochosa ruricola	Wolf spider	Alopecosin 7b*, Alopecosin 4a, Alopecosin 8b	venom gland	Switzerland
TRORU_DN55439_c0_g3_i2	330967	Trochosa ruricola	Wolf spider	Alopecosin 8b	venom gland	Switzerland
TRORU_DN67292_c2_g1_i3	330967	Trochosa ruricola	Wolf spider	Geolycosin 1o	venom gland	Switzerland
TRORU_DN56428_c7_g4_i2	330967	Trochosa ruricola	Wolf spider	Lycosin 4ah, Lycosin 4ag	venom gland	Switzerland
TRORU_DN56428_c7_g3_i1	330967	Trochosa ruricola	Wolf spider	Lycosin 4h, Lycosin 4g, Lycosin 4f	venom gland	Switzerland
TRORU_DN56428_c7_g1_i1	330967	Trochosa ruricola	Wolf spider	Lycosin 4h, Lycosin 4ae	venom gland	Switzerland
TRORU_DN56428_c7_g8_i1	330967	Trochosa ruricola	Wolf spider	Lycosin 4h, Lycosin 4ae, Lycosin 4ai	venom gland	Switzerland
TRORU_DN56428_c7_g2_i1	330967	Trochosa ruricola	Wolf spider	Lycosin 4f, Lycosin 5d, Lycosin 4h	venom gland	Switzerland
TRORU_DN56428_c7_g12_i1	330967	Trochosa ruricola	Wolf spider	Lycosin 4f, Lycosin 5b, Lycosin 4h	venom gland	Switzerland
TRORU_DN56428_c7_g13_i2	330967	Trochosa ruricola	Wolf spider	Lycosin 4ai, Lycosin 5l, Lycosin 1a	venom gland	Switzerland
TRORU_DN56428_c7_g13_i3	330967	Trochosa ruricola	Wolf spider	Lycosin 1a	venom gland	Switzerland
TRORU_DN56428_c7_g13_i4	330967	Trochosa ruricola	Wolf spider	Lycosin 1a	venom gland	Switzerland
TRORU_DN56428_c7_g13_i1	330967	Trochosa ruricola	Wolf spider	Lycosin 1a, Lycosin 1a	venom gland	Switzerland
TRORU_DN72959_c3_g1_i1	330967	Trochosa ruricola	Wolf spider	Lycosin 1a, Lycosin 3j, Trochosin 3a	venom gland	Switzerland
TRORU_DN35609_c5_g1_i1	330967	Trochosa ruricola	Wolf spider	Lycosin 1aa	venom gland	Switzerland
TRORU_DN56349_c0_g3_i1	330967	Trochosa ruricola	Wolf spider	Trochosin 4a*	venom gland	Switzerland
TRORU_DN56349_c0_g3_i2	330967	Trochosa ruricola	Wolf spider	Trochosin 4b*	venom gland	Switzerland
TRORU_DN91173_c0_g2_i1	330967	Trochosa ruricola	Wolf spider	Trochosin 2e, Trochosin 2g, Trochosin 2e	venom gland	Switzerland
TRORU_DN56349_c0_g13_i1	330967	Trochosa ruricola	Wolf spider	Trochosin 4c*, Trochosin 2e	venom gland	Switzerland
TRORU_DN103686_c0_g1_i1	330967	Trochosa ruricola	Wolf spider	Trochosin 2e, Trochosin 2e, Trochosin 2e	venom gland	Switzerland
TRORU_DN56349_c0_g5_i1	330967	Trochosa ruricola	Wolf spider	Trochosin 2e, Trochosin 2e	venom gland	Switzerland
TRORU_DN107026_c0_g1_i1	330967	Trochosa ruricola	Wolf spider	Trochosin 2j, Trochosin 2l, Trochosin 2e, Trochosin 2j, Trochosin 2l	venom gland	Switzerland
TRORU_DN95286_c0_g1_i1	330967	Trochosa ruricola	Wolf spider	Trochosin 2e, Trochosin 2f, Trochosin 2e	venom gland	Switzerland
TRORU_DN16190_c0_g2_i2	330967	Trochosa ruricola	Wolf spider	Trochosin 2e, Trochosin 2e	venom gland	Switzerland
TRORU_DN19263_c0_g3_i2	330967	Trochosa ruricola	Wolf spider	Trochosin 2e, Trochosin 2c	venom gland	Switzerland
TRORU_DN56349_c0_g9_i2	330967	Trochosa ruricola	Wolf spider	Trochosin 2e, Trochosin 2e	venom gland	Switzerland
TRORU_DN109713_c0_g2_i1	330967	Trochosa ruricola	Wolf spider	Trochosin 2e, Trochosin 2e	venom gland	Switzerland
TRORU_DN88583_c0_g1_i2	330967	Trochosa ruricola	Wolf spider	Trochosin 2e, Trochosin 2d	venom gland	Switzerland
TRORU_DN91173_c0_g1_i1	330967	Trochosa ruricola	Wolf spider	Trochosin 2e, Trochosin 2e	venom gland	Switzerland
TRORU_DN90213_c0_g3_i1	330967	Trochosa ruricola	Wolf spider	Trochosin 2e, Trochosin 2e, Trochosin 2e	venom gland	Switzerland
TRORU_DN56349_c0_g12_i1	330967	Trochosa ruricola	Wolf spider	Trochosin 2e, Trochosin 2e	venom gland	Switzerland
TRORU_DN90776_c0_g1_i1	330967	Trochosa ruricola	Wolf spider	Trochosin 2e, Trochosin 2e	venom gland	Switzerland
TRORU_DN35375_c0_g1_i3	330967	Trochosa ruricola	Wolf spider	Trochosin 2c, Trochosin 2e	venom gland	Switzerland
TRORU_DN103686_c0_g2_i1	330967	Trochosa ruricola	Wolf spider	Trochosin 2k, Trochosin 2e, Trochosin 2e	venom gland	Switzerland
TRORU_DN16577_c0_g1_i2	330967	Trochosa ruricola	Wolf spider	Trochosin 2b, Trochosin 2m, Trochosin 2b, Trochosin 2m, Trochosin 2e	venom gland	Switzerland
TRORU_DN16577_c0_g1_i1	330967	Trochosa ruricola	Wolf spider	Trochosin 2b, Trochosin 2m, Trochosin 2b, Trochosin 2m, Trochosin 2a	venom gland	Switzerland
TRORU_DN42443_c0_g2_i1	330967	Trochosa ruricola	Wolf spider	Trochosin 1	venom gland	Switzerland
TRORU_DN68974_c2_g1_i9	330967	Trochosa ruricola	Wolf spider	Trochosin 5a	venom gland	Switzerland
TRORU_DN68974_c2_g1_i8	330967	Trochosa ruricola	Wolf spider	Trochosin 5b	venom gland	Switzerland
TRORU_DN73858_c6_g5_i2	330967	Trochosa ruricola	Wolf spider	Lycosin 4k, Lycosin 4ah, Trochosin 2i	venom gland	Switzerland
TRORU_DN73858_c6_g5_i5	330967	Trochosa ruricola	Wolf spider	Lycosin 4k, Trochosin 2i	venom gland	Switzerland
TRORU_DN56428_c7_g4_i1	330967	Trochosa ruricola	Wolf spider	Lycosin 4ah, Lycosin 4ag	venom gland	Switzerland
TRORU_DN56428_c7_g8_i3	330967	Trochosa ruricola	Wolf spider	Trochosin 2h, Lycosin 4ae, Lycosin 4ai	venom gland	Switzerland
TRORU_DN56428_c7_g14_i1	330967	Trochosa ruricola	Wolf spider	Lycosin 4af	venom gland	Switzerland
TRORU_DN56428_c7_g8_i2	330967	Trochosa ruricola	Wolf spider	Lycosin 4ai, Lycosin 4ae, Lycosin 4ai	venom gland	Switzerland
TRORU_DN56428_c7_g7_i1	330967	Trochosa ruricola	Wolf spider	Lycosin 4ag, Lycosin 4f	venom gland	Switzerland

## Sheet: TRORU
ID	description	tissue_type	Assembly method	Sequencing-Technology	Signal P	aa_sig	aa_sig partial	aa_propeptide	aa_propeptide partial	aa_mature 1	aa_mature 1 partial	PTM C-term amidation	linker_1	linker_1 partial	aa_mature 2	aa_mature 2 partial	PTM C-term amidation	linker_2	linker_2 partial	aa_mature 3	aa_mature 3 partial	PTM C-term amidation	linker_3	linker_3 partial	aa_mature 4	aa_mature 4 partial	PTM C-term amidation	linker_4	linker_4 partial	aa_mature 5	aa_mature 5 partial	PTM C-term amidation	linker_5	linker_5 partial	aa_mature 6	aa_mature 6 partial	PTM C-term amidation	linker_6	linker_6 partial	aa_mature 7	aa_mature 7 partial	PTM C-term amidation	sample_alias	nt_full
Alo 7b	Alopecosin 7b	venom gland	Trinity 2.1.1	Illumina 3000	SignalP_5.0	MNYSKITLLFLVALACFISCSA	0	DASKKEFQDREETR	0	STKQDESAQKAAKKALMQKKMMESLTG	0	Glutamic acid 1-amide	RNDLPLSSLFTNNDVEVR	0	SWGSLLRDFAKRKLKQRLE	0		RKERTPESLAANSNDDAR	0	SFYSIILQRLKKKLGQKGL	1																						>TRORU_DN55439_c0_g3_i1	ATGAATTACTCTAAAATTACTTTACTGTTCTTGGTAGCATTGGCATGCTTCATATCATGCTCTGCTGATGCATCAAAGAAAGAATTTCAAGATCGTGAAGAAACACGTTCTACAAAGCAGGATGAATCCGCACAGAAGGCAGCAAAAAAAGCACTCATGCAGAAAAAGATGATGGAAAGTTTGACTGGAAGAAACGACTTGCCACTTTCAAGCCTCTTTACAAATAATGACGTTGAAGTGCGGTCCTGGGGATCCTTGTTACGTGATTTCGCTAAACGAAAACTGAAGCAGAGGTTAGAAAGAAAAGAACGGACACCTGAAAGTCTCGCTGCAAACAGCAACGATGATGCACGGTCGTTTTACAGCATAATATTGCAACGCCTAAAGAAGAAACTAGGC…
Alo 4b	Alopecosin 4b														SWGSLLRDFAKRKLKQRLE	0
Alo 7b*	Alopecosin 7b*	venom gland	Trinity 2.1.1	Illumina 3000	SignalP_5.0	MNYSKITLLFLVALACFISCSA	0	DASKKEFQDR	0	EETLSTKQDESAQKAAKKALMQKKMMESLTG	0	Glutamic acid 1-amide	RNDLPLSSLFTNNDVEVR	0	SWGALLRDLVKRKLKQRLE	0		RKELTPESLAANSNDDAR	0	SFYSIILQRLKRKLGQKGLV	0		RNELTAGRLSEIGNNEAR	0	SLFGLLDFVKR	1																	>TRORU_DN55439_c0_g3_i3	ATGAATTACTCTAAAATTACTTTACTGTTCTTGGTAGCATTGGCATGCTTCATATCATGCTCTGCTGATGCATCAAAGAAAGAATTTCAAGATCGTGAAGAAACACTTTCTACAAAGCAGGATGAATCCGCACAGAAGGCAGCAAAAAAAGCACTCATGCAGAAAAAGATGATGGAAAGTTTGACTGGAAGAAACGACTTGCCACTTTCAAGCCTCTTTACAAATAATGACGTTGAAGTGCGGTCCTGGGGAGCCTTGTTACGTGATCTCGTTAAACGAAAACTGAAGCAGAGGTTGGAAAGAAAAGAACTGACTCCTGAAAGTCTCGCTGCAAACAGCAACGATGATGCACGGTCGTTTTACAGCATAATATTACAACGCCTAAAGAGGAAACTAGGC…
Alo 4a	Alopecosin 4a														SWGALLRDLVKRKLKQRLE	0
Alo 8b	Alopecosin 8b																			SFYSIILQRLKRKLGQKGLV	0
Alo 8b	Alopecosin 8b	venom gland	Trinity 2.1.1	Illumina 3000	SignalP_5.0	MNYSKITLLFLVALACFISCSA	0	DASKEEFQDREETLSAKQDEWLERKELTPESLAANSNDDAR	0	SFYSIILQRLKRKLGQKGLV	0		RNELTPGRLPEIGNNEAR	0	SLFGLLDFVKR	1																											>TRORU_DN55439_c0_g3_i2	ATGAATTACTCTAAAATTACTTTACTGTTCTTGGTAGCATTGGCATGCTTCATATCATGCTCTGCTGATGCATCAAAGGAAGAATTTCAAGATCGTGAAGAAACACTTTCTGCAAAGCAGGATGAATGGTTGGAAAGAAAAGAACTGACACCTGAAAGTCTCGCTGCAAACAGCAACGATGATGCACGGTCGTTTTACAGCATAATATTGCAACGCCTAAAGAGGAAACTAGGCCAAAAAGGGCTTGTAAGAAATGAATTGACACCTGGAAGACTTCCTGAAATCGGCAACAATGAAGCGCGGTCGCTATTCGGTTTATTGGATTTTGTAAAGCGT
Geo 1o	Geolycosin 1o	venom gland	Trinity 2.1.1	Illumina 3000						SLLGLLDFVKRKIGQTGLL	0		RNELTPGSFAANGENEAX	1																													>TRORU_DN67292_c2_g1_i3	TCGCTATTAGGTTTATTGGATTTTGTAAAGCGTAAAATCGGCCAAACTGGACTTTTAAGAAATGAATTGACACCTGGAAGCTTCGCTGCAAATGGCGAGAATGAAGCGTAG
Lyc 4ah	Lycosin 4ah	venom gland	Trinity 2.1.1	Illumina 3000						AKLKAIALKTLG	1	Glutamic acid 1-amide	RDETFSANEDEEAR	0	NRLADFLATLKAIAAKVSG	0	Glutamic acid 1-amide	REESLSANEVEEAR	0	SRLADFLAKLKAIAAKTIG	0	Glutamic acid 1-amide	REESLSTNEDEEAR	0	N	1																	>TRORU_DN56428_c7_g4_i2	GCAAAACTGAAAGCAATTGCTTTAAAAACTCTTGGAAGAGACGAAACCTTTTCTGCAAATGAGGATGAAGAAGCGAGGAATAGATTAGCAGATTTTCTTGCAACCCTGAAAGCAATTGCTGCAAAAGTCAGTGGAAGAGAGGAAAGTCTCTCTGCAAATGAGGTTGAAGAAGCGCGGAGTAGATTGGCAGACTTTCTTGCAAAACTGAAAGCAATTGCTGCTAAAACCATTGGAAGAGAGGAAAGCCTGTCTACAAACGAGGATGAAGAAGCACGGAAT
Lyc 4ag	Lycosin 4ag																			SRLADFLAKLKAIAAKTIG	0	Glutamic acid 1-amide
Lyc 4h	Lycosin 4h	venom gland	Trinity 2.1.1	Illumina 3000									LSANDDEEAR	1	NKYANFLAKLKAIALKTLG	0	Glutamic acid 1-amide	RDETFSANEDEEAR	0	NRLADFLAQLKAIAAKTIG	0	Glutamic acid 1-amide	REESLSTNEDEEAR	0	NKWANFLAKMKEIAVKTLG	0	Glutamic acid 1-amide	REEPLFANEDEEAR	0	NR	1												>TRORU_DN56428_c7_g3_i1	CTCTCTGCAAATGACGATGAAGAAGCACGGAATAAATATGCAAATTTTCTTGCAAAACTGAAAGCAATTGCTTTAAAAACTCTTGGAAGAGACGAAACCTTTTCTGCAAATGAGGATGAAGAAGCACGTAATAGATTGGCAGATTTTCTTGCACAACTGAAAGCCATTGCTGCAAAAACCATTGGAAGAGAGGAAAGCCTGTCTACAAACGAGGATGAAGAAGCACGGAATAAATGGGCAAATTTTCTTGCAAAAATGAAAGAAATTGCTGTAAAAACACTTGGGAGAGAGGAACCTCTCTTTGCAAATGAAGATGAAGAAGCACGGAATAGA
Lyc 4g	Lycosin 4g																			NRLADFLAQLKAIAAKTIG	0	Glutamic acid 1-amide
Lyc 4f	Lycosin 4f																								NKWANFLAKMKEIAVKTLG	0	Glutamic acid 1-amide
Lyc 4h	Lycosin 4h	venom gland	Trinity 2.1.1	Illumina 3000									LSANDDEEAR	1	NKYANFLAKLKAIALKTLG	0	Glutamic acid 1-amide	RDETFSANEDEEAR	0	NRLADFLAKLKAIAAKTIG	0	Glutamic acid 1-amide	REESLSTNEDEEAR	0	NKWANFLAKMKEIAVK	1																	>TRORU_DN56428_c7_g1_i1	CTCTCTGCAAATGACGATGAAGAAGCACGGAATAAATATGCAAATTTTCTTGCAAAACTGAAAGCAATTGCTTTAAAAACTCTTGGAAGAGACGAAACCTTTTCTGCAAATGAGGATGAAGAAGCACGTAATAGATTGGCAGATTTTCTTGCAAAACTGAAAGCCATTGCTGCAAAAACCATTGGAAGAGAGGAAAGCCTGTCTACAAACGAGGATGAAGAAGCACGGAATAAATGGGCAAATTTTCTTGCAAAAATGAAAGAAATTGCTGTAAAA
Lyc 4ae	Lycosin 4ae																			NRLADFLAKLKAIAAKTIG	0	Glutamic acid 1-amide
Lyc 4h	Lycosin 4h	venom gland	Trinity 2.1.1	Illumina 3000						LG	1	Glutamic acid 1-amide	RNEQIPERLSANDDEEAR	0	NKYANFLAKLKAIALKTLG	0	Glutamic acid 1-amide	RDETFSANEDEEAR	0	NRLADFLAKLKAIAAKTIG	0	Glutamic acid 1-amide	REESLSAKEDEEAR	0	NKWANFLAKMKEVAVKTLG	0	Glutamic acid 1-amide	R	1														>TRORU_DN56428_c7_g8_i1	CTTGGAAGAAATGAACAGATACCTGAACGCCTCTCTGCAAATGACGATGAAGAAGCACGGAATAAATATGCAAATTTTCTTGCAAAACTGAAAGCAATTGCTTTAAAAACTCTTGGAAGAGACGAAACCTTTTCTGCAAATGAGGATGAAGAAGCACGGAATAGATTGGCAGATTTTCTTGCAAAACTGAAAGCCATTGCTGCAAAAACCATTGGAAGAGAGGAAAGCCTATCTGCAAAAGAGGATGAAGAAGCACGGAATAAATGGGCAAATTTTCTTGCAAAAATGAAAGAAGTTGCTGTAAAAACCCTTGGAAGA
Lyc 4ae	Lycosin 4ae																			NRLADFLAKLKAIAAKTIG	0	Glutamic acid 1-amide
Lyc 4ai	Lycosin 4ai																								NKWANFLAKMKEVAVKTLG	0	Glutamic acid 1-amide
Lyc 4f	Lycosin 4f	venom gland	Trinity 2.1.1	Illumina 3000									EESLSTNEDEEAR	1	NKWANFLAKMKEIAVKTLG	0	Glutamic acid 1-amide	REEIPFANEDEEER	0	IIWLPALKFLASHIAMEQLSKLG	0	Glutamic acid 1-amide	RNEQIPERLSANDDEEAR	0	NKYANFLAKLKAIALKTLG	0	Glutamic acid 1-amide	RDETFSANEDEE	1														>TRORU_DN56428_c7_g2_i1	GAGGAAAGCCTGTCTACAAACGAAGATGAAGAAGCACGGAATAAATGGGCAAATTTTCTTGCAAAAATGAAAGAAATTGCTGTAAAAACCCTTGGAAGAGAGGAAATTCCCTTTGCAAATGAAGATGAAGAAGAAAGAATAATCTGGTTACCGGCATTGAAATTTTTAGCATCCCACATCGCGATGGAACAACTTTCAAAGCTTGGAAGAAATGAACAGATACCTGAACGCCTCTCTGCAAATGACGATGAAGAAGCACGGAATAAATATGCAAATTTTCTTGCAAAACTGAAAGCAATTGCTTTAAAAACTCTTGGAAGAGACGAAACCTTTTCTGCAAATGAGGATGAAGAA
Lyc 5d	Lycosin 5d																			IIWLPALKFLASHIAMEQLSKLG	0	Glutamic acid 1-amide
Lyc 4h	Lycosin 4h																								NKYANFLAKLKAIALKTLG	0	Glutamic acid 1-amide
Lyc 4f	Lycosin 4f	venom gland	Trinity 2.1.1	Illumina 3000						LKVIAAKVSG	1	Glutamic acid 1-amide	REDEEAR	0	NKWANFLAKMKEIAVKTLG	0	Glutamic acid 1-amide	REEIPFANEDEEER	0	IIWLPALKFLASHVVMEQLSKLG	0	Glutamic acid 1-amide	RNEQIPERLSANDDEEAR	0	NKYANFLAKLKAIALKTLG	0	Glutamic acid 1-amide	RDETFSANEDEE	1														>TRORU_DN56428_c7_g12_i1	CTGAAAGTAATTGCTGCAAAAGTCAGTGGAAGAGAGGATGAAGAAGCACGGAATAAATGGGCAAATTTTCTTGCAAAAATGAAAGAAATTGCTGTAAAAACCCTTGGAAGAGAGGAAATTCCCTTTGCAAATGAAGATGAAGAAGAAAGAATAATCTGGTTACCGGCATTGAAATTTCTAGCATCACACGTCGTAATGGAACAACTTTCAAAACTTGGAAGAAATGAACAGATACCTGAACGCCTCTCTGCAAATGACGATGAAGAAGCACGGAATAAATATGCAAATTTTCTTGCAAAACTGAAAGCAATTGCTTTAAAAACTCTTGGAAGAGACGAAACCTTTTCTGCAAATGAGGATGAAGAA
Lyc 5b	Lycosin 5b																			IIWLPALKFLASHVVMEQLSKLG	0	Glutamic acid 1-amide
Lyc 4h	Lycosin 4h																								NKYANFLAKLKAIALKTLG	0	Glutamic acid 1-amide
Lyc 4ai	Lycosin 4ai	venom gland	Trinity 2.1.1	Illumina 3000						TIG	1	Glutamic acid 1-amide	REESLSAKEDEEAR	0	NKWANFLAKMKEVAVKTLG	0	Glutamic acid 1-amide	REEIPFANEDEEER	0	LIWLPALKFLASHIAMEQISKLG	0	Glutamic acid 1-amide	RNEQTPEILSANDDEEAR	0	IWLTALKFLGKNLGKHLAKQQLAKLG	0	Glutamic acid 1-amide	RSEETPESLSANDDEEAR	0	IWLTALKFL	1												>TRORU_DN56428_c7_g13_i2	ACCATTGGAAGAGAGGAAAGCCTATCTGCAAAAGAGGATGAAGAAGCACGGAATAAATGGGCAAATTTTCTTGCAAAAATGAAAGAAGTTGCTGTAAAAACCCTTGGAAGAGAGGAAATTCCCTTTGCAAATGAAGATGAAGAAGAAAGGTTGATCTGGTTACCTGCATTGAAATTTTTAGCATCACACATCGCAATGGAACAGATTTCAAAGCTTGGAAGAAATGAACAGACTCCTGAGATCCTCTCTGCAAATGACGATGAAGAGGCAAGGATCTGGTTAACAGCATTGAAATTTTTAGGGAAAAACCTTGGAAAGCACCTCGCAAAACAACAGCTTGCAAAGCTTGGAAGAAGTGAAGAGACACCTGAAAGCCTCTCTGCAAATGACGATGAAGAG…
Lyc 5l	Lycosin 5l																			LIWLPALKFLASHIAMEQISKLG	0	Glutamic acid 1-amide
Lyc 1a	Lycosin 1a																								IWLTALKFLGKNLGKHLAKQQLAKLG	0	Glutamic acid 1-amide
Lyc 1a	Lycosin 1a	venom gland	Trinity 2.1.1	Illumina 3000						KLG	1	Glutamic acid 1-amide	RNEQTPEILSANDDEEAR	0	IWLTALKFLGKNLGKHLAKQQLAKLG	0	Glutamic acid 1-amide	RSEETPESLSANDDEEAR	0	IWLPALK	1																						>TRORU_DN56428_c7_g13_i3	AAGCTTGGAAGAAATGAACAGACTCCTGAGATCCTCTCTGCAAATGACGATGAAGAGGCAAGGATCTGGTTAACAGCATTGAAATTTTTAGGAAAGAACCTCGGAAAACACCTCGCAAAACAGCAGCTTGCAAAGCTTGGAAGAAGTGAAGAGACACCTGAAAGCCTCTCTGCAAATGACGATGAAGAGGCAAGAATCTGGTTACCTGCATTGAAA
Lyc 1a	Lycosin 1a	venom gland	Trinity 2.1.1	Illumina 3000						KLG	1	Glutamic acid 1-amide	RNEQTPEILSANDDEEAR	0	IWLTALKFLGKNLGKHLAKQQLAKLG	0	Glutamic acid 1-amide	RNEQTPEILSANDDEEAR	0	IWLPALK	1																						>TRORU_DN56428_c7_g13_i4	AAGCTTGGAAGAAATGAACAGACTCCTGAGATCCTCTCTGCAAATGACGATGAAGAGGCAAGGATCTGGTTAACAGCATTGAAATTTTTAGGAAAGAACCTCGGAAAACACCTCGCAAAACAGCAGCTTGCAAAGCTTGGAAGAAATGAACAGACTCCTGAGATCCTCTCTGCAAATGACGATGAAGAGGCAAGAATCTGGTTACCTGCATTGAAA
Lyc 1a	Lycosin 1a	venom gland	Trinity 2.1.1	Illumina 3000						KLG	1	Glutamic acid 1-amide	RNEQTPEILSANDDEEAR	0	IWLTALKFLGKNLGKHLAKQQLAKLG	0	Glutamic acid 1-amide	RNEQTPEILSANDDEEAR	0	IWLTALKFLGKNLGKHLAKQQLAKLG	0	Glutamic acid 1-amide	RSEETPESLSANDDEEAR	0	IWLTALKFL	1																	>TRORU_DN56428_c7_g13_i1	AAGCTTGGAAGAAATGAACAGACTCCTGAGATCCTCTCTGCAAATGACGATGAAGAGGCAAGGATCTGGTTAACAGCATTGAAATTTTTAGGAAAGAACCTCGGAAAACACCTCGCAAAACAGCAGCTTGCAAAGCTTGGAAGAAATGAACAGACTCCTGAGATCCTCTCTGCAAATGACGATGAAGAGGCAAGGATCTGGTTAACAGCATTGAAATTTTTAGGGAAAAACCTTGGAAAGCACCTCGCAAAACAACAGCTTGCAAAGCTTGGAAGAAGTGAAGAGACACCTGAAAGCCTCTCTGCAAATGACGATGAAGAGGCAAGGATCTGGTTAACAGCATTGAAATTTTTA
Lyc 1a	Lycosin 1a																			IWLTALKFLGKNLGKHLAKQQLAKLG	0	Glutamic acid 1-amide
Lyc 1a	Lycosin 1a	venom gland	Trinity 2.1.1	Illumina 3000									EDEEAR	1	IWLTALKFLGKNLGKHLAKQQLAKLG	0	Glutamic acid 1-amide	RNEETSENLSADDDEEER	0	AGLGKIGALIKRVLDKYKANLG	0	Glutamic acid 1-amide	RNEQTPLSFSANDDEEAR	0	KSKSKSKGKSKGKGWFKALKSAAKFIAKESMKELAKSKX	0																	>TRORU_DN72959_c3_g1_i1	GAAGATGAAGAGGCAAGAATCTGGTTAACAGCATTGAAATTTTTAGGAAAGAATCTCGGAAAACACCTCGCAAAACAGCAGCTTGCAAAGCTTGGAAGAAATGAAGAGACATCTGAAAACCTCTCTGCAGATGACGATGAAGAAGAGAGGGCGGGATTAGGAAAAATAGGTGCTTTAATAAAACGAGTACTTGACAAATATAAAGCAAATCTTGGAAGAAATGAACAGACACCTCTAAGCTTCTCTGCAAATGATGATGAGGAAGCAAGGAAGAGCAAGAGCAAAAGCAAGGGCAAGAGCAAGGGCAAGGGCTGGTTTAAAGCATTGAAATCTGCAGCAAAATTCATCGCGAAAGAAAGCATGAAAGAACTTGCTAAGAGTAAATGA
Lyc 3j	Lycosin 3j																			AGLGKIGALIKRVLDKYKANLG	0	Glutamic acid 1-amide
Tro 3a	Trochosin 3a																								KSKSKSKGKSKGKGWFKALKSAAKFIAKESMKELAKSKX	0
Lyc 1aa	Lycosin 1aa	venom gland	Trinity 2.1.1	Illumina 3000						LTALKFLGKNLGKHLAKQQLAKLG	1	Glutamic acid 1-amide	RSEQTPESLSANDDEEAR	0	IWLTALKFLGKNLGKHLAQKHLSKLG	0	Glutamic acid 1-amide	RNEEMSADEDEE	1																								>TRORU_DN35609_c5_g1_i1	TTAACAGCATTGAAATTTTTAGGGAAAAACCTTGGAAAGCACCTCGCAAAACAACAGCTTGCAAAGCTTGGAAGAAGTGAACAGACACCTGAAAGCCTCTCTGCAAATGACGATGAAGAGGCAAGAATCTGGTTAACAGCATTGAAATTTTTAGGAAAGAACCTCGGAAAACACCTCGCACAAAAGCATCTTTCAAAGCTTGGAAGAAATGAAGAGATGTCTGCGGATGAAGATGAAGAG
Tro 4a*	Trochosin 4a*	venom gland	Trinity 2.1.1	Illumina 3000	SignalP_5.0	MNYTTIAFLLLVALTCSTA	0	RSIDASEKEVQEIR	0	EETPSANEDAPFSLSANGDEEAKQKAKLKEMLLKSLVG	0	Glutamic acid 1-amide	REETLSLNEDEEAR	0																													>TRORU_DN56349_c0_g3_i1	ATGAATTATACCACAATTGCTTTCTTGCTGTTGGTAGCATTGACATGCTCCACGGCACGGTCAATTGATGCATCAGAGAAAGAAGTTCAAGAAATTCGTGAAGAAACTCCTTCGGCAAACGAGGATGCACCATTCAGTCTCTCTGCTAATGGGGATGAAGAAGCAAAACAGAAAGCAAAACTGAAAGAAATGCTTTTAAAATCACTGGTTGGGAGAGAGGAAACCCTCTCTTTAAATGAGGATGAAGAAGCGCGG
Tro 4b*	Trochosin 4b*	venom gland	Trinity 2.1.1	Illumina 3000	SignalP_5.0	MNYTTIAFLLLVALTCSTA	0	RSIDASEKEVQEIR	0	EETPSANEDAPFSLSANGDKEAKIRKKLKDDLIKSLAG	0	Glutamic acid 1-amide	REETLSSNEDEEAR	0	INLANLIAKLKVLAAKVS	1																											>TRORU_DN56349_c0_g3_i2	ATGAATTATACCACAATTGCTTTCTTGCTGTTGGTAGCATTGACATGCTCCACGGCACGATCAATTGATGCATCAGAGAAAGAAGTTCAAGAAATTCGTGAAGAAACTCCTTCGGCAAACGAGGATGCACCATTCAGTCTATCTGCTAATGGGGATAAAGAAGCAAAAATAAGAAAAAAATTGAAAGATGACCTTATAAAATCACTGGCTGGGAGAGAGGAAACCCTCTCTTCAAATGAGGATGAAGAAGCGCGGATTAATTTGGCAAATTTGATTGCAAAACTAAAAGTACTTGCTGCAAAAGTCAGT
Tro 2e	Trochosin 2e	venom gland	Trinity 2.1.1	Illumina 3000									EDEEAR	1	INLANLIAKLKVLAAKVSG	0	Glutamic acid 1-amide	REETLSSNEDEEAR	0	ITLANWIAKLKVLAAKVRG	0	Glutamic acid 1-amide	REETLSSNEDEEAR	0	INLANLIAKLKVLAAKVSG	0	Glutamic acid 1-amide	REETLS	1														>TRORU_DN91173_c0_g2_i1	GAGGATGAAGAAGCGCGGATTAATTTGGCAAATTTGATTGCAAAACTAAAAGTACTTGCTGCAAAAGTCAGTGGAAGAGAGGAAACCCTCTCTTCAAATGAGGATGAAGAAGCGCGGATTACTTTGGCAAATTGGATTGCAAAACTGAAAGTACTTGCGGCAAAAGTCAGGGGAAGAGAGGAAACCCTCTCTTCAAATGAGGATGAAGAAGCGCGGATTAATTTGGCAAATTTGATTGCAAAACTAAAAGTACTTGCTGCAAAAGTCAGTGGAAGAGAGGAAACCCTCTCT
Tro 2g	Trochosin 2g																			ITLANWIAKLKVLAAKVRG	0	Glutamic acid 1-amide
Tro 2e	Trochosin 2e																								INLANLIAKLKVLAAKVSG	0	Glutamic acid 1-amide
Tro 4c*	Trochosin 4c*	venom gland	Trinity 2.1.1	Illumina 3000	SignalP_5.0	MNYTTIAFLLLVALTCSTSRSIDA	0	ADEKAQEIR	0	EETPSANEDAPFSLSANGDKEAKLKADLIKSLIG	0	Glutamic acid 1-amide	REETLSSNEDEEAR	0	INLANLIAKLKVLAAKVSG	0	Glutamic acid 1-amide	REETLSS	1																								>TRORU_DN56349_c0_g13_i1	ATGAATTATACCACAATTGCTTTCTTGCTGTTGGTAGCATTGACATGCTCCACATCACGGTCAATAGATGCAGCAGATGAAAAAGCTCAAGAAATTCGTGAAGAAACTCCTTCGGCAAACGAGGATGCACCATTCAGTCTCTCTGCTAATGGGGATAAAGAAGCAAAACTGAAAGCAGACCTTATAAAATCACTGATTGGGAGAGAGGAAACACTCTCTTCAAATGAGGATGAAGAAGCGCGGATTAATTTGGCAAATTTGATTGCAAAACTAAAAGTACTTGCTGCAAAAGTCAGTGGAAGAGAGGAAACCCTCTCTTCA
Tro 2e	Trochosin 2e														INLANLIAKLKVLAAKVSG	0	Glutamic acid 1-amide
Tro 2e	Trochosin 2e	venom gland	Trinity 2.1.1	Illumina 3000									LSSNEDEEAR	1	INLANLIAKLKVLAAKVSG	0	Glutamic acid 1-amide	REETLSSNEDEEAR	0	INLANLIAKLKVLAAKVSG	0	Glutamic acid 1-amide	REETLSSNEDEEAR	0	INLANLIAKLKVLAAKVSG	0	Glutamic acid 1-amide	REETLSSN	1														>TRORU_DN103686_c0_g1_i1	CTCTCTTCAAATGAGGATGAAGAAGCGCGGATTAATTTGGCAAATTTGATTGCAAAACTAAAAGTACTTGCTGCAAAAGTCAGTGGAAGAGAGGAAACCCTCTCTTCAAATGAGGATGAAGAAGCGCGGATTAATTTGGCAAATTTGATTGCAAAACTAAAAGTACTTGCTGCAAAAGTCAGTGGAAGAGAGGAAACCCTCTCTTCAAATGAGGATGAAGAAGCGCGGATTAATTTGGCAAATTTGATTGCAAAACTAAAAGTACTTGCTGCAAAAGTCAGTGGAAGAGAGGAAACCCTCTCTTCAAAT
Tro 2e	Trochosin 2e																			INLANLIAKLKVLAAKVSG	0	Glutamic acid 1-amide
Tro 2e	Trochosin 2e																								INLANLIAKLKVLAAKVSG	0	Glutamic acid 1-amide
Tro 2e	Trochosin 2e	venom gland	Trinity 2.1.1	Illumina 3000						G	1	Glutamic acid 1-amide	REETLSLNEDEEAR	0	INLANLIAKLKVLAAKVSG	0	Glutamic acid 1-amide	REETLSSNEDEEAR	0	INLANLIAKLKVLAAKVSG	0	Glutamic acid 1-amide	REETLSSNEDEEAR	0																			>TRORU_DN56349_c0_g5_i1	GGGAGAGAGGAAACCCTCTCTTTAAATGAGGATGAAGAAGCGCGGATTAATTTGGCAAATTTGATTGCAAAACTAAAAGTACTTGCTGCAAAAGTCAGTGGGAGAGAGGAAACCCTCTCTTCAAATGAGGATGAAGAAGCGCGGATTAATTTGGCAAATTTGATTGCAAAACTAAAAGTACTTGCTGCAAAAGTCAGTGGAAGAGAGGAAACCCTCTCTTCAAATGAGGATGAAGAAGCGCGG
Tro 2e	Trochosin 2e																			INLANLIAKLKVLAAKVSG	0	Glutamic acid 1-amide
Tro 2j	Trochosin 2j	venom gland	Trinity 2.1.1	Illumina 3000									DEEAR	1	INWANVMSRLKVGAGKDSG	0	Glutamic acid 1-amide	RGGILSSKEDEEAR	0	MILADLIAKLKVRAAKVSG	0	Glutamic acid 1-amide	REETLSSNEDEEAR	0	INLANLIAKLKVLAAKVSG	0	Glutamic acid 1-amide	REETLSSNEDEEAR	0	INWANVMSRLKVGAGKDSG	0	Glutamic acid 1-amide	RGGILSSKEDEEAR	0	MILADLIAKLKVRAAKVSG	0	Glutamic acid 1-amide	R	1				>TRORU_DN107026_c0_g1_i1	GATGAAGAAGCGCGGATTAATTGGGCAAATGTGATGTCGAGACTAAAAGTAGGTGCTGGAAAAGACAGTGGAAGAGGGGGAATCCTCTCTTCAAAAGAGGATGAAGAGGCGCGGATGATTTTGGCAGATTTGATTGCAAAGCTAAAAGTACGTGCTGCAAAAGTCAGTGGAAGAGAGGAAACCCTCTCTTCAAATGAGGATGAAGAAGCGCGGATTAATTTGGCAAATTTGATTGCAAAACTAAAAGTACTTGCTGCAAAAGTCAGTGGAAGAGAGGAAACCCTCTCTTCAAATGAGGATGAAGAAGCGCGGATTAATTGGGCAAATGTGATGTCGAGACTAAAAGTAGGTGCTGGAAAAGACAGTGGAAGAGGGGGAATCCTCTCTTCAAAAGAGGAT…
Tro 2l	Trochosin 2l																			MILADLIAKLKVRAAKVSG	0	Glutamic acid 1-amide
Tro 2e	Trochosin 2e																								INLANLIAKLKVLAAKVSG	0	Glutamic acid 1-amide
Tro 2j	Trochosin 2j																													INWANVMSRLKVGAGKDSG	0	Glutamic acid 1-amide
Tro 2l	Trochosin 2l																																		MILADLIAKLKVRAAKVSG	0	Glutamic acid 1-amide
Tro 2e	Trochosin 2e	venom gland	Trinity 2.1.1	Illumina 3000						VSG	1	Glutamic acid 1-amide	REETLSSNEDEEAR	0	INLANLIAKLKVLAAKVSG	0	Glutamic acid 1-amide	REETLSSNEDEEAR	0	INLANFIAKLKVLAAKVSG	0	Glutamic acid 1-amide	REETLSSNEDEEAR	0	INLANLIAKLKVLAAKVSG	0	Glutamic acid 1-amide	REETLSSNEDEEAR	0	INLAN	1												>TRORU_DN95286_c0_g1_i1	GTCAGTGGAAGAGAGGAAACCCTCTCTTCAAATGAGGATGAAGAGGCGCGGATTAATTTGGCAAATTTGATTGCAAAACTAAAAGTACTTGCTGCAAAAGTCAGTGGAAGAGAGGAAACCCTCTCTTCAAATGAGGATGAAGAAGCGCGGATTAATTTGGCAAATTTTATTGCAAAACTAAAAGTACTTGCTGCAAAAGTCAGTGGAAGAGAGGAAACCCTCTCTTCAAATGAGGATGAAGAAGCGCGGATTAATTTGGCAAATTTGATTGCAAAACTAAAAGTACTTGCTGCAAAAGTCAGTGGAAGAGAGGAAACCCTCTCTTCAAATGAGGATGAAGAGGCGCGGATTAATTTGGCAAAT
Tro 2f	Trochosin 2f																			INLANFIAKLKVLAAKVSG	0	Glutamic acid 1-amide
Tro 2e	Trochosin 2e																								INLANLIAKLKVLAAKVSG	0	Glutamic acid 1-amide
Tro 2e	Trochosin 2e	venom gland	Trinity 2.1.1	Illumina 3000						KVSG	1	Glutamic acid 1-amide	REETLSSNEDEEAR	0	INLANLIAKLKVLAAKVSG	0	Glutamic acid 1-amide	REETLSSNEDEEAR	0	INLANLIAKLKVLAAKVSG	0	Glutamic acid 1-amide	REETLSSNEDEEAR	0	INL	1																	>TRORU_DN16190_c0_g2_i2	AAAGTCAGTGGAAGAGAGGAAACCCTCTCTTCAAATGAGGATGAAGAAGCGCGGATTAATTTGGCAAATTTGATTGCAAAACTAAAAGTGCTTGCTGCAAAAGTCAGTGGAAGAGAGGAAACCCTCTCTTCAAATGAGGATGAAGAAGCGCGGATTAATTTGGCAAATTTGATTGCAAAACTAAAAGTACTTGCTGCAAAAGTCAGTGGAAGAGAGGAAACCCTCTCTTCAAATGAGGATGAAGAAGCGCGGATTAATTTG
Tro 2e	Trochosin 2e																			INLANLIAKLKVLAAKVSG	0	Glutamic acid 1-amide
Tro 2e	Trochosin 2e	venom gland	Trinity 2.1.1	Illumina 3000						LKVLAAKVSG	1	Glutamic acid 1-amide	REETLSSNEDEEAR	0	INLANLIAKLKVLAAKVSG	0	Glutamic acid 1-amide	REETLSSNEDEEAR	0	INLANLIANLKVLAAKVSG	0	Glutamic acid 1-amide	REETLSSNEDEEAR	0	INLANLIAKLKVLAAK	1																	>TRORU_DN19263_c0_g3_i2	CTAAAAGTACTTGCTGCAAAAGTGAGTGGAAGAGAGGAAACCCTCTCTTCAAATGAGGATGAAGAAGCGCGGATTAATTTGGCAAATTTGATTGCAAAACTAAAAGTACTTGCTGCAAAAGTCAGTGGAAGAGAGGAAACCCTCTCTTCAAATGAGGATGAAGAAGCGCGGATTAATTTGGCAAATTTGATTGCAAATCTAAAAGTACTTGCTGCAAAAGTCAGTGGAAGAGAGGAAACCCTCTCTTCAAATGAGGATGAAGAAGCGCGGATTAATTTGGCAAATTTGATTGCAAAACTAAAAGTACTTGCTGCAAAA
Tro 2c	Trochosin 2c																			INLANLIANLKVLAAKVSG	0	Glutamic acid 1-amide
Tro 2e	Trochosin 2e	venom gland	Trinity 2.1.1	Illumina 3000						VLAAKVSG	1	Glutamic acid 1-amide	REETLSSNEDEEAR	0	INLANLIAKLKVLAAKVSG	0	Glutamic acid 1-amide	REETLSSNEDEEAR	0	INLANLIAKLKVLAAKVSG	0	Glutamic acid 1-amide	REETLSSNEDE	1																			>TRORU_DN56349_c0_g9_i2	GTACTTGCTGCAAAAGTCAGTGGAAGAGAGGAAACCCTCTCTTCAAATGAGGATGAAGAAGCGCGGATTAATTTGGCAAATTTGATTGCAAAACTAAAAGTACTTGCTGCAAAAGTCAGTGGAAGAGAGGAAACACTCTCTTCAAATGAGGATGAAGAAGCGCGGATTAATTTGGCAAATTTGATTGCAAAACTAAAAGTACTTGCTGCAAAAGTCAGTGGAAGAGAGGAAACCCTCTCTTCAAATGAGGATGAA
Tro 2e	Trochosin 2e																			INLANLIAKLKVLAAKVSG	0	Glutamic acid 1-amide
Tro 2e	Trochosin 2e	venom gland	Trinity 2.1.1	Illumina 3000									EETLSSNEDEEAR	1	INLANLIAKLKVLAAKVSG	0	Glutamic acid 1-amide	REETLSSNEDEEAR	0	INLANLIAKLKVLAAKVSG	0	Glutamic acid 1-amide	REETLSSN	1																			>TRORU_DN109713_c0_g2_i1	GAGGAAACCCTCTCTTCAAATGAGGATGAAGAAGCGCGGATTAATTTGGCAAATTTGATTGCAAAACTAAAAGTACTTGCTGCAAAAGTCAGTGGAAGAGAGGAAACCCTCTCTTCAAATGAGGATGAAGAAGCGCGGATTAATTTGGCAAATTTGATTGCAAAACTAAAAGTACTTGCTGCAAAAGTCAGTGGAAGAGAGGAAACCCTCTCTTCAAAT
Tro 2e	Trochosin 2e																			INLANLIAKLKVLAAKVSG	0	Glutamic acid 1-amide
Tro 2e	Trochosin 2e	venom gland	Trinity 2.1.1	Illumina 3000						SG	1	Glutamic acid 1-amide	REETLSSNEDEEAR	0	INLANLIAKLKVLAAKVSG	0	Glutamic acid 1-amide	REETLSSNEDEEAR	0	INLANLIAKLKVLAGKFSG	0	Glutamic acid 1-amide	REETLSSNEDEEAR	0	INLANLIAKLKVLA	1																	>TRORU_DN88583_c0_g1_i2	AGTGGAAGAGAGGAAACCCTCTCTTCAAATGAGGATGAAGAAGCGCGGATTAATTTGGCAAATTTGATTGCAAAACTAAAAGTACTTGCTGCAAAAGTCAGTGGAAGAGAGGAAACCCTCTCTTCAAATGAGGATGAAGAAGCGCGGATTAATTTGGCAAATTTGATTGCAAAACTAAAAGTACTTGCTGGAAAATTCAGTGGAAGAGAGGAAACCCTCTCTTCAAATGAGGATGAAGAAGCGCGGATTAATTTGGCAAATTTGATTGCAAAACTAAAAGTACTTGCT
Tro 2d	Trochosin 2d																			INLANLIAKLKVLAGKFSG	0	Glutamic acid 1-amide
Tro 2e	Trochosin 2e	venom gland	Trinity 2.1.1	Illumina 3000						G	1	Glutamic acid 1-amide	REETLSSNEDEEAR	0	INLANLIAKLKVLAAKVSG	0	Glutamic acid 1-amide	REETLSSNEDEEAR	0	INLANLIAKLKVLAAKVSG	0	Glutamic acid 1-amide	REETLS	1																			>TRORU_DN91173_c0_g1_i1	GGAAGAGAGGAAACCCTCTCTTCAAATGAGGATGAAGAAGCGCGGATTAATTTGGCAAATTTGATTGCAAAACTAAAAGTACTTGCTGCAAAAGTCAGTGGAAGAGAGGAAACCCTCTCTTCAAATGAGGATGAAGAAGCGCGGATTAATTTGGCAAATTTGATTGCAAAACTAAAAGTACTTGCTGCAAAAGTCAGTGGAAGAGAGGAAACCCTCTCT
Tro 2e	Trochosin 2e																			INLANLIAKLKVLAAKVSG	0	Glutamic acid 1-amide
Tro 2e	Trochosin 2e	venom gland	Trinity 2.1.1	Illumina 3000									SNEDEEAR	1	INLANLIAKLKVLAAKVSG	0	Glutamic acid 1-amide	REETLSSNEDEEAR	0	INLANLIAKLKVLAAKVSG	0	Glutamic acid 1-amide	REETLSSNEDEEAR	0	INLANLIAKLKVLAAKVSG	0	Glutamic acid 1-amide	REETLSS	1														>TRORU_DN90213_c0_g3_i1	TCAAATGAGGATGAAGAAGCGCGGATTAATTTGGCAAATTTGATTGCAAAACTAAAAGTACTTGCTGCAAAAGTCAGTGGAAGAGAGGAAACCCTCTCTTCAAATGAGGATGAAGAAGCGCGGATTAATTTGGCAAATTTGATTGCAAAACTAAAAGTACTTGCTGCAAAAGTCAGTGGAAGAGAGGAAACCCTCTCTTCAAATGAGGATGAAGAAGCGCGGATTAATTTGGCAAATTTGATTGCAAAACTAAAAGTACTTGCTGCAAAAGTCAGTGGAAGAGAGGAAACCCTCTCTTCA
Tro 2e	Trochosin 2e																			INLANLIAKLKVLAAKVSG	0	Glutamic acid 1-amide
Tro 2e	Trochosin 2e																								INLANLIAKLKVLAAKVSG	0	Glutamic acid 1-amide
Tro 2e	Trochosin 2e	venom gland	Trinity 2.1.1	Illumina 3000									LSSNEDEEAR	1	INLANLIAKLKVLAAKVSG	0	Glutamic acid 1-amide	REETLSSKEDEEAR	0	INLANLIAKLKVLAAKVSG	0	Glutamic acid 1-amide	REETLSSNEDEEAR	0	INLANLIAKLKVLAAKVS	1																	>TRORU_DN56349_c0_g12_i1	CTCTCTTCAAATGAGGATGAAGAAGCGCGGATTAATTTGGCAAATTTGATTGCAAAACTAAAAGTACTTGCTGCAAAAGTCAGTGGAAGAGAGGAAACCCTCTCTTCAAAGGAGGATGAAGAAGCGCGGATTAATTTGGCAAATTTGATTGCAAAACTAAAAGTACTTGCTGCAAAAGTCAGTGGAAGAGAGGAAACCCTCTCTTCAAATGAGGATGAAGAAGCGCGGATTAATTTGGCAAATTTGATTGCAAAACTAAAAGTACTTGCTGCAAAAGTCAGT
Tro 2e	Trochosin 2e																			INLANLIAKLKVLAAKVSG	0	Glutamic acid 1-amide
Tro 2e	Trochosin 2e	venom gland	Trinity 2.1.1	Illumina 3000									EETLSSNEDEEAR	1	INLANLIAKLKVLAAKVSG	0	Glutamic acid 1-amide	REETLSSNEDEEAR	0	INLANLIAKLKVLAAKVSG	0	Glutamic acid 1-amide	REETLSSN	1																			>TRORU_DN90776_c0_g1_i1	GAGGAAACCCTCTCTTCAAATGAGGATGAAGAAGCGCGGATTAATTTGGCAAATTTGATTGCAAAACTAAAAGTACTTGCTGCAAAAGTCAGTGGAAGAGAGGAAACCCTCTCTTCAAATGAGGATGAAGAAGCGCGGATTAATTTGGCAAATTTGATTGCAAAACTAAAAGTACTTGCTGCAAAAGTCAGTGGAAGAGAGGAAACCCTCTCTTCAAAT
Tro 2e	Trochosin 2e																			INLANLIAKLKVLAAKVSG	0	Glutamic acid 1-amide
Tro 2c	Trochosin 2c	venom gland	Trinity 2.1.1	Illumina 3000						SG	1	Glutamic acid 1-amide	REETLSSNEDEEAR	0	INLANLIANLKVLAAKVSG	0	Glutamic acid 1-amide	REETLSSNEDEEAR	0	INLANLIAKLKVLAAKVSG	0	Glutamic acid 1-amide	REETLSSNEDEEAR	0	IGRATWRARVKAIVX	1																	>TRORU_DN35375_c0_g1_i3	AGTGGAAGAGAGGAAACCCTCTCTTCAAATGAGGATGAAGAAGCGCGGATTAATTTGGCAAATTTGATTGCTAATCTAAAAGTACTTGCTGCAAAAGTCAGTGGAAGAGAGGAAACCCTCTCTTCAAATGAGGATGAAGAAGCGCGGATTAATTTGGCAAATTTGATTGCAAAACTAAAAGTACTTGCTGCAAAAGTCAGTGGAAGAGAGGAAACCCTCTCTTCAAATGAGGATGAAGAAGCGCGGATCGGAAGAGCGACGTGGAGGGCAAGAGTGAAGGCTATAGTGTAG
Tro 2e	Trochosin 2e																			INLANLIAKLKVLAAKVSG	0	Glutamic acid 1-amide
Tro 2k	Trochosin 2k	venom gland	Trinity 2.1.1	Illumina 3000									EETLSSNEDEGAR	1	FNLVNLLAKPQELADKVRG	0	Glutamic acid 1-amide	REETLSSNEDEEAR	0	INLANLIAKLKVLAAKVSG	0	Glutamic acid 1-amide	REETLSSNEDEEAR	0	INLANLIAKLKVLAAKVSG	0	Glutamic acid 1-amide	REETLSSN	1														>TRORU_DN103686_c0_g2_i1	GAGGAAACCCTCTCTTCAAATGAGGATGAAGGAGCGCGGTTTAATTTGGTAAATTTGCTTGCAAAACCACAAGAGCTTGCTGATAAAGTCAGGGGAAGGGAGGAAACCCTCTCTTCAAATGAGGATGAAGAAGCGCGGATTAATTTGGCAAATTTGATTGCAAAACTAAAAGTACTTGCTGCAAAAGTCAGTGGAAGAGAGGAAACCCTCTCTTCAAATGAGGATGAAGAAGCGCGGATTAATTTGGCAAATTTGATTGCAAAACTAAAAGTACTTGCTGCAAAAGTCAGTGGAAGAGAGGAAACCCTCTCTTCAAAT
Tro 2e	Trochosin 2e																			INLANLIAKLKVLAAKVSG	0	Glutamic acid 1-amide
Tro 2e	Trochosin 2e																								INLANLIAKLKVLAAKVSG	0	Glutamic acid 1-amide
Tro 2b	Trochosin 2b	venom gland	Trinity 2.1.1	Illumina 3000						G	1	Glutamic acid 1-amide	REETLSSNEDEEAR	0	INLSNLIAKLKVLAAKVSG	0	Glutamic acid 1-amide	RDETLSANEDEEAR	0	SNLANLIAKLKVLAAKVSG	0	Glutamic acid 1-amide	REETLSSNEDEEAR	0	INLSNLIAKLKVLAAKVSG	0	Glutamic acid 1-amide	REETLSANEDEEAR	0	SNLANLIAKLKVLAAKVSG	0	Glutamic acid 1-amide	REETLSSNEDEEAR	0	INLANLIAKLKVLAAKVSG	0	Glutamic acid 1-amide	REETLSANEDEEAR	0	INLSNLIAKLK	1		>TRORU_DN16577_c0_g1_i2	GGAAGAGAGGAAACCCTCTCTTCAAATGAGGATGAAGAAGCGCGGATTAATTTGTCAAATTTGATTGCAAAACTAAAAGTACTTGCTGCAAAAGTCAGTGGAAGAGATGAAACCCTCTCTGCAAATGAGGATGAAGAAGCGCGGAGTAATTTGGCAAATTTGATTGCAAAACTAAAAGTACTTGCTGCAAAAGTCAGTGGAAGAGAGGAAACCCTCTCTTCAAATGAGGATGAAGAAGCGCGGATTAATTTGTCAAATTTGATTGCAAAACTAAAAGTACTTGCTGCAAAAGTCAGTGGAAGAGAGGAAACCCTCTCTGCAAATGAGGATGAAGAAGCGCGGAGTAATTTGGCAAATTTGATTGCAAAACTAAAAGTACTTGCTGCAAAAGTCAGTGGA…
Tro 2m	Trochosin 2m																			SNLANLIAKLKVLAAKVSG	0	Glutamic acid 1-amide
Tro 2b	Trochosin 2b																								INLSNLIAKLKVLAAKVSG	0	Glutamic acid 1-amide
Tro 2m	Trochosin 2m																													SNLANLIAKLKVLAAKVSG	0	Glutamic acid 1-amide
Tro 2e	Trochosin 2e																																		INLANLIAKLKVLAAKVSG	0	Glutamic acid 1-amide
Tro 2b	Trochosin 2b	venom gland	Trinity 2.1.1	Illumina 3000						G	1	Glutamic acid 1-amide	REETLSSNEDEEAR	0	INLSNLIAKLKVLAAKVSG	0	Glutamic acid 1-amide	RDETLSANEDEEAR	0	SNLANLIAKLKVLAAKVSG	0	Glutamic acid 1-amide	REETLSSNEDEEAR	0	INLSNLIAKLKVLAAKVSG	0	Glutamic acid 1-amide	REETLSANEDEEAR	0	SNLANLIAKLKVLAAKVSG	0	Glutamic acid 1-amide	REETLSSNEDEEAR	0	INLANLIAKLKVQIGRATG	0	Glutamic acid 1-amide	RERAQAIV	1				>TRORU_DN16577_c0_g1_i1	GGAAGAGAGGAAACCCTCTCTTCAAATGAGGATGAAGAAGCGCGGATTAATTTGTCAAATTTGATTGCAAAACTAAAAGTACTTGCTGCAAAAGTCAGTGGAAGAGATGAAACCCTCTCTGCAAATGAGGATGAAGAAGCGCGGAGTAATTTGGCAAATTTGATTGCAAAACTAAAAGTACTTGCTGCAAAAGTCAGTGGAAGAGAGGAAACCCTCTCTTCAAATGAGGATGAAGAAGCGCGGATTAATTTGTCAAATTTGATTGCAAAACTAAAAGTACTTGCTGCAAAAGTCAGTGGAAGAGAGGAAACCCTCTCTGCAAATGAGGATGAAGAAGCGCGGAGTAATTTGGCAAATTTGATTGCAAAACTAAAAGTACTTGCTGCAAAAGTCAGTGGA…
Tro 2m	Trochosin 2m																			SNLANLIAKLKVLAAKVSG	0	Glutamic acid 1-amide
Tro 2b	Trochosin 2b																								INLSNLIAKLKVLAAKVSG	0	Glutamic acid 1-amide
Tro 2m	Trochosin 2m																													SNLANLIAKLKVLAAKVSG	0	Glutamic acid 1-amide
Tro 2a	Trochosin 2a																																		INLANLIAKLKVQIGRATG	0	Glutamic acid 1-amide
Tro 1	Trochosin 1	venom gland	Trinity 2.1.1	Illumina 3000						G	1	Glutamic acid 1-amide	REESLSANEDEEER	0	LVWLLPLKFLASHIAMEQLSKLGKKX	0																											>TRORU_DN42443_c0_g2_i1	GGAAGAGAAGAAAGTCTCTCTGCAAATGAGGATGAAGAAGAAAGATTGGTCTGGTTACTGCCATTGAAATTTTTAGCATCACACATCGCGATGGAACAGCTTTCAAAGCTTGGTAAGAAATGA
Tro 5a	Trochosin 5a	venom gland	Trinity 2.1.1	Illumina 3000						HLSKLG	1	Glutamic acid 1-amide	RNEDMSADEDEEAR	0	IWLTASKLVTVFHNRWRCSLEKSKLRYFPHIRHAQQX	0																											>TRORU_DN68974_c2_g1_i9	CATCTTTCAAAGCTTGGAAGAAATGAAGACATGTCTGCGGATGAAGATGAAGAGGCAAGAATCTGGTTAACAGCGTCGAAATTGGTTACAGTGTTCCACAACAGATGGCGCTGCAGTCTAGAAAAATCTAAACTACGATATTTTCCACATATCCGCCATGCGCAGCAATAA
Tro 5b	Trochosin 5b	venom gland	Trinity 2.1.1	Illumina 3000						HLSKLG	1	Glutamic acid 1-amide	RNEDMSADEDEEAR	0	IWLTASKLVTVFHNRWRCSLEKSELRYFPHIHHAQQX	0																											>TRORU_DN68974_c2_g1_i8	CATCTTTCAAAGCTTGGAAGAAATGAAGACATGTCTGCGGATGAAGATGAAGAGGCAAGAATCTGGTTAACAGCGTCGAAATTGGTTACAGTGTTCCACAACAGATGGCGCTGCAGTCTGGAAAAATCTGAACTACGATATTTTCCACATATCCACCATGCGCAGCAATAA
Lyc 4k	Lycosin 4k	venom gland	Trinity 2.1.1	Illumina 3000	SignalP_5.0	MNYTIIAFFLLVALTCSTA	0	RSIDASEETAQEIREETPSSNEDAPFTLSANEAEEAR	0	NRLADLLAILKAVAVKASG	0	Glutamic acid 1-amide	REETFSANEDEEAR	0	NRLADFLATLKAIAAKVSG	0	Glutamic acid 1-amide	REETFSANEDEEAR	0	INWANLIAKLKVIAAKAGG	0	Glutamic acid 1-amide	REESLSANEDEEAQNKX	1																			>TRORU_DN73858_c6_g5_i2	ATGAATTATACCATAATTGCTTTCTTCCTGTTGGTAGCATTGACATGCTCCACAGCACGGTCAATAGATGCATCAGAGGAAACAGCTCAAGAAATTCGTGAAGAAACACCCTCATCAAACGAAGATGCACCCTTCACTCTCTCTGCAAATGAAGCTGAAGAAGCGCGGAATAGATTGGCAGATCTTCTTGCAATACTGAAAGCAGTTGCTGTAAAAGCCAGTGGAAGAGAGGAAACCTTTTCTGCAAATGAGGATGAAGAAGCGAGGAATAGATTAGCAGATTTTCTTGCAACCCTGAAAGCAATTGCTGCAAAAGTCAGTGGAAGAGAGGAAACCTTTTCTGCAAATGAGGATGAAGAAGCGCGGATTAATTGGGCAAATTTGATTGCAAAACTGAAA…
Lyc 4ah	Lycosin 4ah														NRLADFLATLKAIAAKVSG	0	Glutamic acid 1-amide
Tro 2i	Trochosin 2i																			INWANLIAKLKVIAAKAGG	0	Glutamic acid 1-amide
Lyc 4k	Lycosin 4k	venom gland	Trinity 2.1.1	Illumina 3000	SignalP_5.0	MNYTIIAFFLLVALTCSTA	0	RSIDASEETAQEIREETPSSNEDAPFTLSANEAEEAR	0	NRLADLLAILKAVAVKASG	0	Glutamic acid 1-amide	REETFSANEDEEAR	0	INWANLIAKLKVIAAKAGG	0	Glutamic acid 1-amide	REESLSANEDEEAQN	1																								>TRORU_DN73858_c6_g5_i5	ATGAATTATACCATAATTGCTTTCTTCCTGTTGGTAGCATTGACATGCTCCACAGCACGGTCAATAGATGCATCAGAGGAAACAGCTCAAGAAATTCGTGAAGAAACACCCTCATCAAACGAAGATGCACCCTTCACTCTCTCTGCAAATGAAGCTGAAGAAGCGCGGAATAGATTGGCAGATCTTCTTGCAATACTGAAAGCAGTTGCTGTAAAAGCCAGTGGAAGAGAGGAAACCTTTTCTGCAAATGAGGATGAAGAAGCGCGGATTAATTGGGCAAATTTGATTGCAAAACTGAAAGTAATTGCTGCAAAAGCCGGTGGAAGAGAGGAAAGTCTCTCTGCAAATGAGGATGAAGAAGCACAGAAT
Tro 2i	Trochosin 2i														INWANLIAKLKVIAAKAGG	0	Glutamic acid 1-amide
Lyc 4ah	Lycosin 4ah	venom gland	Trinity 2.1.1	Illumina 3000						LKVIAAKAAGG	1	Glutamic acid 1-amide	REESLSANEDEEAR	0	NRLADFLATLKAIAAKVSG	0	Glutamic acid 1-amide	REESLSANEVEEAR	0	SRLADFLAKLKAIAAKTIG	0	Glutamic acid 1-amide	REESLSTNEDEEAR	0	N	1	Glutamic acid 1-amide																>TRORU_DN56428_c7_g4_i1	CTGAAAGTAATTGCTGCAAAAGCAGCCGGTGGAAGAGAAGAAAGTCTCTCTGCAAATGAGGATGAAGAAGCGAGGAATAGATTAGCAGATTTTCTTGCAACCCTGAAAGCAATTGCTGCAAAAGTCAGTGGAAGAGAGGAAAGTCTCTCTGCAAATGAGGTTGAAGAAGCGCGGAGTAGATTGGCAGACTTTCTTGCAAAACTGAAAGCAATTGCTGCTAAAACCATTGGAAGAGAGGAAAGCCTGTCTACAAACGAGGATGAAGAAGCACGGAAT
Lyc 4ag	Lycosin 4ag																			SRLADFLAKLKAIAAKTIG	0	Glutamic acid 1-amide
Tro 2h	Trochosin 2h	venom gland	Trinity 2.1.1	Illumina 3000									EAR	1	INWANLIAKLKVIAAKAAG	0	Glutamic acid 1-amide	REESLSANEDEEAR	0	NRLADFLAKLKAIAAKTIG	0	Glutamic acid 1-amide	REESLSAKEDEEAR	0	NKWANFLAKMKEVAVKTLG	0	Glutamic acid 1-amide	R	1														>TRORU_DN56428_c7_g8_i3	GAAGCGCGGATTAATTGGGCAAATTTGATTGCAAAACTGAAAGTAATTGCTGCAAAAGCCGCCGGAAGAGAGGAAAGTCTTTCTGCAAATGAGGATGAAGAAGCACGGAATAGATTGGCAGATTTTCTTGCAAAACTGAAAGCCATTGCTGCAAAAACCATTGGAAGAGAGGAAAGCCTATCTGCAAAAGAGGATGAAGAAGCACGGAATAAATGGGCAAATTTTCTTGCAAAAATGAAAGAAGTTGCTGTAAAAACCCTTGGAAGA
Lyc 4ae	Lycosin 4ae																			NRLADFLAKLKAIAAKTIG	0	Glutamic acid 1-amide
Lyc 4ai	Lycosin 4ai																								NKWANFLAKMKEVAVKTLG	0	Glutamic acid 1-amide
Lyc 4af	Lycosin 4af	venom gland	Trinity 2.1.1	Illumina 3000						RLADFLAKLKAIAAKTIG	1	Glutamic acid 1-amide	REESLSAKEDEEAR	0	NKWANFLAKMKEIAEKTLG	0	Glutamic acid 1-amide	REEPLFANEDEEAR	0	NR	1																						>TRORU_DN56428_c7_g14_i1	AGATTGGCAGATTTTCTTGCAAAACTGAAAGCCATTGCTGCAAAAACCATTGGAAGAGAGGAAAGCCTATCTGCAAAAGAGGATGAAGAAGCACGGAATAAATGGGCAAATTTTCTTGCAAAAATGAAAGAAATTGCTGAAAAAACACTTGGGAGAGAGGAACCTCTCTTTGCAAATGAAGATGAAGAAGCACGGAATAGA
Lyc 4ai	Lycosin 4ai	venom gland	Trinity 2.1.1	Illumina 3000						RLADFLAKLKAIAAKTIG	1	Glutamic acid 1-amide	REESLSAKEDEEAR	0	NKWANFLAKMKEVAVKTLG	0	Glutamic acid 1-amide	REEPLFANEDEEAR	0	NRLADFLAKLKAIAAKTIG	0	Glutamic acid 1-amide	REESLSAKEDEEAR	0	NKWANFLAKMKEVAVKTLG	0	Glutamic acid 1-amide	R	1														>TRORU_DN56428_c7_g8_i2	AGATTGGCAGATTTTCTTGCAAAACTGAAAGCCATTGCTGCAAAAACCATTGGAAGAGAGGAAAGCCTATCTGCAAAAGAGGATGAAGAAGCACGGAATAAATGGGCAAATTTTCTTGCAAAAATGAAAGAAGTTGCTGTAAAAACCCTTGGAAGAGAGGAACCTCTCTTTGCAAATGAAGATGAAGAAGCACGGAATAGATTGGCAGATTTTCTTGCAAAACTGAAAGCCATTGCTGCAAAAACCATTGGAAGAGAGGAAAGCCTATCTGCAAAAGAGGATGAAGAAGCACGGAATAAATGGGCAAATTTTCTTGCAAAAATGAAAGAAGTTGCTGTAAAAACCCTTGGAAGA
Lyc 4ae	Lycosin 4ae																			NRLADFLAKLKAIAAKTIG	0	Glutamic acid 1-amide
Lyc 4ai	Lycosin 4ai																								NKWANFLAKMKEVAVKTLG	0	Glutamic acid 1-amide
Lyc 4ag	Lycosin 4ag	venom gland	Trinity 2.1.1	Illumina 3000						AKVSG	1	Glutamic acid 1-amide	REESLSANEVEEAR	0	SRLADFLAKLKAIAAKTIG	0	Glutamic acid 1-amide	REESLSTNEDEEAR	0	NKWANFLAKMKEIAVKTLG	0	Glutamic acid 1-amide	REE	1																			>TRORU_DN56428_c7_g7_i1	GCAAAAGTCAGTGGAAGAGAGGAAAGTCTCTCTGCAAATGAGGTTGAAGAAGCGCGGAGTAGATTGGCAGACTTTCTTGCAAAACTGAAAGCAATTGCTGCTAAAACCATTGGAAGAGAGGAAAGCCTGTCTACAAACGAGGATGAAGAAGCACGGAATAAATGGGCAAATTTTCTTGCAAAAATGAAAGAAATTGCTGTAAAAACCCTTGGAAGAGAGGAA
Lyc 4f	Lycosin 4f																			NKWANFLAKMKEIAVKTLG	0	Glutamic acid 1-amide

## Sheet: TRORU_Overview
AC	sample_alias (contig_name)	sample_title_long	sample_title_short	bps	aa	sample_alias (contig_name)	nt_full
OU069136	TRORU_DN55439_c0_g3_i1	Alopecosin 7b, Alopecosin 4b	Alo 7b, Alo 4b	411	137	TRORU_DN55439_c0_g3_i1	ATGAATTACTCTAAAATTACTTTACTGTTCTTGGTAGCATTGGCATGCTTCATATCATGCTCTGCTGATGCATCAAAGAAAGAATTTCAAGATCGTGAAGAAACACGTTCTACAAAGCAGGATGAATCCGCACAGAAGGCAGCAAAAAAAGCACTCATGCAGAAAAAGATGATGGAAAGTTTGACTGGAAGAAACGACTTGCCACTTTCAAGCCTCTTTACAAATAATGACGTTGAAGTGCGGTCCTGGGGATCCTTGTTACGTGATTTCGCTAAACGAAAACTGAAGCAGAGGTTAGAAAGAAAAGAACGGACACCTGAAAGTCTCGCTGCAAACAGCAACGATGATGCACGGTCGTTTTACAGCATAATATTGCAACGCCTAAAGAAGAAACTAGGC…
OU069173	TRORU_DN55439_c0_g3_i3	Alopecosin 7b*, Alopecosin 4a, Alopecosin 8b	Alo 7b*, Alo 4a, Alo 8b	501	167	TRORU_DN55439_c0_g3_i3	ATGAATTACTCTAAAATTACTTTACTGTTCTTGGTAGCATTGGCATGCTTCATATCATGCTCTGCTGATGCATCAAAGAAAGAATTTCAAGATCGTGAAGAAACACTTTCTACAAAGCAGGATGAATCCGCACAGAAGGCAGCAAAAAAAGCACTCATGCAGAAAAAGATGATGGAAAGTTTGACTGGAAGAAACGACTTGCCACTTTCAAGCCTCTTTACAAATAATGACGTTGAAGTGCGGTCCTGGGGAGCCTTGTTACGTGATCTCGTTAAACGAAAACTGAAGCAGAGGTTGGAAAGAAAAGAACTGACTCCTGAAAGTCTCGCTGCAAACAGCAACGATGATGCACGGTCGTTTTACAGCATAATATTACAACGCCTAAAGAGGAAACTAGGC…
OU069153	TRORU_DN55439_c0_g3_i2	Alopecosin 8b	Alo 8b	336	112	TRORU_DN55439_c0_g3_i2	ATGAATTACTCTAAAATTACTTTACTGTTCTTGGTAGCATTGGCATGCTTCATATCATGCTCTGCTGATGCATCAAAGGAAGAATTTCAAGATCGTGAAGAAACACTTTCTGCAAAGCAGGATGAATGGTTGGAAAGAAAAGAACTGACACCTGAAAGTCTCGCTGCAAACAGCAACGATGATGCACGGTCGTTTTACAGCATAATATTGCAACGCCTAAAGAGGAAACTAGGCCAAAAAGGGCTTGTAAGAAATGAATTGACACCTGGAAGACTTCCTGAAATCGGCAACAATGAAGCGCGGTCGCTATTCGGTTTATTGGATTTTGTAAAGCGT
OU069400	TRORU_DN67292_c2_g1_i3	Geolycosin 1o	Geo 1o	111	37	TRORU_DN67292_c2_g1_i3	TCGCTATTAGGTTTATTGGATTTTGTAAAGCGTAAAATCGGCCAAACTGGACTTTTAAGAAATGAATTGACACCTGGAAGCTTCGCTGCAAATGGCGAGAATGAAGCGTAG
OU069337	TRORU_DN56428_c7_g4_i2	Lycosin 4ah, Lycosin 4ag	Lyc 4ah, Lyc 4ag	279	93	TRORU_DN56428_c7_g4_i2	GCAAAACTGAAAGCAATTGCTTTAAAAACTCTTGGAAGAGACGAAACCTTTTCTGCAAATGAGGATGAAGAAGCGAGGAATAGATTAGCAGATTTTCTTGCAACCCTGAAAGCAATTGCTGCAAAAGTCAGTGGAAGAGAGGAAAGTCTCTCTGCAAATGAGGTTGAAGAAGCGCGGAGTAGATTGGCAGACTTTCTTGCAAAACTGAAAGCAATTGCTGCTAAAACCATTGGAAGAGAGGAAAGCCTGTCTACAAACGAGGATGAAGAAGCACGGAAT
OU069335	TRORU_DN56428_c7_g3_i1	Lycosin 4h, Lycosin 4g, Lycosin 4f	Lyc 4h, Lyc 4g, Lyc 4f	333	111	TRORU_DN56428_c7_g3_i1	CTCTCTGCAAATGACGATGAAGAAGCACGGAATAAATATGCAAATTTTCTTGCAAAACTGAAAGCAATTGCTTTAAAAACTCTTGGAAGAGACGAAACCTTTTCTGCAAATGAGGATGAAGAAGCACGTAATAGATTGGCAGATTTTCTTGCACAACTGAAAGCCATTGCTGCAAAAACCATTGGAAGAGAGGAAAGCCTGTCTACAAACGAGGATGAAGAAGCACGGAATAAATGGGCAAATTTTCTTGCAAAAATGAAAGAAATTGCTGTAAAAACACTTGGGAGAGAGGAACCTCTCTTTGCAAATGAAGATGAAGAAGCACGGAATAGA
OU069312	TRORU_DN56428_c7_g1_i1	Lycosin 4h, Lycosin 4ae	Lyc 4h, Lyc 4ae	276	92	TRORU_DN56428_c7_g1_i1	CTCTCTGCAAATGACGATGAAGAAGCACGGAATAAATATGCAAATTTTCTTGCAAAACTGAAAGCAATTGCTTTAAAAACTCTTGGAAGAGACGAAACCTTTTCTGCAAATGAGGATGAAGAAGCACGTAATAGATTGGCAGATTTTCTTGCAAAACTGAAAGCCATTGCTGCAAAAACCATTGGAAGAGAGGAAAGCCTGTCTACAAACGAGGATGAAGAAGCACGGAATAAATGGGCAAATTTTCTTGCAAAAATGAAAGAAATTGCTGTAAAA
OU069378	TRORU_DN56428_c7_g8_i1	Lycosin 4h, Lycosin 4ae, Lycosin 4ai	Lyc 4h, Lyc 4ae, Lyc 4ai	318	106	TRORU_DN56428_c7_g8_i1	CTTGGAAGAAATGAACAGATACCTGAACGCCTCTCTGCAAATGACGATGAAGAAGCACGGAATAAATATGCAAATTTTCTTGCAAAACTGAAAGCAATTGCTTTAAAAACTCTTGGAAGAGACGAAACCTTTTCTGCAAATGAGGATGAAGAAGCACGGAATAGATTGGCAGATTTTCTTGCAAAACTGAAAGCCATTGCTGCAAAAACCATTGGAAGAGAGGAAAGCCTATCTGCAAAAGAGGATGAAGAAGCACGGAATAAATGGGCAAATTTTCTTGCAAAAATGAAAGAAGTTGCTGTAAAAACCCTTGGAAGA
OU069313	TRORU_DN56428_c7_g2_i1	Lycosin 4f, Lycosin 5d, Lycosin 4h	Lyc 4f, Lyc 5d, Lyc 4h	354	118	TRORU_DN56428_c7_g2_i1	GAGGAAAGCCTGTCTACAAACGAAGATGAAGAAGCACGGAATAAATGGGCAAATTTTCTTGCAAAAATGAAAGAAATTGCTGTAAAAACCCTTGGAAGAGAGGAAATTCCCTTTGCAAATGAAGATGAAGAAGAAAGAATAATCTGGTTACCGGCATTGAAATTTTTAGCATCCCACATCGCGATGGAACAACTTTCAAAGCTTGGAAGAAATGAACAGATACCTGAACGCCTCTCTGCAAATGACGATGAAGAAGCACGGAATAAATATGCAAATTTTCTTGCAAAACTGAAAGCAATTGCTTTAAAAACTCTTGGAAGAGACGAAACCTTTTCTGCAAATGAGGATGAAGAA
OU069237	TRORU_DN56428_c7_g12_i1	Lycosin 4f, Lycosin 5b, Lycosin 4h	Lyc 4f, Lyc 5b, Lyc 4h	366	122	TRORU_DN56428_c7_g12_i1	CTGAAAGTAATTGCTGCAAAAGTCAGTGGAAGAGAGGATGAAGAAGCACGGAATAAATGGGCAAATTTTCTTGCAAAAATGAAAGAAATTGCTGTAAAAACCCTTGGAAGAGAGGAAATTCCCTTTGCAAATGAAGATGAAGAAGAAAGAATAATCTGGTTACCGGCATTGAAATTTCTAGCATCACACGTCGTAATGGAACAACTTTCAAAACTTGGAAGAAATGAACAGATACCTGAACGCCTCTCTGCAAATGACGATGAAGAAGCACGGAATAAATATGCAAATTTTCTTGCAAAACTGAAAGCAATTGCTTTAAAAACTCTTGGAAGAGACGAAACCTTTTCTGCAAATGAGGATGAAGAA
OU069266	TRORU_DN56428_c7_g13_i2	Lycosin 4ai, Lycosin 5l, Lycosin 1a	Lyc 4ai, Lyc 5l, Lyc 1a	432	144	TRORU_DN56428_c7_g13_i2	ACCATTGGAAGAGAGGAAAGCCTATCTGCAAAAGAGGATGAAGAAGCACGGAATAAATGGGCAAATTTTCTTGCAAAAATGAAAGAAGTTGCTGTAAAAACCCTTGGAAGAGAGGAAATTCCCTTTGCAAATGAAGATGAAGAAGAAAGGTTGATCTGGTTACCTGCATTGAAATTTTTAGCATCACACATCGCAATGGAACAGATTTCAAAGCTTGGAAGAAATGAACAGACTCCTGAGATCCTCTCTGCAAATGACGATGAAGAGGCAAGGATCTGGTTAACAGCATTGAAATTTTTAGGGAAAAACCTTGGAAAGCACCTCGCAAAACAACAGCTTGCAAAGCTTGGAAGAAGTGAAGAGACACCTGAAAGCCTCTCTGCAAATGACGATGAAGAG…
OU069267	TRORU_DN56428_c7_g13_i3	Lycosin 1a	Lyc 1a	216	72	TRORU_DN56428_c7_g13_i3	AAGCTTGGAAGAAATGAACAGACTCCTGAGATCCTCTCTGCAAATGACGATGAAGAGGCAAGGATCTGGTTAACAGCATTGAAATTTTTAGGAAAGAACCTCGGAAAACACCTCGCAAAACAGCAGCTTGCAAAGCTTGGAAGAAGTGAAGAGACACCTGAAAGCCTCTCTGCAAATGACGATGAAGAGGCAAGAATCTGGTTACCTGCATTGAAA
OU069289	TRORU_DN56428_c7_g13_i4	Lycosin 1a	Lyc 1a	216	72	TRORU_DN56428_c7_g13_i4	AAGCTTGGAAGAAATGAACAGACTCCTGAGATCCTCTCTGCAAATGACGATGAAGAGGCAAGGATCTGGTTAACAGCATTGAAATTTTTAGGAAAGAACCTCGGAAAACACCTCGCAAAACAGCAGCTTGCAAAGCTTGGAAGAAATGAACAGACTCCTGAGATCCTCTCTGCAAATGACGATGAAGAGGCAAGAATCTGGTTACCTGCATTGAAA
OU069236	TRORU_DN56428_c7_g13_i1	Lycosin 1a, Lycosin 1a	Lyc 1a, Lyc 1a	354	118	TRORU_DN56428_c7_g13_i1	AAGCTTGGAAGAAATGAACAGACTCCTGAGATCCTCTCTGCAAATGACGATGAAGAGGCAAGGATCTGGTTAACAGCATTGAAATTTTTAGGAAAGAACCTCGGAAAACACCTCGCAAAACAGCAGCTTGCAAAGCTTGGAAGAAATGAACAGACTCCTGAGATCCTCTCTGCAAATGACGATGAAGAGGCAAGGATCTGGTTAACAGCATTGAAATTTTTAGGGAAAAACCTTGGAAAGCACCTCGCAAAACAACAGCTTGCAAAGCTTGGAAGAAGTGAAGAGACACCTGAAAGCCTCTCTGCAAATGACGATGAAGAGGCAAGGATCTGGTTAACAGCATTGAAATTTTTA
OU069445	TRORU_DN72959_c3_g1_i1	Lycosin 1a, Lycosin 3j, Trochosin 3a	Lyc 1a, Lyc 3j, Tro 3a	387	129	TRORU_DN72959_c3_g1_i1	GAAGATGAAGAGGCAAGAATCTGGTTAACAGCATTGAAATTTTTAGGAAAGAATCTCGGAAAACACCTCGCAAAACAGCAGCTTGCAAAGCTTGGAAGAAATGAAGAGACATCTGAAAACCTCTCTGCAGATGACGATGAAGAAGAGAGGGCGGGATTAGGAAAAATAGGTGCTTTAATAAAACGAGTACTTGACAAATATAAAGCAAATCTTGGAAGAAATGAACAGACACCTCTAAGCTTCTCTGCAAATGATGATGAGGAAGCAAGGAAGAGCAAGAGCAAAAGCAAGGGCAAGAGCAAGGGCAAGGGCTGGTTTAAAGCATTGAAATCTGCAGCAAAATTCATCGCGAAAGAAAGCATGAAAGAACTTGCTAAGAGTAAATGA
OU069120	TRORU_DN35609_c5_g1_i1	Lycosin 1aa	Lyc 1aa	240	80	TRORU_DN35609_c5_g1_i1	TTAACAGCATTGAAATTTTTAGGGAAAAACCTTGGAAAGCACCTCGCAAAACAACAGCTTGCAAAGCTTGGAAGAAGTGAACAGACACCTGAAAGCCTCTCTGCAAATGACGATGAAGAGGCAAGAATCTGGTTAACAGCATTGAAATTTTTAGGAAAGAACCTCGGAAAACACCTCGCACAAAAGCATCTTTCAAAGCTTGGAAGAAATGAAGAGATGTCTGCGGATGAAGATGAAGAG
OU069207	TRORU_DN56349_c0_g3_i1	Trochosin 4a*	Tro 4a*	255	85	TRORU_DN56349_c0_g3_i1	ATGAATTATACCACAATTGCTTTCTTGCTGTTGGTAGCATTGACATGCTCCACGGCACGGTCAATTGATGCATCAGAGAAAGAAGTTCAAGAAATTCGTGAAGAAACTCCTTCGGCAAACGAGGATGCACCATTCAGTCTCTCTGCTAATGGGGATGAAGAAGCAAAACAGAAAGCAAAACTGAAAGAAATGCTTTTAAAATCACTGGTTGGGAGAGAGGAAACCCTCTCTTTAAATGAGGATGAAGAAGCGCGG
OU069206	TRORU_DN56349_c0_g3_i2	Trochosin 4b*	Tro 4b*	309	103	TRORU_DN56349_c0_g3_i2	ATGAATTATACCACAATTGCTTTCTTGCTGTTGGTAGCATTGACATGCTCCACGGCACGATCAATTGATGCATCAGAGAAAGAAGTTCAAGAAATTCGTGAAGAAACTCCTTCGGCAAACGAGGATGCACCATTCAGTCTATCTGCTAATGGGGATAAAGAAGCAAAAATAAGAAAAAAATTGAAAGATGACCTTATAAAATCACTGGCTGGGAGAGAGGAAACCCTCTCTTCAAATGAGGATGAAGAAGCGCGGATTAATTTGGCAAATTTGATTGCAAAACTAAAAGTACTTGCTGCAAAAGTCAGT
OU069512	TRORU_DN91173_c0_g2_i1	Trochosin 2e, Trochosin 2g, Trochosin 2e	Tro 2e, Tro 2g, Tro 2e	291	97	TRORU_DN91173_c0_g2_i1	GAGGATGAAGAAGCGCGGATTAATTTGGCAAATTTGATTGCAAAACTAAAAGTACTTGCTGCAAAAGTCAGTGGAAGAGAGGAAACCCTCTCTTCAAATGAGGATGAAGAAGCGCGGATTACTTTGGCAAATTGGATTGCAAAACTGAAAGTACTTGCGGCAAAAGTCAGGGGAAGAGAGGAAACCCTCTCTTCAAATGAGGATGAAGAAGCGCGGATTAATTTGGCAAATTTGATTGCAAAACTAAAAGTACTTGCTGCAAAAGTCAGTGGAAGAGAGGAAACCCTCTCT
OU069195	TRORU_DN56349_c0_g13_i1	Trochosin 4c*, Trochosin 2e	Tro 4c*, Tro 2e	321	107	TRORU_DN56349_c0_g13_i1	ATGAATTATACCACAATTGCTTTCTTGCTGTTGGTAGCATTGACATGCTCCACATCACGGTCAATAGATGCAGCAGATGAAAAAGCTCAAGAAATTCGTGAAGAAACTCCTTCGGCAAACGAGGATGCACCATTCAGTCTCTCTGCTAATGGGGATAAAGAAGCAAAACTGAAAGCAGACCTTATAAAATCACTGATTGGGAGAGAGGAAACACTCTCTTCAAATGAGGATGAAGAAGCGCGGATTAATTTGGCAAATTTGATTGCAAAACTAAAAGTACTTGCTGCAAAAGTCAGTGGAAGAGAGGAAACCCTCTCTTCA
OU069019	TRORU_DN103686_c0_g1_i1	Trochosin 2e, Trochosin 2e, Trochosin 2e	Tro 2e, Tro 2e, Tro 2e	309	103	TRORU_DN103686_c0_g1_i1	CTCTCTTCAAATGAGGATGAAGAAGCGCGGATTAATTTGGCAAATTTGATTGCAAAACTAAAAGTACTTGCTGCAAAAGTCAGTGGAAGAGAGGAAACCCTCTCTTCAAATGAGGATGAAGAAGCGCGGATTAATTTGGCAAATTTGATTGCAAAACTAAAAGTACTTGCTGCAAAAGTCAGTGGAAGAGAGGAAACCCTCTCTTCAAATGAGGATGAAGAAGCGCGGATTAATTTGGCAAATTTGATTGCAAAACTAAAAGTACTTGCTGCAAAAGTCAGTGGAAGAGAGGAAACCCTCTCTTCAAAT
OU069219	TRORU_DN56349_c0_g5_i1	Trochosin 2e, Trochosin 2e	Tro 2e, Tro 2e	243	81	TRORU_DN56349_c0_g5_i1	GGGAGAGAGGAAACCCTCTCTTTAAATGAGGATGAAGAAGCGCGGATTAATTTGGCAAATTTGATTGCAAAACTAAAAGTACTTGCTGCAAAAGTCAGTGGGAGAGAGGAAACCCTCTCTTCAAATGAGGATGAAGAAGCGCGGATTAATTTGGCAAATTTGATTGCAAAACTAAAAGTACTTGCTGCAAAAGTCAGTGGAAGAGAGGAAACCCTCTCTTCAAATGAGGATGAAGAAGCGCGG
OU069043	TRORU_DN107026_c0_g1_i1	Trochosin 2j, Trochosin 2l, Trochosin 2e, Trochosin 2j, Trochosin 2l	Tro 2j, Tro 2l, Tro 2e, Tro 2j, Tro 2l	471	157	TRORU_DN107026_c0_g1_i1	GATGAAGAAGCGCGGATTAATTGGGCAAATGTGATGTCGAGACTAAAAGTAGGTGCTGGAAAAGACAGTGGAAGAGGGGGAATCCTCTCTTCAAAAGAGGATGAAGAGGCGCGGATGATTTTGGCAGATTTGATTGCAAAGCTAAAAGTACGTGCTGCAAAAGTCAGTGGAAGAGAGGAAACCCTCTCTTCAAATGAGGATGAAGAAGCGCGGATTAATTTGGCAAATTTGATTGCAAAACTAAAAGTACTTGCTGCAAAAGTCAGTGGAAGAGAGGAAACCCTCTCTTCAAATGAGGATGAAGAAGCGCGGATTAATTGGGCAAATGTGATGTCGAGACTAAAAGTAGGTGCTGGAAAAGACAGTGGAAGAGGGGGAATCCTCTCTTCAAAAGAGGAT…
OU069534	TRORU_DN95286_c0_g1_i1	Trochosin 2e, Trochosin 2f, Trochosin 2e	Tro 2e, Tro 2f, Tro 2e	363	121	TRORU_DN95286_c0_g1_i1	GTCAGTGGAAGAGAGGAAACCCTCTCTTCAAATGAGGATGAAGAGGCGCGGATTAATTTGGCAAATTTGATTGCAAAACTAAAAGTACTTGCTGCAAAAGTCAGTGGAAGAGAGGAAACCCTCTCTTCAAATGAGGATGAAGAAGCGCGGATTAATTTGGCAAATTTTATTGCAAAACTAAAAGTACTTGCTGCAAAAGTCAGTGGAAGAGAGGAAACCCTCTCTTCAAATGAGGATGAAGAAGCGCGGATTAATTTGGCAAATTTGATTGCAAAACTAAAAGTACTTGCTGCAAAAGTCAGTGGAAGAGAGGAAACCCTCTCTTCAAATGAGGATGAAGAGGCGCGGATTAATTTGGCAAAT
OU069068	TRORU_DN16190_c0_g2_i2	Trochosin 2e, Trochosin 2e	Tro 2e, Tro 2e	261	87	TRORU_DN16190_c0_g2_i2	AAAGTCAGTGGAAGAGAGGAAACCCTCTCTTCAAATGAGGATGAAGAAGCGCGGATTAATTTGGCAAATTTGATTGCAAAACTAAAAGTGCTTGCTGCAAAAGTCAGTGGAAGAGAGGAAACCCTCTCTTCAAATGAGGATGAAGAAGCGCGGATTAATTTGGCAAATTTGATTGCAAAACTAAAAGTACTTGCTGCAAAAGTCAGTGGAAGAGAGGAAACCCTCTCTTCAAATGAGGATGAAGAAGCGCGGATTAATTTG
OU069106	TRORU_DN19263_c0_g3_i2	Trochosin 2e, Trochosin 2c	Tro 2e, Tro 2c	318	106	TRORU_DN19263_c0_g3_i2	CTAAAAGTACTTGCTGCAAAAGTGAGTGGAAGAGAGGAAACCCTCTCTTCAAATGAGGATGAAGAAGCGCGGATTAATTTGGCAAATTTGATTGCAAAACTAAAAGTACTTGCTGCAAAAGTCAGTGGAAGAGAGGAAACCCTCTCTTCAAATGAGGATGAAGAAGCGCGGATTAATTTGGCAAATTTGATTGCAAATCTAAAAGTACTTGCTGCAAAAGTCAGTGGAAGAGAGGAAACCCTCTCTTCAAATGAGGATGAAGAAGCGCGGATTAATTTGGCAAATTTGATTGCAAAACTAAAAGTACTTGCTGCAAAA
OU069220	TRORU_DN56349_c0_g9_i2	Trochosin 2e, Trochosin 2e	Tro 2e, Tro 2e	255	85	TRORU_DN56349_c0_g9_i2	GTACTTGCTGCAAAAGTCAGTGGAAGAGAGGAAACCCTCTCTTCAAATGAGGATGAAGAAGCGCGGATTAATTTGGCAAATTTGATTGCAAAACTAAAAGTACTTGCTGCAAAAGTCAGTGGAAGAGAGGAAACACTCTCTTCAAATGAGGATGAAGAAGCGCGGATTAATTTGGCAAATTTGATTGCAAAACTAAAAGTACTTGCTGCAAAAGTCAGTGGAAGAGAGGAAACCCTCTCTTCAAATGAGGATGAA
OU069490	TRORU_DN109713_c0_g2_i1	Trochosin 2e, Trochosin 2e	Tro 2e, Tro 2e	219	73	TRORU_DN109713_c0_g2_i1	GAGGAAACCCTCTCTTCAAATGAGGATGAAGAAGCGCGGATTAATTTGGCAAATTTGATTGCAAAACTAAAAGTACTTGCTGCAAAAGTCAGTGGAAGAGAGGAAACCCTCTCTTCAAATGAGGATGAAGAAGCGCGGATTAATTTGGCAAATTTGATTGCAAAACTAAAAGTACTTGCTGCAAAAGTCAGTGGAAGAGAGGAAACCCTCTCTTCAAAT
OU069463	TRORU_DN88583_c0_g1_i2	Trochosin 2e, Trochosin 2d	Tro 2e, Tro 2d	288	96	TRORU_DN88583_c0_g1_i2	AGTGGAAGAGAGGAAACCCTCTCTTCAAATGAGGATGAAGAAGCGCGGATTAATTTGGCAAATTTGATTGCAAAACTAAAAGTACTTGCTGCAAAAGTCAGTGGAAGAGAGGAAACCCTCTCTTCAAATGAGGATGAAGAAGCGCGGATTAATTTGGCAAATTTGATTGCAAAACTAAAAGTACTTGCTGGAAAATTCAGTGGAAGAGAGGAAACCCTCTCTTCAAATGAGGATGAAGAAGCGCGGATTAATTTGGCAAATTTGATTGCAAAACTAAAAGTACTTGCT
OU069511	TRORU_DN91173_c0_g1_i1	Trochosin 2e, Trochosin 2e	Tro 2e, Tro 2e	219	73	TRORU_DN91173_c0_g1_i1	GGAAGAGAGGAAACCCTCTCTTCAAATGAGGATGAAGAAGCGCGGATTAATTTGGCAAATTTGATTGCAAAACTAAAAGTACTTGCTGCAAAAGTCAGTGGAAGAGAGGAAACCCTCTCTTCAAATGAGGATGAAGAAGCGCGGATTAATTTGGCAAATTTGATTGCAAAACTAAAAGTACTTGCTGCAAAAGTCAGTGGAAGAGAGGAAACCCTCTCT
OU069489	TRORU_DN90213_c0_g3_i1	Trochosin 2e, Trochosin 2e, Trochosin 2e	Tro 2e, Tro 2e, Tro 2e	300	100	TRORU_DN90213_c0_g3_i1	TCAAATGAGGATGAAGAAGCGCGGATTAATTTGGCAAATTTGATTGCAAAACTAAAAGTACTTGCTGCAAAAGTCAGTGGAAGAGAGGAAACCCTCTCTTCAAATGAGGATGAAGAAGCGCGGATTAATTTGGCAAATTTGATTGCAAAACTAAAAGTACTTGCTGCAAAAGTCAGTGGAAGAGAGGAAACCCTCTCTTCAAATGAGGATGAAGAAGCGCGGATTAATTTGGCAAATTTGATTGCAAAACTAAAAGTACTTGCTGCAAAAGTCAGTGGAAGAGAGGAAACCCTCTCTTCA
OU069175	TRORU_DN56349_c0_g12_i1	Trochosin 2e, Trochosin 2e	Tro 2e, Tro 2e	282	94	TRORU_DN56349_c0_g12_i1	CTCTCTTCAAATGAGGATGAAGAAGCGCGGATTAATTTGGCAAATTTGATTGCAAAACTAAAAGTACTTGCTGCAAAAGTCAGTGGAAGAGAGGAAACCCTCTCTTCAAAGGAGGATGAAGAAGCGCGGATTAATTTGGCAAATTTGATTGCAAAACTAAAAGTACTTGCTGCAAAAGTCAGTGGAAGAGAGGAAACCCTCTCTTCAAATGAGGATGAAGAAGCGCGGATTAATTTGGCAAATTTGATTGCAAAACTAAAAGTACTTGCTGCAAAAGTCAGT
OU069067	TRORU_DN90776_c0_g1_i1	Trochosin 2e, Trochosin 2e	Tro 2e, Tro 2e	219	73	TRORU_DN90776_c0_g1_i1	GAGGAAACCCTCTCTTCAAATGAGGATGAAGAAGCGCGGATTAATTTGGCAAATTTGATTGCAAAACTAAAAGTACTTGCTGCAAAAGTCAGTGGAAGAGAGGAAACCCTCTCTTCAAATGAGGATGAAGAAGCGCGGATTAATTTGGCAAATTTGATTGCAAAACTAAAAGTACTTGCTGCAAAAGTCAGTGGAAGAGAGGAAACCCTCTCTTCAAAT
OU069109	TRORU_DN35375_c0_g1_i3	Trochosin 2c, Trochosin 2e	Tro 2c, Tro 2e	291	97	TRORU_DN35375_c0_g1_i3	AGTGGAAGAGAGGAAACCCTCTCTTCAAATGAGGATGAAGAAGCGCGGATTAATTTGGCAAATTTGATTGCTAATCTAAAAGTACTTGCTGCAAAAGTCAGTGGAAGAGAGGAAACCCTCTCTTCAAATGAGGATGAAGAAGCGCGGATTAATTTGGCAAATTTGATTGCAAAACTAAAAGTACTTGCTGCAAAAGTCAGTGGAAGAGAGGAAACCCTCTCTTCAAATGAGGATGAAGAAGCGCGGATCGGAAGAGCGACGTGGAGGGCAAGAGTGAAGGCTATAGTGTAG
OU069042	TRORU_DN103686_c0_g2_i1	Trochosin 2k, Trochosin 2e, Trochosin 2e	Tro 2k, Tro 2e, Tro 2e	318	106	TRORU_DN103686_c0_g2_i1	GAGGAAACCCTCTCTTCAAATGAGGATGAAGGAGCGCGGTTTAATTTGGTAAATTTGCTTGCAAAACCACAAGAGCTTGCTGATAAAGTCAGGGGAAGGGAGGAAACCCTCTCTTCAAATGAGGATGAAGAAGCGCGGATTAATTTGGCAAATTTGATTGCAAAACTAAAAGTACTTGCTGCAAAAGTCAGTGGAAGAGAGGAAACCCTCTCTTCAAATGAGGATGAAGAAGCGCGGATTAATTTGGCAAATTTGATTGCAAAACTAAAAGTACTTGCTGCAAAAGTCAGTGGAAGAGAGGAAACCCTCTCTTCAAAT
OU069088	TRORU_DN16577_c0_g1_i2	Trochosin 2b, Trochosin 2m, Trochosin 2b, Trochosin 2m, Trochosin 2e	Tro 2b, Tro 2m, Tro 2b, Tro 2m, Tro 2e	573	191	TRORU_DN16577_c0_g1_i2	GGAAGAGAGGAAACCCTCTCTTCAAATGAGGATGAAGAAGCGCGGATTAATTTGTCAAATTTGATTGCAAAACTAAAAGTACTTGCTGCAAAAGTCAGTGGAAGAGATGAAACCCTCTCTGCAAATGAGGATGAAGAAGCGCGGAGTAATTTGGCAAATTTGATTGCAAAACTAAAAGTACTTGCTGCAAAAGTCAGTGGAAGAGAGGAAACCCTCTCTTCAAATGAGGATGAAGAAGCGCGGATTAATTTGTCAAATTTGATTGCAAAACTAAAAGTACTTGCTGCAAAAGTCAGTGGAAGAGAGGAAACCCTCTCTGCAAATGAGGATGAAGAAGCGCGGAGTAATTTGGCAAATTTGATTGCAAAACTAAAAGTACTTGCTGCAAAAGTCAGTGGA…
OU069089	TRORU_DN16577_c0_g1_i1	Trochosin 2b, Trochosin 2m, Trochosin 2b, Trochosin 2m, Trochosin 2a	Tro 2b, Tro 2m, Tro 2b, Tro 2m, Tro 2a	522	174	TRORU_DN16577_c0_g1_i1	GGAAGAGAGGAAACCCTCTCTTCAAATGAGGATGAAGAAGCGCGGATTAATTTGTCAAATTTGATTGCAAAACTAAAAGTACTTGCTGCAAAAGTCAGTGGAAGAGATGAAACCCTCTCTGCAAATGAGGATGAAGAAGCGCGGAGTAATTTGGCAAATTTGATTGCAAAACTAAAAGTACTTGCTGCAAAAGTCAGTGGAAGAGAGGAAACCCTCTCTTCAAATGAGGATGAAGAAGCGCGGATTAATTTGTCAAATTTGATTGCAAAACTAAAAGTACTTGCTGCAAAAGTCAGTGGAAGAGAGGAAACCCTCTCTGCAAATGAGGATGAAGAAGCGCGGAGTAATTTGGCAAATTTGATTGCAAAACTAAAAGTACTTGCTGCAAAAGTCAGTGGA…
OU069131	TRORU_DN42443_c0_g2_i1	Trochosin 1	Tro 1	123	41	TRORU_DN42443_c0_g2_i1	GGAAGAGAAGAAAGTCTCTCTGCAAATGAGGATGAAGAAGAAAGATTGGTCTGGTTACTGCCATTGAAATTTTTAGCATCACACATCGCGATGGAACAGCTTTCAAAGCTTGGTAAGAAATGA
OU069431	TRORU_DN68974_c2_g1_i9	Trochosin 5a	Tro 5a	171	57	TRORU_DN68974_c2_g1_i9	CATCTTTCAAAGCTTGGAAGAAATGAAGACATGTCTGCGGATGAAGATGAAGAGGCAAGAATCTGGTTAACAGCGTCGAAATTGGTTACAGTGTTCCACAACAGATGGCGCTGCAGTCTAGAAAAATCTAAACTACGATATTTTCCACATATCCGCCATGCGCAGCAATAA
OU069430	TRORU_DN68974_c2_g1_i8	Trochosin 5b	Tro 5b	171	57	TRORU_DN68974_c2_g1_i8	CATCTTTCAAAGCTTGGAAGAAATGAAGACATGTCTGCGGATGAAGATGAAGAGGCAAGAATCTGGTTAACAGCGTCGAAATTGGTTACAGTGTTCCACAACAGATGGCGCTGCAGTCTGGAAAAATCTGAACTACGATATTTTCCACATATCCACCATGCGCAGCAATAA
OU069444	TRORU_DN73858_c6_g5_i2	Lycosin 4k, Lycosin 4ah, Trochosin 2i	Lyc 4k, Lyc 4ah, Tro 2i	474	158	TRORU_DN73858_c6_g5_i2	ATGAATTATACCATAATTGCTTTCTTCCTGTTGGTAGCATTGACATGCTCCACAGCACGGTCAATAGATGCATCAGAGGAAACAGCTCAAGAAATTCGTGAAGAAACACCCTCATCAAACGAAGATGCACCCTTCACTCTCTCTGCAAATGAAGCTGAAGAAGCGCGGAATAGATTGGCAGATCTTCTTGCAATACTGAAAGCAGTTGCTGTAAAAGCCAGTGGAAGAGAGGAAACCTTTTCTGCAAATGAGGATGAAGAAGCGAGGAATAGATTAGCAGATTTTCTTGCAACCCTGAAAGCAATTGCTGCAAAAGTCAGTGGAAGAGAGGAAACCTTTTCTGCAAATGAGGATGAAGAAGCGCGGATTAATTGGGCAAATTTGATTGCAAAACTGAAA…
OU069462	TRORU_DN73858_c6_g5_i5	Lycosin 4k, Trochosin 2i	Lyc 4k, Tro 2i	369	123	TRORU_DN73858_c6_g5_i5	ATGAATTATACCATAATTGCTTTCTTCCTGTTGGTAGCATTGACATGCTCCACAGCACGGTCAATAGATGCATCAGAGGAAACAGCTCAAGAAATTCGTGAAGAAACACCCTCATCAAACGAAGATGCACCCTTCACTCTCTCTGCAAATGAAGCTGAAGAAGCGCGGAATAGATTGGCAGATCTTCTTGCAATACTGAAAGCAGTTGCTGTAAAAGCCAGTGGAAGAGAGGAAACCTTTTCTGCAAATGAGGATGAAGAAGCGCGGATTAATTGGGCAAATTTGATTGCAAAACTGAAAGTAATTGCTGCAAAAGCCGGTGGAAGAGAGGAAAGTCTCTCTGCAAATGAGGATGAAGAAGCACAGAAT
OU069332	TRORU_DN56428_c7_g4_i1	Lycosin 4ah, Lycosin 4ag	Lyc 4ah, Lyc 4ag	276	92	TRORU_DN56428_c7_g4_i1	CTGAAAGTAATTGCTGCAAAAGCAGCCGGTGGAAGAGAAGAAAGTCTCTCTGCAAATGAGGATGAAGAAGCGAGGAATAGATTAGCAGATTTTCTTGCAACCCTGAAAGCAATTGCTGCAAAAGTCAGTGGAAGAGAGGAAAGTCTCTCTGCAAATGAGGTTGAAGAAGCGCGGAGTAGATTGGCAGACTTTCTTGCAAAACTGAAAGCAATTGCTGCTAAAACCATTGGAAGAGAGGAAAGCCTGTCTACAAACGAGGATGAAGAAGCACGGAAT
OU069401	TRORU_DN56428_c7_g8_i3	Trochosin 2h, Lycosin 4ae, Lycosin 4ai	Tro 2h, Lyc 4ae, Lyc 4ai	267	89	TRORU_DN56428_c7_g8_i3	GAAGCGCGGATTAATTGGGCAAATTTGATTGCAAAACTGAAAGTAATTGCTGCAAAAGCCGCCGGAAGAGAGGAAAGTCTTTCTGCAAATGAGGATGAAGAAGCACGGAATAGATTGGCAGATTTTCTTGCAAAACTGAAAGCCATTGCTGCAAAAACCATTGGAAGAGAGGAAAGCCTATCTGCAAAAGAGGATGAAGAAGCACGGAATAAATGGGCAAATTTTCTTGCAAAAATGAAAGAAGTTGCTGTAAAAACCCTTGGAAGA
OU069288	TRORU_DN56428_c7_g14_i1	Lycosin 4af	Lyc 4af	201	67	TRORU_DN56428_c7_g14_i1	AGATTGGCAGATTTTCTTGCAAAACTGAAAGCCATTGCTGCAAAAACCATTGGAAGAGAGGAAAGCCTATCTGCAAAAGAGGATGAAGAAGCACGGAATAAATGGGCAAATTTTCTTGCAAAAATGAAAGAAATTGCTGAAAAAACACTTGGGAGAGAGGAACCTCTCTTTGCAAATGAAGATGAAGAAGCACGGAATAGA
OU069379	TRORU_DN56428_c7_g8_i2	Lycosin 4ai, Lycosin 4ae, Lycosin 4ai	Lyc 4ai, Lyc 4ae, Lyc 4ai	354	118	TRORU_DN56428_c7_g8_i2	AGATTGGCAGATTTTCTTGCAAAACTGAAAGCCATTGCTGCAAAAACCATTGGAAGAGAGGAAAGCCTATCTGCAAAAGAGGATGAAGAAGCACGGAATAAATGGGCAAATTTTCTTGCAAAAATGAAAGAAGTTGCTGTAAAAACCCTTGGAAGAGAGGAACCTCTCTTTGCAAATGAAGATGAAGAAGCACGGAATAGATTGGCAGATTTTCTTGCAAAACTGAAAGCCATTGCTGCAAAAACCATTGGAAGAGAGGAAAGCCTATCTGCAAAAGAGGATGAAGAAGCACGGAATAAATGGGCAAATTTTCTTGCAAAAATGAAAGAAGTTGCTGTAAAAACCCTTGGAAGA
OU069336	TRORU_DN56428_c7_g7_i1	Lycosin 4ag, Lycosin 4f	Lyc 4ag, Lyc 4f	222	74	TRORU_DN56428_c7_g7_i1	GCAAAAGTCAGTGGAAGAGAGGAAAGTCTCTCTGCAAATGAGGTTGAAGAAGCGCGGAGTAGATTGGCAGACTTTCTTGCAAAACTGAAAGCAATTGCTGCTAAAACCATTGGAAGAGAGGAAAGCCTGTCTACAAACGAGGATGAAGAAGCACGGAATAAATGGGCAAATTTTCTTGCAAAAATGAAAGAAATTGCTGTAAAAACCCTTGGAAGAGAGGAA
