# Supplementary material for: Linear Peptides—A Combinatorial Innovation in the Venom of Some Modern Spiders
Source: Front Mol Biosci. 2021 Jul 6;8:705141. doi: 10.3389/fmolb.2021.705141 (PMC8290080; doi:10.3389/fmolb.2021.705141)
Supplement: Supplementary file 1 [file DataSheet1.zip › Supplementary Table S2J.XLSX]

## Sheet: Introduction
Linear Peptides – a Combinatorial Innovation in the Venom of Some Modern Spiders
Frontiers in Molecular Biosciences section Cellular Biochemistry
Lucia Kuhn-Nentwig et al.
Institute of Ecology and Evolution, University of Bern, Baltzerstrasse 6, 3012 Bern, Switzerland
lucia.kuhn@iee.unibe.ch
Supplementary Table S2J			Cupiennius
Cupiennius getazi			sample_spreadsheet_CUPGE for ENA submission
			CUPGE: annotation and analysis of features that arise from processing of mRNA
			CUPGE_overview: sample_alias (contig_name), sample_title_long, sample_title_short, number of Bps, number of aa, sample_alias (contig_name), nt_full
			n=1 sequence
Cupiennius salei			sample_spreadsheet_CUPSA for ENA submission
			CUPSA: annotation and analysis of features that arise from processing of mRNA
			CUPSA_overview: sample_alias (contig_name), sample_title_long, sample_title_short, number of Bps, number of aa, sample_alias (contig_name), nt_full
			n=3 sequences

## Sheet: spreadsheet_CUPSG
#checklist_accession	ERC000011
#unique _name_prefix	CUPGE
sample_alias	tax_id	scientific_name	common_name	sample_title	tissue_type	country_origin
CUPGE_DN22552_c5_g5_i2	2066574	Cupiennius getazi	Wandering spider	Cupiennin 14b	venom gland	Costa Rica

## Sheet: CUPSG
ID	description	tissue_type	Assembly method	Sequencing-Technology	Signal P	aa_sig	aa_sig partial	aa_propeptide	aa_propeptide partial	aa_mature 1	aa_mature 1 partial	PTM C-term amidation	linker_1	linker_1 partial	aa_mature 2	aa_mature 2 partial	PTM C-term amidation	linker_2	linker_2 partial	aa_mature 3	aa_mature 3 partial	PTM C-term amidation	linker_3	linker_3 partial	aa_mature 4	aa_mature 4 partial	PTM C-term amidation	linker_4	linker_4 partial	aa_mature 5	aa_mature 5 partial	PTM C-term amidation	linker_5	linker_5 partial	aa_mature 6	aa_mature 6 partial	PTM C-term amidation	linker_6	linker_6 partial	aa_mature 7	aa_mature 7 partial	PTM C-term amidation	linker_7	linker_7 partial	aa_mature 8	aa_mature 8 partial	PTM C-term amidation	linker_8	linker_8 partial
Cu 14b	Cupiennin 14b	venom gland	Trinity 2.1.1	Illumina 3000	SignalP_5.0	MSYIVLAYILLLTLTCSA	0	TSSNHELEREQQVQQRKELKIEDEVYDKLEAEIARLVTSEDETQR	0	SIFRVFSKSLKKTKKRWKLGESGRLRGSKKVAHFNKTSX	0
[truncated: 22 more columns]

## Sheet: CUPSG_Overview
AC	sample_alias (contig_name)	sample_title_long	sample_title_short	bps	aa	sample_alias (contig_name)	nt_full
OU064414	CUPGE_DN22552_c5_g5_i2	Cupiennin 14b	Cu 14b	306	102	CUPGE_DN22552_c5_g5_i2	ATGAGTTATATCGTACTAGCTTACATTCTCCTTCTGACTCTCACTTGCAGTGCTACTTCCTCAAATCATGAATTAGAACGTGAGCAGCAAGTACAGCAACGTAAAGAGCTTAAAATCGAAGATGAAGTATACGACAAACTGGAAGCAGAGATTGCAAGGCTCGTGACATCTGAAGATGAAACGCAGAGAAGCATCTTCAGAGTATTCAGTAAATCATTGAAGAAAACGAAGAAAAGATGGAAATTAGGAGAGTCTGGGAGGTTAAGAGGAAGCAAGAAAGTAGCCCATTTCAATAAAACATCTTAA

## Sheet: spreadsheet_CUPSA
#checklist_accession	ERC000011
#unique _name_prefix	CUPSA
sample_alias	tax_id	scientific_name	common_name	sample_title	tissue_type	country_origin
CUPSV_DN22529_c6_g1_i4	6928	Cupiennius salei	American wandering spider	Cupiennin 14a	venom gland	Costa Rica
CUPSV_DN22529_c6_g1_i1	6928	Cupiennius salei	American wandering spider	Cupiennin 14a	venom gland	Costa Rica
Contig_Spider_Gland_98_15697	6928	Cupiennius salei	American wandering spider	Cupiennin 14a	venom gland	Costa Rica

## Sheet: CUPSA
ID	description	tissue_type	Assembly method	Sequencing-Technology	Signal P	aa_sig	aa_sig partial	aa_propeptide	aa_propeptide partial	aa_mature 1	aa_mature 1 partial	PTM C-term amidation	linker_1	linker_1 partial	aa_mature 2	aa_mature 2 partial	PTM C-term amidation	linker_2	linker_2 partial	aa_mature 3	aa_mature 3 partial	PTM C-term amidation	linker_3	linker_3 partial	aa_mature 4	aa_mature 4 partial	PTM C-term amidation	linker_4	linker_4 partial	aa_mature 5	aa_mature 5 partial	PTM C-term amidation	linker_5	linker_5 partial	aa_mature 6	aa_mature 6 partial	PTM C-term amidation	linker_6	linker_6 partial	aa_mature 7	aa_mature 7 partial	PTM C-term amidation	linker_7	linker_7 partial	aa_mature 8	aa_mature 8 partial	PTM C-term amidation	linker_8	linker_8 partial
Cu 14a	Cupiennin 14a	venom gland	Trinity 2.1.1	Illumina 3000	SignalP_5.0	MSYIVLAYILLLTLTCSA	0	TSSNHELEREQQVQQRKELVTSEDEMQR	0	SIFRVFSKALNKTKRRWRIRWLRGSKKVAHFNKASX	0
Cu 14a	Cupiennin 14a	venom gland	Trinity 2.1.1	Illumina 3000	SignalP_5.0	YILLLTLTCSA	1	TSSNHELEREQQVQQRKELKIEDEVYDKLEAEIARLVTSEDEMQR	0	SIFRVFSKALNKTKRRWRIRWLRGSKKVAHFNKASX	0
Cu 14a	Cupiennin 14a	venom gland	MIRA_2 V2.9.25 (with enhanced 454 support)	454	SignalP_5.0	MSYIVLAYILLLTLTCSA	0	TSSNHELEREQQVQQRKELKIEDEVYDKLEAEIARLVTSEDEMQR	0	SIFRVFSKALNKTKRRWRIRWLRGSKKVAHFNKASX	0
[truncated: 22 more columns]

## Sheet: CUPSA_Overview
AC	sample_alias (contig_name)	sample_title_long	sample_title_short	bps	aa	sample_alias (contig_name)	nt_full
OU064398	CUPSV_DN22529_c6_g1_i4	Cupiennin 14a	Cu 14a	246	82	CUPSV_DN22529_c6_g1_i4	ATGAGTTATATCGTACTAGCTTACATTCTCCTTCTGACTCTCACTTGCAGTGCTACTTCCTCAAATCATGAGTTAGAACGTGAGCAGCAAGTACAGCAACGTAAAGAGCTCGTGACATCTGAAGATGAAATGCAGAGGAGCATCTTCAGAGTATTCAGTAAAGCATTGAACAAAACGAAGAGAAGATGGAGAATCAGGTGGTTAAGAGGAAGCAAGAAAGTAGCCCATTTCAATAAAGCATCTTAA
OU064399	CUPSV_DN22529_c6_g1_i1	Cupiennin 14a	Cu 14a	276	92	CUPSV_DN22529_c6_g1_i1	TACATTCTCCTTCTGACTCTCACTTGCAGTGCTACTTCCTCAAATCATGAGTTAGAACGTGAGCAGCAAGTACAGCAACGTAAAGAACTTAAAATCGAAGATGAAGTATACGACAAACTGGAAGCAGAGATTGCAAGGCTCGTGACATCTGAAGATGAAATGCAGAGGAGCATCTTCAGAGTATTCAGTAAAGCATTGAACAAAACGAAGAGAAGATGGAGAATCAGGTGGTTAAGAGGAAGCAAGAAAGTAGCCCATTTCAATAAAGCATCTTAA
OU064379	Contig_Spider_Gland_98_15697	Cupiennin 14a	Cu 14a	297	99	Contig_Spider_Gland_98_15697	ATGAGTTATATCGTACTAGCTTACATTCTCCTTCTGACTCTCACTTGCAGTGCTACTTCCTCAAATCATGAGTTAGAACGTGAGCAGCAAGTACAGCAACGTAAAGAACTTAAAATCGAAGATGAAGTATACGACAAACTGGAAGCAGAGATTGCAAGGCTCGTGACATCTGAAGATGAAATGCAGAGGAGCATCTTCAGAGTATTCAGTAAAGCATTGAACAAAACGAAGAGAAGATGGAGAATCAGGTGGTTAAGAGGAAGCAAGAAAGTAGCCCATTTCAATAAAGCATCTTAA
