# Supplementary material for: Linear Peptides—A Combinatorial Innovation in the Venom of Some Modern Spiders
Source: Front Mol Biosci. 2021 Jul 6;8:705141. doi: 10.3389/fmolb.2021.705141 (PMC8290080; doi:10.3389/fmolb.2021.705141)
Supplement: Supplementary file 1 [file DataSheet1.zip › Supplementary Table S3.XLSX]

## Sheet: Introduction
Linear Peptides – a Combinatorial Innovation in the Venom of Some Modern Spiders
Frontiers in Molecular Biosciences section Cellular Biochemistry
Lucia Kuhn-Nentwig et al.
Institute of Ecology and Evolution, University of Bern, Baltzerstrasse 6, 3012 Bern, Switzerland
lucia.kuhn@iee.unibe.ch
Supplementary Table S3. Overview on LPs sequences from UniProtKB used in Figure 4

## Sheet: UniProtKB_LPs
Label	Spider	Identifier	source
*OXYTA	Oxyopes takobius	sp|F8J4S0|TOP4A_OXYTA Oxyopinin-4a OS=Oxyopes takobius PE=1 SV=1	cDNA
	Oxyopes takobius	sp|C0HLF9|TOP3A_OXYTA Oxyopinin-3a OS=Oxyopes takobius OX=666126 PE=1 SV=1	cDNA
	Oxyopes takobius	sp|C0HLG0|TOP3B_OXYTA Oxyopinin-3b OS=Oxyopes takobius OX=666126 PE=1 SV=1	cDNA
	Oxyopes takobius	sp|C0HLG1|TOP3C_OXYTA Oxyopinin-3c OS=Oxyopes takobius OX=666126 PE=1 SV=1	cDNA
	Oxyopes takobius	sp|P83250|TOP2C_OXYTA M-oxotoxin-Ot2c OS=Oxyopes takobius PE=1 SV=1	AA
	Oxyopes takobius	sp|P83251|TOP2D_OXYTA M-oxotoxin-Ot2d OS=Oxyopes takobius PE=1 SV=1	AA
	Oxyopes takobius	tr|A0A4D6Q2Y9|A0A4D6Q2Y9_OXYTA Oxyopinin 1b OS=Oxyopes takobius OX=666126 PE=2 SV=1	cDNA
	Oxyopes takobius	tr|A0A4D6Q7V4|A0A4D6Q7V4_OXYTA Oxyopinin 1c OS=Oxyopes takobius OX=666126 PE=2 SV=1	cDNA
	Oxyopes takobius	tr|A0A5J6SEB1|A0A5J6SEB1_OXYTA Oxyopinin 2 OS=Oxyopes takobius OX=666126 PE=2 SV=1 OXYOPININS 2A	cDNA
	Oxyopes takobius	tr|A0A5J6SEB1|A0A5J6SEB1_OXYTA Oxyopinin 2 OS=Oxyopes takobius OX=666126 PE=2 SV=1 OXYOPININS 2A	cDNA
	Oxyopes takobius	tr|A0A5J6SIH8|A0A5J6SIH8_OXYTA Oxyopinin 1 OS=Oxyopes takobius OX=666126 PE=2 SV=1	cDNA
**DOLFI	Dolomedes fimbriatus	tr|A0A0K1D8F8|A0A0K1D8F8_9ARAC Putative neurotoxin LTDF 16-02 OS=Dolomedes fimbriatus OX=1432569 PE=2 SV=1	cDNA
	Dolomedes fimbriatus	tr|A0A0K1D8G3|A0A0K1D8G3_9ARAC Putative neurotoxin LTDF 16-01 OS=Dolomedes fimbriatus OX=1432569 PE=2 SV=1	cDNA
	Dolomedes fimbriatus	tr|A0A0K1D8H4|A0A0K1D8H4_9ARAC Putative neurotoxin LTDF 16-03 OS=Dolomedes fimbriatus OX=1432569 PE=2 SV=1	cDNA
	Dolomedes fimbriatus	tr|A0A0K1D8X5|A0A0K1D8X5_9ARAC Putative neurotoxin LTDF 16-04 OS=Dolomedes fimbriatus OX=1432569 PE=2 SV=1	cDNA
	Dolomedes fimbriatus	tr|A0A0K1D8Z3|A0A0K1D8Z3_9ARAC Putative neurotoxin LTDF S-19 OS=Dolomedes fimbriatus OX=1432569 PE=2 SV=1	cDNA
	Dolomedes fimbriatus	tr|A0A0K1D8Z3|A0A0K1D8Z3_9ARAC Putative neurotoxin LTDF S-19 OS=Dolomedes fimbriatus OX=1432569 PE=2 SV=1	cDNA
	Dolomedes fimbriatus	tr|A0A0K1D9C0|A0A0K1D9C0_9ARAC Putative neurotoxin LTDF 16-05 OS=Dolomedes fimbriatus OX=1432569 PE=2 SV=1	cDNA
***LACTA	Lachesana tarabaevi	sp|Q1ELU4|LAT4B_LACTA M-zodatoxin-Lt4b OS=Lachesana tarabaevi OX=379576 PE=1 SV=1	cDNA
	Lachesana tarabaevi	sp|Q1ELU4|LAT4B_LACTA M-zodatoxin-Lt4b OS=Lachesana tarabaevi OX=379576 PE=1 SV=1	cDNA
	Lachesana tarabaevi	sp|Q1ELU5|LAT4A_LACTA M-zodatoxin-Lt4a OS=Lachesana tarabaevi OX=379576 PE=1 SV=1	cDNA
	Lachesana tarabaevi	sp|Q1ELU5|LAT4A_LACTA M-zodatoxin-Lt4a OS=Lachesana tarabaevi OX=379576 PE=1 SV=1	cDNA
	Lachesana tarabaevi	sp|Q1ELU2|LAT3B_LACTA M-zodatoxin-Lt3b OS=Lachesana tarabaevi OX=379576 PE=1 SV=1	cDNA
	Lachesana tarabaevi	sp|Q1ELU3|LAT3A_LACTA M-zodatoxin-Lt3a OS=Lachesana tarabaevi OX=379576 PE=1 SV=1	cDNA
	Lachesana tarabaevi	sp|Q1ELU4|LAT4B_LACTA M-zodatoxin-Lt4b OS=Lachesana tarabaevi OX=379576 PE=1 SV=1	cDNA
	Lachesana tarabaevi	sp|Q1ELU5|LAT4A_LACTA M-zodatoxin-Lt4a OS=Lachesana tarabaevi OX=379576 PE=1 SV=1	cDNA
	Lachesana tarabaevi	sp|Q1ELT9|LAT1_LACTA M-zodatoxin-Lt1a OS=Lachesana tarabaevi OX=379576 PE=1 SV=1	cDNA
	Lachesana tarabaevi	sp|Q1ELU0|LAT2B_LACTA M-zodatoxin-Lt2b OS=Lachesana tarabaevi OX=379576 PE=1 SV=1	cDNA
	Lachesana tarabaevi	sp|Q1ELU1|LAT2A_LACTA M-zodatoxin-Lt2a OS=Lachesana tarabaevi OX=379576 PE=1 SV=1	cDNA
	Lachesana tarabaevi	sp|Q1ELU8|LAT61_LACTA M-zodatoxin-Lt6a/b OS=Lachesana tarabaevi OX=379576 PE=1 SV=1	cDNA
	Lachesana tarabaevi	sp|Q1ELU8|LAT61_LACTA M-zodatoxin-Lt6a/b OS=Lachesana tarabaevi OX=379576 PE=1 SV=1	cDNA
	Lachesana tarabaevi	sp|Q1ELU9|LAT5_LACTA M-zodatoxin-Lt5a OS=Lachesana tarabaevi OX=379576 PE=1 SV=1	cDNA
	Lachesana tarabaevi	sp|Q1ELV0|LAT7_LACTA M-zodatoxin-Lt7a OS=Lachesana tarabaevi OX=379576 PE=1 SV=1	cDNA
	Lachesana tarabaevi	sp|C0HJV6|CTX4_LACTA Cytoinsectotoxin-4 OS=Lachesana tarabaevi OX=379576 PE=1 SV=2	cDNA
	Lachesana tarabaevi	sp|C0HJV3|CTX21_LACTA Cytoinsectotoxin-2a OS=Lachesana tarabaevi OX=379576 PE=1 SV=1	cDNA
	Lachesana tarabaevi	sp|P0CAZ2|CTX16_LACTA M-zodatoxin-Lt8i OS=Lachesana tarabaevi OX=379576 GN=cit 1-6 PE=2 SV=1	cDNA
	Lachesana tarabaevi	sp|P0CAZ3|CTX19_LACTA M-zodatoxin-Lt8j OS=Lachesana tarabaevi OX=379576 GN=cit 1-9 PE=2 SV=1	cDNA
	Lachesana tarabaevi	sp|P0CAZ4|CT110_LACTA M-zodatoxin-Lt8k OS=Lachesana tarabaevi OX=379576 GN=cit 1-10 PE=2 SV=1	cDNA
	Lachesana tarabaevi	sp|P0CAZ5|CT112_LACTA M-zodatoxin-Lt8l OS=Lachesana tarabaevi OX=379576 GN=cit 1-12 PE=2 SV=1	cDNA
	Lachesana tarabaevi	sp|P85247|CT111_LACTA M-zodatoxin-Lt8h OS=Lachesana tarabaevi OX=379576 GN=cit 1-11 PE=1 SV=2	cDNA
	Lachesana tarabaevi	sp|P85253|CTX11_LACTA M-zodatoxin-Lt8a OS=Lachesana tarabaevi OX=379576 GN=cit 1-1 PE=1 SV=2	cDNA
	Lachesana tarabaevi	sp|P85254|CTX12_LACTA M-zodatoxin-Lt8b OS=Lachesana tarabaevi OX=379576 GN=cit 1-2 PE=1 SV=2	cDNA
	Lachesana tarabaevi	sp|P85255|CTX13_LACTA M-zodatoxin-Lt8c OS=Lachesana tarabaevi OX=379576 GN=cit 1-3 PE=1 SV=2	cDNA
	Lachesana tarabaevi	sp|P85256|CTX14_LACTA M-zodatoxin-Lt8d OS=Lachesana tarabaevi OX=379576 GN=cit 1-4 PE=1 SV=2	cDNA
	Lachesana tarabaevi	sp|P85257|CTX15_LACTA M-zodatoxin-Lt8e OS=Lachesana tarabaevi OX=379576 GN=cit 1-5 PE=1 SV=2	cDNA
	Lachesana tarabaevi	sp|P85258|CTX17_LACTA M-zodatoxin-Lt8f OS=Lachesana tarabaevi OX=379576 GN=cit 1-7 PE=1 SV=2	cDNA
	Lachesana tarabaevi	sp|P85259|CTX18_LACTA M-zodatoxin-Lt8g OS=Lachesana tarabaevi OX=379576 GN=cit 1-8 PE=1 SV=2	cDNA
	Lachesana tarabaevi	tr|A0A1B3Z582|A0A1B3Z582_LACTA Cytoinsectotoxin-2c OS=Lachesana tarabaevi OX=379576 GN=pCIT-2c PE=2 SV=1	cDNA
	Lachesana tarabaevi	sp|P0CAZ6|CT113_LACTA M-zodatoxin-Lt8m OS=Lachesana tarabaevi OX=379576 GN=cit 1-13 PE=2 SV=1	cDNA
	Lachesana tarabaevi	sp|P0CAZ7|CT114_LACTA M-zodatoxin-Lt8o OS=Lachesana tarabaevi OX=379576 GN=cit 1-14 PE=2 SV=1	cDNA
	Lachesana tarabaevi	sp|P0CAZ8|CT115_LACTA M-zodatoxin-Lt8p (Fragment) OS=Lachesana tarabaevi OX=379576 GN=cit 1-15 PE=2 SV=2	cDNA
	Lachesana tarabaevi	sp|P0CAZ9|CT116_LACTA M-zodatoxin-Lt8q OS=Lachesana tarabaevi OX=379576 GN=cit 1-16 PE=2 SV=1	cDNA
	Lachesana tarabaevi	tr|A0A1B3Z580|A0A1B3Z580_LACTA Cytoinsectotoxin-3a OS=Lachesana tarabaevi OX=379576 GN=pCIT-3a-1 PE=2 SV=1	cDNA
****PHONI	Phoneutria nigriventer	sp|P86303|TLP6_PHONI Tachykinin-like peptide-VI OS=Phoneutria nigriventer OX=6918 PE=1 SV=1	AA
	Phoneutria nigriventer	sp|P86304|TLP7_PHONI Tachykinin-like peptide-VII OS=Phoneutria nigriventer OX=6918 PE=1 SV=1	AA
	Phoneutria nigriventer	sp|P86306|TLP9_PHONI Tachykinin-like peptide-IX OS=Phoneutria nigriventer OX=6918 PE=1 SV=1	AA
	Phoneutria nigriventer	sp|P86307|TLP10_PHONI Tachykinin-like peptide-X OS=Phoneutria nigriventer OX=6918 PE=1 SV=1	AA
	Phoneutria nigriventer	sp|P86309|TLP12_PHONI Tachykinin-like peptide-XII OS=Phoneutria nigriventer OX=6918 PE=1 SV=1	AA
	Phoneutria nigriventer	sp|P86310|TLP13_PHONI Tachykinin-like peptide-XIII OS=Phoneutria nigriventer OX=6918 PE=1 SV=1	AA
	Phoneutria nigriventer	sp|P86311|TLP14_PHONI Tachykinin-like peptide-XIV OS=Phoneutria nigriventer OX=6918 PE=1 SV=1	AA
	Phoneutria nigriventer	sp|P86297|TLP15_PHONI Tachykinin-like peptide-XV OS=Phoneutria nigriventer OX=6918 PE=1 SV=1	AA
°LYCSI	Lycosa singoriensis	sp|P0C2U6|LYC1_LYCSI M-lycotoxin-Ls3a OS=Lycosa singoriensis OX=434756 PE=1 SV=1	AA
	Lycosa singoriensis	sp|P0C2U7|LYC2_LYCSI M-lycotoxin-Ls3b OS=Lycosa singoriensis OX=434756 PE=1 SV=1	AA
	Lycosa singoriensis	sp|P0C2U8|LYC3_LYCSI M-lycotoxin-Ls2a OS=Lycosa singoriensis OX=434756 PE=1 SV=1	AA
	Lycosa singoriensis	sp|P0C2U9|LYC34_LYCSI U1-lycotoxin-Ls1a OS=Lycosa singoriensis OX=434756 PE=1 SV=1	AA
	Lycosa singoriensis	sp|P0C2V0|LYC40_LYCSI M-lycotoxin-Ls4a OS=Lycosa singoriensis OX=434756 PE=1 SV=1	AA
°°LYCER	Lycosa erythrognatha	sp|C0HJU9|LYT1_LYCER Toxin LyeTx 1 OS=Lycosa erythrognatha OX=332789 PE=1 SV=1	AA
	Lycosa erythrognatha	sp|P0C7S8|BPPS_LYCER Bradykinin-potentiating peptide S OS=Lycosa erythrognatha OX=332789 PE=1 SV=1	AA
°°°HOGCA	Hogna carolinensis	sp|P61507|LYT1_HOGCA M-lycotoxin-Hc1a OS=Hogna carolinensis OX=278031 PE=1 SV=1	AA
	Hogna carolinensis	sp|P61508|LYT2_HOGCA M-lycotoxin-Hc2a OS=Hogna carolinensis OX=278031 PE=1 SV=1	AA
