# Supplementary material for: Linear Peptides—A Combinatorial Innovation in the Venom of Some Modern Spiders
Source: Front Mol Biosci. 2021 Jul 6;8:705141. doi: 10.3389/fmolb.2021.705141 (PMC8290080; doi:10.3389/fmolb.2021.705141)
Supplement: Supplementary file 1 [file DataSheet1.zip › Supplementary Table S4.XLSX]

## Sheet: Introduction
Linear Peptides – a Combinatorial Innovation in the Venom of Some Modern Spiders
Frontiers in Molecular Biosciences section Cellular Biochemistry
Lucia Kuhn-Nentwig et al.
Institute of Ecology and Evolution, University of Bern, Baltzerstrasse 6, 3012 Bern, Switzerland
lucia.kuhn@iee.unibe.ch
Supplementary Table S4. Overview on LPs and characterization in Zodariidae, Oxyopidae, Ctenidae, and Pisauridae.
Detailed overview on LPs and their characteristics identified in Zodariidae
Detailed overview on LPs and their characteristics identified in Oxyopidae
Detailed overview on LPs and their characteristics identified in Ctenidae
Detailed overview on LPs and their characteristics identified in Pisauridae

## Sheet: Peptide_characters_overview
Spider family	Spider Species	Peptide family	Amino acid residues (n)	molecluar mass (Da)	pI	positive charged AA (% )	hydrophobic AA (% )	Cysteine (n)
Ctenidae	PILHA	Piloctenin_1	19	2335	10.3	26	32
		Piloctenin_2	19	2184	10.2	26	42
		Piloctenin_3	19-25	2212-3040	10.3-11.1	21-32	32-47
		Piloctenin_4	20	2147-2372	6.8-10.5	10-25	45-60
		Piloctenin_5	20-21	2410-2621	9.4-9.8	25-30	33-40
		Piloctenin_6	23	2607-2630	9.7-10	17-22	48
		Piloctenin_7	16	1882	11.7	44	25
	MACKI	Macroctenin_1	14	1759	8.7	14	43
		Macroctenin_2	14	1530	5.5	21	36
		Macroctenin_3	16	1785	9.7	25	25
	PHOFE	Phoneutrin_1	16	1854-1953	11.2-11.7	38-44	25
	all	TKLP	11-15	1293-1941	9.5-11.7	27-60	7-36
	ANCRU	Ancylometin 1	22	2736	9.8	36	27
Pisauridae	DOLOK	Dolomedin 1	18	2091.38	11.1	33	22
		Dolomedin 2	24	3001.53	10.8	42	29
		Dolomedin 3	50	6151.11	10.1	32	36
		Dolomedin 4	41	5161.99	11.1	29	37
Zodariidae	ZODST	Zodarin 1	32	3715-3730	8.9-9.3	25	38	1
		Zodarin 2	34	3793-3834	8.2-9.0	18-21	32	1
		Zodarin 3	36	4052-4095	8.9	22	33-36	1
		Zodarin 5	35	4067-4097	9.5	29	34-37	1
		Zodarin 6	34	3919-4085	9.5-9.7	26-29	29-35	1
		Zodarin 7*	41-42	4806-4953	9.3	29	33	1
		Zodarin 7	38	4450-4464	7.9	24	32	1
	ZODCY	Zodarin 4	40	4743	8.1	25	30	1
Oxyopidae	OXYLI	Oxyopinin 1	47/48	5120-5290	10.5-11.3	23-27	44-53
		Oxyopinin 2	37	4105-4161	10.5-10.8	27	38
		Oxyopinin 3	24/26	2834-3125	10-10.3	25-35	39-46	(1)
		Oxyopinin 4	30	3572-3632	11.6	33	40-43	2
		Oxyopinin 5	22/23	2662-2833	12	35-45	36-41
		Oxyopinin 6	27	3367-3385	12	52	30	(1)
		Oxyopinin 7	27	3270-3319	11.6-12	41	30-33
		Oxyopinin 8	22	2503	12	32	41
		Oxyopinin 9	26	3016-3030	10.7	27-31	31-38
		Oxyopinin 10	26	3058-3084	11.8	35	38-42
		Oxyopinin 12	23	2872	12	43	39
	OXYHE	Oxyopinin 1	48	5069-5244	10.5-11.3	23-25	46-52
		Oxyopinin 2	37	4091-4143	10.7-10.8	24-27	38-41
		Oxyopinin 3	26	3043-3170	10.1-10.3	31-35	38
		Oxyopinin 4	30	3614	11.6	33	43	2
		Oxyopinin 5	22/23	2662-2814	10.8-12	32-39	35-41
		Oxyopinin 6	27	3339-3367	12	52	30
		Oxyopinin 7	26	3238	12	42	31
		Oxyopinin 8	22	2503	12	32	41
		Oxyopinin 9	25	2929-2969	10.7	28-32	32
		Oxyopinin 10	26	3114	10.9	35	38
		Oxyopinin 11	59	6525	11.3	27	46
		Oxyopinin 12	23	2872-2947	12	39-43	39
		Oxyopinin 13	22	2670-2685	10.7	32-36	41-45
		Oxyopinin 14	23	2661	10.7	30	35
		Oxyopinin 15	24	3059	10.4	33	33
		Oxyopinin 16	19	2162-2231	9.8-10.2	26-32	32
		Oxyopinin 17	32	3703-3848	8.2-11.4	22-25	31-41	1
		Oxyopinin 18	30/34/37	3431-4231	9-9.9	23-29	41-47	1
		Oxyopinin 19	41	4524-4553	10.3-10.7	22	29	1
	PEUST	Peucetin 1	23/25	2680-3080	10.4-10.6	39-44	44-52
		Peucetin 2	33/57	3378-6283	10.0-11.3	21-27	39-58	(1)
		Peucetin 3	24	3105-3167	11.8-12	42	42
		Peucetin 4	32	3982	11.7	34	31	1
		Peucetin 5	25	3151-3169	9.9	32	36
		Peucetin 6	22	2596	10	32	41

## Sheet: Zodariidae
name	id	seq	length	mass_da	mass_da_c_term_amid	isoelectric_point	charge_at_ph6	count_negative	count_positive	% positive charged	count_hydrophobic	% hydrophobic	count_glycine	ratio hydrophobic to cationic charge	fraction_helix	fraction_turn	fraction_sheet
Zodarion styliferum
Zodarin 1a	ZODST_DN47968_c1_g1_i4_6	FDENTIMNFAKKIADLVKTAKKCWEEIKGKKS	32	3715.34		9.31	3.08	5	8	25	12	37.5	1	1.5	0.25	0.12	0.25
Zodarin 1b	ZODST_DN47968_c1_g1_i1_4	FDEDTIMKFAQKIADLVKTAKKCWEEIKGKKS	32	3730.36		8.9	2.09	6	8	25	12	37.5	1	1.5	0.25	0.06	0.25
Zodarin 2a	ZODST_DN50287_c2_g15_i1_4	AEESSILNFAKKVTDLIKTAKKCWNELSGKNPND	34	3793.26		8.16	1.11	5	6	17.6471	11	32.3529	1	1.83333	0.24	0.26	0.26
Zodarin 2b	ZODST_DN50287_c2_g10_i1	AEENSILNFAKKVTDLIKTAKKCWNELSGKKPND	34	3834.4		8.95		5	7	20.5882	11	32.3529	1	1.57143
Zodarin 3a	ZODST_DN45653_c0_g7_i1_5	GNFVGKIADLVKAAKKCWKELRSKQGDLSEIEEQFK	36	4094.74		8.94		6	8	22.2222	12	33.3333	3	1.5
Zodarin 3b	ZODST_DN45653_c0_g16_i1_4	GTFVGKVADLVKAAKKCWKELRAKQGDLSEIEEQFK	36	4051.72		8.94		6	8	22.2222	13	36.1111	3	1.625
Zodarin 3c	ZODST_DN45653_c0_g12_i1_4	GNIVGKIADLVKAAKKCWKELRSKQGDLSEIEEQFK	36	4060.72		8.94		6	8	22.2222	12	33.3333	3	1.5
Zodarin 5a	ZODST_DN44198_c2_g3_i1_4	MDKESIKEFATKVKDLLKSSKNCWNEIKDKVKALK	35	4096.81		9.47	4.03	6	10	28.5714	12	34.2857	0	1.2	0.26	0.14	0.26
Zodarin 5b	ZODST_DN44198_c2_g7_i1_4	MDKESIKEFAAKVKDLLKSSKNCWNELKDKVKALK	35	4066.79		9.47	4.03	6	10	28.5714	13	37.1429	0	1.3	0.26	0.14	0.31
Zodarin 5c	ZODST_DN44198_c2_g7_i2_4	MDKESIKEFASKVKDLLKSSKNCWNELKDKVKALK	35	4082.79		9.47	4.03	6	10	28.5714	12	34.2857	0	1.2	0.26	0.17	0.29
Zodarin 5d	ZODST_DN44198_c2_g7_i3_6	MDKESIKEFATKVKDLLKSSKNCWNELKDKVKALK	35	4096.81		9.47	4.03	6	10	28.5714	12	34.2857	0	1.2	0.26	0.14	0.29
Zodarin 6a	ZODST_DN44198_c2_g9_i2_4	MDKESIKNLLEKVKLLATTSKECGKQLKDKIKRT	34	3918.67		9.73	5.02	5	10	29.4118	10	29.4118	1	1	0.24	0.12	0.29
Zodarin 6c	ZODST_DN48050_c0_g2_i1_6	MDKESIKKFMEKVKLLATTSKECWKELKDKIKQV	34	4084.91		9.47	4.04	6	10	29.4118	12	35.2941	0	1.2	0.26	0.06	0.29
Zodarin 6b	ZODST_DN48050_c0_g6_i2_6	MDKESIKNLLEKVKLLATTSKECWKQLKDKIKQT	34	4019.77		9.52	4.02	5	9	26.4706	11	32.3529	0	1.22222	0.26	0.09	0.29
Zodarin 7b*	ZODST_DN45653_c0_g13_i1_6	FGKRSFMGFAKKVKHIIKTIKKCWKELRGKQADELEGDEDIE	42	4938.73		9.25	3.68	8	12	28.5714	14	33.3333	4	1.16667	0.26	0.12	0.24
Zodarin 7a*	ZODST_DN45653_c0_g21_i1_6	GKRSFMGFAKKVKHIIKTIKKCWKELRGKQADELEGEEDIE	41	4805.63		9.25	3.7	8	12	29.2683	13	31.7073	4	1.08333	0.26	0.12	0.26
Zodarin 7b	ZODST_DN45653_c0_g13_i1_6	SFMGFAKKVKHIIKTIKKCWKELRGKQADELEGDEDIE	38	4450.19		7.85		8	9	23.6842	12	31.5789	3	1.33333
Zodarin 7a	ZODST_DN45653_c0_g21_i1_6	SFMGFAKKVKHIIKTIKKCWKELRGKQADELEGEEDIE	38	4464.22		7.85		8	9	23.6842	12	31.5789	3	1.33333
Zodarion cyrenaicum
Zodarin 4	ZODCY_DN36233_c7_g2_i8_6	FDENTIFNFAKKVASLIKTAKKCWKELRGKKDEDEEQKPE	40	4743.35		8.08	1.22	9	10	25	12	30	1	1.2	0.23	0.12	0.27
Data from ENA/UniProt Lachesana tarabaevi
Latarcin 1	sp|Q1ELT9|LAT1_LACTA	SMWSGMWRRKLKKLRNALKKKLKGEK	26	3201.94		11.78	9.93	1	11	42.3077	9	34.6154	2	0.818182	0.23	0.19	0.31
Latarcin 2b	sp|Q1ELU0|LAT2B_LACTA	GLFGKLIKKFGRKAISYAVKKARGKN	26	2879.49		11.33	8.97	0	9	34.6154	11	42.3077	4	1.22222	0.31	0.23	0.19
Latarcin 2a	sp|Q1ELU1|LAT2A_LACTA	GLFGKLIKKFGRKAISYAVKKARGKH	26	2902.53		11.33	9.46	0	10	38.4615	11	42.3077	4	1.1	0.31	0.19	0.19
Latarcin 3b	sp|Q1ELU2|LAT3B_LACTA	SWASMAKKLKEYMEKLKQRAG	21	2483.95	2425.91	10	3.95	2	6	28.5714	9	42.8571	1	1.5	0.19	0.14	0.43
Latarcin 3a	sp|Q1ELU3|LAT3A_LACTA	SWKSMAKKLKEYMEKLKQRAG	21	2541.04	2483	10.12	4.95	2	7	33.3333	8	38.0952	1	1.14286	0.19	0.14	0.38
Latarcin xx	sp|Q1ELU4|LAT4B_LACTA	GGINRKLMEMVNKLRKVQG	19	2171.63	2113.59	11.1	4	1	5	26.3158	7	36.8421	3	1.4	0.26	0.26	0.26
Latarcin 4b	sp|Q1ELU4|LAT4B_LACTA	SLKDKVKSMGEKLKQYIQTWKAKFG	25	2942.48	2884.44	10	4.94	2	7	28	9	36	2	1.28571	0.28	0.16	0.2
Latarcin xx	sp|Q1ELU4|LAT4B_LACTA	AGINRKLMEMVNKLRKVQG	19	2185.66	2127.62	11.1	4.01	1	5	26.3158	8	42.1053	2	1.6	0.26	0.21	0.32
Latarcin xx	sp|Q1ELU5|LAT4A_LACTA	GGINRKLMEMVNNLRKVQG	19	2157.56	2099.52	11	3	1	4	21.0526	7	36.8421	3	1.75	0.26	0.32	0.26
Latarcin xx	sp|Q1ELU5|LAT4A_LACTA	GGIDRKLMEVVNNLRKVQG	19	2126.48	2068.44	9.99	2.01	2	4	21.0526	7	36.8421	3	1.75	0.32	0.26	0.21
Latarcin 4a	sp|Q1ELU5|LAT4A_LACTA	GLKDKFKSMGEKLKQYIQTWKAKFG	25	2960.49	2902.45	10	5.01	2	7	28	9	36	3	1.28571	0.28	0.16	0.2
Latarcin 6a	sp|Q1ELU8|LAT61_LACTA	QAFKTFTPDWNKIRNDAKRMQDNLEQMKK	29	3583.06		9.82	3.03	4	7	24.1379	9	31.0345	0	1.28571	0.17	0.14	0.21
Latarcin 6b	sp|Q1ELU8|LAT61_LACTA	QAFQTFKPDWNKIRYDAMKMQTSLGQMKK	29	3521.1		10	3.99	2	6	20.6897	11	37.931	1	1.83333	0.21	0.14	0.21
Latarcin 5	sp|Q1ELU9|LAT5_LACTA	GFFGKMKEYFKKFGASFKRRFANLKKRLG	29	3488.16	3430.12	11.24	9	1	10	34.4828	12	41.3793	4	1.2	0.31	0.21	0.21
Latarcin 7	sp|Q1ELV0|LAT7_LACTA	GETFDKLKEKLKTFYQKLVEKAEDLKGDLKAKLS	34	3942.55		9.06	2.11	7	9	26.4706	12	35.2941	2	1.33333	0.29	0.09	0.35
Cytoinsectotoxins	tr|A0A1B3Z580|A0A1B3Z580_LACTA	KSKWGKLWGKAKGVAKKGAKKVKKALLKALKKKLAKEMAKSKGVDYKEMKAKVMAMDKAKVLQEAMKILGKKAMDKYLS	79	8795.89		10.35	21.09	6	27	34.1772	36	45.5696	6	1.33333	0.23	0.11	0.37
Cytoinsectotoxins	tr|A0A1B3Z582|A0A1B3Z582_LACTA	SWDSIWKSAKNKMDKIMRQKVAKWMAKKEGKSVEEVQAKVDAMSKKDIRMHVISHYGKKAFEQLSKSLEE	70	8197.52		9.78	8.13	10	19	27.1429	27	38.5714	2	1.42105	0.23	0.16	0.27
Cytoinsectotoxins	sp|C0HJV3|CTX21_LACTA	SWDSIWKSAKNKMDKIMRQKVAKWMAKKEGKSVEEVQAKVDAMSKKDIRLHVISHYGKKAFEQLSKSLE	69	8050.37		9.89	9.1	9	19	27.5362	27	39.1304	2	1.42105	0.25	0.16	0.26
Cytoinsectotoxins	sp|C0HJV6|CTX4_LACTA	GYKDYMSKAKDLYKDIKKDKRVKAVMKSSYMKEAKKLYKDNPVRDAYQVYKGVKAGGKLLFG	62	7186.42	7128.38	9.89	11.06	7	18	29.0323	26	41.9355	5	1.44444	0.29	0.16	0.21
Cytoinsectotoxins	sp|P0CAZ2|CTX16_LACTA	GFFGNTWKKIKGKADKIMLKKAVKIMVKKEGIFKEEAQAKVDAMSKKQIRLYLLKYYGKKALQKASEKL	69	7965.62		10.16	14.1	6	20	28.9855	31	44.9275	5	1.55	0.3	0.12	0.29
Cytoinsectotoxins	sp|P0CAZ3|CTX19_LACTA	GFFGNTWKKIKGKTDKIMLKKAVKIMVKKEGISKEEAQAKVDAMSKKQIRLYLLKHYGKKALQKASEKL	69	7909.52		10.21	14.59	6	21	30.4348	28	40.5797	5	1.33333	0.28	0.13	0.28
Cytoinsectotoxins	sp|P0CAZ4|CT110_LACTA	GFFGNTWKKIKGKADKIMLKKAVKIMVKKEGISKEEAQAKVDAMSKKQIRLYVLKHYGKKALQKVSEKL	69	7893.52		10.21	14.59	6	21	30.4348	29	42.029	5	1.38095	0.29	0.13	0.26
Cytoinsectotoxins	sp|P0CAZ5|CT112_LACTA	GFFGNAWKKIKGKAEKFFRKKAAKIIAKKEGITKEEAEAKVDPMSKKQIKVYLLKHYGKKALQKASEKL	69	7881.38		10.16	14.63	7	22	31.8841	28	40.5797	5	1.27273	0.26	0.13	0.29
Cytoinsectotoxins	sp|P0CAZ6|CT113_LACTA	GFFGNTWKKIKGKADKIMLKKAVKIMVKKEGISKEEAQAKVDAMSKKQIRLYLLKHYGKKLFKKRPKNCDQ	71	8268.97		10.24	16.57	6	23	32.3944	27	38.0282	5	1.17391	0.27	0.14	0.23
Cytoinsectotoxins	sp|P0CAZ7|CT114_LACTA	GFFGNTWKKIKGKADKIMLKKAVKIMVKKEGISKEEAQAKVDAMSKKQIRLYLLKYYGKKLFKKRPKNCDQ	71	8295		10.19	16.09	6	22	30.9859	28	39.4366	5	1.27273	0.28	0.14	0.23
Cytoinsectotoxins	sp|P0CAZ8|CT115_LACTA	GFFGNTWKKIKGKADKIMLKKAVKLMVKKEGISKEEAQAKVDAMSKKQIRLYLLKYYGKKSSSKSVRKIVISKSF	75	8571.31		10.36	17.08	5	22	29.3333	31	41.3333	5	1.40909	0.31	0.19	0.21
Cytoinsectotoxins	sp|P0CAZ9|CT116_LACTA	GFFGNTWKKIKGKADKIMLKKAVKIMVKKEGISKEEAQAKVDAMSKKQIRLYVLKHYGKKSSSKSFRKIVISKSF	75	8579.29		10.42	17.56	5	23	30.6667	30	40	5	1.30435	0.29	0.19	0.19
Cytoinsectotoxins	sp|P85247|CT111_LACTA	GFFGNAWKKIKGKAEKFFRKKAAKIIAKKEGITKEEAEAKVDTMSKKQIKVYLLKHYGKKALQKASEKL	69	7885.37		10.16	14.63	7	22	31.8841	28	40.5797	5	1.27273	0.26	0.12	0.29
Cytoinsectotoxins	sp|P85253|CTX11_LACTA	GFFGNTWKKIKGKADKIMLKKAVKIMVKKEGISKEEAQAKVDAMSKKQIRLYLLKYYGKKALQKASEKL	69	7905.53		10.16	14.1	6	20	28.9855	30	43.4783	5	1.5	0.29	0.13	0.29
Cytoinsectotoxins	sp|P85254|CTX12_LACTA	GFFGNTWKKIKGKADKIMLKKAVKLMVKKEGISKEEAQAKVDAMSKKQIRLYLLKYYGKKALQKASEKL	69	7905.53		10.16	14.1	6	20	28.9855	30	43.4783	5	1.5	0.29	0.13	0.3
Cytoinsectotoxins	sp|P85255|CTX13_LACTA	GFFGNTWKKIKGKADKIMLKKAVKIMVKKEGISKEEAQAKVDAMSKKQIRLYVLKYYGKKALQKASEKL	69	7891.5		10.16	14.1	6	20	28.9855	30	43.4783	5	1.5	0.29	0.13	0.28
Cytoinsectotoxins	sp|P85256|CTX14_LACTA	GFFGNTWKKIKGKADKIMLKKAVKIMVKKEGITKEEAQAKVDAMSKKQIRLYLLKYYGKKALQKASEKL	69	7919.55		10.16	14.1	6	20	28.9855	30	43.4783	5	1.5	0.29	0.12	0.29
Cytoinsectotoxins	sp|P85257|CTX15_LACTA	GFFGNTWKKIKGKSDKIMLKKAVKIMVKKEGISKEEAQAKVDAMSKKQIRLYLLKYYGKKALQKASEKL	69	7921.52		10.16	14.1	6	20	28.9855	29	42.029	5	1.45	0.29	0.14	0.28
Cytoinsectotoxins	sp|P85258|CTX17_LACTA	GFFGNTWKKIKGKADKIMLKKAVKIMVKKEGISKEEAQAKVDAMSKKQIRLYLLKHYGKKALQKASEKL	69	7879.49		10.21	14.59	6	21	30.4348	29	42.029	5	1.38095	0.28	0.13	0.29
Cytoinsectotoxins	sp|P85259|CTX18_LACTA	GFFGNTWKKIKGKADKIMLKKAVKIMVKKEGISKEEAQAKVDAMSKKQIRLYVLKHYGKKALQKASEKL	69	7865.46		10.21	14.59	6	21	30.4348	29	42.029	5	1.38095	0.28	0.13	0.28
Latarcins xx refer to repetitive elements
Latarcin 6c corresponds to 6b after LKN processing!

## Sheet: Oxyopidae
name	id	seq	length	mass_da	mass_da_c_term_amid	isoelectric_point	charge_at_ph6	count_negative	count_positive	% positive charged	count_hydrophobic	% hydrophobic	count_glycine	ratio hydrophobic to cationic charge	fraction_helix	fraction_turn	fraction_sheet
Oxyopes lineatus
Oyxopinin 1d	OXYLI_DN36062_c0_g6_i1_5	FRGLAKLLKIGLKSFARVLKKILPKAAKAGKSLAKSFADENAIRQQHQ	48	5290.31		11.26	10.5	2	13	27.0833	22	45.8333	3	1.69231	0.29	0.17	0.33
Oyxopinin 1e	OXYLI_DN79489_c2_g3_i1_6	FRGLAKLLKIGLKSFARVLKKVLPKAAKAGKSLAKSFADENAIRQQNQ	48	5253.24		11.26	10.01	2	12	25	22	45.8333	3	1.83333	0.29	0.19	0.33
Oxyopinin 1h	OXYLI_DN63566_c2_g1_i1_4	FRGLAKLLKIILKSLARVVQKFLPKAAKAGKALVKAFADENAIKQQD	47	5150.2		10.53	8.05	3	11	23.4043	25	53.1915	2	2.27273	0.34	0.11	0.36
Oyxopinin 1i	OXYLI_DN63566_c2_g1_i2_4	FRGLAKLLKIILKSLARVVQKFLPKAAKAGKALVKSFADENAIKQQD	47	5166.2		10.53	8.05	3	11	23.4043	24	51.0638	2	2.18182	0.34	0.13	0.34
Oyxopinin 1f	OXYLI_DN63566_c2_g5_i2_5	FRGLAKLLKIILKSLARVVQKFLPKAAKAGKALVKAMADENAIKQQD	47	5134.23		10.53	8.05	3	11	23.4043	25	53.1915	2	2.27273	0.32	0.11	0.38
Oyxopinin 1g	OXYLI_DN63566_c2_g7_i5_5	FRGLAKLLKIVLKSLARVVQKFLPKAAKAGKALVKAMADENAIKQQD	47	5120.2		10.53	8.05	3	11	23.4043	25	53.1915	2	2.27273	0.32	0.11	0.38
Oyxopinin 1j	OXYLI_DN63721_c0_g9_i2_4	SRGLAKLLKIGLKSFARVLKKVLPKAAKAGKSLAKSFADENAIRQQNQ	48	5193.15		11.26	9.94	2	12	25	21	43.75	3	1.75	0.27	0.21	0.33
Oxyopinin 2d	OXYLI_DN67993_c6_g5_i2_6	GKFSGFAKVLRSIAKFFKGVGKVRKSFKNASDLDKNQ	37	4104.76		10.79	7.99	2	10	27.027	14	37.8378	4	1.4	0.3	0.27	0.14
Oxyopinin 2e	OXYLI_DN19499_c1_g1_i1	GKFSGFAKVLRSIAKFFKGVGKVRKQFKEASDLDKNQ	37	4160.82		10.46	7.02	3	10	27.027	14	37.8378	4	1.4	0.3	0.22	0.16
Oxyopinin 3d	OXYLI_DN67289_c1_g1_i1_4	GIKDYFKKLLQKAIDKIKSFRKKQDA	26	3110.69		10.09	6.01	3	9	34.6154	10	38.4615	1	1.11111	0.31	0.08	0.15
Oxyopinin 3e	OXYLI_DN39298_c0_g1_i1_6	GIKGYFKKLLQKAIDKIKSFRKKQDA	26	3052.66		10.3	6.99	2	9	34.6154	10	38.4615	2	1.11111	0.31	0.12	0.15
Oxyopinin 3f	OXYLI_DN57257_c0_g6_i1_6	GIKDYLKKLLQKAMDKIKSLRKNQEA	26	3060.66		10	5.02	3	8	30.7692	10	38.4615	1	1.25	0.27	0.12	0.31
Oxyopinin 3g	OXYLI_DN39298_c0_g2_i1_4	GIKDYFKKLLQKAIDKIKSFRKKQEA	26	3124.72		10.09	6.02	3	9	34.6154	10	38.4615	1	1.11111	0.31	0.08	0.19
Oxyopinin 3h	OXYLI_DN67289_c1_g5_i1_6	GIKDYLKKLLQKAMDKIKSLRNKQDA	26	3046.63		10	5.01	3	8	30.7692	10	38.4615	1	1.25	0.27	0.12	0.27
Oxyopinin 3i	OXYLI_DN5904_c0_g1_i1_3	GIKDYLKKLLQKAMDKIKSLRNKQEA	26	3060.66		10	5.02	3	8	30.7692	10	38.4615	1	1.25	0.27	0.12	0.31
Oxyopinin 3j	OXYLI_DN64821_c0_g3_i1_4	GIKDYFKKLLQKAIVIQCRRNISV	24	2834.43		10.19	4.98	1	6	25	11	45.8333	1	1.83333	0.42	0.12	0.12
Oxyopinin 4b	OXYLI_DN65257_c1_g15_i1_6	GIRCPKSWKCKAFKQRVLKRLLAMMRQHAF	30	3632.49		11.59	9.46	0	10	33.3333	13	43.3333	1	1.3	0.27	0.1	0.27
Oxyopinin 4c	OXYLI_DN65257_c1_g5_i1_4	GIRCPKSWKCKAFKQRVLKRLLAMMRQHAS	30	3572.42		11.59	9.46	0	10	33.3333	12	40	1	1.2	0.27	0.1	0.27
Oxyopinin 5a	OXYLI_DN67289_c1_g5_i1_6	GFSFKKFLQKIRKQMIKNIKRAG	23	2767.39	2709.35	12	7.97	0	8	34.7826	9	39.1304	2	1.125	0.3	0.17	0.13
Oxyopinin 5b	OXYLI_DN35508_c0_g1_i1_6	FRLKKFIQKVRKQKIKNIRKAG	22	2728.38	2670.34	12	9.97	0	10	45.4545	8	36.3636	1	0.8	0.32	0.09	0.09
Oxyopinin 5c	OXYLI_DN67289_c1_g5_i1_6	FSLKKFLQKVRKQMIKNIRKAG	22	2662.29	2604.25	12	7.97	0	8	36.3636	9	40.9091	1	1.125	0.32	0.14	0.18
Oxyopinin 5d	OXYLI_DN59994_c9_g1_i1_5	FNFKKFLKKLRKRIMKSFRKMG	22	2832.57	2774.53	12	9.97	0	10	45.4545	9	40.9091	1	0.9	0.32	0.14	0.18
Oxyopinin 5e	OXYLI_DN31064_c0_g1_i1_5	FNFKKFIKKLRKRIMKSFRKMG	22	2832.57	2774.53	12	9.97	0	10	45.4545	9	40.9091	1	0.9	0.32	0.14	0.14
Oxyopinin 5f	OXYLI_DN67289_c1_g5_i2_4	GFSLKKFLQKIRKQMIKNIKRAG	23	2733.37	2675.33	12	7.97	0	8	34.7826	9	39.1304	2	1.125	0.3	0.17	0.17
Oxyopinin 6a	OXYLI_DN67289_c1_g5_i1_6	GFGHFFKRLLKKVRNIFRRRKHHGHHG	27	3366.94	3308.9	12	11.41	0	14	51.8519	8	29.6296	4	0.571429	0.3	0.19	0.07
Oxyopinin 6b	OXYLI_DN36680_c0_g1_i1_5	GFCHFFKRLLKKVRNIFKRRKHHGHHG	27	3385.01	3326.97	12	11.41	0	14	51.8519	8	29.6296	3	0.571429	0.3	0.15	0.07
Oxyopinin 7a	OXYLI_DN68030_c10_g7_i1_4	GSRSHFLKKLLKKIRQMLNKYSSRRHG	27	3269.87	3211.83	12	9.95	0	11	40.7407	8	29.6296	2	0.727273	0.26	0.26	0.19
Oxyopinin 7b	OXYLI_DN68030_c10_g13_i1_4	GSRSHFLKKLLKKIRQMLYKYSSRRHG	27	3318.94	3260.9	11.61	9.95	0	11	40.7407	9	33.3333	2	0.818182	0.3	0.22	0.19
Oxyopinin 8	OXYLI_DN68030_c10_g4_i1_6	SKMTLKRFLKAVKQLLKSRGLG	22	2503.11	2445.07	12	6.9	0	7	31.8182	9	40.9091	2	1.28571	0.32	0.18	0.32
Oxyopinin 9a	OXYLI_DN59994_c9_g1_i1_5	GSSNYFKKLLKKIRKMLDRFQQSAAG	26	3015.53	2957.49	10.66	5.98	1	7	26.9231	10	38.4615	2	1.42857	0.27	0.23	0.23
Oxyopinin 9b	OXYLI_DN31064_c0_g1_i1_5	GSSKYFKKPLKKIRKMLDRFQQSASG	26	3029.56	2971.52	10.73	6.98	1	8	30.7692	8	30.7692	2	1	0.23	0.27	0.15
Oxyopinin 10a	OXYLI_DN68030_c10_g12_i1_4	GRFGSVFKKLLKTVMRRLKAYKKSQS	26	3057.7		11.77	8.97	0	9	34.6154	10	38.4615	2	1.11111	0.31	0.19	0.19
Oxyopinin 10b	OXYLI_DN68030_c10_g6_i1_4	GRFGLVFKKLLKTVMRRLKAYKKSQS	26	3083.78		11.77	8.97	0	9	34.6154	11	42.3077	2	1.22222	0.35	0.15	0.23
Oxyopinin 12a	OXYLI_DN68030_c10_g7_i1_4	KFSFKKLLKKIKNKIMKTFRRMG	23	2871.64	2813.6	12	9.97	0	10	43.4783	9	39.1304	1	0.9	0.3	0.13	0.17
Oxyopes heterophthalmus
Oxyopinin 1k	OXYHE_DN39876_c2_g20_i2_4	FRGLAKLLKIGLKSFARVLKKVLPKAAKAGKSLAKSLADENAIRQQNQ	48	5219.23		11.26	10.01	2	12	25	22	45.8333	3	1.83333	0.29	0.19	0.35
Oxyopinin 1l	OXYHE_DN41027_c0_g18_i1_5	FRGLAKLLKIALKALARVIQKFLPKAAKAGKALVKSLADEDAIRQQNQ	48	5244.28		10.77	8.02	3	11	22.9167	25	52.0833	2	2.27273	0.31	0.1	0.4
Oxyopinin 1m	OXYHE_DN41027_c0_g1_i1_5	FRGLAKLLKIALKALARVVQKFLPKAAKAGKALVKSLADEDAIRQQNQ	48	5230.25		10.77	8.02	3	11	22.9167	25	52.0833	2	2.27273	0.31	0.1	0.4
Oxyopinin 1n	OXYHE_DN41027_c0_g23_i1_4	FRGLAKLLKIALKALAKVIQKFLPKAAKAGKALVKSLADEDAIRQQNQ	48	5216.26		10.53	8.02	3	11	22.9167	25	52.0833	2	2.27273	0.31	0.1	0.4
Oxyopinin 1o	OXYHE_DN25545_c1_g2_i1_6	FKGLAKLLKIGLKAWAKVIQKALPKAAKAGKALAKSLADENAIRQQNQ	48	5142.14		10.59	9.01	2	11	22.9167	24	50	3	2.18182	0.27	0.15	0.4
Oxyopinin 1p	OXYHE_DN25545_c1_g3_i1_6	FKGLAKLLKIGLKALAKVIQKALPKAAKAGKALAKSLADENAIRQQNQ	48	5069.09		10.59	9.01	2	11	22.9167	24	50	3	2.18182	0.27	0.15	0.42
Oxyopinin 1q	OXYHE_DN25545_c1_g6_i1_6	FKGLAKLLKIGLKALAKVIQKALPKAAKAGKSLAKSLADENAIRQQNQ	48	5085.09		10.59	9.01	2	11	22.9167	23	47.9167	3	2.09091	0.27	0.17	0.4
Oxyopinin 11a	OXYHE_DN45808_c1_g20_i4_4	FRGLAKLLKIGLKSFARVLQKVLPKAARGMKKVLPKAAKFGKSLAKSFADEDAIRQQKQ	59	6524.86		11.26	13.02	3	16	27.1186	27	45.7627	4	1.6875	0.29	0.15	0.32
Oxyopinin 2f	OXYHE_DN43997_c6_g2_i2_5	IKFSGFAKVLRSIAKIFKGVGKVRKSFKDASNLDKNQ	37	4126.85		10.79	7.99	2	10	27.027	15	40.5405	3	1.5	0.32	0.24	0.14
Oxyopinin 2g	OXYHE_DN44836_c7_g5_i1_4	GKFSGFAKVLRSIAKFFKGVGKVRKSFKNASDLDNNQ	37	4090.69		10.73	6.99	2	9	24.3243	14	37.8378	4	1.55556	0.3	0.3	0.14
Oxyopinin 2h	OXYHE_DN43997_c4_g1_i1_6	GKLSGFSKMLRAIAKFFKGVGKARKQFQDANNLDKNQ	37	4142.79		10.73	6.99	2	9	24.3243	14	37.8378	4	1.55556	0.24	0.24	0.22
Oxyopinin 3k	OXYHE_DN43817_c3_g1_i1_5	GIKDYLKKLLQKAIDKIKSLRKKQDA	26	3042.66		10.09	6.01	3	9	34.6154	10	38.4615	1	1.11111	0.31	0.08	0.23
Oxyopinin 3l	OXYHE_DN43817_c3_g5_i1_5	GLKDYLKKLLQKAIDKIKSLRKKQDA	26	3042.66		10.09	6.01	3	9	34.6154	10	38.4615	1	1.11111	0.31	0.08	0.27
Oxyopinin 3m	OXYHE_DN43817_c3_g8_i1_5	GLKDYFKKLLQKAIDKIKSLRKKQDA	26	3076.68		10.09	6.01	3	9	34.6154	10	38.4615	1	1.11111	0.31	0.08	0.23
Oxyopinin 3n	OXYHE_DN43817_c1_g1_i1_2	GMKDYFKKLLQKVINKIKSFRKKQEA	26	3169.83		10.3	7.01	2	9	34.6154	10	38.4615	1	1.11111	0.31	0.12	0.19
Oxyopinin 3o	OXYHE_DN43817_c3_g22_i1_4	GLKDYFKKLLQKAINKIKSLRNKQDA	26	3061.62		10.22	5.99	2	8	30.7692	10	38.4615	1	1.25	0.31	0.15	0.23
Oxyopinin 4d	OXYHE_DN46003_c1_g3_i1_6	GIRCPKSWKCKAFKQRVLKRLLAMLRQHAF	30	3614.45		11.59	9.46	0	10	33.3333	13	43.3333	1	1.3	0.3	0.1	0.27
Oxyopinin 5l	OXYHE_DN30494_c0_g1_i1_1	GFNFKKFLQKLRKQIMKNIKKAG	23	2766.4	2708.36	11.47	7.97	0	8	34.7826	9	39.1304	2	1.125	0.3	0.17	0.17
Oxyopinin 5p	OXYHE_DN30494_c0_g1_i2_3	GLDFKKFLQKLRKQIMKNIKKAG	23	2733.37	2675.33	10.75	6.98	1	8	34.7826	9	39.1304	2	1.125	0.3	0.13	0.22
Oxyopinin 5k	OXYHE_DN30494_c0_g1_i6_1	GFNFKKFLQKLRKQFMKNIKKAG	23	2800.42	2742.38	11.47	7.97	0	8	34.7826	9	39.1304	2	1.125	0.3	0.17	0.17
Oxyopinin 5m	OXYHE_DN43817_c2_g1_i2_5	GLNFKKFLQKLRKQIMKNMKKAG	23	2750.42	2692.38	11.47	7.97	0	8	34.7826	9	39.1304	2	1.125	0.26	0.17	0.26
Oxyopinin 5j	OXYHE_DN43817_c2_g4_i2_4	GFNFKKFLQKLRKQIMKNMKKAG	23	2784.44	2726.4	11.47	7.97	0	8	34.7826	9	39.1304	2	1.125	0.26	0.17	0.22
Oxyopinin 5n	OXYHE_DN43817_c2_g1_i1_4	GFNFKKFLQKLRKQIIKNMKKAG	23	2766.43	2708.39	11.47	7.97	0	8	34.7826	9	39.1304	2	1.125	0.26	0.17	0.22
Oxyopinin 5o	OXYHE_DN43817_c2_g5_i1_4	GFNFKKFLQKLRKQIMKNMKKTG	23	2814.46	2756.42	11.47	7.97	0	8	34.7826	8	34.7826	2	1	0.26	0.17	0.17
Oxyopinin 5h	OXYHE_DN43817_c3_g32_i5_6	GFNFKKFLQKLRRQIMKKIKKAG	23	2808.48	2750.44	12	8.97	0	9	39.1304	9	39.1304	2	1	0.3	0.13	0.17
Oxyopinin 5i	OXYHE_DN43817_c3_g11_i1_4	FSLKRFLQKIKNQMIKNIRRAG	22	2690.26	2632.22	12	6.97	0	7	31.8182	9	40.9091	1	1.28571	0.32	0.18	0.18
Oxyopinin 5g	OXYHE_DN43817_c3_g32_i5_6	FSLKKFLQKIKNQMIKNIRRAG	22	2662.25	2604.21	12	6.97	0	7	31.8182	9	40.9091	1	1.28571	0.32	0.18	0.18
Oxyopinin 6c	OXYHE_DN43817_c3_g11_i1_4	GFGHFFRKLLKRVKNIFKRRKHHGHHG	27	3338.92	3280.88	12	11.41	0	14	51.8519	8	29.6296	4	0.571429	0.3	0.19	0.07
Oxyopinin 6d	OXYHE_DN43817_c3_g32_i5_6	GFGHFFRKLLKKVRNIFRRRKHHGHHG	27	3366.94	3308.9	12	11.41	0	14	51.8519	8	29.6296	4	0.571429	0.3	0.19	0.07
Oxyopinin 7c	OXYHE_DN43691_c0_g9_i1_4	GKRSHFLKKLLNRIRQMLNKYSRRHG	26	3237.83	3179.79	12	9.95	0	11	42.3077	8	30.7692	2	0.727273	0.27	0.23	0.19
Oxyopinin 8	OXYHE_DN43691_c0_g9_i1_4	SKMTLKRFLKAVKQLLKSRGLG	22	2503.11	2445.07	12	6.9	0	7	31.8182	9	40.9091	2	1.28571	0.32	0.18	0.32
Oxyopinin 9a	OXYHE_DN43743_c2_g4_i3_4	GSSNYFKKLLKKIRKMLDRFQHSSG	25	2969.47	2911.43	10.66	6.47	1	8	32	8	32	2	1	0.28	0.28	0.16
Oxyopinin 9b	OXYHE_DN43743_c2_g4_i4_4	GSSNYFKKLLKKIRKMLDRFQPSSG	25	2929.44	2871.4	10.66	5.98	1	7	28	8	32	2	1.14286	0.28	0.32	0.16
Oxyopinin 10c	OXYHE_DN43691_c0_g7_i1_4	GKFSSVFKKLLKTMFKRFKAYKKSQS	26	3113.76		10.87	8.97	0	9	34.6154	10	38.4615	1	1.11111	0.31	0.19	0.15
Oxyopinin 12a	OXYHE_DN43691_c0_g11_i2_4	KFSFKKLLKKIKNKIMKTFRRMG	23	2871.64	2813.6	12	9.97	0	10	43.4783	9	39.1304	1	0.9	0.3	0.13	0.17
Oxyopinin 12b	OXYHE_DN27596_c0_g1_i1_2	KFSFKKLLQKIKNKIMKTFRRMG	23	2871.6	2813.56	12	8.97	0	9	39.1304	9	39.1304	1	1	0.3	0.13	0.17
Oxyopinin 12c	OXYHE_DN43743_c2_g4_i3_4	KFNFKKFLNKLRKRIMKSFRKMG	23	2946.67	2888.63	12	9.97	0	10	43.4783	9	39.1304	1	0.9	0.3	0.17	0.17
Oxyopinin 13a	OXYHE_DN43817_c3_g11_i1_4	GFDFKKFLQRLRNYVIKIKKAG	22	2670.2	2612.16	10.66	5.98	1	7	31.8182	10	45.4545	2	1.42857	0.41	0.14	0.14
Oxyopinin 13b	OXYHE_DN43817_c3_g32_i7_5	GFDFKKFLQRLRNYVKKIKKAG	22	2685.22	2627.18	10.73	6.98	1	8	36.3636	9	40.9091	2	1.125	0.36	0.14	0.14
Oxyopinin 14	OXYHE_DN43743_c2_g4_i3_4	KVNQGFAKFLQQIKDKLKRVKSG	23	2661.15	2603.11	10.68	5.98	1	7	30.4348	8	34.7826	2	1.14286	0.3	0.17	0.13
Oxyopinin 15	OXYHE_DN43817_c3_g32_i3_5	GFDFKKFLQRLRNYVKKNQEGWKK	24	3058.54		10.38	6.01	2	8	33.3333	8	33.3333	2	1	0.33	0.17	0.12
Oxyopinin 16a	OXYHE_DN31995_c0_g1_i1_4	KINQFLQEAKDKLKRVKSG	19	2230.61	2172.57	10.17	4.01	2	6	31.5789	6	31.5789	1	1	0.26	0.16	0.21
Oxyopinin 16b	OXYHE_DN24460_c0_g1_i1_3	KINQFLQEAKDKLKSVKSG	19	2161.5	2103.46	9.83	3.01	2	5	26.3158	6	31.5789	1	1.2	0.26	0.21	0.21
Oxyopinin 17a	OXYHE_DN43817_c3_g34_i1_4	ALFSDSFRRIFRNMRKQIERCEEYIKNNRGAG	32	3906.42	3848.38	10.27	4.07	4	8	25	11	34.375	2	1.375	0.25	0.22	0.22
Oxyopinin 17b	OXYHE_DN43817_c3_g31_i1_5	ALFSNSFRRIFRNMRKQIERCEEFIKNNRGAG	32	3889.43	3831.39	11.35	5.06	3	8	25	11	34.375	2	1.375	0.25	0.25	0.22
Oxyopinin 17c	OXYHE_DN43817_c3_g21_i1_5	AILFSRFRGIFRNMRKQIERCEEFIKNNRGAG	32	3858.46	3800.42	11.35	5.06	3	8	25	12	37.5	3	1.5	0.28	0.22	0.22
Oxyopinin 17d	OXYHE_DN43817_c3_g33_i1_4	DLLFSRFRGIFRNMRKQIERCEEFIKNNRGAG	32	3902.47	3844.43	10.75	4.07	4	8	25	11	34.375	3	1.375	0.28	0.22	0.22
Oxyopinin 17e	OXYHE_DN43817_c3_g32_i7_5	ALFSYRNFGAFRKMDKEIERCNEFIKNIRGAG	32	3782.31	3724.27	9.62	3.07	4	7	21.875	13	40.625	3	1.85714	0.28	0.22	0.25
Oxyopinin 17f	OXYHE_DN43817_c3_g4_i1_6	ALFSDRGFGEFRKMDKVIERCEEFIKNNRGAG	32	3721.19	3663.15	8.22	1.11	6	7	21.875	11	34.375	4	1.57143	0.25	0.22	0.25
Oxyopinin 17g	OXYHE_DN43817_c3_g23_i1_4	ALFSNRGFGVYRKMDKVIERCEEFIKNNRGAG	32	3706.22	3648.18	9.62	3.07	4	7	21.875	12	37.5	4	1.71429	0.28	0.25	0.22
Oxyopinin 17h	OXYHE_DN43817_c3_g29_i1_5	ALFSDRIIGAFRNMRKQIKRCEEFIKNNRGAG	32	3740.33	3682.29	10.89	5.04	3	8	25	12	37.5	3	1.5	0.25	0.22	0.22
Oxyopinin 17i	OXYHE_DN43817_c3_g6_i1_4	ALFSGSGFRIFRNMRKQIERCEEFIKNNRGAG	32	3733.25	3675.21	10.79	4.06	3	7	21.875	11	34.375	4	1.57143	0.25	0.28	0.22
Oxyopinin 17j	OXYHE_DN43817_c3_g3_i1_4	ATYSGSGFRILRNMRKQIERCEEFIKNNRGAG	32	3703.18	3645.14	10.28	4.06	3	7	21.875	10	31.25	4	1.42857	0.22	0.28	0.22
Oxyopinin 17k	OXYHE_DN43817_c3_g16_i1_5	ALFSGSGYRIFRNMRKQIERCEEFIKNNRGAG	32	3749.25	3691.21	10.28	4.06	3	7	21.875	11	34.375	4	1.57143	0.25	0.28	0.22
Oxyopinin 18a	OXYHE_DN30494_c0_g1_i2_3	SEEKIHLKDGYLKDALAEFIKPFKEKIVALRKAGCKI	37	4231.01		9.25	3.52	6	10	27.027	16	43.2432	2	1.6	0.32	0.11	0.32
Oxyopinin 18b	OXYHE_DN43817_c2_g1_i1_4	GKFKDLRDSLPKIFQAYKEKIEKIVALRKAGCKI	34	3935.72		9.92	6.05	4	10	29.4118	14	41.1765	2	1.4	0.32	0.12	0.24
Oxyopinin 18c	OXYHE_DN43817_c2_g3_i1_4	GALKDLRDALPEISRVFKEKLEKIVALRKAGCKI	34	3809.57		9.74	4.08	5	9	26.4706	15	44.1176	2	1.66667	0.32	0.12	0.35
Oxyopinin 18d	OXYHE_DN43817_c2_g4_i1_4	GELKDLRDKLPEIFQAYKEKIEKIVALRKAGCKI	34	3944.69		9.3	3.1	6	9	26.4706	14	41.1765	2	1.55556	0.32	0.09	0.32
Oxyopinin 18e	OXYHE_DN43817_c2_g5_i1_4	AVKYLNDILTKLIHSFEEEKVALRKAGCKI	30	3431.06		9	2.56	4	7	23.3333	14	46.6667	1	2	0.37	0.1	0.33
Oxyopinin 19a	OXYHE_DN41027_c0_g15_i2_5	FRSSFHGLNVLAKRGALKKLAEQANKQNANQSNKTNKPNPC	41	4524.09		10.67	7.49	1	9	21.9512	12	29.2683	2	1.33333	0.17	0.34	0.24
Oxyopinin 19b	OXYHE_DN41027_c0_g19_i1_6	FRSSFHGLNVLAKRGALKKLAEQANKQNANQSDKTNKPNPC	41	4525.07		10.3	6.5	2	9	21.9512	12	29.2683	2	1.33333	0.17	0.32	0.24
Oxyopinin 19c	OXYHE_DN41027_c0_g3_i1_6	FRSSFHGLNVLAKRGALKKLAEQANRQNANQSDKTNKPNPC	41	4553.09		10.56	6.5	2	9	21.9512	12	29.2683	2	1.33333	0.17	0.32	0.24
Peucetia striata
Peucetin 1a	PEUST_DN30152_c1_g14_i1_6	RKKKQKFYKKVLKGALKSLVKHYLF	25	3079.81		10.64	10.46	0	11	44	11	44	1	1	0.4	0.08	0.2
Peucetin 1b	PEUST_DN33706_c1_g14_i1_6	KKGKFFKKVLKGALKSLAKHYLF	23	2680.32		10.54	8.46	0	9	39.1304	11	47.8261	2	1.22222	0.39	0.13	0.26
Peucetin 1c	PEUST_DN33919_c3_g6_i2_5	KKNKFYKKVLKGAFKALAKHYLF	23	2771.39		10.37	8.46	0	9	39.1304	12	52.1739	1	1.33333	0.39	0.09	0.26
Peucetin 2a	PEUST_DN33212_c2_g6_i1	GFGVFAKLAKTGIKLFAKLFKKAAPKIVEAQTDVQAHDKPQAARRNKKNNLFDNEVA	57	6283.33		10.17		5	12	21.0526	27	47.3684	3	2.25	0.6316	0.228	0.14
Peucetin 2b	PEUST_DN33881_c5_g4_i1_4	GFGVFAKLAKTGIKLFAKLFKKAAPKIVKSLAD	33	3507.3		10.48	7.01	1	8	24.2424	18	54.5455	3	2.25	0.36	0.15	0.3
Peucetin 2c	PEUST_DN6443_c0_g1_i1_5	GFRVFATLAKRGIKLLAKLFKKAAPKIVKSLAD	33	3600.43		11.3	8.01	1	9	27.2727	18	54.5455	2	2	0.36	0.12	0.33
Peucetin 2d	PEUST_DN31462_c0_g2_i1_4	GFGVFAKLAKTGIKLFAKLFKKAAPKIAKALAD	33	3463.25		10.48	7.01	1	8	24.2424	19	57.5758	3	2.375	0.33	0.12	0.36
Peucetin 2e	PEUST_DN32803_c0_g1_i1_6	GFRVFATLANRGLKLFAKLFKKAAPKIAKSLAD	33	3592.33		11.26	7.01	1	8	24.2424	18	54.5455	2	2.25	0.33	0.15	0.36
Peucetin 2f	PEUST_DN32803_c0_g3_i3	GFRVFATLAKRGLKLFAKLFKKAAPKIAKSLAD	33	3606.4		11.3	8.01	1	9	27.2727	18	54.5455	2	2	0.33	0.12	0.36
Peucetin 2g	PEUST_DN32803_c0_g3_i4_6	GFGVFAKLAKTGIKLFAKLFKKAAPKIAKSLAD	33	3479.25		10.48	7.01	1	8	24.2424	18	54.5455	3	2.25	0.33	0.15	0.33
Peucetin 2h	PEUST_DN33212_c4_g2_i1_6	GLGGVAKGERVDIKGCRNLIKKAAPKIAKSLAD	33	3378		10.02	5.05	3	8	24.2424	13	39.3939	5	1.625	0.24	0.24	0.27
Peucetin 4	PEUST_DN32135_c0_g4_i1_5	GIRCPKSWKCKDLSLKFLARFLRRFRQRKSQQ	32	3981.75		11.73	9.98	1	11	34.375	10	31.25	1	0.909091	0.28	0.16	0.16
Peucetin 3a	PEUST_DN33934_c5_g1_i1_4	GFGHFFKRLYRNIMKKFRRHHWFG	24	3166.71	42	12	8.44	0	10	41.6667	10	41.6667	3	1	0.38	0.17	0.08
Peucetin 3b	PEUST_DN33934_c5_g4_i3_4	GLGHFFKKLYRNIMKKFRRHHWFG	24	3104.68	3046.64	11.75	8.44	0	10	41.6667	10	41.6667	3	1	0.38	0.17	0.12
Peucetin 5a	PEUST_DN33934_c5_g1_i1_4	MDQKWKDVFKKVLEELKQRFQKMKG	25	3168.78	3110.74	9.87	3.99	4	8	32	9	36	1	1.125	0.28	0.04	0.24
Peucetin 5b	PEUST_DN33934_c5_g4_i2_4	MDQKWKDIFKKVLEELKQKVRKFQG	25	3150.74	3092.7	9.87	3.99	4	8	32	9	36	1	1.125	0.32	0.04	0.2
Peucetin 6	PEUST_DN32923_c1_g1_i1_5	GIKDYLKKMLLKLKEKLKSMTS	22	2596.24		10	5.01	2	7	31.8182	9	40.9091	1	1.28571	0.32	0.14	0.36
Data from ENA/UniProt Oxyopes takobius
Oxyopinin 3a	sp|C0HLF9|TOP3A_OXYTA	GIKDYLKKLLQKAINKIKSLRKKQDA	26	3041.68		10.3	6.99	2	9	34.6154	10	38.4615	1	1.11111	0.31	0.12	0.23
Oxyopinin 3b	sp|C0HLG0|TOP3B_OXYTA	GVKDYFKKLLQKVINKIKSFRKKQEA	26	3137.76		10.3	7.01	2	9	34.6154	10	38.4615	1	1.11111	0.35	0.12	0.15
Oxyopinin 3c	sp|C0HLG1|TOP3C_OXYTA	GMKDYFKKLLQKVIKKIKSFRKKQD* truncated?	25	3098.79		10.36	8.02	2	10	40	9	36	1	0.9	0.32	0.08	0.12
M-oxotoxin-Ot2c	sp|P83250|TOP2C_OXYTA	GKLSGISKVLRAIAKFFKGVGKARKQFKEASDLDKNQ	37	4064.74		10.46	7.02	3	10	27.027	14	37.8378	4	1.4	0.27	0.22	0.22
M-oxotoxin-Ot2d	sp|P83251|TOP2D_OXYTA	GKFSVFSKILRSIAKVFKGVGKVRKQFKTASDLDKNQ	37	4156.87		10.79	7.99	2	10	27.027	14	37.8378	3	1.4	0.32	0.22	0.11
Oxyopinin 1b	tr|A0A4D6Q2Y9|A0A4D6Q2Y9_OXYTA	FRGLAKLLKIGLKSFARVLKKVLPKAAKAGKALAKSLADENAIRQQNQ	48	5203.23		11.26	10.01	2	12	25	23	47.9167	3	1.91667	0.29	0.17	0.38
Oxyopinin 1c	tr|A0A4D6Q7V4|A0A4D6Q7V4_OXYTA	FRGLAKLLKIGLKSFARVLKKILPKAAKAGKSLAKSLADENAIRQQNQ	48	5233.25		11.26	10.01	2	12	25	22	45.8333	3	1.83333	0.29	0.19	0.35
Oxyopinin 1	tr|A0A5J6SIH8|A0A5J6SIH8_OXYTA	FRGLAKLLKIGLKSFARVLKKVLPKAAKAGKALAKSMADENAIRQQNQ	48	5221.27		11.26	10.01	2	12	25	23	47.9167	3	1.91667	0.27	0.17	0.38
Oxyopinin 2b	tr|A0A5J6SEB1|A0A5J6SEB1_OXYTA	GKFSGFAKILKSIAKFFKGVGKVRKQFKEASDLDKNQ	37	4146.83		10.3	7.02	3	10	27.027	14	37.8378	4	1.4	0.3	0.22	0.16
Oxyopinin 2a	tr|A0A5J6SEB1|A0A5J6SEB1_OXYTA	GKFSVFGKILRSIAKVFKGVGKVRKQFKTASDLDKNQ	37	4126.85		10.79	7.99	2	10	27.027	14	37.8378	4	1.4	0.32	0.22	0.11
Oxyopinin 4a	sp|F8J4S0|TOP4A_OXYTA	GIRCPKSWKCKAFKQRVLKRLLAMLRQHA	29	3467.28		11.59	9.46	0	10	34.4828	12	41.3793	1	1.2	0.28	0.1	0.28
Oxyopinin 3a	tr|A0A5J6SEE5|A0A5J6SEE5_OXYTA Oxyopinin 3 (Fragment) OS=Oxyopes takobius OX=666126 PE=2 SV=1	GIKDYLKKLLQKAINKIKSLRKKQDA	26	3041.68		10.3	6.99	2	9	34.6154	10	38.4615	1	1.11111
Oxyopinin 3c	tr|A0A5J6SEE5|A0A5J6SEE5_OXYTA Oxyopinin 3 (Fragment) OS=Oxyopes takobius OX=666126 PE=2 SV=1	GMKDYFKKLLQKVIKKIKSFRKKQD* truncated?	25	3098.79		10.36	8.02	2	10	40	9	36	1	0.9	0.32	0.08	0.12

## Sheet: Ctenidae
name	id	seq	length	mass_da	mass_da_c_term_amid	isoelectric_point	charge_at_ph6	count_negative	count_positive	% positive charged	count_hydrophobic	% hydrophobic	count_glycine	ratio hydrophobic to cationic charge	fraction_helix	fraction_turn	fraction_sheet
Piloctenus haematostoma
Piloctenin 5a	PILHA_DN23461_c0_g1_i1_4	TLWNPELWKKIKEKFEKMKSG	21	2621.1	2563.06	9.7	2.95	3	6	28.5714	7	33.3333	1	1.16667	0.29	0.19	0.29
Piloctenin 4d	PILHA_DN27111_c0_g1_i1_3	LFLLPLRLAETLGKVIQKAG	20	2180.67	2122.63	9.99	2	1	3	15	11	55	2	3.66667	0.45	0.15	0.45
Piloctenin 5d	PILHA_DN27111_c0_g2_i1_3	IWNPEIWKKIKEKLEKMKSG	20	2485.98	2427.94	9.7	3.05	3	6	30	7	35	1	1.16667	0.3	0.2	0.25
Piloctenin 5e	PILHA_DN54085_c7_g10_i1_4	FLPPGFWKKMKEQLEKMKSG	20	2409.91	2351.87	9.83	3.03	2	5	25	7	35	2	1.4	0.25	0.25	0.3
Piloctenin 6b	PILHA_DN54085_c7_g10_i1_4	IVTIFSLPRKFGEIMGTIIHKYG	23	2621.15	2563.11	9.7	2.49	1	4	17.3913	11	47.8261	3	2.75	0.43	0.22	0.13
Piloctenin 4e	PILHA_DN54085_c7_g14_i1_5	ILFLPLTLAEILGQVIHKAG	20	2146.61	2088.57	6.75	0.49	1	2	10	12	60	2	6	0.5	0.15	0.4
Piloctenin 5b	PILHA_DN54085_c7_g14_i1_5	IWNPAIWKKIKEQLEKMKSG	20	2427.9	2369.86	9.83	3.03	2	5	25	8	40	1	1.6	0.3	0.2	0.25
Piloctenin 6c	PILHA_DN54085_c7_g16_i1_4	VVTIFSLPRKFGEIMGTIIHKYG	23	2607.12	2549.08	9.7	2.48	1	4	17.3913	11	47.8261	3	2.75	0.43	0.22	0.13
Piloctenin 4b	PILHA_DN54085_c7_g23_i1_4	LFLLPLRLAEILGKVIHKAG	20	2201.74	2143.7	9.99	2.49	1	4	20	12	60	2	3	0.5	0.15	0.45
Piloctenin 5c	PILHA_DN54085_c7_g24_i1_5	IWNPEIWKKIKEQLEKMKSG	20	2485.94	2427.9	9.4	2.05	3	5	25	7	35	1	1.4	0.3	0.2	0.25
Piloctenin 4c	PILHA_DN54085_c7_g2_i1_5	LFLLPLRLAEILGKVIQKAG	20	2192.73	2134.69	9.99	2	1	3	15	12	60	2	4	0.5	0.15	0.45
Piloctenin 6a	PILHA_DN54085_c7_g5_i1_4	VVTIFSLPRKFGEILGKIIHKYG	23	2616.15	2558.11	10	3.48	1	5	21.7391	11	47.8261	3	2.2	0.48	0.22	0.13
Piloctenin 6d	PILHA_DN54085_c7_g6_i1_6	IVTIFSLPRKFGEILGKIIHKYG	23	2630.18	2572.14	10	3.49	1	5	21.7391	11	47.8261	3	2.2	0.48	0.22	0.13
Piloctenin 3b	PILHA_DN63573_c2_g2_i1_4	ALWGRNLWKILKEIQKTSG	19	2241.63	2183.59	10.29	3.01	1	4	21.0526	8	42.1053	2	2	0.37	0.21	0.26
Piloctenin 7	PILHA_DN63573_c2_g4_i1_4	IKVKDRLRLKGQRKSG	16	1882.26	1824.22	11.74	5.98	1	7	43.75	4	25	2	0.571429	0.25	0.19	0.12
Piloctenin 2	PILHA_DN63573_c2_g5_i1_4	KLSKAEMMKLWTGLFKKSG	19	2183.68	2125.64	10.18	4	1	5	26.3158	8	42.1053	2	1.6	0.26	0.21	0.37
Piloctenin 3c	PILHA_DN63573_c2_g5_i1_4	ASWGRNLWKILKGIQKISQDERRKK	25	3039.54		11.12	6.02	2	8	32	8	32	2	1	0.28	0.2	0.16
Piloctenin 4a	PILHA_DN63573_c2_g5_i1_4	FLLWPRKVGEMLNKILKKTG	20	2371.93	2313.89	10.46	4	1	5	25	9	45	2	1.8	0.4	0.2	0.3
Piloctenin 3a	PILHA_DN63573_c2_g7_i1_4	ALWGRNLWKILKEIQKASG	19	2211.61	2153.57	10.29	3.01	1	4	21.0526	9	47.3684	2	2.25	0.37	0.21	0.32
Piloctenin 1	PILHA_DN64525_c4_g2_i2_4	FIFFPPHIFRNNKKQEKSG	19	2334.68	2276.64	10.29	3.49	1	5	26.3158	6	31.5789	1	1.2	0.32	0.32	0.05
TKLP 1b_PILHA_v1	PILHA_DN64525_c4_g2_i2_4	QKKRKKWRRGEHNG	14	1808.06	1750.02	11.74	6.49	1	8	57.1429	1	7.14286	2	0.125	0.07	0.21	0.07
Macroctenus kingsleyi
Macroctenin 2	MACKI_DN37763_c0_g1_i1_6	AVKESGFHELVKEG	14	1529.69	1471.65	5.5	-0.45	3	3	21.4286	5	35.7143	2	1.66667	0.29	0.21	0.36
Macroctenin 3	MACKI_DN37763_c0_g1_i2_6	KGLQNIAEEVRKQKSG	16	1785.01	1726.97	9.7	2.03	2	4	25	4	25	2	1	0.19	0.25	0.25
Macroctenin 1	MACKI_DN38367_c0_g11_i1_4	VTFFPPRYGRWEFG	14	1758.97	1700.93	8.72	1	1	2	14.2857	6	42.8571	2	3	0.43	0.29	0.07
TKLP 1b_MACKI_v2,3	MACKI_DN38367_c0_g5_i3_4	QKKRKKWRRGEHNG	14	1808.06	1750.02	11.74	6.49	1	8	57.1429	1	7.14286	2	0.125	0.07	0.21	0.07
Phoneutria fera
TKLP 3_PHOFE	PHOFE_DN23858_c0_g1_i1_4	QKKKRDRFLRLKG	13	1673.02	1614.98	11.74	5.98	1	7	53.8462	3	23.0769	1	0.428571	0.23	0.08	0.15
TKLP 4_PHOFE	PHOFE_DN23858_c0_g1_i1_4	QKDKRDRFYGLMG	13	1613.84	1555.8	9.7	1.99	2	4	30.7692	4	30.7692	2	1	0.23	0.15	0.15
TKLP 5_PHOFE	PHOFE_DN26079_c0_g1_i1_4	QKDKRDRFHGLMG	13	1587.8	1529.76	9.99	2.48	2	5	38.4615	3	23.0769	2	0.6	0.15	0.15	0.15
TKLP 1a_PHOFE	PHOFE_DN33108_c2_g1_i1_4	QKKRRKKYRRGEHNG	15	1941.21	1883.17	11.59	7.49	1	9	60	1	6.66667	2	0.111111	0.07	0.2	0.07
TKLP 2_PHOFE	PHOFE_DN33108_c2_g1_i1_4	QKNDKKDRFYGLMG	14	1699.93	1641.89	9.53	1.99	2	4	28.5714	4	28.5714	2	1	0.21	0.21	0.14
TKLP 6_PHOFE	PHOFE_DN33108_c2_g1_i1_4	QKKDRFIGLMG	11	1292.55	1234.51	9.99	1.98	1	3	27.2727	4	36.3636	2	1.33333	0.27	0.18	0.18
Phoneutrin 1b	PHOFE_DN30540_c0_g2_i1_6	IKVKDRLRLKGQRKSQ	16	1953.34		11.74	5.98	1	7	43.75	4	25	1	0.571429	0.25	0.12	0.12
Phoneutrin 1a	PHOFE_DN32958_c1_g1_i2_5	IKVKDRLRLKGQQKSG	16	1854.21	1796.17	11.17	4.98	1	6	37.5	4	25	2	0.666667	0.25	0.19	0.12
Ancylometes rufus
Ancylometin 1	ANCRU_DN34693_c0_g1_i1_6	KVNCPPKWKCTDHKSRIIKKYY	22	2736.26		9.84	6.47	1	8	36.3636	6	27.2727	0	0.75
Data from ENA/UniProt Phoneutria nigriventer
TLP6	sp|P86303|TLP6_PHONI Tachykinin-like peptide-VI OS=Phoneutria nigriventer OX=6918 PE=1 SV=1	QKKDRFLGLMG	11
TLP7	sp|P86304|TLP7_PHONI Tachykinin-like peptide-VII OS=Phoneutria nigriventer OX=6918 PE=1 SV=1	QKKDRFLGLFG	11
TLP9	sp|P86306|TLP9_PHONI Tachykinin-like peptide-IX OS=Phoneutria nigriventer OX=6918 PE=1 SV=1	QKKDKDRFYGLMG	13
TLP10	sp|P86307|TLP10_PHONI Tachykinin-like peptide-X OS=Phoneutria nigriventer OX=6918 PE=1 SV=1	QKKDKKDKFYGLMG	14
TLP12	sp|P86309|TLP12_PHONI Tachykinin-like peptide-XII OS=Phoneutria nigriventer OX=6918 PE=1 SV=1	QKKDKKDKFYGLFG	14
TLP13	sp|P86310|TLP13_PHONI Tachykinin-like peptide-XIII OS=Phoneutria nigriventer OX=6918 PE=1 SV=1	QKKDKKDRFYGLMG	14
TLP14	sp|P86311|TLP14_PHONI Tachykinin-like peptide-XIV OS=Phoneutria nigriventer OX=6918 PE=1 SV=1	QKKDKKDRFYGLFG	14
TLP15	sp|P86297|TLP15_PHONI Tachykinin-like peptide-XV OS=Phoneutria nigriventer OX=6918 PE=1 SV=1	QKKDKKDRFPNGLVG	15

## Sheet: Pisauridae
name	seq	id	length	mass_da	mass_da_c_term_amid	isoelectric_point	charge_at_ph6	count_negative	count_positive	% positive charged	count_hydrophobic	% hydrophobic	count_glycine	ratio hydrophobic to cationic charge	fraction_helix	fraction_turn	fraction_sheet
Dolomedes okefinokensis
Dolomedin 1	GNVNQIIRDHIKRKQGKS	DOLOK_DN22375_c0_g10_i2_5	18	2091.38		11.1	4.47	1	6	33.3333	4	22.2222	2	0.666667	0.22	0.28	0
Dolomedin 2	YNRGIWLRRKKEQEAKKQATKKKI	DOLOK_DN22375_c0_g10_i2_5	24	3001.53		10.77	8.03	2	10	41.6667	7	29.1667	1	0.7	0.21	0.08	0.21
Dolomedin 3	NFVEAIKKALERRKEHSKTARNEEKYSVLDPYIRWFLIERKKMKKQQKSA	DOLOK_DN22574_c0_g3_i2_4	50	6151.11		10.14	8.64	7	16	32	18	36	0	1.125	0.26	0.12	0.28
Dolomedin 4	GEQNFTKRKNNRKLVIRLAPRFPYIEKQYNRYKIIVNMHRQ	DOLOK_DN22574_c0_g3_i5_4	41	5161.99		11.07	9.52	2	12	29.2683	15	36.5854	1	1.25	0.32	0.2	0.15
Data from ENA/UniProt Dolomedes fimbriatus
	FFNGQMLKKTMEKLKKQEAAKRKG	>tr|A0A0K1D8F8|A0A0K1D8F8_9ARAC Putative neurotoxin LTDF 16-02 OS=Dolomedes fimbriatus OX=1432569 PE=2 SV=1	24	2840.41	2782.37	10.39	6.03	2	8	33.3333	8	33.3333	2	1	0.17	0.12	0.33
	FFNGLMLKKTMEKLKKQEAAKRKG	>tr|A0A0K1D8G3|A0A0K1D8G3_9ARAC Putative neurotoxin LTDF 16-01 OS=Dolomedes fimbriatus OX=1432569 PE=2 SV=1	24	2825.44	2767.4	10.39	6.03	2	8	33.3333	9	37.5	2	1.125	0.21	0.12	0.38
	FFNGLMLKKTMEKPKKQEAAKRKG	>tr|A0A0K1D8H4|A0A0K1D8H4_9ARAC Putative neurotoxin LTDF 16-03 OS=Dolomedes fimbriatus OX=1432569 PE=2 SV=1	24	2809.4	2751.36	10.39	6.03	2	8	33.3333	8	33.3333	2	1	0.17	0.17	0.33
	FFNGRMLKKTMEKLKKQEAAKRKG	>tr|A0A0K1D8X5|A0A0K1D8X5_9ARAC Putative neurotoxin LTDF 16-04 OS=Dolomedes fimbriatus OX=1432569 PE=2 SV=1	24	2868.47	2810.43	10.73	7.03	2	9	37.5	8	33.3333	2	0.888889	0.17	0.12	0.33
	FFNGQMLKKTMEKLKRQEAAKRKG	>tr|A0A0K1D9C0|A0A0K1D9C0_9ARAC Putative neurotoxin LTDF 16-05 OS=Dolomedes fimbriatus OX=1432569 PE=2 SV=1	24	2868.43	2810.39	10.66	6.03	2	8	33.3333	8	33.3333	2	1	0.17	0.12	0.33
	NFVKAIKKSLKRRKEHSKTARNEEKYWVLDPYIRWFLIEREKIKKQQKSA	>tr|A0A0K1D8Z3|A0A0K1D8Z3_9ARAC Putative neurotoxin LTDF S-19 OS=Dolomedes fimbriatus OX=1432569 PE=2 SV=1	50	6247.26		10.34	10.61	6	17	34	18	36	0	1.05882	0.3	0.12	0.22
	GEQNSTKRKNNRKLIIRLAPRFPYIAKQ	>tr|A0A0K1D8Z3|A0A0K1D8Z3_9ARAC Putative neurotoxin LTDF S-19 OS=Dolomedes fimbriatus OX=1432569 PE=2 SV=1	28	3340.88		11.59	7	1	8	28.5714	9	32.1429	1	1.125	0.25	0.25	0.18
