# Supplementary material for: Linear Peptides—A Combinatorial Innovation in the Venom of Some Modern Spiders
Source: Front Mol Biosci. 2021 Jul 6;8:705141. doi: 10.3389/fmolb.2021.705141 (PMC8290080; doi:10.3389/fmolb.2021.705141)
Supplement: Supplementary file 1 [file DataSheet1.zip › Supplementary Table S5.xlsx]

## Sheet: Introduction
Linear Peptides – a Combinatorial Innovation in the Venom of Some Modern Spiders
Frontiers in Molecular Biosciences section Cellular Biochemistry
Lucia Kuhn-Nentwig et al.
Institute of Ecology and Evolution, University of Bern, Baltzerstrasse 6, 3012 Bern, Switzerland
lucia.kuhn@iee.unibe.ch
Supplementary Table S5. Overview on LPs and biochemical characterization in Lycosidae
Detailed overview on LPs and their characteristics identified in Lycosa species
Detailed overview on LPs and their characteristics identified in Pardosa species
Detailed overview on LPs and their characteristics identified in Alopecosa species and Vesubia jugorum
Detailed overview on LPs and their characteristics identified in Hogna species
Detailed overview on LPs and their characteristics identified in Trochosa ruricola and Geolycosa vultuosa

## Sheet: Peptide_characters_overview
Spider family	Spider Species	Peptide family	Amino acid residues (n)	molecluar mass (Da)	pI	positive charged AA (% )	hydrophobic AA (% )	Cysteine (n)
Lycosidae	LYCHI	Lycosin 3	20	2187	10.1	25	30
		Lycosin 4	19	1967-2273	9.7-10.0	21-26	42
		Lycosin 5	23	2574-2653	8.2-8.6	9	57-61	(1)
		Lycosin 6	26	3004-3062	10.0-10.4	23-31	38-42	(2)
		Lycosin 7	20	2320-2461	6.2-10.0	15-35	35-40
		Lycosin 8	23	2649-2692	10	22	39
		Lycosin 9	22	2525-2671	9.7-10.5	14-23	36-45
Lycosidae	LYCPR	Lycosin 3	20	2169-2181	10	25	40-45
		Lycosin 4	19	1905-2112	9.4-10.0	16-21	53-63
		Lycosin 5	23	2607	10	17	61
		Lycosin 6	26-27	2983-3040	10.4	30-31	41-42
		Lycosin 7	20	2320-2461	6.2-10.0	15-35	35-40
		Lycosin 8	23	2699-2703	10.0-10.1	26	48
		Lycosin 9	22	2488-2522	10.5	23	50
Lycosidae	PARAM	Lycosin 1	26	2871-2994	10.4-10.6	23-31	46-54
		Lycosin 4	19	2099-2148	10	21	47-58
		Lycosin 5	23	2566-2594	8.6	13	61
		Pardosin 1	22	2500	9.5	23	50
		Pardosin 2	22	2610-2624	10.2	27	45-50
		Pardosin 3	22	2512	9.5	18	41
		Pardosin 4	18	2048	6.1	11	50
		Pardosin 5	22	2442-2480	4.8-6.1	9	41
		Pardosin 6	22	2612	10.1	32	50
		Pardosin 8	25	2924	10.4	36	40
		Pardosin 10	33	3481-3511	10.1	24	48
		Pardosin 12	38	4267-4373	10.8-11.2	29-32	39-42
		Pardosin 13	57-58	6376-6528	9.3-9.7	21	31-37	2
		Pardosin 14	36	4017	8.4	11	42
Lycosidae	PARPA	Lycosin 1	26	2886-2971	10.4-10.6	23-31	42-54
		Lycosin 4	19	2932-2148	9.7-10.0	16-21	47-58
		Lycosin 5	23	2566-2594	8.6	13	61
		Lycosin 9	22	2558	10.5	23	55
		Pardosin 1	22	2486-2578	9.5	23	45-50
		Pardosin 2	22	2609-2667	10.0-10.6	27	41-50
		Pardosin 3	22	2522	9.5	18	41
		Pardosin 4	18	1966-2072	6.1	11	44-50
		Pardosin 5	22	2436-2480	4.8-6.1	9	41-45
		Pardosin 6	22	2598-2612	10.1	32	50
		Pardosin 7	16	1763	6.2	13	44
		Pardosin 8	25	2924	10.4	36	40
		Pardosin 9	29	3034-3164	10.0-10.1	24	48
		Pardosin 10	33	3477	10.1	24	48
		Pardosin 11	35	3917-4030	11.6-11.9	31-34	43
		Pardosin 12	38	4245-4320	10.5-11.1	26-29	42
		Pardosin 13	51-55	5721-6307	8.9-9.7	18-22	35-41	2
Lycosidae	ALOCU	Alopecosin 2	16	1827	6.3	19	44
		Alopecosin 3	22	2519-2567	10.2-10.3	27-32	45
		Alopecosin 4	19	2310	11	32	42
		Alopecosin 5	20	2244-2258	9.4-9.7	25-30	45
		Alopecosin 7	31	3391	6.4	16	Wert fehlt in Tabelle
		Alopecosin 8	20	2329	10.5	25	45
		Geolycosin 1	19	2057-2095	8.3-10.0	16	47-53
		Lycosin 1	26	2891-2944	10.6	23-27	46-50
		Lycosin 3	20-22	2043-2299	10.2-10.7	23-30	40-50
		Lycosin 4	19-29	2078-3235	6.3-10.2	16-26	34-58
		Lycosin 5	23	2580-2594	8.6	13-17	61
		Lycosin 6	26	2993-3046	9.2-10.3	27-38	31-42	(2)
		Lycosin 8	23	2547-2615	9.8-10.2	17-26	48-61
		Lycosin 9	22	2494	10.5	23	50
		Trochosin 2	19	1936	10.3	16	63
		Trochosin 3	38	4182	10.4	37	32
Lycosidae	ALOMA	Alopecosin 1	26	2929-2963	10.3-10.4	27	46
		Alopecosin 6	23	2642-2718	10.2	26	43-48
		Lycosin 4	19	2060-2196	9.8-10.3	21-26	53-58
		Lycosin 5	23	2574-2600	8.6	13	61
		Lycosin 6	26	3097	10.3	38	46
		Lycosin 8	23	2553-2580	9.7-10.0	17-22	52-57
Lycosidae	VESJU	Lycosin 3	20	2037	10.6	25	40
		Lycosin 4	19	2138-2317	8.4-8.5	16-21	37-42
		Lycosin 5	23	2566-2580	8.6	13	61
		Lycosin 6	26-44	3032-4926	9.8-10.3	27-38	34-42
		Lycosin 8	23	2599-2633	10.0-10.2	22-26	43-52
		Lycosin 9	22	2480-2503	10.5	23-27	50
Lycosidae	HOGRS	Geolycosin 1	19	1954-1988	5.6-8.3	5-11	47
		Geolycosin 2	20	2050	6.5	10	45
		Hognin 1	18	2380	12	39	33
		Hognin 2	24	2419	10.4	25	54
		Hognin 3	24	2603-2619	10.2	25	58-63
		Hognin 4	19	2279	11.7	26	47
		Hognin 5	31-46	3383-5128	4.9-10.0	11-16	39-55
		Hognin 6	20-39	2069-4196	5.1-9.8	13-25	30-38
		Hognin 7	27	2869	10.5	26	67
		Hognin 8	23	2532	10.2	26	39
		Lycosin 1	26	2891-2907	10.6	23	46-50
		Lycosin 2	28	3335	10.3	36	39
		Lycosin 4	17-19	1920-2191	8.5-10.3	16-24	53-59
		Lycosin 5	23	2566	8.6	13	61
		Lycosin 8	23	2613	10.2	26	52
Lycosidae	HOGRI	Geolycosin 1	19	1954-1988	5.6-8.3	5-11	47
		Geolycosin 2	20	2062	6.5	10	50
		Hognin 2	24	2419	10.4	25	54
		Hognin 3	24	2603	10.2	25	63
		Hognin 4	19	2279	11.7	26	47
		Hognin 5	31	3365	10	13-16	52-55
		Hognin 6	21	2195-2243	8.4-9.8	19-24	29-38
		Hognin 7	27	2869-2928	10.2-10.5	26	63-67
		Hognin 8	23	2532	10.2	26	39
		Lycosin 1	26	2817-2979	10.2-10.6	23	46-50
		Lycosin 2	28	3335	10.3	36	39
		Lycosin 4	19	2046-2123	9.5-10.3	16-21	53
		Lycosin 5	23	2566	8.6	13	61
Lycosidae	GEOVU	Geolycosin 1	19	1912-1988	5.1-8.5	5-11	42-53
		Geolycosin 2	20	1953-2081	5.6-8.3	5-10	45-50
		Geolycosin 3	29-30	3025-3068	8.2	13-14	40-41
		Geolycosin 4	26	3072-3086	10.8	35-38	46
		Hognin 4	19	2253	11	21	47
		Hognin 5	31	3365	10	16	52
		Hognin 6	21	2247	8.4	19	33
		Lycosin 1	26	2876-2925	10.6	23	46-50
		Lycosin 2	27	3234-3278	10.3	37	41-44
		Lycosin 3	20-21	1971-2149	10.0-12.0	24-25	50-55
		Lycosin 4	19	2018-2090	8.6-10.3	16-21	47-53
		Lycosin 5	23	2566	8.6	13	61
Lycosidae	TRORU	Alopecosin 4	19	2310-2332	11	32	37-42
		Alopecosin 7	27-31	2969-3442	8.4-9.7	19-22	23-33
		Alopecosin 8	27	3116	11.1	22	37
		Geolycosin 1	19	2072	10	16	47
		Lycosin 1	26	2891-2916	10.6	23-27	46-50
		Lycosin 3	22	2299	10.2	23	50
		Lycosin 4	19	1923-2193	9.5-10.3	16-21	47-63
		Lycosin 5	23	2580-2594	8.6	14	61	1
		Trochosin 1	25	2865	10	16	56
		Trochosin 2	19	1910-2125	8.6-10.3	11-21	42-63
		Trochosin 3	38	4158	10.6	37	32
		Trochosin 4	34-38	3560-4088	4.4-5.1	12-18	37-41
		Trochosin 5	36	4433-4451	9.8-11.0	14-28	36-42

## Sheet: Lycosa 
name	id	seq	length	mass_da	mass_da_c_term_amid	isoelectric_point	charge_at_ph6	count_negative	count_positive	% positive charged	count_hydrophobic	% hydrophobic	count_glycine	ratio hydrophobic to cationic charge	fraction_helix	fraction_turn	fraction_sheet
Lycosa hispanica 26
Lycosin 3k	LYCHI_DN33065_c0_g2_i2	AGLGKIGYYLKKTFSKVKQG	20	2186.63	2128.59	10.13		0	5	25	6	30	4	1.2
Lycosin 4x	LYCHI_DN42519_c4_g2_i2_2	GKLAALVAKLKAYAAKYMG	19	1967.42	1909.38	10	3.97	0	4	21.0526	13	68.4211	2	3.25	0.32	0.11	0.53
Lycosin 4y	LYCHI_DN42519_c4_g2_i3_2	NKWSKFKELLEKYAAKTMG	19	2272.66	2214.62	9.7	3.03	2	5	26.3158	8	42.1053	1	1.6	0.26	0.16	0.37
Lycosin5n	LYCHI_DN42519_c3_g10_i1	LICIAALKFLSTEMVMHHLSKMG	23	2574.21	2516.17	8.22		1	2	8.69565	13	56.5217	1	6.5
Lycosin5o	LYCHI_DN42519_c3_g11_i1	LIWIPALKFLASEMVMHHLSKMG	23	2653.3	2595.26	8.61		1	2	8.69565	14	60.8696	1	7
Lycosin5p	LYCHI_DN42519_c3_g5_i1	LIWIPALKFLATELAMHHLSKMG	23	2621.24	2563.2	8.61		1	2	8.69565	14	60.8696	1	7
Lycosin5q	LYCHI_DN42519_c3_g4_i1	LIWIPALKFLATEVAMHHLSKMG	23	2607.21	2549.17	8.61		1	2	8.69565	14	60.8696	1	7
Lycosin5r	LYCHI_DN42519_c3_g1_i1	LFWIPALKFLATEVAMHHLSKMG	23	2641.23	2583.19	8.61		1	2	8.69565	14	60.8696	1	7
Lycosin6f	LYCHI_DN33065_c0_g3_i1	KGWFKAMKSIAKFIAKQKLKQHLGSE	26	3003.61		10.4	6.54	1	8	30.7692	11	42.3077	2	1.375	0.27	0.15	0.27
Lycosin6j	LYCHI_DN3128_c0_g1_i1	KGWFKAMKSIAKFIAEQKLKQHLGSE	26	3004.59		10		2	6	23.0769	10	38.4615	2	1.66667
Lycosin6k	LYCHI_DN33545_c0_g2_i1	KFWFKALKSVAKFIAKQKLKQHLGSE	26	3061.71		10.4		1	7	26.9231	11	42.3077	1	1.57143
Lycosin7a	LYCHI_DN42519_c4_g2_i3_6	EVDWMKILQNMNDNAAKNKG	20	2319.62	2261.58	6.22	0.03	3	3	15	8	40	1	2.66667	0.2	0.25	0.3
Lycosin7b	LYCHI_DN42519_c4_g2_i3_2	KVNWMKILEKMKEQDAKRKG	20	2460.96	2402.92	10	4.04	3	7	35	7	35	1	1	0.2	0.1	0.3
Lycosin7d	LYCHI_DN42519_c4_g2_i3_2	EVDWMKILQNMKDNAAKNKG	20	2333.69	2275.65	8.53	1.03	3	4	20	8	40	1	2	0.2	0.2	0.3
Lycosin8m	LYCHI_DN46060_c5_g3_i2	AAWLSALKHLVKHVTKEQLKKYG	23	2649.18	2591.14	10		1	5	21.7391	9	39.1304	1	1.8
Lycosin8n	LYCHI_DN42519_c3_g3_i1	AAWLSALKHLVKHVTKEHFKKYG	23	2692.21	2634.17	10		1	5	21.7391	9	39.1304	1	1.8
Lycosin8l	LYCHI_DN33545_c0_g2_i1	AAWLSALKHLVKHVTKEQFKKYG	23	2683.19	2625.15	10		1	5	21.7391	9	39.1304	1	1.8
Lycosin9i	LYCHI_DN33065_c0_g2_i2	IWLSLMKFAGKHLAKHQLSKMG	22	2525.11	2467.07	10.48		0	4	18.1818	10	45.4545	2	2.5
Lycosin9j	LYCHI_DN33065_c0_g2_i1	IWWTAMKVLGKQLAKHQLSKMG	22	2555.14	2497.1	10.48		0	4	18.1818	9	40.9091	2	2.25
Lycosin9k	LYCHI_DN42519_c3_g4_i1	MWWTAMKVLAKQLAKQHLSKMG	22	2587.2	2529.16	10.48		0	4	18.1818	10	45.4545	1	2.5
Lycosin9l	LYCHI_DN42519_c3_g2_i1	IWFSLMKFAGKHLAKHQLSKMG	22	2559.13	2501.09	10.48		0	4	18.1818	10	45.4545	2	2.5
Lycosin9m	LYCHI_DN32013_c0_g1_i2	IWWTAMKFFGKQLAKHQLSKMG	22	2637.2	2579.16	10.48		0	4	18.1818	9	40.9091	2	2.25
Lycosin9n	LYCHI_DN45839_c1_g9_i2	IWWTAMKFFGKQFAKHQLSKMG	22	2671.22	2613.18	10.48		0	4	18.1818	9	40.9091	2	2.25
Lycosin9o	LYCHI_DN45839_c1_g3_i2	IWWTAVKFFGKQLAKHQLSKMG	22	2605.14	2547.1	10.48		0	4	18.1818	9	40.9091	2	2.25
Lycosin9p	LYCHI_DN45839_c1_g3_i1	IWWTAVKYFGKQLAKLQLSKKG	22	2594.14	2536.1	10.48		0	5	22.7273	8	36.3636	2	1.6
Lycosin9q	LYCHI_DN46060_c5_g3_i2	IWWTAMEFLGKQLAKHQLSKMG	22	2604.13	2546.09	9.7		1	3	13.6364	9	40.9091	2	3
Lycosa praegrandis 16
Lycosin3b	LYCPR_DN39350_c1_g4_i4_4	AGLGKIGYYLKKTFSTVKHG	20	2168.54	2110.5	10	4.47	0	5	25	8	40	4	1.6	0.35	0.25	0.15
Lycosin3c	LYCPR_DN39350_c1_g4_i3_4	AGLGKIGYYLKKTFSIVKHG	20	2180.59	2122.55	10	4.47	0	5	25	9	45	4	1.8	0.4	0.25	0.15
Lycosin4aa	LYCPR_DN36772_c2_g4_i1_6	NKLTDLLAKFKEYAAKAMG	19	2112.49	2054.45	9.4	2.01	2	4	21.0526	10	52.6316	1	2.5	0.26	0.11	0.47
Lycosin4z	LYCPR_DN36772_c2_g1_i2_5	GKLAALLAKLKAYAAQSMG	19	1905.31	1847.27	10	2.97	0	3	15.7895	12	63.1579	2	4	0.26	0.16	0.58
Lycosin5k	LYCPR_DN39350_c1_g1_i1_6	IIWAPLLKFLATEVAMHHLSKMG	23	2607.19	2549.15	8.61	1.98	1	4	17.3913	14	60.8696	1	3.5	0.39	0.13	0.43
Lycosin6f	LYCPR_DN39350_c1_g4_i3_4	KGWFKAMKSIAKFIAKQKLKQHLGSE	26	3003.61		10.4	6.54	1	8	30.7692	11	42.3077	2	1.375	0.27	0.15	0.27
Lycosin6g	LYCPR_DN39350_c1_g4_i4_4	KGWFKLLKSAAKWAAKQKLKQHLGSE	26	2982.53		10.4	6.54	1	8	30.7692	11	42.3077	2	1.375	0.27	0.15	0.35
Lycosin6h	LYCPR_DN39350_c1_g5_i1_4	KGWFKLLKSAAKWAAKQKLKQHLGGSE	27	3039.58		10.4	6.54	1	8	29.6296	11	40.7407	3	1.375	0.26	0.19	0.33
Lycosin7a	LYCPR_DN36772_c2_g1_i1_4	EVDWMKILQNMNDNAAKNKG	20	2319.62	2261.58	6.22	0.03	3	3	15	8	40	1	2.66667	0.2	0.25	0.3
Lycosin7b	LYCPR_DN39350_c1_g3_i1_5	KVNWMKILEKMKEQDAKRKG	20	2460.96	2402.92	10	4.04	3	7	35	7	35	1	1	0.2	0.1	0.3
Lycosin7c	LYCPR_DN36772_c2_g1_i2_5	EVDWMKILQNMNDNAAKKKG	20	2333.69	2275.65	8.53	1.03	3	4	20	8	40	1	2	0.2	0.2	0.3
Lycosin8f	LYCPR_DN39350_c1_g4_i5_4	AAWLSAFKFLGKHFTKEQLKKYG	23	2699.15	2641.11	10	4.49	1	6	26.087	11	47.8261	2	1.83333	0.35	0.13	0.3
Lycosin8k	LYCPR_DN39350_c1_g4_i4_4	AAFISIRKILGKYFTKEQLKKYG	23	2703.23	2645.19	10.12	5.01	1	6	26.087	11	47.8261	2	1.83333	0.39	0.13	0.22
Lycosin9c	LYCPR_DN9113_c0_g2_i1_2	IWGTVLKMFAKQVAKHQLSKMG	22	2502.05	2444.01	10.48	4.46	0	5	22.7273	11	50	2	2.2	0.32	0.14	0.27
Lycosin9d	LYCPR_DN39350_c1_g1_i1_6	IWGSVLKMFAKQVAKHQFSKMG	22	2522.04	2464	10.48	4.46	0	5	22.7273	11	50	2	2.2	0.32	0.18	0.23
Lycosin9e	LYCPR_DN9113_c0_g1_i1_1	IWGSVLKMFAKQVAKHQLSKMG	22	2488.03	2429.99	10.48	4.46	0	5	22.7273	11	50	2	2.2	0.32	0.18	0.27
Lycosa erythrognatha 2
LyeTx 1	sp|C0HJU9|LYT1_LYCER Toxin LyeTx 1 OS=Lycosa erythrognatha OX=332789 PE=1 SV=1	IWLTALKFLGKNLGKHLAKQQLAKLg
Bradykinin-potentiating peptide S	sp|P0C7S8|BPPS_LYCER Bradykinin-potentiating peptide S OS=Lycosa erythrognatha OX=332789 PE=1 SV=1	QAPWPDTISPP
Lycosa singoriensis 5
M-lycotoxin-Ls3a	sp|P0C2U6|LYC1_LYCSI M-lycotoxin-Ls3a OS=Lycosa singoriensis OX=434756 PE=1 SV=1	GKLQAFLAKMKEIAAQTLg
M-lycotoxin-Ls3b	sp|P0C2U7|LYC2_LYCSI M-lycotoxin-Ls3b OS=Lycosa singoriensis OX=434756 PE=1 SV=1	GRLQAFLAKMKEIAAQTLg
M-lycotoxin-Ls2a	sp|P0C2U8|LYC3_LYCSI M-lycotoxin-Ls2a OS=Lycosa singoriensis OX=434756 PE=1 SV=1	KIKWFKTMKSLAKFLAKEQMKKHLGE
U1-lycotoxin-Ls1a	sp|P0C2U9|LYC34_LYCSI U1-lycotoxin-Ls1a OS=Lycosa singoriensis OX=434756 PE=1 SV=1	AGIGKIGDFIKKAIAKYKNg
M-lycotoxin-Ls4a	sp|P0C2V0|LYC40_LYCSI M-lycotoxin-Ls4a OS=Lycosa singoriensis OX=434756 PE=1 SV=1	MIASHLAFEKLSKLGSKHTML

## Sheet: Pardosa
name	id	seq	length	mass_da	mass_da_c_term_amid	isoelectric_point	charge_at_ph6	count_negative	count_positive	% positive charged	count_hydrophobic	% hydrophobic	count_glycine	ratio hydrophobic to cationic charge	fraction_helix	fraction_turn	fraction_sheet
Pardosa amentata 32
Pardosin 8b	PARAM_DN42435_c1_g7_i1_4	LKLIDLIAKMRQKAEKKERAGLNKK	25	2923.57		10.38	6.04	3	9	36	10	40	1	1.11111	0.24	0.08	0.4
Pardosin 6a	PARAM_DN40848_c0_g2_i5	KGWMKAMKAFAKFIAKQKLKEE	22	2612.21		10.13	5.08	2	7	31.8182	11	50	1	1.57143	0.23	0.05	0.41
Pardosin 5c	PARAM_DN43036_c1_g6_i1_6	NETKNTVLFVPIPEGVWKSLIG	22	2441.82	2383.78	6.14	0.03	2	2	9.09091	9	40.9091	2	4.5	0.41	0.32	0.18
Pardosin 5a	PARAM_DN43036_c1_g2_i2_5	NETKNTVLLVPIPEEVWKSLIG	22	2479.86	2421.82	4.79	-0.95	3	2	9.09091	9	40.9091	1	4.5	0.41	0.27	0.27
Pardosin 4d	PARAM_DN43036_c1_g2_i1_5	IWAGFLPESVKQEFKVLG	18	2048.38	1990.34	6.14	0.03	2	2	11.1111	9	50	2	4.5	0.44	0.22	0.28
Pardosin 3b	PARAM_DN42435_c1_g5_i2_4	ITMKDLFEKMNQMGLKAIKSQG	22	2512.02	2453.98	9.53	2.01	2	4	18.1818	9	40.9091	2	2.25	0.23	0.18	0.32
Pardosin 2h	PARAM_DN42435_c1_g7_i1_4	ITMKDLFEKMKQMRLKAIKSLA	22	2624.28		10.17	4.01	2	6	27.2727	11	50	0	1.83333	0.27	0.05	0.41
Pardosin 2a	PARAM_DN42435_c1_g1_i1_5	ITMKDLFEKMKQMRLKAIKSLG	22	2610.25	2552.21	10.17	4.01	2	6	27.2727	10	45.4545	1	1.66667	0.27	0.09	0.36
Pardosin 1a	PARAM_DN42435_c1_g2_i1_5	ITWKDFLGKMKHASLKALEILG	22	2500.01	2441.97	9.53	2.5	2	5	22.7273	11	50	2	2.2	0.36	0.14	0.36
Pardosin 14*	PARAM_DN43036_c1_g2_i2_5	RNELPLSSYSLNNAETALIWAGFLPESVKQKLKQLG	36	4016.55	3958.51	8.43	1.05	3	4	11.1111	15	41.6667	2	3.75	0.33	0.31	0.36
Pardosin 13f	PARAM_DN43036_c1_g2_i2_5	EAGWMKALKEHVEKLNKTGKLKNLKPPETDTCSFAANAYKALATIRETIDTLKNKLC	57	6376.39		9.27	4.63	7	12	21.0526	21	36.8421	2	1.75	0.23	0.16	0.35
Pardosin 13e	PARAM_DN43036_c1_g2_i1_5	SMKSLMEKVAEHTKRLNKTGKLNNVKPPLTDTCSFAANAYKALTTIRETIDTLKNKLC	58	6481.55		9.7	6.49	5	12	20.6897	20	34.4828	1	1.66667	0.22	0.19	0.29
Pardosin 13d	PARAM_DN43036_c1_g2_i3_5	SMKSLMEKVAEHTKRLNKTGKLNNVKPPETDTCSFAANTYKALTTIRETIDTLKNKLC	58	6527.53		9.51	5.52	6	12	20.6897	18	31.0345	1	1.5	0.21	0.19	0.28
Pardosin 12k	PARAM_DN40848_c0_g6_i1_4	AGFENIKDFMKRLISKGKLGKEKLVAFIKRVISRVKSG	38	4293.18	4235.14	10.77	8.04	3	11	28.9474	16	42.1053	4	1.45455	0.34	0.21	0.21
Pardosin 12i	PARAM_DN29242_c0_g2_i1_1	AGFENIKDFMKRLISKGKSGKEKLVAFIKRVISRVKSG	38	4267.1	4209.06	10.77	8.04	3	11	28.9474	15	39.4737	4	1.36364	0.32	0.24	0.18
Pardosin 12g	PARAM_DN40848_c0_g1_i1_	AGFENMRDFMKRLISKGKVGKEKLVAFIKRVISRVKSG	38	4325.2	4267.16	11.13	8.04	3	11	28.9474	16	42.1053	4	1.45455	0.32	0.21	0.21
Pardosin 12e	PARAM_DN29242_c0_g2_i1_1	AGFENMRDFMKRLISKGKSGKEKLVAFIKRVISRVKSG	38	4313.15	4255.11	11.13	8.04	3	11	28.9474	15	39.4737	4	1.36364	0.29	0.24	0.21
Pardosin 12d	PARAM_DN40848_c0_g4_i1_5	AEIEKIRDFMKRLISKGKLGKEKLVAFIKRVISRVKSG	38	4373.3	4315.26	10.75	8.07	4	12	31.5789	16	42.1053	3	1.33333	0.34	0.16	0.24
Pardosin 12c	PARAM_DN29242_c0_g1_i1_2	AGIEKIRDFMKRLISKGKLGKEKLVAFIKRVISRVKSG	38	4301.24	4243.2	11.17	9.04	3	12	31.5789	16	42.1053	4	1.33333	0.34	0.18	0.21
Pardosin 10b	PARAM_DN40848_c0_g2_i1_6	AGLGKIGAFIKKYFTKEKLDALVKKVLSKASAG	33	3481.18	3423.14	10.1	6.02	2	8	24.2424	16	48.4848	4	2	0.33	0.18	0.3
Pardosin 10a	PARAM_DN40848_c0_g2_i2_6	AGLGKISALFKKYFTKEKLDALVKKVLSKASAG	33	3511.2	3453.16	10.1	6.02	2	8	24.2424	16	48.4848	3	2	0.33	0.18	0.33
Lycosin 5e	PARAM_DN21462_c0_g1_i1_4	IIWLPALKFLASHVAMEQLSKLG	23	2566.11	2508.07	8.6	1.49	1	3	13.0435	14	60.8696	1	4.66667	0.43	0.17	0.43
Lycosin 5d	PARAM_DN43233_c2_g1_i1_5	IIWLPALKFLASHIAMEQLSKLG	23	2580.14	2522.1	8.6	1.49	1	3	13.0435	14	60.8696	1	4.66667	0.43	0.17	0.43
Lycosin 5c	PARAM_DN21462_c0_g1_i1_4	IIWLPVLKFLASHVAMEQLSKLG	23	2594.16	2536.12	8.6	1.49	1	3	13.0435	14	60.8696	1	4.66667	0.48	0.17	0.39
Lycosin 5a	PARAM_DN43233_c5_g2_i1_6	VIWLPALKFLASHIAMEQLSKLG	23	2566.11	2508.07	8.57	1.48	1	3	13.0435	14	60.8696	1	4.66667	0.43	0.17	0.43
Lycosin 4e	PARAM_DN43233_c2_g1_i1_5	NKWATFLAKLKDVTLKTLG	19	2147.56	2089.52	10	2.98	1	4	21.0526	9	47.3684	1	2.25	0.37	0.11	0.32
Lycosin 4ab	PARAM_DN43233_c5_g2_i1_6	NKMADFLAKMKAFALKTLG	19	2098.57	2040.53	10	2.98	1	4	21.0526	11	57.8947	1	2.75	0.26	0.11	0.47
Lycosin 1z	PARAM_DN21838_c0_g1_i1_4	IWLAALKFVGKHVGKYVAKKHLSKLG	26	2892.53	2834.49	10.4	6.95	0	8	30.7692	14	53.8462	3	1.75	0.42	0.15	0.27
Lycosin 1q	PARAM_DN43233_c4_g1_i2_4	IWLAALKFVGKHVGKHLAKQQLSKLG	26	2871.47	2813.43	10.6	5.95	0	7	26.9231	13	50	3	1.85714	0.38	0.15	0.31
Lycosin 1p	PARAM_DN21838_c0_g1_i1_4	IWLTALKFLGKHVGKHLAKQQLSKLG	26	2915.52	2857.48	10.6	5.95	0	7	26.9231	12	46.1538	3	1.71429	0.38	0.15	0.31
Lycosin 1o	PARAM_DN1118_c0_g1_i1_5	IWLMAFKFLGKHLGKHLAKQQLSKLG	26	2993.66	2935.62	10.6	5.95	0	7	26.9231	13	50	3	1.85714	0.38	0.15	0.35
Lycosin 1c	PARAM_DN43233_c5_g2_i3_4	IWLTALKFLGKNLGKHLAKQQLSKLG	26	2906.51	2848.47	10.6	5.46	0	6	23.0769	12	46.1538	3	2	0.38	0.19	0.35
Pardosa palustris 60
Lycosin 1c	PARPA_DN28_c0_g1_i1_4	IWLTALKFLGKNLGKHLAKQQLSKLG	26	2906.51	2848.47	10.6	5.46	0	6	23.0769	12	46.1538	3	2	0.38	0.19	0.35
Lycosin 1p	PARPA_DN41903_c7_g24_i3_6	IWLTALKFLGKHVGKHLAKQQLSKLG	26	2915.52	2857.48	10.6	5.95	0	7	26.9231	12	46.1538	3	1.71429	0.38	0.15	0.31
Lycosin 1r	PARPA_DN18916_c0_g1_i1_6	IWLMAFKFLGKNLGKHLAKQQLSKLG	26	2970.62	2912.58	10.6	5.46	0	6	23.0769	13	50	3	2.16667	0.38	0.19	0.35
Lycosin 1s	PARPA_DN26249_c1_g2_i1_6	IWLTALKFLGKNIGKHFAKQQLSKLG	26	2940.53	2882.49	10.6	5.46	0	6	23.0769	12	46.1538	3	2	0.38	0.19	0.27
Lycosin 1t	PARPA_DN26249_c1_g2_i1_6	IWLTALKFIGKHVGKHLAKQQLAKLG	26	2899.52	2841.48	10.6	5.95	0	7	26.9231	13	50	3	1.85714	0.38	0.12	0.31
Lycosin 1u	PARPA_DN28_c0_g1_i1_4	IWLTALKFLGKHVGKHLAKQQLSKHG	26	2939.5	2881.46	10.6	6.44	0	8	30.7692	11	42.3077	3	1.375	0.35	0.15	0.27
Lycosin 1v	PARPA_DN41903_c7_g18_i1_6	IWLTALKFIGKHVGKHLAKQQLSKLG	26	2915.52	2857.48	10.6	5.95	0	7	26.9231	12	46.1538	3	1.71429	0.38	0.15	0.27
Lycosin 1w	PARPA_DN41903_c7_g20_i3_5	IWLAALKFIGKHVGKHLAKQQLSKLG	26	2885.5	2827.46	10.6	5.95	0	7	26.9231	13	50	3	1.85714	0.38	0.15	0.31
Lycosin 1x	PARPA_DN41903_c7_g24_i4_6	IWLTALKFLGKNIGKHFAKQQLAKLG	26	2924.53	2866.49	10.6	5.46	0	6	23.0769	13	50	3	2.16667	0.38	0.15	0.31
Lycosin 1y	PARPA_DN41903_c7_g6_i1_6	IWLTALKFLGKHVGKHLAKQQLAKLG	26	2899.52	2841.48	10.6	5.95	0	7	26.9231	13	50	3	1.85714	0.38	0.12	0.35
Lycosin 1z	PARPA_DN41903_c7_g18_i2_6	IWLAALKFVGKHVGKYVAKKHLSKLG	26	2892.53	2834.49	10.4	6.95	0	8	30.7692	14	53.8462	3	1.75	0.42	0.15	0.27
Lycosin 4ac	PARPA_DN40871_c2_g18_i1_6	NKLADFLAKMKAVALQTLG	19	2032.45	1974.41	9.7	1.98	1	3	15.7895	11	57.8947	1	3.66667	0.32	0.11	0.47
Lycosin 4ad	PARPA_DN40871_c2_g8_i1_4	NKLADFLAKMKAVALKTLG	19	2032.49	1974.45	10	2.98	1	4	21.0526	11	57.8947	1	2.75	0.32	0.11	0.47
Lycosin 4e	PARPA_DN34755_c0_g1_i2_	NKWATFLAKLKDVTLKTLG	19	2147.56	2089.52	10	2.98	1	4	21.0526	9	47.3684	1	2.25	0.37	0.11	0.32
Lycosin 5a	PARPA_DN40871_c2_g18_i1_6	VIWLPALKFLASHIAMEQLSKLG	23	2566.11	2508.07	8.57	1.48	1	3	13.0435	14	60.8696	1	4.66667	0.43	0.17	0.43
Lycosin 5c	PARPA_DN18723_c0_g1_i1_5	IIWLPVLKFLASHVAMEQLSKLG	23	2594.16	2536.12	8.6	1.49	1	3	13.0435	14	60.8696	1	4.66667	0.48	0.17	0.39
Lycosin 5d	PARPA_DN34755_c0_g1_i2_6	IIWLPALKFLASHIAMEQLSKLG	23	2580.14	2522.1	8.6	1.49	1	3	13.0435	14	60.8696	1	4.66667	0.43	0.17	0.43
Lycosin 5e	PARPA_DN26249_c0_g1_i2_4	IIWLPALKFLASHVAMEQLSKLG	23	2566.11	2508.07	8.6	1.49	1	3	13.0435	14	60.8696	1	4.66667	0.43	0.17	0.43
Lycosin 9f	PARPA_DN18916_c0_g3_i1_6	IWLMAFKFLGKHLAKQQLSKLG	22	2558.14	2500.1	10.48	4.46	0	5	22.7273	12	54.5455	2	2.4	0.41	0.14	0.36
Pardosin 10c	PARPA_DN41903_c7_g26_i1_6	AGLGKISALIKKYFTKEKLDALVKKVLSKASAG	33	3477.19	3419.15	10.1	6.02	2	8	24.2424	16	48.4848	3	2	0.33	0.18	0.33
Pardosin 11a	PARPA_DN22283_c0_g2_i1_3	AGLRDFMKRLISKGKVGKEKLVAFIKRVISRVKSG	35	3916.77	3858.73	11.61	9.02	2	11	31.4286	15	42.8571	4	1.36364	0.34	0.2	0.2
Pardosin 11b	PARPA_DN41903_c7_g23_i1_4	AGLRDFMKRLISKGKISKDKLIAFIKRVISRVKSG	35	3960.82	3902.78	11.61	9	2	11	31.4286	15	42.8571	3	1.36364	0.34	0.2	0.17
Pardosin 11c	PARPA_DN26563_c0_g1_i1_5	AGLRDFMKRLISKGKIGKEKLVAFIKRVISRVKSG	35	3930.8	3872.76	11.61	9.02	2	11	31.4286	15	42.8571	4	1.36364	0.34	0.2	0.2
Pardosin 11d	PARPA_DN26563_c0_g1_i2_5	AGLRDFMKRLISKGKIGKEKLVAFIKRVISRVKSR	35	4029.93		11.86	10.02	2	12	34.2857	15	42.8571	3	1.25	0.34	0.17	0.2
Pardosin 12a	PARPA_DN41903_c7_g19_i3_5	VGIEKMRDFMKTLISKGKLGKEKLVAFIKRVISRVNSG	38	4278.18	4220.14	10.71	7.03	3	10	26.3158	16	42.1053	4	1.6	0.34	0.21	0.21
Pardosin 12b	PARPA_DN41903_c7_g20_i2_4	VGIEKMRDFMEKLISKGKLGKEKLVAFIKRVISRVKSG	38	4320.26	4262.22	10.45	7.06	4	11	28.9474	16	42.1053	4	1.45455	0.34	0.18	0.24
Pardosin 12f	PARPA_DN41903_c7_g19_i2_6	AGFENIRDFMKRLISKGKIGKEKLVAFIKRVISRVNSG	38	4307.12	4249.08	11.1	7.04	3	10	26.3158	16	42.1053	4	1.6	0.34	0.24	0.18
Pardosin 12h	PARPA_DN41903_c7_g23_i2_6	AGLDNIRDFMKRLISKGKISKDKLIAFIKRVISRVKSG	38	4303.17	4245.13	11.13	8.01	3	11	28.9474	16	42.1053	3	1.45455	0.34	0.21	0.16
Pardosin 12j	PARPA_DN26563_c0_g1_i2_5	AGLDNIKDFMKRLISKGKIGKEKLVAFIKRVISRVKSG	38	4245.13	4187.09	10.77	8.03	3	11	28.9474	16	42.1053	4	1.45455	0.34	0.21	0.18
Pardosin 13a	PARPA_DN41054_c1_g5_i5_6	YMKSLMEKVVERLNKTGKLNNVKHPETKTCSFAANAYKALTTIRETIDTLKNKLC	55	6288.34		9.64	6.58	5	12	21.8182	20	36.3636	1	1.66667	0.25	0.16	0.29
Pardosin 13b	PARPA_DN41054_c1_g5_i7_6	NMKSLMEKVAERLNKTGKLNNVKHPETKTCSFAANAYKALTTIRETIDTLKNKLC	55	6211.22		9.7	6.58	5	12	21.8182	19	34.5455	1	1.58333	0.22	0.18	0.31
Pardosin 13c	PARPA_DN41054_c1_g5_i2_4	NMKSLMEKVAERLNKTRKLNIVKHPETNTCSFAANAYKALTTIREIIDTLKNKLC	55	6307.39		9.76	6.58	5	12	21.8182	21	38.1818	0	1.75	0.25	0.16	0.31
Pardosin 13f_like	PARPA_DN41054_c1_g9_i1	EAAWMKALMEHVEKLNKTGKLKNLKPPETDTCSFAANAYKALAKIRETIDT	51	5720.66		8.88		7	9	17.6471	21	41.1765	1	2.33333
Pardosin 1a	PARPA_DN34560_c1_g6_i2_6	ITWKDFLGKMKHASLKALEILG	22	2500.01	2441.97	9.53	2.5	2	5	22.7273	11	50	2	2.2	0.36	0.14	0.36
Pardosin 1b	PARPA_DN34560_c1_g7_i1_5	ITWKDFLGKMKHASLKTLEILG	22	2530.04	2472	9.53	2.5	2	5	22.7273	10	45.4545	2	2	0.36	0.14	0.32
Pardosin 1c	PARPA_DN34560_c1_g3_i1_5	ITWKEFLGKMKHASLKTLEFLG	22	2578.08	2520.04	9.53	2.52	2	5	22.7273	10	45.4545	2	2	0.36	0.14	0.36
Pardosin 1d	PARPA_DN34560_c1_g5_i1_5	ITWKDFLGKMKHASLKALEVLG	22	2485.98	2427.94	9.53	2.5	2	5	22.7273	11	50	2	2.2	0.36	0.14	0.36
Pardosin 1e	PARPA_DN34560_c1_g1_i2_4	ITWKDFLGKLKHASLKTLEFLG	22	2546.01	2487.97	9.53	2.5	2	5	22.7273	10	45.4545	2	2	0.41	0.14	0.29
Pardosin 2a	PARPA_DN34560_c1_g3_i1_5	ITMKDLFEKMKQMRLKAIKSLG	22	2610.25	2552.21	10.17	4.01	2	6	27.2727	10	45.4545	1	1.66667	0.27	0.09	0.36
Pardosin 2b	PARPA_DN34560_c0_g1_i1_6	ITMKDLLQKMKQLRLEEIKARG	22	2643.22	2585.18	9.99	3.04	3	6	27.2727	9	40.9091	1	1.5	0.27	0.05	0.41
Pardosin 2c	PARPA_DN34560_c1_g6_i1_5	ITMKDLFQKMKQMRLKAIKSLG	22	2609.27	2551.23	10.58	4.98	1	6	27.2727	10	45.4545	1	1.66667	0.27	0.09	0.32
Pardosin 2d	PARPA_DN34560_c1_g6_i2_6	IIMKDLFEKMKQMRLKTIKSLG	22	2652.33	2594.29	10.17	4.01	2	6	27.2727	10	45.4545	1	1.66667	0.32	0.09	0.32
Pardosin 2e	PARPA_DN34560_c1_g7_i1_5	IIMKDLFEKMKQMRLKAIKSLG	22	2622.31	2564.27	10.17	4.01	2	6	27.2727	11	50	1	1.83333	0.32	0.09	0.36
Pardosin 2f	PARPA_DN34560_c1_g5_i1_5	ITMKDLFQKMKQMRLKEIKSLG	22	2667.3	2609.26	10.17	4.01	2	6	27.2727	9	40.9091	1	1.5	0.27	0.09	0.32
Pardosin 2g	PARPA_DN34560_c1_g1_i1_5	INMKDIFEKMKQMRLKAIKSLG	22	2623.25	2565.21	10.17	4.01	2	6	27.2727	10	45.4545	1	1.66667	0.27	0.14	0.32
Pardosin 3a	PARPA_DN34560_c1_g6_i3_6	ITMKDLFEKINQMGLKVIKSQG	22	2522.04	2464	9.53	2.01	2	4	18.1818	9	40.9091	2	2.25	0.32	0.18	0.23
Pardosin 4a	PARPA_DN41054_c1_g5_i7_6	IWAGILPESGRQDLKLLG	18	1966.28	1908.24	6.07	0.01	2	2	11.1111	8	44.4444	3	4	0.39	0.28	0.33
Pardosin 4b	PARPA_DN41054_c1_g5_i2_4	IWAGFLPESDRQELKLLG	18	2072.36	2014.32	4.68	-0.96	3	2	11.1111	8	44.4444	2	4	0.39	0.22	0.39
Pardosin 4c	PARPA_DN41054_c1_g4_i5_5	IWAGFLPESVKQELKLLG	18	2028.39	1970.35	6.14	0.03	2	2	11.1111	9	50	2	4.5	0.44	0.22	0.39
Pardosin 5a	PARPA_DN41054_c1_g6_i2_5	NETKNTVLLVPIPEEVWKSLIG	22	2479.86	2421.82	4.79	-0.95	3	2	9.09091	9	40.9091	1	4.5	0.41	0.27	0.27
Pardosin 5b	PARPA_DN41054_c1_g4_i2_6	NETKNTVLLLPIPEAVWKSLIG	22	2435.86	2377.82	6.14	0.03	2	2	9.09091	10	45.4545	1	5	0.41	0.27	0.32
Pardosin 5d	PARPA_DN41054_c1_g4_i5	NETKNAVLLVPIPEEVWKSLIG	22	2449.84	2391.8	4.79	-0.95	3	2	9.09091	10	45.4545	1	5	0.41	0.27	0.32
Pardosin 6a	PARPA_DN41903_c7_g15_i2_4	KGWMKAMKAFAKFIAKQKLKEE	22	2612.21		10.13	5.08	2	7	31.8182	11	50	1	1.57143	0.23	0.05	0.41
Pardosin 6b	PARPA_DN41903_c7_g17_i1_4	KGWMKAMKAFAKFVAKQKLKEE	22	2598.18		10.13	5.08	2	7	31.8182	11	50	1	1.57143	0.23	0.05	0.41
Pardosin 7	PARPA_DN41054_c1_g5_i5_6	AGFLPESVKQEFKLLG	16	1763.04	1705	6.19	0.03	2	2	12.5	7	43.75	2	3.5	0.38	0.25	0.38
Pardosin 8a	PARPA_DN34560_c1_g1_i3_5	LKLLDLIAKMRQKAEKKERAGLNKK	25	2923.57		10.38	6.04	3	9	36	10	40	1	1.11111	0.24	0.08	0.44
Pardosin 9a	PARPA_DN41903_c7_g26_i2_4	AGLGKISALIKKYFTKEKLDALLKKAGAG	29	3033.65	2975.61	10	5.02	2	7	24.1379	14	48.2759	4	2	0.31	0.17	0.38
Pardosin 9b	PARPA_DN41903_c7_g23_i1_4	TGFGKMAALFKRYFTKEKLDALLKKAGAG	29	3161.76	3103.72	10.12	4.91	2	7	24.1379	14	48.2759	4	2	0.28	0.14	0.38
Pardosin 9c	PARPA_DN41903_c7_g15_i1_5	AGFGKFSALFKRYFTKEKLDALLKKAGAG	29	3163.71	3105.67	10.12	5.02	2	7	24.1379	14	48.2759	4	2	0.31	0.17	0.34
Pardosin 9d	PARPA_DN41903_c7_g16_i1_4	TGFGKMAAIFKRYFTKEKLDALLKKAGAG	29	3161.76	3103.72	10.12	4.91	2	7	24.1379	14	48.2759	4	2	0.28	0.14	0.34

## Sheet: Alopecosa_Vesubia
name	id	seq	length	mass_da	mass_da_c_term_amid	isoelectric_point	charge_at_ph6	count_negative	count_positive	% positive charged	count_hydrophobic	% hydrophobic	count_glycine	ratio hydrophobic to cationic charge	fraction_helix	fraction_turn	fraction_sheet
Alopecosa cuneata 36
Alopecosin 2	ALOCU_DN53508_c3_g20_i4_4	ATFIEKLKEMTEKAMG	16	1827.17	1769.13	6.27	0.06	3	3	18.75	7	43.75	1	2.33333	0.19	0.06	0.5
Alopecosin 3a	ALOCU_DN53661_c2_g8_i2_6	FARIKFSKFIAKLKELAEKNKG	22	2567.08	2509.04	10.3	5.03	2	7	31.8182	10	45.4545	1	1.42857	0.32	0.14	0.32
Alopecosin 3b	ALOCU_DN53661_c2_g8_i1_6	FARINFSKLIAKLKELAEKNKG	22	2518.99	2460.95	10.17	4.03	2	6	27.2727	10	45.4545	1	1.66667	0.32	0.18	0.36
Alopecosin 4a	ALOCU_DN45061_c3_g4_i3_4	SWGALLRDLVKRKLKQRLE	19	2309.76		11	3.99	2	6	31.5789	8	42.1053	1	1.33333	0.37	0.11	0.37
Alopecosin 5a	ALOCU_DN53508_c3_g20_i2_5	GMWEKILAKVKEELAAKKKG	20	2257.74	2199.7	9.7	3.05	3	6	30	9	45	2	1.5	0.25	0.1	0.45
Alopecosin 5b	ALOCU_DN53508_c3_g20_i4_4	GMWEKILAKVKEELAAKNKG	20	2243.67	2185.63	9.4	2.05	3	5	25	9	45	2	1.8	0.25	0.15	0.45
Alopecosin 7a*	ALOCU_DN45061_c3_g4_i3_4	EETLSTKQDESAQKAAIKALMQKKLLESLTG	31	3390.89	3390.89	6.41		5	5	16.129
Alopecosin 8a	ALOCU_DN45061_c3_g4_i3_4	SFYSILLQHLKRKLGQKGLV	20	2328.8		10.46	4.39	0	5	25	9	45	2	1.8	0.45	0.2	0.25
Geolycosin 1o	ALOCU_DN45061_c3_g2_i1_5	SLLGLLDFVKRKIGQTGLL	19	2071.51		9.99	1.91	1	3	15.7895	9	47.3684	3	3	0.47	0.21	0.32
Geolycosin 1p	ALOCU_DN45061_c3_g4_i3_4	SLLGLLDFVKRKVGQTGLL	19	2057.48		9.99	1.91	1	3	15.7895	9	47.3684	3	3	0.47	0.21	0.32
Geolycosin 1q	ALOCU_DN45061_c3_g3_i1_5	SLLGLLDFVKHKVGQTLLL	19	2094.54		8.33	1.4	1	3	15.7895	10	52.6316	2	3.33333	0.53	0.16	0.37
Lycosin 1a	ALOCU_DN53508_c3_g1_i1_4	IWLTALKFLGKNLGKHLAKQQLAKLG	26	2890.51	2832.47	10.6	5.46	0	6	23.0769	13	50	3	2.16667	0.38	0.15	0.38
Lycosin 1e	ALOCU_DN53508_c3_g1_i1_4	IWLTALKFLGKNLGKHLVQKHLSKLG	26	2943.58	2885.54	10.6	5.95	0	7	26.9231	12	46.1538	3	1.71429	0.42	0.19	0.31
Lycosin 1f	ALOCU_DN76777_c0_g2_i1_2	IWLTALKFLGKNIGKHLVQKHLSKLG	26	2943.58	2885.54	10.6	5.95	0	7	26.9231	12	46.1538	3	1.71429	0.42	0.19	0.27
Lycosin 3d	ALOCU_DN53737_c1_g1_i1_6	KGLGKIGVFLKKVFSKAKTG	20	2106.6	2048.56	10.7	5.97	0	6	30	8	40	4	1.33333	0.35	0.25	0.15
Lycosin 3e	ALOCU_DN53508_c3_g20_i6_5	KGLGKIGVLLKKVFSKAKAG	20	2042.55	1984.51	10.7	5.97	0	6	30	9	45	4	1.5	0.35	0.25	0.25
Lycosin 3j	ALOCU_DN28504_c0_g1_i1_5	AGLGKIGALIKRVLDKYKANLG	22	2298.77	2240.73	10.17	3.99	1	5	22.7273	11	50	4	2.2	0.36	0.23	0.32
Lycosin 4f	ALOCU_DN53508_c3_g20_i9_6	NKWANFLAKMKEIAVKTLG	19	2162.6	2104.56	10	3	1	4	21.0526	10	52.6316	1	2.5	0.32	0.16	0.37
Lycosin 4g	ALOCU_DN53508_c3_g20_i6_5	NRLADFLAQLKAIAAKTIG	19	2014.37	1956.33	9.99	1.98	1	3	15.7895	11	57.8947	1	3.66667	0.32	0.11	0.42
Lycosin 4h	ALOCU_DN53508_c3_g20_i6_5	NKYANFLAKLKAIALKTLG	19	2077.51	2019.47	10.18	3.97	0	4	21.0526	11	57.8947	1	2.75	0.37	0.16	0.42
Lycosin 4i	ALOCU_DN53508_c3_g20_i2_5	NKWANFLAKMKELAAKYKG	19	2211.63	2153.59	10	4	1	5	26.3158	10	52.6316	1	2	0.26	0.16	0.42
Lycosin 4j**	ALOCU_DN53661_c2_g8_i2_6	NKWTTFLAKLKEIAGKTIGLSANEDEEAR	29	3234.66	3176.62	6.31		5	5	17.2414	10	34.4828	2	2
Lycosin 5b	ALOCU_DN53508_c3_g20_i9_6	IIWLPALKFLASHVVMEQLSKLG	23	2594.16	2536.12	8.6	1.49	1	3	13.0435	14	60.8696	1	4.66667	0.48	0.17	0.39
Lycosin 5c	ALOCU_DN53508_c3_g21_i1_4	IIWLPVLKFLASHVAMEQLSKLG	23	2594.16	2536.12	8.6	1.49	1	3	13.0435	14	60.8696	1	4.66667	0.48	0.17	0.39
Lycosin 5f	ALOCU_DN53508_c3_g20_i2_5	LIWLPALKFLASHIAMEQLSKLG	23	2580.14	2522.1	8.6	1.49	1	3	13.0435	14	60.8696	1	4.66667	0.43	0.17	0.48
Lycosin 5g	ALOCU_DN53508_c3_g20_i7_5	LIWLPALKFLASHIAMEHISKLG	23	2589.15	2531.11	8.61	1.98	1	4	17.3913	14	60.8696	1	3.5	0.43	0.17	0.43
Lycosin 5h	ALOCU_DN53508_c3_g20_i8_6	IIWLPALKFLASHIAMEHISKLG	23	2589.15	2531.11	8.61	1.98	1	4	17.3913	14	60.8696	1	3.5	0.43	0.17	0.39
Lycosin 6a	ALOCU_DN53737_c1_g1_i1_6	KGWFKAMKSIAKFIAKEKLKEHLGKK	26	3045.73		10.3	7.52	2	10	38.4615	11	42.3077	2	1.1	0.27	0.12	0.31
Lycosin 6d	ALOCU_DN53737_c1_g3_i1_5	KGWFKAMKSIAKFIAKKKLKEHLGQE	26	3045.69		10.22	6.57	2	9	34.6154	11	42.3077	2	1.22222	0.27	0.12	0.31
Lycosin 6e	ALOCU_DN25010_c0_g1_i1_5	KGWCKGMKCIAKFIAETKLKEHQGQE	26	2992.54		9.19	3.59	3	7	26.9231	8	30.7692	3	1.14286	0.19	0.12	0.27
Lycosin 8a	ALOCU_DN53508_c3_g19_i1_4pep5	AAWLSAMKFLAKHLTKENLKKLG	23	2599.14	2541.1	10.18	4.49	1	6	26.087	12	52.1739	1	2	0.3	0.13	0.48
Lycosin 8b	ALOCU_DN53508_c3_g21_i3_4	AAWLSALKFLGKHFTKEQLKKLG	23	2615.12	2557.08	10.18	4.49	1	6	26.087	11	47.8261	2	1.83333	0.35	0.13	0.39
Lycosin 8j	ALOCU_DN53508_c3_g21_i3_4	AAFSAAMKFLAKYLTKENLMKLG	23	2547.09	2489.05	9.83	3.01	1	4	17.3913	14	60.8696	1	3.5	0.3	0.13	0.52
Lycosin 9g	ALOCU_DN53508_c3_g21_i3_4	IWLTALKFLGKQLAKHQLSKLG	22	2494.03	2435.99	10.48	4.46	0	5	22.7273	11	50	2	2.2	0.41	0.14	0.36
Trochosin 2n	ALOCU_DN54887_c1_g1_i2_5	LNLANLIAKLKVLAAKVSG	19	1936.39	1878.35	10.3	2.97	0	3	15.7895	12	63.1579	1	4	0.42	0.21	0.47
Trochosin 3b	ALOCU_DN29043_c0_g1_i1_6	KSKSKSKGKSKGKGWFKALKSAAKFIAKEKLKELAESK	38	4181.96		10.4	11.05	3	14	36.8421	12	31.5789	3	0.857143	0.18	0.24	0.29
Alopecosa marikovskyi 15
Alopecosin 1a	ALOMA_DN62261_c0_g1_i12_4	FWFSIVKAAGKHLGKKLLSHQMSKYG	26	2962.51	2904.47	10.3	5.95	0	7	26.9231	12	46.1538	3	1.71429	0.35	0.23	0.23
Alopecosin 1b	ALOMA_DN62261_c0_g1_i3_6	FWLSIVKAAGKHLGKKLLSHQMSKYG	26	2928.5	2870.46	10.3	5.95	0	7	26.9231	12	46.1538	3	1.71429	0.35	0.23	0.27
Alopecosin 1c	ALOMA_DN62261_c0_g1_i8_6	FWLSIVKAAGKKLGKKIINHQISKYG	26	2928.52	2870.48	10.4	6.46	0	7	26.9231	12	46.1538	3	1.71429	0.38	0.23	0.15
Alopecosin 6a	ALOMA_DN62261_c0_g3_i3_6	SAWSSAMQFIIKHLKKENLKKLG	23	2658.17	2600.13	10.18	4.41	1	6	26.087	10	43.4783	1	1.66667	0.3	0.22	0.3
Alopecosin 6b	ALOMA_DN62261_c0_g5_i1_6	SAWSSAMQFFIKHLKKENLKKLG	23	2692.18	2634.14	10.18	4.41	1	6	26.087	10	43.4783	1	1.66667	0.3	0.22	0.3
Alopecosin 6c	ALOMA_DN62261_c0_g1_i8_6	AIWSSAMQFFIKHLKKENLKKLG	23	2718.27	2660.23	10.18	4.49	1	6	26.087	11	47.8261	1	1.83333	0.35	0.17	0.3
Alopecosin 6d	ALOMA_DN62261_c0_g1_i2_6	AAWSSAMQFIIKHLKKENLKKLG	23	2642.17	2584.13	10.18	4.49	1	6	26.087	11	47.8261	1	1.83333	0.3	0.17	0.35
Lycosin 4l	ALOMA_DN34963_c0_g3_i1_4	IKWAYLLSKMKQLGEKAMG	19	2195.69	2137.65	9.83	3	1	4	21.0526	10	52.6316	2	2.5	0.32	0.16	0.42
Lycosin 4m	ALOMA_DN62261_c0_g4_i1_4	NKLKYLLAILKKVGAKAMG	19	2059.6	2001.56	10.3	4.97	0	5	26.3158	11	57.8947	2	2.2	0.37	0.16	0.42
Lycosin 5i	ALOMA_DN62261_c0_g1_i7_4	IFWLPVAKFIASHIAMEQLSKLG	23	2600.13	2542.09	8.6	1.49	1	3	13.0435	14	60.8696	1	4.66667	0.43	0.17	0.35
Lycosin 5j	ALOMA_DN62261_c0_g1_i8_6	IIWLPLVKLIASHIAMEQLSKLG	23	2574.17	2516.13	8.6	1.49	1	3	13.0435	14	60.8696	1	4.66667	0.48	0.17	0.39
Lycosin 6c	ALOMA_DN62261_c0_g3_i3_6	KAWWRALKSVAKYIAKEKVKEHLGKK	26	3096.71		10.3	7.52	2	10	38.4615	12	46.1538	1	1.2	0.31	0.08	0.31
Lycosin 8g	ALOMA_DN62261_c0_g1_i11_6	APVSAVIKFLAKYLNKENIKKFG	23	2579.09	2521.05	10	4.01	1	5	21.7391	12	52.1739	1	2.4	0.39	0.22	0.26
Lycosin 8h	ALOMA_DN62261_c0_g1_i10_6	APVSAVIKFLAKYLNKENIKYLG	23	2580.07	2522.03	9.7	3.01	1	4	17.3913	13	56.5217	1	3.25	0.43	0.22	0.3
Lycosin 8i	ALOMA_DN62261_c0_g1_i3_6	AAVSAVIKFLAKYLNKENIKKFG	23	2553.05	2495.01	10	4.01	1	5	21.7391	13	56.5217	1	2.6	0.39	0.17	0.3
Vesubia jugorum 20
Lycosin3f	VESJU_DN32523_c6_g10_i3_4	AGLGKIGVFLKKTFSKAKSG	20	2037.45	1979.41	10.6	4.98	0	5	25	8	40	4	1.6	0.3	0.3	0.2
Lycosin4aj	VESJU_DN30706_c36_g8_i1_6	NKWTTFLAKLKEIAGETMG	19	2138.49	2080.45	8.5	1.03	2	3	15.7895	8	42.1053	2	2.66667	0.26	0.16	0.37
Lycosin4ak	VESJU_DN30706_c36_g8_i5_5	NKWTNFLAKLKEIAGETMG	19	2151.48	2093.44	8.5	1.03	2	3	15.7895	8	42.1053	2	2.66667	0.26	0.21	0.37
Lycosin4al	VESJU_DN32241_c5_g5_i1_5	NKWTTFLAKPKEIAGEPMG	19	2118.45	2060.41	8.5	1.03	2	3	15.7895	7	36.8421	2	2.33333	0.21	0.26	0.32
Lycosin4am	VESJU_DN3909_c0_g1_i1_6	NKWKNFFEKLKEMVGETMG	19	2316.7	2258.66	8.43	1.05	3	4	21.0526	7	36.8421	2	1.75	0.26	0.21	0.32
Lycosin5f	VESJU_DN30706_c36_g8_i5_5	LIWLPALKFLASHIAMEQLSKLG	23	2580.14	2522.1	8.6	1.49	1	3	13.0435	14	60.8696	1	4.66667	0.43	0.17	0.48
Lycosin5m	VESJU_DN30706_c36_g8_i3_6	VIWIPALKFLASHIAMEQLSKLG	23	2566.11	2508.07	8.57	1.48	1	3	13.0435	14	60.8696	1	4.66667	0.43	0.17	0.39
Lycosin6a*	VESJU_DN32523_c6_g10_i1	RNEGTPGSPPAKDDEEAKKGWFKAMKSIAKFIAKEKLKEHLGKK	44	4925.73		9.76		7	12	27.2727	15	34.0909	4	1.25
Lycosin6a	VESJU_DN32523_c6_g10_i3_4	KGWFKAMKSIAKFIAKEKLKEHLGKK	26	3045.73		10.3	7.52	2	10	38.4615	11	42.3077	2	1.1	0.27	0.12	0.31
Lycosin6b*	VESJU_DN32523_c6_g14_i1	RNEGTPGSPPAKDDEEAKKGWFKAMKSIAKFIAKEKLKDHLGKK	44	4911.7		9.76		7	12	27.2727	15	34.0909	4	1.25
Lycosin6b	VESJU_DN32523_c6_g5_i1_5	KGWFKAMKSIAKFIAKEKLKDHLGKK	26	3031.7		10.3	7.5	2	10	38.4615	11	42.3077	2	1.1	0.27	0.12	0.27
Lycosin6i	VESJU_DN32523_c6_g10_i2	EGWFKAMKSIAKFIAKEKLKDHLGKK	26	3032.68		10		3	8	30.7692	10	38.4615	2	1.25
Lycosin8a	VESJU_DN30706_c36_g8_i4_5	AAWLSAMKFLAKHLTKENLKKLG	23	2599.14	2541.1	10.18	4.49	1	6	26.087	12	52.1739	1	2	0.3	0.13	0.48
Lycosin8b	VESJU_DN30706_c36_g8_i5_5	AAWLSALKFLGKHFTKEQLKKLG	23	2615.12	2557.08	10.18	4.49	1	6	26.087	11	47.8261	2	1.83333	0.35	0.13	0.39
Lycosin8d	VESJU_DN30706_c36_g7_i1_5	AAWSSAMKFLAKYLTKENLKKLG	23	2599.1	2541.06	10	4.01	1	5	21.7391	12	52.1739	1	2.4	0.3	0.17	0.43
Lycosin8e	VESJU_DN18825_c0_g2_i1_6	AAWSSAMKFLAKYLTKENLKKFG	23	2633.11	2575.07	10	4.01	1	5	21.7391	12	52.1739	1	2.4	0.3	0.17	0.39
Lycosin8l	VESJU_DN32523_c6_g5_i1_5	EARSSAMKFLAKYLTKENLKKLG	23	2627.11	2569.07	10	4.04	2	6	26.087	10	43.4783	1	1.66667	0.26	0.17	0.43
Lycosin9a	VESJU_DN32523_c6_g10_i3_4	VWLTALKFLGKQLAKHQLSKLG	22	2480	2421.96	10.48	4.46	0	5	22.7273	11	50	2	2.2	0.41	0.14	0.36
Lycosin9b	VESJU_DN30706_c36_g8_i5_5	IWLTALKFLGKHLAKHQLSKLG	22	2503.04	2445	10.48	4.95	0	6	27.2727	11	50	2	1.83333	0.41	0.14	0.36
Lycosin9h	VESJU_DN7948_c0_g1_i1	IWLTALKFLGKQRAKHQLSKRG	22	2580.12		12.03		0	6	27.2727	9	40.9091	2	1.5

## Sheet: Hogna
name	id	seq	length	mass_da	mass_da_c_term_amid	isoelectric_point	charge_at_ph6	count_negative	count_positive	% positive charged	count_hydrophobic	% hydrophobic	count_glycine	ratio hydrophobic to cationic charge	fraction_helix	fraction_turn	fraction_sheet
Hogna radiata S 33	Hogna radiata (Spain) 33
Geolycosin 1k	HOGRS_DN60956_c1_g1_i2_5	SLFGLLDLVKNTVGQTGLL	19	1988.33		5.55	-0.09	1	1	5.26316	9	47.3684	3	9	0.47	0.26	0.32
Geolycosin 1l	HOGRS_DN60956_c1_g1_i2_5	SLFGLLDLVKSKVGQTGLL	19	1988.37		8.31	0.91	1	2	10.5263	9	47.3684	3	4.5	0.47	0.26	0.32
Geolycosin 1m	HOGRS_DN56011_c0_g1_i1_4	SLLGLLDLVKSKVGQTGLL	19	1954.35		8.31	0.91	1	2	10.5263	9	47.3684	3	4.5	0.47	0.26	0.37
Geolycosin 1n	HOGRS_DN68219_c3_g2_i1_4	SLLGLLDLVKSKIGQTGLL	19	1968.38		8.31	0.91	1	2	10.5263	9	47.3684	3	4.5	0.47	0.26	0.37
Geolycosin 2h	HOGRS_DN68219_c3_g2_i1_4	SLLGLLDHVTSKVGQTVGLL	20	2050.4		6.46	0.4	1	2	10	9	45	3	4.5	0.45	0.25	0.3
Hognin 1	HOGRS_DN70858_c1_g2_i1_4	QSIIWWKPNHAKRQKRFR	18	2379.77		12	6.46	0	7	38.8889	6	33.3333	0	0.857143	0.28	0.17	0.06
Hognin 2	HOGRS_DN64181_c0_g1_i4_5	RGLGKIGALIKKAYGIYKAKAAAG	24	2418.92	2360.88	10.39	5.97	0	6	25	13	54.1667	5	2.16667	0.29	0.21	0.33
Hognin 3a	HOGRS_DN74716_c3_g5_i1_4	AFSGKKLAALLRKYYAIYKAKAAG	24	2603.11	2545.07	10.22	5.98	0	6	25	15	62.5	2	2.5	0.33	0.12	0.42
Hognin 3b	HOGRS_DN74716_c3_g4_i1_4	AFSGKKIAALLRKYYAIYKAKASG	24	2619.11	2561.07	10.22	5.98	0	6	25	14	58.3333	2	2.33333	0.33	0.17	0.33
Hognin 4a	HOGRS_DN68219_c3_g2_i1_4	IWGVMLPDLVRRKLKQRLG	19	2278.81	2220.77	11.72	3.98	1	5	26.3158	9	47.3684	2	1.8	0.42	0.16	0.26
Hognin 5a**	HOGRS_DN68219_c3_g5_i2	VVWLLPLKFLASHVAMEQLSKLGSKISAKLGSNEENLSSNEDEEER	46	5127.8		4.88		8	5	10.8696	18	39.1304	2	3.6
Hognin 5b	HOGRS_DN64181_c0_g1_i4_5	MVWLLPLKFLASHVAMEQLSKLGSKISAKLG	31	3397.15	3339.11	10	3.43	1	5	16.129	17	54.8387	2	3.4	0.39	0.23	0.42
Hognin 5c	HOGRS_DN64181_c0_g1_i5_5	MVWLLPLKFLASHVAMEQLSKLGSKIGSKLG	31	3383.12	3325.08	10	3.43	1	5	16.129	16	51.6129	3	3.2	0.39	0.26	0.39
Hognin 6a**	HOGRS_DN68219_c3_g2_i1	KEAKKTVSSKLPEDVVNSLIGTNELPLSILSANNNDEAR	39	4195.69		5.06		6	5	12.8205	15	38.4615	1	3
Hognin 6d	HOGRS_DN68219_c3_g10_i1_4	KEAKKPTSSKLPEALIKSLVG	21	2224.64	2166.6	9.83	3.03	2	5	23.8095	7	33.3333	1	1.4	0.24	0.29	0.33
Hognin 6f	HOGRS_DN103696_c0_g1_i1_2	KGKKKVSSKLPEDVVNSLIG	20	2126.5	2068.46	9.83	3.01	2	5	25	6	30	2	1.2	0.3	0.35	0.15
Hognin 6g	HOGRS_DN68219_c3_g6_i5_5	KGAKKVSSKLPEDVVNSLIG	20	2069.4	2011.36	9.53	2.01	2	4	20	7	35	2	1.75	0.3	0.35	0.2
Hognin 7a	HOGRS_DN64181_c0_g1_i3_5	AVLAGFRKKLAALFKKAYAIYKAKAAG	27	2869.49	2811.45	10.47	6.98	0	7	25.9259	18	66.6667	2	2.57143	0.33	0.07	0.44
Hognin 8	HOGRS_DN56011_c0_g1_i1_4	IKNIIDALKKKLGGKLG	23	2532.08		10.17	4.01	2	6	26.087	9	39.1304	3	1.5	0.35	0.26	0.3
Lycosin 1a	HOGRS_DN73377_c5_g4_i1_4	IWLTALKFLGKNLGKHLAKQQLAKLG	26	2890.51	2832.47	10.6	5.46	0	6	23.0769	13	50	3	2.16667	0.38	0.15	0.38
Lycosin 1c	HOGRS_DN73377_c5_g2_i1_4	IWLTALKFLGKNLGKHLAKQQLSKLG	26	2906.51	2848.47	10.6	5.46	0	6	23.0769	12	46.1538	3	2	0.38	0.19	0.35
Lycosin 1d	HOGRS_DN74716_c3_g5_i1_4	IWLTALKFIGKNLGKHLAKQQLSKLG	26	2906.51	2848.47	10.6	5.46	0	6	23.0769	12	46.1538	3	2	0.38	0.19	0.31
Lycosin 2e	HOGRS_DN74716_c3_g1_i1_4	KIKWFKTMKSIAKFIAKEQMKKHLGGEK	28	3335.08		10.3	7.52	2	10	35.7143	11	39.2857	2	1.1	0.25	0.11	0.25
Lycosin 4b	HOGRS_DN68219_c3_g4_i1_4	GRLQAFLAKMKEIAAQTLG	19	2046.44	1988.4	9.99	2	1	3	15.7895	10	52.6316	2	3.33333	0.26	0.11	0.47
Lycosin 4c	HOGRS_DN68219_c3_g6_i2_4	GRLQVFLAKMKEIAAKTLG	19	2074.53	2016.49	10.29	3	1	4	21.0526	10	52.6316	2	2.5	0.32	0.11	0.42
Lycosin 4d	HOGRS_DN68219_c3_g6_i3_5	SKWKAFLAKMKEIAAETLG	19	2122.53	2064.49	9.52	1.95	2	4	21.0526	10	52.6316	1	2.5	0.26	0.11	0.47
Lycosin 4s	HOGRS_DN68219_c3_g6_i3_5	GRLQVFLAKMKEIAAQTLG	19	2074.49	2016.45	9.99	2	1	3	15.7895	10	52.6316	2	3.33333	0.32	0.11	0.42
Lycosin 4t	HOGRS_DN68219_c3_g8_i2_6	NKWQAFLAKMKEIAGEALG	19	2105.46	2047.42	8.5	1.03	2	3	15.7895	10	52.6316	2	3.33333	0.26	0.16	0.47
Lycosin 4u	HOGRS_DN68219_c3_g8_i2_6	GRLQAFLAKMKEIAAETLG	19	2047.42	1989.38	8.59	1.03	2	3	15.7895	10	52.6316	2	3.33333	0.26	0.11	0.53
Lycosin 4v	HOGRS_DN70858_c1_g2_i1_4	WKAFLAKMKDISAKILG	17	1920.36	1862.32	10	2.98	1	4	23.5294	10	58.8235	1	2.5	0.35	0.12	0.35
Lycosin 4w	HOGRS_DN70858_c1_g2_i1_4	NKWQVFLAKMKDISAKILG	19	2190.65	2132.61	10	2.98	1	4	21.0526	10	52.6316	1	2.5	0.37	0.16	0.26
Lycosin 5a	HOGRS_DN68219_c3_g4_i1_4	VIWLPALKFLASHIAMEQLSKLG	23	2566.11	2508.07	8.57	1.48	1	3	13.0435	14	60.8696	1	4.66667	0.43	0.17	0.43
Lycosin 8c	HOGRS_DN70858_c1_g2_i1_4	AAWLSAMKFLAKHLTKEQLKKLG	23	2613.17	2555.13	10.18	4.49	1	6	26.087	12	52.1739	1	2	0.3	0.09	0.48
Hogna radiata I 27	Hogna radiata (Italy) 27
Geolycosin 1j	HOGRI_DN40717_c2_g2_i1_6	SLLGLLDLVKNTVGQTGLL	19	1954.31		5.55	-0.09	1	1	5.26316	9	47.3684	3	9	0.47	0.26	0.37
Geolycosin 1k	HOGRI_DN40717_c2_g2_i2_6	SLFGLLDLVKNTVGQTGLL	19	1988.33		5.55	-0.09	1	1	5.26316	9	47.3684	3	9	0.47	0.26	0.32
Geolycosin 1l	HOGRI_DN40717_c2_g2_i2_6	SLFGLLDLVKSKVGQTGLL	19	1988.37		8.31	0.91	1	2	10.5263	9	47.3684	3	4.5	0.47	0.26	0.32
Geolycosin 1m	HOGRI_DN40717_c2_g2_i2_6	SLLGLLDLVKSKVGQTGLL	19	1954.35		8.31	0.91	1	2	10.5263	9	47.3684	3	4.5	0.47	0.26	0.37
Geolycosin 2i	HOGRI_DN40717_c2_g2_i2_6	SLLGLLDHVLSKVGQTVGIL	20	2062.45		6.46	0.4	1	2	10	10	50	3	5	0.5	0.25	0.3
Hognin 2	HOGRI_DN40091_c0_g1_i1_6	RGLGKIGALIKKAYGIYKAKAAAG	24	2418.92	2360.88	10.39	5.97	0	6	25	13	54.1667	5	2.16667	0.29	0.21	0.33
Hognin 3a	HOGRI_DN40091_c0_g1_i3_5	AFSGKKLAALLRKYYAIYKAKAAG	24	2603.11	2545.07	10.22	5.98	0	6	25	15	62.5	2	2.5	0.33	0.12	0.42
Hognin 4a	HOGRI_DN40717_c2_g2_i2_6	IWGVMLPDLVRRKLKQRLG	19	2278.81	2220.77	11.72	3.98	1	5	26.3158	9	47.3684	2	1.8	0.42	0.16	0.26
Hognin 5a	HOGRI_DN27725_c0_g2_i1_5	VVWLLPLKFLASHVAMEQLSKLGSKISAKLG	31	3365.08	3307.04	10	3.48	1	5	16.129	17	54.8387	2	3.4	0.42	0.23	0.39
Hognin 5d	HOGRI_DN40091_c0_g1_i1	VVWLLPLKFLASHIAMEQLSKLGSKIGSKLG	31	3365.12	3319.08	10		1	4	12.9032	16	51.6129	3	4
Hognin 6a	HOGRI_DN40717_c2_g2_i2_6	KEAKKTVSSKLPEDVVNSLIG	21	2242.57	2184.53	8.43	1.04	3	4	19.0476	7	33.3333	1	1.75	0.29	0.29	0.24
Hognin 6b	HOGRI_DN40717_c2_g3_i2_6	KEAKKPASSKLPEALIKSLVG	21	2194.61	2136.57	9.83	3.03	2	5	23.8095	8	38.0952	1	1.6	0.24	0.29	0.38
Hognin 6c	HOGRI_DN40717_c2_g6_i1_4	KEAKKTGSSKLPKDLVDSLIG	21	2214.56	2156.52	9.4	2.02	3	5	23.8095	6	28.5714	2	1.2	0.24	0.29	0.24
Hognin 7a	HOGRI_DN40091_c0_g1_i1_6	AVLAGFRKKLAALFKKAYAIYKAKAAG	27	2869.49	2811.45	10.47	6.98	0	7	25.9259	18	66.6667	2	2.57143	0.33	0.07	0.44
Hognin 7b	HOGRI_DN40091_c0_g2_i1_5	AVLAGFRKKLAALFKKAYAIYKEKAAG	27	2927.53	2869.49	10.22	6.01	1	7	25.9259	17	62.963	2	2.42857	0.33	0.07	0.44
Hognin 8	HOGRI_DN40717_c0_g1_i1	IKNIIDALKKKLGGKLG	23	2532.08		10.17	4.01	2	6	26.087	9	39.1304	3	1.5	0.35	0.26	0.3
Lycosin 1a	HOGRI_DN15356_c0_g1_i1_5	IWLTALKFLGKNLGKHLAKQQLAKLG	26	2890.51	2832.47	10.6	5.46	0	6	23.0769	13	50	3	2.16667	0.38	0.15	0.38
Lycosin 1c	HOGRI_DN22059_c1_g1_i1_4	IWLTALKFLGKNLGKHLAKQQLSKLG	26	2906.51	2848.47	10.6	5.46	0	6	23.0769	12	46.1538	3	2	0.38	0.19	0.35
Lycosin 1d	HOGRI_DN15356_c0_g1_i1_5	IWLTALKFIGKNLGKHLAKQQLSKLG	26	2906.51	2848.47	10.6	5.46	0	6	23.0769	12	46.1538	3	2	0.38	0.19	0.31
Lycosin 1l	HOGRI_DN14438_c0_g2_i2_5	ILLTALKFLGKNLGKHLAKQQLAKLG	26	2817.46	2759.42	10.6	5.46	0	6	23.0769	13	50	3	2.16667	0.38	0.15	0.42
Lycosin 1m	HOGRI_DN21971_c0_g1_i1_4	IWLTALKFLGKSLGKHLAKQQLAKLG	26	2863.49	2805.45	10.6	5.46	0	6	23.0769	13	50	3	2.16667	0.38	0.15	0.38
Lycosin 1n	HOGRI_DN21971_c0_g1_i1_4	IWLTALKFLGKNLGKHLAKQQLSKLE	26	2978.58		10.18	4.54	1	6	23.0769	12	46.1538	2	2	0.38	0.15	0.38
Lycosin 2e	HOGRI_DN40091_c0_g1_i1_6	KIKWFKTMKSIAKFIAKEQMKKHLGGEK	28	3335.08		10.3	7.52	2	10	35.7143	11	39.2857	2	1.1	0.25	0.11	0.25
Lycosin 4b	HOGRI_DN27725_c0_g1_i1_5	GRLQAFLAKMKEIAAQTLG	19	2046.44	1988.4	9.99	2	1	3	15.7895	10	52.6316	2	3.33333	0.26	0.11	0.47
Lycosin 4c	HOGRI_DN15356_c0_g1_i1_5	GRLQVFLAKMKEIAAKTLG	19	2074.53	2016.49	10.29	3	1	4	21.0526	10	52.6316	2	2.5	0.32	0.11	0.42
Lycosin 4d	HOGRI_DN41252_c2_g4_i1_6	SKWKAFLAKMKEIAAETLG	19	2122.53	2064.49	9.52	1.95	2	4	21.0526	10	52.6316	1	2.5	0.26	0.11	0.47
Lycosin 5a	HOGRI_DN15356_c0_g1_i1_5	VIWLPALKFLASHIAMEQLSKLG	23	2566.11	2508.07	8.57	1.48	1	3	13.0435	14	60.8696	1	4.66667	0.43	0.17	0.43
Hogna carolinensis	Hogna carolinensis 2
M-lycotoxin-Hc1a	sp|P61507|LYT1_HOGCA M-lycotoxin-Hc1a OS=Hogna carolinensis OX=278031 PE=1 SV=1	IWLTALKFLGKHAAKHLAKQQLSKLg
M-lycotoxin-Hc2a	sp|P61508|LYT2_HOGCA M-lycotoxin-Hc2a OS=Hogna carolinensis OX=278031 PE=1 SV=1	KIKWFKTMKSIAKFIAKEQMKKHLGGE

## Sheet: Trochosa_Geolycosa
name	id	seq	length	mass_da	mass_da_c_term_amid	isoelectric_point	charge_at_ph6	count_negative	count_positive	% positive charged	count_hydrophobic	% hydrophobic	count_glycine	ratio hydrophobic to cationic charge	fraction_helix	fraction_turn	fraction_sheet
Geolycosa vultuosa 46		Trochosa ruricola 41
Geolycosin 1a	GEOVU_DN33159_c1_g6_i8_6	SLLGLLDVVKNTAGQTGLL	19	1912.26		5.11		1	1	5.26316	9	47.3684	3	9
Geolycosin 1s	GEOVU_DN22267_c2_g1_i1_4	SLLGLLDVVKNTVGQTGLL	19	1940.28		5.55	-0.09	1	1	5.26316	9	47.3684	3	9	0.47	0.26	0.32
Geolycosin 1b	GEOVU_DN33159_c1_g6_i5_6	SLLGLLDVVKKTVGQTGLL	19	1954.35		8.31	0.91	1	2	10.5263	9	47.3684	3	4.5	0.47	0.21	0.32
Geolycosin 1c	GEOVU_DN33159_c1_g6_i5_6	SLFGLLDVVKKTVGQTGLL	19	1988.37		8.31	0.91	1	2	10.5263	9	47.3684	3	4.5	0.47	0.21	0.26
Geolycosin 1d	GEOVU_DN3515_c0_g1_i1_5	SLLGVLDLVKSKVGQTGLL	19	1940.33		8.31	0.91	1	2	10.5263	9	47.3684	3	4.5	0.47	0.26	0.32
Geolycosin 1e	GEOVU_DN30033_c1_g1_i1_6	SLLGLLDIVKSKVGQTGLL	19	1954.35		8.31	0.91	1	2	10.5263	9	47.3684	3	4.5	0.47	0.26	0.32
Geolycosin 1f	GEOVU_DN30033_c1_g1_i1_6	ALFGLLDLVKSKVGQTGLL	19	1972.37		8.63	0.99	1	2	10.5263	10	52.6316	3	5	0.47	0.21	0.37
Geolycosin 1g	GEOVU_DN30033_c1_g1_i1_6	ALLGLLDLVKSKVGQTGLL	19	1938.35		8.63	0.99	1	2	10.5263	10	52.6316	3	5	0.47	0.21	0.42
Geolycosin 1h	GEOVU_DN30033_c1_g1_i1_6	SLLGLLDLVKNKVGQTGLL	19	1981.38		8.31	0.91	1	2	10.5263	9	47.3684	3	4.5	0.47	0.26	0.37
Geolycosin 1i	GEOVU_DN22267_c2_g3_i1_5	SLLGLLDLVKSKGGQPGLL	19	1908.29		8.31	0.91	1	2	10.5263	8	42.1053	4	4	0.42	0.37	0.37
Geolycosin 1r	GEOVU_DN22267_c2_g2_i1	SLRGLLDVVKNTVGQTGLL	19	1983.34		8.46		1	2	10.5263	8	42.1053	3	4
Geolycosin 2a	GEOVU_DN33159_c1_g6_i4_5	SLLGLLDLVKNKVGQTVGLL	20	2080.51		8.31	0.91	1	2	10	10	50	3	5	0.5	0.25	0.35
Geolycosin 2b	GEOVU_DN33159_c1_g6_i8_6	SLLGGVLDVVKNTAGQTGLL	20	1955.28		5.55		1	1	5	9	45	4	9
Geolycosin 2j	GEOVU_DN33159_c1_g1_i1_5	SLLGGVLDVVKKTVGQTGLL	20	1997.38		8.31	0.91	1	2	10	9	45	4	4.5	0.45	0.25	0.25
Geolycosin 2c	GEOVU_DN33159_c1_g3_i1_5	SLLGGVLDVVKNTVGQAGLL	20	1953.28		5.55	-0.09	1	1	5	10	50	4	10	0.45	0.3	0.3
Geolycosin 2d	GEOVU_DN22267_c2_g2_i1_5	SLLGGVLDVVKNTVGQTGLL	20	1983.31		5.55	-0.09	1	1	5	9	45	4	9	0.45	0.3	0.25
Geolycosin 2e	GEOVU_DN3515_c0_g1_i1_5	SLLGGLLDVVKNTAGQTGLL	20	1969.28		5.55	-0.09	1	1	5	9	45	4	9	0.4	0.3	0.35
Geolycosin 2f	GEOVU_DN22267_c2_g2_i1_5	SLLGGLLDVVKNTVGQTGLL	20	1997.34		5.55	-0.09	1	1	5	9	45	4	9	0.45	0.3	0.3
Geolycosin 2g	GEOVU_DN22267_c2_g3_i1_5	PLLGGVLDVVKNTVGQTGLL	20	1993.35		6.26	0.01	1	1	5	9	45	4	9	0.45	0.3	0.25
Geolycosin 3a	GEOVU_DN22267_c2_g2_i2_5	SLLGLLDVVKNTAGQTGLLRKDVVSDNKA	29	3025.46		8.22	0.93	3	4	13.7931	12	41.3793	3	3	0.34	0.24	0.28
Geolycosin 3b	GEOVU_DN22267_c2_g1_i1_4	SLLGGVLDVVKNTAGQTGLLRKDVVSDNKA	30	3068.48		8.22	0.93	3	4	13.3333	12	40	4	3	0.33	0.27	0.23
Geolycosin 4a	GEOVU_DN32038_c6_g7_i3_6	GRLRDFIKKLKAYIRKMKAKYSKATA	26	3085.76		10.82	8.98	1	10	38.4615	12	46.1538	1	1.2	0.27	0.08	0.27
Geolycosin 4b	GEOVU_DN21799_c0_g1_i1_6	GRLRDFINKLKAYIRKMKAKYSKATA	26	3071.69		10.77	7.98	1	9	34.6154	12	46.1538	1	1.33333	0.27	0.12	0.27
Hognin 4b	GEOVU_DN33159_c1_g6_i9_6	TWAVMLPDLVRQKLKQRLG	19	2252.72	2194.68	11	2.88	1	4	21.0526	9	47.3684	1	2.25	0.37	0.11	0.32
Hognin 5d	GEOVU_DN33518_c2_g1_i3_5	VVWLLPLKFLASHIAMEQLSKLGSKIGSKLG	31	3365.08	3307.04	10	3.48	1	5	16.129	16	51.6129	3	3.2	0.42	0.26	0.35
Hognin 6e	GEOVU_DN33159_c1_g6_i9_6	KEAKKGVSSKLPEDVFNSLIG	21	2246.56	2188.52	8.43	1.04	3	4	19.0476	7	33.3333	2	1.75	0.29	0.33	0.24
Lycosin 1a	GEOVU_DN33518_c1_g10_i1_6	IWLTALKFLGKNLGKHLAKQQLAKLG	26	2890.51	2832.47	10.6	5.46	0	6	23.0769	13	50	3	2.16667	0.38	0.15	0.38
Lycosin 1d	GEOVU_DN33518_c1_g11_i2_4	IWLTALKFIGKNLGKHLAKQQLSKLG	26	2906.51	2848.47	10.6	5.46	0	6	23.0769	12	46.1538	3	2	0.38	0.19	0.31
Lycosin 1g	GEOVU_DN33518_c1_g1_i2_4	IWLTALKFFGKNIGKHLAKQQLAKLG	26	2924.53	2866.49	10.6	5.46	0	6	23.0769	13	50	3	2.16667	0.38	0.15	0.31
Lycosin 1h	GEOVU_DN33518_c1_g11_i3_4	IWLTALKFIGKNLGKHIAKQQLAKLG	26	2890.51	2832.47	10.6	5.46	0	6	23.0769	13	50	3	2.16667	0.38	0.15	0.31
Lycosin 1i	GEOVU_DN33518_c1_g2_i1_4	IWLSALKFLGKNLGKHLAKQQLSKLG	26	2892.49	2834.45	10.6	5.46	0	6	23.0769	12	46.1538	3	2	0.38	0.23	0.35
Lycosin 1j	GEOVU_DN33518_c1_g3_i1_6	IWLTALKFIGKNLGKHLAKQQLAKLG	26	2890.51	2832.47	10.6	5.46	0	6	23.0769	13	50	3	2.16667	0.38	0.15	0.35
Lycosin 1k	GEOVU_DN33518_c1_g6_i1_4	IWLSALKFLGKNLGKHLAKQQLAKLG	26	2876.49	2818.45	10.6	5.46	0	6	23.0769	13	50	3	2.16667	0.38	0.19	0.38
Lycosin 2c	GEOVU_DN33518_c2_g1_i5_4	KIKWFKTMKSIAKFIAKEQMKKHLGEK	27	3278.03		10.3	7.52	2	10	37.037	11	40.7407	1	1.1	0.26	0.07	0.26
Lycosin 2d	GEOVU_DN33518_c2_g1_i1_5	KVKWFKAMKSIAKFIAKEQMKKHLGEK	27	3233.98		10.3	7.52	2	10	37.037	12	44.4444	1	1.2	0.26	0.07	0.3
Lycosin 3g	GEOVU_DN33518_c2_g1_i5_4	AGLLKIGDFIKKALAKYKNG	20	2148.59	2090.55	10	3.99	1	5	25	10	50	3	2	0.35	0.2	0.3
Lycosin 3h	GEOVU_DN33518_c2_g1_i4_4	AGLGKIGALIKKAIAKYKAG	20	1971.43	1913.39	10.3	4.98	0	5	25	11	55	4	2.2	0.3	0.2	0.35
Lycosin 3i	GEOVU_DN33518_c2_g1_i3_5	AGLGKIGALIKRLRLAKANAG	21	2091.55	2033.51	12	4.98	0	5	23.8095	11	52.381	4	2.2	0.29	0.24	0.43
Lycosin 4a	GEOVU_DN32038_c6_g7_i3_6	GKLQAFLAKMKEIAAQTLG	19	2018.42	1960.38	9.7	2	1	3	15.7895	10	52.6316	2	3.33333	0.26	0.11	0.47
Lycosin 4b	GEOVU_DN32038_c6_g9_i1_4	GRLQAFLAKMKEIAAQTLG	19	2046.44	1988.4	9.99	2	1	3	15.7895	10	52.6316	2	3.33333	0.26	0.11	0.47
Lycosin 4n	GEOVU_DN21799_c0_g1_i1_6	SRLQAFLAKMKEIAAQTLG	19	2076.46	2018.42	9.99	1.93	1	3	15.7895	10	52.6316	1	3.33333	0.26	0.11	0.47
Lycosin 4o	GEOVU_DN32038_c6_g4_i1_5	GRLQAFLAKMKEIAAKTIG	19	2046.48	1988.44	10.29	3	1	4	21.0526	10	52.6316	2	2.5	0.26	0.11	0.42
Lycosin 4p	GEOVU_DN32038_c6_g7_i1_4	GKLQAFLAKMKEIAAKTIG	19	2018.47	1960.43	10	3	1	4	21.0526	10	52.6316	2	2.5	0.26	0.11	0.42
Lycosin 4q	GEOVU_DN32038_c6_g8_i2_4	SRLQAFLAKMKEIAAKTIG	19	2076.51	2018.47	10.29	2.93	1	4	21.0526	10	52.6316	1	2.5	0.26	0.11	0.42
Lycosin 4r	GEOVU_DN33518_c2_g1_i3_5	GRLQDFLAKMKEIAAQTLG	19	2090.45	2032.41	8.59	1.01	2	3	15.7895	9	47.3684	2	3	0.26	0.11	0.42
Lycosin 5a	GEOVU_DN32038_c6_g7_i3_6	VIWLPALKFLASHIAMEQLSKLG	23	2566.11	2508.07	8.57	1.48	1	3	13.0435	14	60.8696	1	4.66667	0.43	0.17	0.43
Trochosa ruricola 41		Geolycosa vultuosa 46
Alopecosin 4a	TRORU_DN55439_c0_g3_i3_6	SWGALLRDLVKRKLKQRLE	19	2309.76		11	3.99	2	6	31.5789	8	42.1053	1	1.33333	0.37	0.11	0.37
Alopecosin 4b	TRORU_DN55439_c0_g3_i1_6	SWGSLLRDFAKRKLKQRLE	19	2331.72		11	3.99	2	6	31.5789	7	36.8421	1	1.16667	0.32	0.16	0.32
Alopecosin 7b*	TRORU_DN55439_c0_g3_i3	EETLSTKQDESAQKAAKKALMQKKMMESLTG	31	3441.98	3383.94	8.43		5	6	19.3548	7	22.5806	1	1.16667	0.61
Alopecosin 7b	TRORU_DN55439_c0_g3_i1_6	STKQDESAQKAAKKALMQKKMMESLTG	27	2969.46	2911.42	9.7	2.96	3	6	22.2222	9	33.3333	1	1.5	0.07	0.15	0.41
Alopecosin 8b	TRORU_DN55439_c0_g3_i2_6	SFYSIILQRLKRKLGQKGLV	27	3115.67	3057.63	11.07	4.93	1	6	22.2222	10	37.037	3	1.66667	0.37	0.26	0.22
Geolycosin 1o	TRORU_DN67292_c2_g1_i3_6	SLLGLLDFVKRKIGQTGLL	19	2071.51		9.99	1.91	1	3	15.7895	9	47.3684	3	3	0.47	0.21	0.32
Lycosin 1a	TRORU_DN56428_c7_g13_i2_4	IWLTALKFLGKNLGKHLAKQQLAKLG	26	2890.51	2832.47	10.6	5.46	0	6	23.0769	13	50	3	2.16667	0.38	0.15	0.38
Lycosin 1aa	TRORU_DN35609_c5_g1_i1_4	IWLTALKFLGKNLGKHLAQKHLSKLG	26	2915.52	2857.48	10.6	5.95	0	7	26.9231	12	46.1538	3	1.71429	0.38	0.19	0.35
Lycosin 3j	TRORU_DN72959_c3_g1_i1_4	AGLGKIGALIKRVLDKYKANLG	22	2298.77	2240.73	10.17	3.99	1	5	22.7273	11	50	4	2.2	0.36	0.23	0.32
Lycosin 4ae	TRORU_DN56428_c7_g1_i1_4	NRLADFLAKLKAIAAKTIG	19	2014.41	1956.37	10.29	2.98	1	4	21.0526	11	57.8947	1	2.75	0.32	0.11	0.42
Lycosin 4af	TRORU_DN56428_c7_g14_i1_6	NKWANFLAKMKEIAEKTLG	19	2192.58	2134.54	9.53	2.03	2	4	21.0526	9	47.3684	1	2.25	0.26	0.16	0.42
Lycosin 4ag	TRORU_DN56428_c7_g15_i1_4	SRLADFLAKLKAIAAKTIG	19	1987.39	1929.35	10.29	2.91	1	4	21.0526	11	57.8947	1	2.75	0.32	0.11	0.42
Lycosin 4ah	TRORU_DN56428_c7_g4_i2_6	NRLADFLATLKAIAAKVSG	19	1959.29	1901.25	9.99	1.98	1	3	15.7895	11	57.8947	1	3.66667	0.32	0.16	0.42
Lycosin 4ai	TRORU_DN56428_c7_g8_i2_6	NKWANFLAKMKEVAVKTLG	19	2148.57	2090.53	10	3	1	4	21.0526	10	52.6316	1	2.5	0.32	0.16	0.37
Lycosin 4f	TRORU_DN56428_c7_g2_i1_4	NKWANFLAKMKEIAVKTLG	19	2162.6	2104.56	10	3	1	4	21.0526	10	52.6316	1	2.5	0.32	0.16	0.37
Lycosin 4g	TRORU_DN56428_c7_g3_i1_4	NRLADFLAQLKAIAAKTIG	19	2014.37	1956.33	9.99	1.98	1	3	15.7895	11	57.8947	1	3.66667	0.32	0.11	0.42
Lycosin 4h	TRORU_DN56428_c7_g8_i1_4	NKYANFLAKLKAIALKTLG	19	2077.51	2019.47	10.18	3.97	0	4	21.0526	11	57.8947	1	2.75	0.37	0.16	0.42
Lycosin 4k	TRORU_DN73858_c6_g5_i2_6	NRLADLLAILKAVAVKASG	19	1923.3	1865.26	9.99	1.98	1	3	15.7895	12	63.1579	1	4	0.37	0.16	0.47
Lycosin 5b	TRORU_DN56428_c7_g12_i1_5	IIWLPALKFLASHVVMEQLSKLG	23	2594.16	2536.12	8.6	1.49	1	3	13.0435	14	60.8696	1	4.66667	0.48	0.17	0.39
Lycosin 5d	TRORU_DN56428_c7_g2_i1_4	IIWLPALKFLASHIAMEQLSKLG	23	2580.14	2522.1	8.6	1.49	1	3	13.0435	14	60.8696	1	4.66667	0.43	0.17	0.43
Lycosin 5l	TRORU_DN56428_c7_g13_i2_4	LIWLPALKFLASHIAMEQISKLG	23	2580.14	2522.1	8.6	1.49	1	3	13.0435	14	60.8696	1	4.66667	0.43	0.17	0.43
Trochosin 1	TRORU_DN42443_c0_g2_i1_4	LVWLLPLKFLASHIAMEQLSKLGKK	25	2864.57		10		1	4	16	14	56		3.5
Trochosin 2a	TRORU_DN16577_c0_g1_i1_6	INLANLIAKLKVQIGRATG	19	1993.4	1935.36	11.17	2.97	0	3	15.7895	10	52.6316	2	3.33333	0.37	0.21	0.32
Trochosin 2b	TRORU_DN16577_c0_g1_i2_6	INLSNLIAKLKVLAAKVSG	19	1952.38	1894.34	10.3	2.97	0	3	15.7895	11	57.8947	1	3.66667	0.42	0.26	0.37
Trochosin 2c	TRORU_DN19263_c0_g3_i2_4	INLANLIANLKVLAAKVSG	19	1922.32	1864.28	10	1.97	0	2	10.5263	12	63.1579	1	6	0.42	0.26	0.42
Trochosin 2d	TRORU_DN88583_c0_g1_i2_6	INLANLIAKLKVLAGKFSG	19	1970.4	1912.36	10.3	2.97	0	3	15.7895	11	57.8947	2	3.66667	0.42	0.26	0.37
Trochosin 2e	TRORU_DN90213_c0_g3_i1_6	INLANLIAKLKVLAAKVSG	19	1936.39	1878.35	10.3	2.97	0	3	15.7895	12	63.1579	1	4	0.42	0.21	0.42
Trochosin 2f	TRORU_DN95286_c0_g1_i1_5	INLANFIAKLKVLAAKVSG	19	1970.4	1912.36	10.3	2.97	0	3	15.7895	12	63.1579	1	4	0.42	0.21	0.37
Trochosin 2g	TRORU_DN91173_c0_g2_i1_5	ITLANWIAKLKVLAAKVRG	19	2065.55	2007.51	11.26	3.97	0	4	21.0526	12	63.1579	1	3	0.42	0.11	0.37
Trochosin 2h	TRORU_DN56428_c7_g8_i3_6	INWANLIAKLKVIAAKAAG	19	1965.38	1907.34	10.3	2.97	0	3	15.7895	13	68.4211	1	4.33333	0.37	0.16	0.42
Trochosin 2i	TRORU_DN73858_c6_g5_i4_6	INWANLIAKLKVIAAKAGG	19	1951.36	1893.32	10.3	2.97	0	3	15.7895	12	63.1579	2	4	0.37	0.21	0.37
Trochosin 2j	TRORU_DN107026_c0_g1_i1_5	INWANVMSRLKVGAGKDSG	19	2003.29	1945.25	9.99	1.98	1	3	15.7895	8	42.1053	3	2.66667	0.26	0.37	0.21
Trochosin 2k	TRORU_DN103686_c0_g2_i1_4	FNLVNLLAKPQELADKVRG	19	2125.47	2067.43	8.59	1.01	2	3	15.7895	9	47.3684	1	3	0.37	0.21	0.37
Trochosin 2l	TRORU_DN107026_c0_g1_i1_5	MILADLIAKLKVRAAKVSG	19	1997.49	1939.45	10.29	2.92	1	4	21.0526	12	63.1579	1	3	0.37	0.11	0.42
Trochosin 2m	TRORU_DN16577_c0_g1_i2_6	SNLANLIAKLKVLAAKVSG	19	1910.3	1852.26	10.3	2.9	0	3	15.7895	11	57.8947	1	3.66667	0.37	0.26	0.42
Trochosin 3a	TRORU_DN72959_c3_g1_i1_4	KSKSKSKGKSKGKGWFKALKSAAKFIAKESMKELAKSK	38	4157.97		10.56	12.03	2	14	36.8421	12	31.5789	3	0.857143	0.16	0.26	0.26
Trochosin 4a*	TRORU_DN56349_c0_g3_i1_5	EETPSANEDAPFSLSANGDEEAKQKAKLKEMLLKSLVG	38	4076.54		4.6		8	5	13.1579	15	39.4737	2	3
Trochosin 4b*	TRORU_DN56349_c0_g3_i2_5	EETPSANEDAPFSLSANGDKEAKIRKKLKDDLIKSLAG	38	4087.55		5.14		8	7	18.4211	14	36.8421	2	2
Trochosin 4c*	TRORU_DN56349_c0_g13_i1_5	EETPSANEDAPFSLSANGDKEAKLKADLIKSLIG	34	3559.93		4.44		7	4	11.7647	14	41.1765	2	3.5
Trochosin 5a	TRORU_DN68974_c2_g1_i9_4	IWLTASKLVTVFHNRWRCSLEKSKLRYFPHIRHAQQ	36	4451.17		11.01	7.46	1	10	27.7778	15	41.6667	0	1.5	0.36	0.14	0.19
Trochosin 5b	TRORU_DN68974_c2_g1_i8_4	IWLTASKLVTVFHNRWRCSLEKSELRYFPHIHHAQQ	36	4433.12		9.78		2	5	13.8889	13	36.1111	0	2.6
