# Supplementary material for: Linear Peptides—A Combinatorial Innovation in the Venom of Some Modern Spiders
Source: Front Mol Biosci. 2021 Jul 6;8:705141. doi: 10.3389/fmolb.2021.705141 (PMC8290080; doi:10.3389/fmolb.2021.705141)
Supplement: Supplementary file 1 [file DataSheet1.zip › Supplementary Table S7.XLSX]

## Sheet: Overview
Linear Peptides – a Combinatorial Innovation in the Venom of Some Modern Spiders
Frontiers in Molecular Biosciences section Cellular Biochemistry
Lucia Kuhn-Nentwig et al.
Institute of Ecology and Evolution, University of Bern, Baltzerstrasse 6, 3012 Bern, Switzerland
lucia.kuhn@iee.unibe.ch
Supplementary Table S7. Overview on TPM values of single contigs containing LPs / spider transcriptome, and on TPM values of single LPs / spider transcriptome.
TPM values contigs/transcriptome
TPM contigs_spiders1 lycosids
TPM contigs_spiders2 oxyopids, ctenids, pisaurids
TPM contigs_spiders3 Cupiennius
TPM values peptides/transcriptome

## Sheet: TPM contigs_spiders1
Transcriptome	Identifier	TPM		Transcriptome	SUM TPM
ALOCU	ALOCU_DN102324_c0_g1_i1	0		ALOCU	274266
ALOCU	ALOCU_DN25010_c0_g1_i1	85.0498		ALOMA	11268.2
ALOCU	ALOCU_DN28504_c0_g1_i1	8458.49		GEOVU	385074
ALOCU	ALOCU_DN29043_c0_g1_i1	2865.49		HOGRI	234942
ALOCU	ALOCU_DN31598_c0_g1_i1	120.794		HOGRS	198939
ALOCU	ALOCU_DN45061_c3_g1_i1	2468.11		LYCHI	403411
ALOCU	ALOCU_DN45061_c3_g2_i1	34.1228		LYCPR	398515
ALOCU	ALOCU_DN45061_c3_g3_i1	289.391		PARAM	194132
ALOCU	ALOCU_DN45061_c3_g4_i1	47.0709		PARPA	160871
ALOCU	ALOCU_DN45061_c3_g4_i2	1.55091		TRORU	275465
ALOCU	ALOCU_DN45061_c3_g4_i3	253.25		VESJU	307912
ALOCU	ALOCU_DN45061_c3_g4_i4	46.5156
ALOCU	ALOCU_DN48801_c0_g8_i5	58989.2
ALOCU	ALOCU_DN52581_c1_g1_i10	3.59237
ALOCU	ALOCU_DN52581_c1_g1_i9	9.27148
ALOCU	ALOCU_DN53508_c3_g1_i1	4127.5
ALOCU	ALOCU_DN53508_c3_g10_i1	2062.87
ALOCU	ALOCU_DN53508_c3_g14_i1	379.945
ALOCU	ALOCU_DN53508_c3_g16_i1	315.119
ALOCU	ALOCU_DN53508_c3_g19_i1	1413.57
ALOCU	ALOCU_DN53508_c3_g20_i1	2196.2
ALOCU	ALOCU_DN53508_c3_g20_i2	3433.59
ALOCU	ALOCU_DN53508_c3_g20_i3	0
ALOCU	ALOCU_DN53508_c3_g20_i4	238.594
ALOCU	ALOCU_DN53508_c3_g20_i5	426.014
ALOCU	ALOCU_DN53508_c3_g20_i6	3565.89
ALOCU	ALOCU_DN53508_c3_g20_i7	4774.34
ALOCU	ALOCU_DN53508_c3_g20_i8	1.91983
ALOCU	ALOCU_DN53508_c3_g20_i9	4175.74
ALOCU	ALOCU_DN53508_c3_g21_i1	3668.15
ALOCU	ALOCU_DN53508_c3_g21_i2	27.6988
ALOCU	ALOCU_DN53508_c3_g21_i3	81.2077
ALOCU	ALOCU_DN53508_c3_g21_i4	22039.6
ALOCU	ALOCU_DN53508_c3_g21_i5	41186.1
ALOCU	ALOCU_DN53508_c3_g21_i6	367.329
ALOCU	ALOCU_DN53508_c3_g21_i7	14475.6
ALOCU	ALOCU_DN53508_c3_g25_i1	1047.51
ALOCU	ALOCU_DN53508_c3_g3_i1	222.016
ALOCU	ALOCU_DN53508_c3_g5_i1	52.7923
ALOCU	ALOCU_DN53508_c3_g7_i1	149.722
ALOCU	ALOCU_DN53508_c3_g8_i1	20.2078
ALOCU	ALOCU_DN53508_c3_g9_i1	2258.43
ALOCU	ALOCU_DN53661_c2_g8_i1	5985.41
ALOCU	ALOCU_DN53661_c2_g8_i2	2830.79
ALOCU	ALOCU_DN53737_c1_g1_i1	1389.1
ALOCU	ALOCU_DN53737_c1_g1_i3	437.911
ALOCU	ALOCU_DN53737_c1_g2_i1	674.381
ALOCU	ALOCU_DN53737_c1_g3_i1	40527.6
ALOCU	ALOCU_DN54887_c1_g1_i2	252.154
ALOCU	ALOCU_DN54887_c1_g1_i3	2878.42
ALOCU	ALOCU_DN54887_c1_g3_i1	5126.95
ALOCU	ALOCU_DN54887_c1_g3_i2	2.69768
ALOCU	ALOCU_DN54887_c1_g3_i3	564.457
ALOCU	ALOCU_DN54887_c1_g3_i4	7.4144
ALOCU	ALOCU_DN54887_c1_g4_i1	750.674
ALOCU	ALOCU_DN76777_c0_g1_i1	37.9767
ALOCU	ALOCU_DN76777_c0_g2_i1	26420.9
ALOMA	ALOMA_DN107873_c0_g1_i1	0.756182
ALOMA	ALOMA_DN34963_c0_g1_i1	11.3592
ALOMA	ALOMA_DN34963_c0_g2_i1	0.105875
ALOMA	ALOMA_DN34963_c0_g3_i1	276.231
ALOMA	ALOMA_DN62261_c0_g1_i1	69.244
ALOMA	ALOMA_DN62261_c0_g1_i10	1516.52
ALOMA	ALOMA_DN62261_c0_g1_i11	510.497
ALOMA	ALOMA_DN62261_c0_g1_i12	898.389
ALOMA	ALOMA_DN62261_c0_g1_i2	6.2692
ALOMA	ALOMA_DN62261_c0_g1_i3	884.535
ALOMA	ALOMA_DN62261_c0_g1_i4	206.004
ALOMA	ALOMA_DN62261_c0_g1_i5	896.539
ALOMA	ALOMA_DN62261_c0_g1_i7	1189.15
ALOMA	ALOMA_DN62261_c0_g1_i8	20.4491
ALOMA	ALOMA_DN62261_c0_g1_i9	708.923
ALOMA	ALOMA_DN62261_c0_g11_i1	148.432
ALOMA	ALOMA_DN62261_c0_g12_i1	283.713
ALOMA	ALOMA_DN62261_c0_g2_i1	12.9737
ALOMA	ALOMA_DN62261_c0_g3_i1	72.7123
ALOMA	ALOMA_DN62261_c0_g3_i2	156.551
ALOMA	ALOMA_DN62261_c0_g3_i3	1.54464
ALOMA	ALOMA_DN62261_c0_g4_i1	175.344
ALOMA	ALOMA_DN62261_c0_g5_i1	207.157
ALOMA	ALOMA_DN62261_c0_g5_i2	388.947
ALOMA	ALOMA_DN62261_c0_g5_i3	4.31452
ALOMA	ALOMA_DN62261_c0_g6_i1	2296.13
ALOMA	ALOMA_DN62261_c0_g7_i1	175.344
ALOMA	ALOMA_DN62261_c0_g8_i1	85.3328
ALOMA	ALOMA_DN62261_c0_g9_i3	64.7792
GEOVU	GEOVU_DN21799_c0_g1_i1	2391.65
GEOVU	GEOVU_DN21799_c0_g2_i1	0.448929
GEOVU	GEOVU_DN22267_c2_g1_i1	768.826
GEOVU	GEOVU_DN22267_c2_g2_i1	310.268
GEOVU	GEOVU_DN22267_c2_g2_i2	2.41341
GEOVU	GEOVU_DN22267_c2_g3_i1	0.922416
GEOVU	GEOVU_DN22267_c2_g5_i1	0
GEOVU	GEOVU_DN23372_c0_g1_i1	482.91
GEOVU	GEOVU_DN23372_c0_g2_i1	971.732
GEOVU	GEOVU_DN23372_c0_g3_i1	0
GEOVU	GEOVU_DN23889_c0_g2_i1	0.14518
GEOVU	GEOVU_DN30033_c0_g2_i1	2279.12
GEOVU	GEOVU_DN30033_c1_g1_i1	5195.7
GEOVU	GEOVU_DN32038_c6_g2_i1	11.7921
GEOVU	GEOVU_DN32038_c6_g3_i1	56242.7
GEOVU	GEOVU_DN32038_c6_g4_i1	194.927
GEOVU	GEOVU_DN32038_c6_g6_i1	5.47486
GEOVU	GEOVU_DN32038_c6_g7_i1	0.322431
GEOVU	GEOVU_DN32038_c6_g7_i3	27392.4
GEOVU	GEOVU_DN32038_c6_g8_i1	14.3731
GEOVU	GEOVU_DN32038_c6_g8_i2	9473.9
GEOVU	GEOVU_DN32038_c6_g9_i1	92361.9
GEOVU	GEOVU_DN33159_c1_g1_i1	1007.94
GEOVU	GEOVU_DN33159_c1_g3_i1	120.001
GEOVU	GEOVU_DN33159_c1_g6_i1	0.0671372
GEOVU	GEOVU_DN33159_c1_g6_i2	0.536649
GEOVU	GEOVU_DN33159_c1_g6_i3	5499.39
GEOVU	GEOVU_DN33159_c1_g6_i4	5.92516
GEOVU	GEOVU_DN33159_c1_g6_i5	7029.3
GEOVU	GEOVU_DN33159_c1_g6_i6	5.94534
GEOVU	GEOVU_DN33159_c1_g6_i8	31.8763
GEOVU	GEOVU_DN33159_c1_g6_i9	27.9799
GEOVU	GEOVU_DN33518_c1_g1_i1	2921.11
GEOVU	GEOVU_DN33518_c1_g1_i2	45340.8
GEOVU	GEOVU_DN33518_c1_g10_i1	4473.41
GEOVU	GEOVU_DN33518_c1_g11_i1	87.5323
GEOVU	GEOVU_DN33518_c1_g11_i2	3359.12
GEOVU	GEOVU_DN33518_c1_g11_i3	420.211
GEOVU	GEOVU_DN33518_c1_g12_i1	17518.1
GEOVU	GEOVU_DN33518_c1_g13_i1	738.737
GEOVU	GEOVU_DN33518_c1_g2_i1	125.915
GEOVU	GEOVU_DN33518_c1_g3_i1	5197.94
GEOVU	GEOVU_DN33518_c1_g4_i1	23.5994
GEOVU	GEOVU_DN33518_c1_g5_i1	12846.8
GEOVU	GEOVU_DN33518_c1_g6_i1	14.6605
GEOVU	GEOVU_DN33518_c1_g7_i1	26481.6
GEOVU	GEOVU_DN33518_c1_g7_i2	0
GEOVU	GEOVU_DN33518_c1_g9_i1	24493
GEOVU	GEOVU_DN33518_c2_g1_i1	12101
GEOVU	GEOVU_DN33518_c2_g1_i2	22.432
GEOVU	GEOVU_DN33518_c2_g1_i3	2500.65
GEOVU	GEOVU_DN33518_c2_g1_i4	0
GEOVU	GEOVU_DN33518_c2_g1_i5	8474.67
GEOVU	GEOVU_DN3515_c0_g1_i1	3108.6
GEOVU	GEOVU_DN3515_c0_g1_i2	0
GEOVU	GEOVU_DN9577_c0_g1_i1	2993.57
HOGRI	HOGRI_DN14364_c0_g1_i1	5195.52
HOGRI	HOGRI_DN14438_c0_g1_i1	0
HOGRI	HOGRI_DN14438_c0_g2_i2	0
HOGRI	HOGRI_DN15356_c0_g1_i1	35684.3
HOGRI	HOGRI_DN21372_c0_g1_i1	77.3337
HOGRI	HOGRI_DN21372_c0_g2_i1	12618.4
HOGRI	HOGRI_DN21372_c0_g2_i2	29035.1
HOGRI	HOGRI_DN21971_c0_g1_i1	989.565
HOGRI	HOGRI_DN21971_c0_g2_i1	423.263
HOGRI	HOGRI_DN22059_c1_g1_i1	1489.02
HOGRI	HOGRI_DN22059_c1_g2_i1	0
HOGRI	HOGRI_DN27725_c0_g1_i1	1517.06
HOGRI	HOGRI_DN27725_c0_g2_i1	6664.07
HOGRI	HOGRI_DN27725_c0_g2_i2	0
HOGRI	HOGRI_DN35474_c0_g1_i1	3408.6
HOGRI	HOGRI_DN35474_c0_g3_i1	1923.9
HOGRI	HOGRI_DN35474_c0_g4_i1	2.83336
HOGRI	HOGRI_DN35474_c0_g5_i1	369.256
HOGRI	HOGRI_DN40091_c0_g1_i1	696.275
HOGRI	HOGRI_DN40091_c0_g1_i3	5203.29
HOGRI	HOGRI_DN40091_c0_g2_i1	4.94665
HOGRI	HOGRI_DN40091_c0_g2_i2	55.5502
HOGRI	HOGRI_DN40091_c0_g2_i3	252.835
HOGRI	HOGRI_DN40717_c0_g1_i1	482.284
HOGRI	HOGRI_DN40717_c2_g1_i1	216.12
HOGRI	HOGRI_DN40717_c2_g2_i1	333.848
HOGRI	HOGRI_DN40717_c2_g2_i2	669.276
HOGRI	HOGRI_DN40717_c2_g2_i3	1432.65
HOGRI	HOGRI_DN40717_c2_g3_i1	1.62024
HOGRI	HOGRI_DN40717_c2_g3_i2	434.621
HOGRI	HOGRI_DN40717_c2_g5_i1	0.805438
HOGRI	HOGRI_DN40717_c2_g6_i1	1232.35
HOGRI	HOGRI_DN41252_c2_g4_i1	124511
HOGRI	HOGRI_DN41252_c2_g5_i1	5.36326
HOGRI	HOGRI_DN42132_c1_g1_i2	0.16144
HOGRI	HOGRI_DN42132_c2_g1_i1	3.06292
HOGRI	HOGRI_DN42132_c2_g3_i1	7.76911
HOGRS	HOGRS_DN103696_c0_g1_i1	6.46501
HOGRS	HOGRS_DN56011_c0_g1_i1	763.997
HOGRS	HOGRS_DN56991_c0_g1_i1	80.4879
HOGRS	HOGRS_DN56991_c0_g2_i1	182.299
HOGRS	HOGRS_DN60956_c0_g1_i1	0
HOGRS	HOGRS_DN60956_c0_g2_i1	0
HOGRS	HOGRS_DN60956_c0_g2_i2	257.019
HOGRS	HOGRS_DN60956_c1_g1_i1	0
HOGRS	HOGRS_DN60956_c1_g1_i2	2984.18
HOGRS	HOGRS_DN60956_c1_g2_i1	0
HOGRS	HOGRS_DN60956_c1_g3_i1	0
HOGRS	HOGRS_DN64181_c0_g1_i1	7024.21
HOGRS	HOGRS_DN64181_c0_g1_i2	817.991
HOGRS	HOGRS_DN64181_c0_g1_i3	13.6006
HOGRS	HOGRS_DN64181_c0_g1_i4	25.5079
HOGRS	HOGRS_DN64181_c0_g1_i5	5.26321
HOGRS	HOGRS_DN68219_c3_g10_i1	68.8929
HOGRS	HOGRS_DN68219_c3_g2_i1	1675.13
HOGRS	HOGRS_DN68219_c3_g4_i1	56.0689
HOGRS	HOGRS_DN68219_c3_g5_i1	2851.71
HOGRS	HOGRS_DN68219_c3_g5_i2	0
HOGRS	HOGRS_DN68219_c3_g5_i3	5.96444
HOGRS	HOGRS_DN68219_c3_g6_i2	39502.9
HOGRS	HOGRS_DN68219_c3_g6_i3	30372.7
HOGRS	HOGRS_DN68219_c3_g6_i4	1660.35
HOGRS	HOGRS_DN68219_c3_g6_i5	2.28479
HOGRS	HOGRS_DN68219_c3_g8_i1	1037
HOGRS	HOGRS_DN68219_c3_g8_i2	83.6055
HOGRS	HOGRS_DN70858_c1_g1_i1	10.2568
HOGRS	HOGRS_DN70858_c1_g2_i1	5.82707
HOGRS	HOGRS_DN71591_c0_g1_i1	1.18738
HOGRS	HOGRS_DN72400_c0_g2_i3	0.21629
HOGRS	HOGRS_DN73377_c5_g1_i1	7167.64
HOGRS	HOGRS_DN73377_c5_g10_i1	2666.55
HOGRS	HOGRS_DN73377_c5_g11_i1	603.805
HOGRS	HOGRS_DN73377_c5_g2_i1	2799.35
HOGRS	HOGRS_DN73377_c5_g3_i1	2032.57
HOGRS	HOGRS_DN73377_c5_g4_i1	1110.46
HOGRS	HOGRS_DN73377_c5_g5_i1	33373.2
HOGRS	HOGRS_DN73377_c5_g6_i1	740.122
HOGRS	HOGRS_DN73377_c5_g7_i1	4991.48
HOGRS	HOGRS_DN73377_c5_g8_i1	389.637
HOGRS	HOGRS_DN73377_c5_g9_i1	5101.47
HOGRS	HOGRS_DN73844_c2_g5_i4	1.63523
HOGRS	HOGRS_DN74716_c3_g1_i1	210.687
HOGRS	HOGRS_DN74716_c3_g4_i1	4975.94
HOGRS	HOGRS_DN74716_c3_g5_i1	5074.26
HOGRS	HOGRS_DN74716_c3_g7_i1	36993.8
HOGRS	HOGRS_DN74716_c3_g8_i1	1210.81
LYCHI	LYCHI_DN3128_c0_g1_i1	8.8345
LYCHI	LYCHI_DN32013_c0_g1_i1	7.62116
LYCHI	LYCHI_DN32013_c0_g1_i2	367.216
LYCHI	LYCHI_DN32013_c0_g1_i3	0.90077
LYCHI	LYCHI_DN32013_c0_g1_i4	16853.3
LYCHI	LYCHI_DN33065_c0_g1_i1	18.2251
LYCHI	LYCHI_DN33065_c0_g2_i1	4044.6
LYCHI	LYCHI_DN33065_c0_g2_i2	4191.61
LYCHI	LYCHI_DN33065_c0_g3_i1	113.324
LYCHI	LYCHI_DN33076_c0_g1_i1	55196.7
LYCHI	LYCHI_DN33076_c0_g2_i1	83.0019
LYCHI	LYCHI_DN33545_c0_g2_i1	1665.89
LYCHI	LYCHI_DN42519_c3_g1_i1	3931.52
LYCHI	LYCHI_DN42519_c3_g10_i1	150.569
LYCHI	LYCHI_DN42519_c3_g11_i1	7066.9
LYCHI	LYCHI_DN42519_c3_g12_i1	2.85865
LYCHI	LYCHI_DN42519_c3_g2_i1	82.8533
LYCHI	LYCHI_DN42519_c3_g3_i1	10.3279
LYCHI	LYCHI_DN42519_c3_g4_i1	442.42
LYCHI	LYCHI_DN42519_c3_g5_i1	2263.96
LYCHI	LYCHI_DN42519_c3_g6_i1	6851.04
LYCHI	LYCHI_DN42519_c3_g7_i1	23.0785
LYCHI	LYCHI_DN42519_c3_g8_i1	43.5949
LYCHI	LYCHI_DN42519_c3_g9_i1	10.4212
LYCHI	LYCHI_DN42519_c4_g1_i1	17.7162
LYCHI	LYCHI_DN42519_c4_g2_i1	125415
LYCHI	LYCHI_DN42519_c4_g2_i2	33069.1
LYCHI	LYCHI_DN42519_c4_g2_i3	19406.8
LYCHI	LYCHI_DN45413_c2_g1_i1	25.5937
LYCHI	LYCHI_DN45413_c2_g2_i1	14.8924
LYCHI	LYCHI_DN45686_c1_g5_i1	57.0791
LYCHI	LYCHI_DN45839_c1_g2_i1	120.823
LYCHI	LYCHI_DN45839_c1_g3_i1	7580.92
LYCHI	LYCHI_DN45839_c1_g3_i2	8547.59
LYCHI	LYCHI_DN45839_c1_g7_i1	8292.38
LYCHI	LYCHI_DN45839_c1_g9_i1	94935
LYCHI	LYCHI_DN45839_c1_g9_i2	0
LYCHI	LYCHI_DN45937_c0_g1_i1	5.72718
LYCHI	LYCHI_DN46060_c5_g3_i1	1930.26
LYCHI	LYCHI_DN46060_c5_g3_i2	541.852
LYCHI	LYCHI_DN76519_c0_g1_i1	0.34782
LYCHI	LYCHI_DN841_c0_g1_i1	18.9189
LYCPR	LYCPR_DN36772_c2_g1_i1	44343
LYCPR	LYCPR_DN36772_c2_g1_i2	52.1738
LYCPR	LYCPR_DN36772_c2_g1_i3	2968.31
LYCPR	LYCPR_DN36772_c2_g2_i1	17.3801
LYCPR	LYCPR_DN36772_c2_g4_i1	26.5627
LYCPR	LYCPR_DN36772_c2_g4_i2	45766.7
LYCPR	LYCPR_DN36772_c2_g4_i4	57.9941
LYCPR	LYCPR_DN36772_c2_g4_i6	9.83569
LYCPR	LYCPR_DN39350_c1_g1_i1	4323.3
LYCPR	LYCPR_DN39350_c1_g1_i2	146073
LYCPR	LYCPR_DN39350_c1_g2_i1	1774.2
LYCPR	LYCPR_DN39350_c1_g3_i1	12.3569
LYCPR	LYCPR_DN39350_c1_g4_i1	4739.6
LYCPR	LYCPR_DN39350_c1_g4_i2	115.249
LYCPR	LYCPR_DN39350_c1_g4_i3	6.55463
LYCPR	LYCPR_DN39350_c1_g4_i4	22681.6
LYCPR	LYCPR_DN39350_c1_g4_i5	12.8849
LYCPR	LYCPR_DN39350_c1_g5_i1	111427
LYCPR	LYCPR_DN39350_c1_g6_i1	28.6999
LYCPR	LYCPR_DN39605_c3_g2_i2	68.2955
LYCPR	LYCPR_DN9113_c0_g1_i1	1689.83
LYCPR	LYCPR_DN9113_c0_g2_i1	12264.9
LYCPR	LYCPR_DN9113_c0_g3_i1	55.8942
PARAM	PARAM_DN1118_c0_g1_i1	2264.6
PARAM	PARAM_DN21462_c0_g1_i1	1276.89
PARAM	PARAM_DN21462_c0_g2_i1	61.5899
PARAM	PARAM_DN21838_c0_g1_i1	3048.83
PARAM	PARAM_DN29242_c0_g1_i1	10649.5
PARAM	PARAM_DN29242_c0_g2_i1	13153.6
PARAM	PARAM_DN40848_c0_g1_i1	1911.11
PARAM	PARAM_DN40848_c0_g2_i1	235.077
PARAM	PARAM_DN40848_c0_g2_i2	4494.2
PARAM	PARAM_DN40848_c0_g2_i4	1108.32
PARAM	PARAM_DN40848_c0_g2_i5	5.06266
PARAM	PARAM_DN40848_c0_g3_i1	719.534
PARAM	PARAM_DN40848_c0_g4_i1	2827.45
PARAM	PARAM_DN40848_c0_g5_i1	13009.3
PARAM	PARAM_DN40848_c0_g6_i1	23269.4
PARAM	PARAM_DN4156_c0_g1_i1	46.7434
PARAM	PARAM_DN41979_c1_g5_i11	1.57762
PARAM	PARAM_DN41979_c1_g5_i15	0.921773
PARAM	PARAM_DN41979_c1_g5_i3	0.232679
PARAM	PARAM_DN41979_c1_g5_i6	0.577575
PARAM	PARAM_DN41979_c1_g5_i8	0.309496
PARAM	PARAM_DN42435_c1_g1_i1	149.026
PARAM	PARAM_DN42435_c1_g2_i1	1.82784
PARAM	PARAM_DN42435_c1_g3_i1	180.808
PARAM	PARAM_DN42435_c1_g4_i1	369.414
PARAM	PARAM_DN42435_c1_g5_i1	1.25188
PARAM	PARAM_DN42435_c1_g5_i2	0.877402
PARAM	PARAM_DN42435_c1_g7_i1	31.3486
PARAM	PARAM_DN43036_c1_g2_i1	73.1785
PARAM	PARAM_DN43036_c1_g2_i2	2.03697
PARAM	PARAM_DN43036_c1_g2_i3	116.516
PARAM	PARAM_DN43036_c1_g4_i1	68.797
PARAM	PARAM_DN43036_c1_g4_i2	8.42316
PARAM	PARAM_DN43036_c1_g4_i4	1.88231
PARAM	PARAM_DN43036_c1_g6_i1	41.3485
PARAM	PARAM_DN43233_c2_g1_i1	1352.05
PARAM	PARAM_DN43233_c4_g1_i1	33681.6
PARAM	PARAM_DN43233_c4_g1_i2	42334.4
PARAM	PARAM_DN43233_c5_g1_i1	4406.3
PARAM	PARAM_DN43233_c5_g2_i1	6084.99
PARAM	PARAM_DN43233_c5_g2_i2	5641.14
PARAM	PARAM_DN43233_c5_g2_i3	13528.2
PARAM	PARAM_DN43233_c5_g2_i4	0
PARAM	PARAM_DN43233_c5_g3_i1	4054.57
PARAM	PARAM_DN43233_c5_g5_i1	4.98132
PARAM	PARAM_DN43233_c5_g6_i1	472.381
PARAM	PARAM_DN43233_c6_g5_i1	2033.9
PARAM	PARAM_DN43233_c6_g5_i2	88.3844
PARAM	PARAM_DN44455_c0_g1_i1	0.824213
PARAM	PARAM_DN8019_c0_g1_i1	0
PARAM	PARAM_DN8019_c0_g2_i1	1317.09
PARPA	PARPA_DN18723_c0_g1_i1	100.44
PARPA	PARPA_DN18916_c0_g1_i1	2245.83
PARPA	PARPA_DN18916_c0_g2_i1	776.467
PARPA	PARPA_DN18916_c0_g3_i1	2.33387
PARPA	PARPA_DN22283_c0_g2_i1	3.2062
PARPA	PARPA_DN26249_c0_g1_i1	0
PARPA	PARPA_DN26249_c0_g1_i2	2553.8
PARPA	PARPA_DN26249_c1_g2_i1	144.346
PARPA	PARPA_DN26563_c0_g1_i1	40.6744
PARPA	PARPA_DN26563_c0_g1_i2	102.099
PARPA	PARPA_DN28_c0_g1_i1	432.402
PARPA	PARPA_DN28_c0_g2_i1	788.356
PARPA	PARPA_DN29818_c1_g1_i1	0.4658
PARPA	PARPA_DN29818_c1_g3_i1	54.9813
PARPA	PARPA_DN29818_c1_g3_i2	48.7466
PARPA	PARPA_DN29818_c1_g3_i3	1.4512
PARPA	PARPA_DN29818_c1_g5_i1	5.26121
PARPA	PARPA_DN29818_c1_g7_i1	0
PARPA	PARPA_DN29818_c1_g8_i1	7.28373
PARPA	PARPA_DN34560_c0_g1_i1	7.5784
PARPA	PARPA_DN34560_c1_g1_i1	0.909639
PARPA	PARPA_DN34560_c1_g1_i2	1.77883
PARPA	PARPA_DN34560_c1_g1_i3	0.435829
PARPA	PARPA_DN34560_c1_g3_i1	2.9161
PARPA	PARPA_DN34560_c1_g5_i1	21.2386
PARPA	PARPA_DN34560_c1_g6_i1	1.37745
PARPA	PARPA_DN34560_c1_g6_i2	2.71162
PARPA	PARPA_DN34560_c1_g6_i3	0.425384
PARPA	PARPA_DN34560_c1_g7_i1	0.933386
PARPA	PARPA_DN34755_c0_g1_i1	288.447
PARPA	PARPA_DN34755_c0_g1_i2	3101.66
PARPA	PARPA_DN34755_c0_g2_i1	2.34297
PARPA	PARPA_DN36326_c0_g1_i1	2048.78
PARPA	PARPA_DN36326_c0_g3_i1	3.26935
PARPA	PARPA_DN36326_c0_g4_i1	1042.27
PARPA	PARPA_DN36326_c0_g5_i1	1342.7
PARPA	PARPA_DN40871_c2_g10_i1	734.562
PARPA	PARPA_DN40871_c2_g13_i1	8262.52
PARPA	PARPA_DN40871_c2_g15_i1	2006.43
PARPA	PARPA_DN40871_c2_g17_i1	2514.55
PARPA	PARPA_DN40871_c2_g18_i1	18960
PARPA	PARPA_DN40871_c2_g18_i2	1848.61
PARPA	PARPA_DN40871_c2_g2_i1	6268.01
PARPA	PARPA_DN40871_c2_g4_i1	401.326
PARPA	PARPA_DN40871_c2_g5_i1	2358.57
PARPA	PARPA_DN40871_c2_g5_i2	0
PARPA	PARPA_DN40871_c2_g6_i1	263.811
PARPA	PARPA_DN40871_c2_g8_i1	704.804
PARPA	PARPA_DN41054_c1_g1_i1	0.964759
PARPA	PARPA_DN41054_c1_g10_i1	10.9521
PARPA	PARPA_DN41054_c1_g4_i1	13.7819
PARPA	PARPA_DN41054_c1_g4_i2	20.9565
PARPA	PARPA_DN41054_c1_g4_i5	38.6411
PARPA	PARPA_DN41054_c1_g5_i2	2.63746
PARPA	PARPA_DN41054_c1_g5_i3	0.549265
PARPA	PARPA_DN41054_c1_g5_i4	3.54044
PARPA	PARPA_DN41054_c1_g5_i5	3.61141
PARPA	PARPA_DN41054_c1_g5_i7	0.118365
PARPA	PARPA_DN41054_c1_g6_i2	62.9981
PARPA	PARPA_DN41054_c1_g8_i1	9.08728
PARPA	PARPA_DN41054_c1_g9_i1	21.2066
PARPA	PARPA_DN41227_c2_g1_i2	3.11509
PARPA	PARPA_DN41227_c2_g6_i1	7.28612
PARPA	PARPA_DN41227_c2_g7_i1	10.4087
PARPA	PARPA_DN41903_c7_g10_i1	5657.17
PARPA	PARPA_DN41903_c7_g11_i1	0
PARPA	PARPA_DN41903_c7_g12_i1	179.638
PARPA	PARPA_DN41903_c7_g15_i1	714.494
PARPA	PARPA_DN41903_c7_g15_i2	1064.22
PARPA	PARPA_DN41903_c7_g16_i1	9731.96
PARPA	PARPA_DN41903_c7_g17_i1	154.019
PARPA	PARPA_DN41903_c7_g18_i1	141.853
PARPA	PARPA_DN41903_c7_g18_i2	207.041
PARPA	PARPA_DN41903_c7_g19_i1	1.44867
PARPA	PARPA_DN41903_c7_g19_i2	99.0727
PARPA	PARPA_DN41903_c7_g19_i3	578.312
PARPA	PARPA_DN41903_c7_g19_i4	17.6539
PARPA	PARPA_DN41903_c7_g2_i1	504.387
PARPA	PARPA_DN41903_c7_g20_i1	144.32
PARPA	PARPA_DN41903_c7_g20_i2	1260.05
PARPA	PARPA_DN41903_c7_g20_i3	26.6445
PARPA	PARPA_DN41903_c7_g23_i1	9351.42
PARPA	PARPA_DN41903_c7_g23_i2	147.877
PARPA	PARPA_DN41903_c7_g24_i1	2.60148
PARPA	PARPA_DN41903_c7_g24_i2	17.9653
PARPA	PARPA_DN41903_c7_g24_i3	126.683
PARPA	PARPA_DN41903_c7_g24_i4	11679.2
PARPA	PARPA_DN41903_c7_g24_i5	0
PARPA	PARPA_DN41903_c7_g24_i6	34.0684
PARPA	PARPA_DN41903_c7_g25_i1	191.592
PARPA	PARPA_DN41903_c7_g26_i1	340.692
PARPA	PARPA_DN41903_c7_g26_i2	2.53352
PARPA	PARPA_DN41903_c7_g3_i1	517.284
PARPA	PARPA_DN41903_c7_g6_i1	47561.4
PARPA	PARPA_DN41903_c7_g8_i1	10490.2
PARPA	PARPA_DN74812_c0_g1_i1	214.728
TRORU	TRORU_DN103686_c0_g1_i1	0
TRORU	TRORU_DN103686_c0_g2_i1	1004.07
TRORU	TRORU_DN107026_c0_g1_i1	350.703
TRORU	TRORU_DN108582_c0_g1_i1	1715
TRORU	TRORU_DN109192_c0_g1_i1	638.535
TRORU	TRORU_DN109713_c0_g2_i1	0
TRORU	TRORU_DN13960_c0_g1_i1	1398.25
TRORU	TRORU_DN16190_c0_g2_i2	1085.11
TRORU	TRORU_DN16577_c0_g1_i1	40.4092
TRORU	TRORU_DN16577_c0_g1_i2	555.314
TRORU	TRORU_DN19263_c0_g3_i2	390.216
TRORU	TRORU_DN21202_c0_g1_i1	6.70231
TRORU	TRORU_DN27110_c0_g1_i1	119.283
TRORU	TRORU_DN35375_c0_g1_i3	3371.86
TRORU	TRORU_DN35609_c5_g1_i1	11347.4
TRORU	TRORU_DN38511_c0_g2_i1	687.936
TRORU	TRORU_DN42443_c0_g1_i1	1844.65
TRORU	TRORU_DN42443_c0_g2_i1	234.839
TRORU	TRORU_DN47248_c1_g2_i1	64.2373
TRORU	TRORU_DN51250_c0_g1_i1	3.11533
TRORU	TRORU_DN55439_c0_g3_i1	257.465
TRORU	TRORU_DN55439_c0_g3_i2	6454.13
TRORU	TRORU_DN55439_c0_g3_i3	685.689
TRORU	TRORU_DN55439_c0_g3_i4	13.3922
TRORU	TRORU_DN55647_c0_g2_i1	0.506948
TRORU	TRORU_DN56349_c0_g1_i1	0.237344
TRORU	TRORU_DN56349_c0_g12_i1	734.352
TRORU	TRORU_DN56349_c0_g13_i1	2109.92
TRORU	TRORU_DN56349_c0_g16_i1	466.352
TRORU	TRORU_DN56349_c0_g3_i1	2277.09
TRORU	TRORU_DN56349_c0_g3_i2	2986.72
TRORU	TRORU_DN56349_c0_g5_i1	6526.95
TRORU	TRORU_DN56349_c0_g9_i2	0
TRORU	TRORU_DN56428_c14_g1_i1	0.889317
TRORU	TRORU_DN56428_c7_g1_i1	2739.64
TRORU	TRORU_DN56428_c7_g12_i1	10286.7
TRORU	TRORU_DN56428_c7_g13_i1	114.044
TRORU	TRORU_DN56428_c7_g13_i2	13118.2
TRORU	TRORU_DN56428_c7_g13_i3	1569.79
TRORU	TRORU_DN56428_c7_g13_i4	2.23205
TRORU	TRORU_DN56428_c7_g14_i1	24.0676
TRORU	TRORU_DN56428_c7_g15_i1	2936.98
TRORU	TRORU_DN56428_c7_g2_i1	29104.4
TRORU	TRORU_DN56428_c7_g3_i1	558.668
TRORU	TRORU_DN56428_c7_g4_i1	175.322
TRORU	TRORU_DN56428_c7_g4_i2	20045.7
TRORU	TRORU_DN56428_c7_g7_i1	7204
TRORU	TRORU_DN56428_c7_g8_i1	33940.1
TRORU	TRORU_DN56428_c7_g8_i2	1243.5
TRORU	TRORU_DN56428_c7_g8_i3	79.01
TRORU	TRORU_DN59952_c0_g3_i1	32.68
TRORU	TRORU_DN62202_c0_g10_i1	1198.04
TRORU	TRORU_DN64615_c0_g1_i3	7.09173
TRORU	TRORU_DN64866_c0_g1_i2	0.111483
TRORU	TRORU_DN65812_c0_g1_i4	0.431661
TRORU	TRORU_DN66478_c0_g3_i2	162.922
TRORU	TRORU_DN67292_c2_g1_i1	59.3342
TRORU	TRORU_DN67292_c2_g1_i3	263.115
TRORU	TRORU_DN67524_c1_g2_i5	0.0564251
TRORU	TRORU_DN68792_c5_g6_i1	20777.2
TRORU	TRORU_DN68792_c5_g8_i1	5525.62
TRORU	TRORU_DN68974_c2_g1_i2	0
TRORU	TRORU_DN68974_c2_g1_i8	0.887662
TRORU	TRORU_DN68974_c2_g1_i9	1.97441
TRORU	TRORU_DN69888_c2_g3_i2	2.90528
TRORU	TRORU_DN72279_c4_g3_i1	34.7381
TRORU	TRORU_DN72279_c4_g5_i1	0
TRORU	TRORU_DN72279_c4_g8_i1	201.615
TRORU	TRORU_DN72279_c4_g9_i1	35.4024
TRORU	TRORU_DN72629_c5_g2_i3	15.65
TRORU	TRORU_DN72707_c0_g3_i1	1.84883
TRORU	TRORU_DN72959_c3_g1_i1	7039.93
TRORU	TRORU_DN73099_c0_g8_i9	1491.48
TRORU	TRORU_DN73858_c6_g4_i1	119.89
TRORU	TRORU_DN73858_c6_g5_i1	168.813
TRORU	TRORU_DN73858_c6_g5_i2	9824.47
TRORU	TRORU_DN73858_c6_g5_i3	42.2669
TRORU	TRORU_DN73858_c6_g5_i4	11.9638
TRORU	TRORU_DN73858_c6_g5_i5	0
TRORU	TRORU_DN73858_c6_g6_i1	12088.3
TRORU	TRORU_DN73858_c6_g8_i1	22402
TRORU	TRORU_DN73858_c7_g3_i10	68.5987
TRORU	TRORU_DN73864_c6_g10_i1	3.26168
TRORU	TRORU_DN73864_c6_g10_i2	0.604101
TRORU	TRORU_DN73864_c6_g10_i4	1.76087
TRORU	TRORU_DN73864_c6_g4_i1	0.457164
TRORU	TRORU_DN73987_c17_g1_i3	3824.53
TRORU	TRORU_DN80349_c0_g1_i1	8745.14
TRORU	TRORU_DN84194_c0_g1_i1	62.4397
TRORU	TRORU_DN88583_c0_g1_i2	7587.52
TRORU	TRORU_DN90213_c0_g3_i1	0
TRORU	TRORU_DN90776_c0_g1_i1	0
TRORU	TRORU_DN91173_c0_g1_i1	0
TRORU	TRORU_DN91173_c0_g2_i1	2475.11
TRORU	TRORU_DN95286_c0_g1_i1	671.184
VESJU	VESJU_DN17922_c0_g1_i1	1.40129
VESJU	VESJU_DN17922_c0_g2_i1	61.4254
VESJU	VESJU_DN17922_c0_g3_i1	21.3451
VESJU	VESJU_DN17922_c0_g3_i2	12.5207
VESJU	VESJU_DN18825_c0_g2_i1	154.316
VESJU	VESJU_DN19554_c0_g1_i1	53.121
VESJU	VESJU_DN19554_c0_g2_i1	469.383
VESJU	VESJU_DN19554_c0_g2_i2	38.2621
VESJU	VESJU_DN19554_c0_g3_i1	20.5342
VESJU	VESJU_DN28611_c0_g3_i1	6.39621
VESJU	VESJU_DN30706_c36_g1_i1	2409.22
VESJU	VESJU_DN30706_c36_g21_i1	60449.7
VESJU	VESJU_DN30706_c36_g22_i1	62557.1
VESJU	VESJU_DN30706_c36_g25_i1	9464.99
VESJU	VESJU_DN30706_c36_g27_i1	744.139
VESJU	VESJU_DN30706_c36_g7_i1	103.66
VESJU	VESJU_DN30706_c36_g8_i1	32147.5
VESJU	VESJU_DN30706_c36_g8_i2	11770.9
VESJU	VESJU_DN30706_c36_g8_i3	27871.6
VESJU	VESJU_DN30706_c36_g8_i4	18560.6
VESJU	VESJU_DN30706_c36_g8_i5	25238.7
VESJU	VESJU_DN32241_c5_g1_i1	13.9961
VESJU	VESJU_DN32241_c5_g3_i1	2030.57
VESJU	VESJU_DN32241_c5_g5_i1	15496.1
VESJU	VESJU_DN32417_c0_g1_i1	2809.13
VESJU	VESJU_DN32523_c6_g10_i1	9.47924
VESJU	VESJU_DN32523_c6_g10_i2	109.257
VESJU	VESJU_DN32523_c6_g10_i3	9111.03
VESJU	VESJU_DN32523_c6_g14_i1	84.2854
VESJU	VESJU_DN32523_c6_g4_i1	768.052
VESJU	VESJU_DN32523_c6_g4_i2	2141.69
VESJU	VESJU_DN32523_c6_g5_i1	15117.1
VESJU	VESJU_DN3909_c0_g1_i1	84.1055
VESJU	VESJU_DN4460_c1_g1_i1	7676.36
VESJU	VESJU_DN7948_c0_g1_i1	304.247

## Sheet: TPM contigs_spiders2
Transcriptome	Identifier	TPM		Transcriptome	SUM TPM	Sum TPM simple transcripts			corresponds to simple precursors
OXYHE	OXYHE_DN25545_c1_g2_i1	1.59502		OXYHE	520985	116539
OXYHE	OXYHE_DN25545_c1_g3_i1	423.606		OXYLI	311818	54994.6
OXYHE	OXYHE_DN25545_c1_g4_i1	689.469		PEUST	477761	107904
OXYHE	OXYHE_DN25545_c1_g5_i1	15.6104		ANCRU	210.336
OXYHE	OXYHE_DN25545_c1_g6_i1	16.0795		PHOFE	79222.6
OXYHE	OXYHE_DN25545_c1_g7_i1	40.2669		PILHA	365625
OXYHE	OXYHE_DN25545_c1_g9_i1	3218.9		MACKI	3458.98
OXYHE	OXYHE_DN27892_c0_g1_i1	821.782		ZODST	27609.3
OXYHE	OXYHE_DN28673_c0_g1_i1	18.5825		ZODCY	1945.77
OXYHE	OXYHE_DN39876_c2_g1_i1	1031.99		DOLOK	11692.5
OXYHE	OXYHE_DN39876_c2_g11_i1	279.578
OXYHE	OXYHE_DN39876_c2_g13_i1	118.288
OXYHE	OXYHE_DN39876_c2_g14_i1	927.599
OXYHE	OXYHE_DN39876_c2_g15_i1	25.5175
OXYHE	OXYHE_DN39876_c2_g16_i1	220.488
OXYHE	OXYHE_DN39876_c2_g17_i1	2.18877
OXYHE	OXYHE_DN39876_c2_g19_i1	3.25661
OXYHE	OXYHE_DN39876_c2_g2_i1	1201.14
OXYHE	OXYHE_DN39876_c2_g20_i1	1.75244
OXYHE	OXYHE_DN39876_c2_g20_i2	3854.93
OXYHE	OXYHE_DN39876_c2_g22_i1	5409.24
OXYHE	OXYHE_DN39876_c2_g3_i1	3304.6
OXYHE	OXYHE_DN39876_c2_g4_i1	1297.28
OXYHE	OXYHE_DN39876_c2_g5_i1	3101.55
OXYHE	OXYHE_DN39876_c2_g5_i2	3.92378
OXYHE	OXYHE_DN39876_c2_g7_i1	42.0211
OXYHE	OXYHE_DN39876_c2_g8_i1	0.160091
OXYHE	OXYHE_DN41027_c0_g1_i1	770.539
OXYHE	OXYHE_DN41027_c0_g18_i1	2581.4
OXYHE	OXYHE_DN41027_c0_g23_i1	53.916
OXYHE	OXYHE_DN41027_c0_g4_i1	1001.28
OXYHE	OXYHE_DN45808_c1_g14_i1	1257.14
OXYHE	OXYHE_DN45808_c1_g18_i1	331.88
OXYHE	OXYHE_DN45808_c1_g2_i1	1250.93
OXYHE	OXYHE_DN45808_c1_g20_i1	2360.3
OXYHE	OXYHE_DN45808_c1_g20_i4	897.007
OXYHE	OXYHE_DN45808_c1_g22_i1	37.1178
OXYHE	OXYHE_DN45808_c1_g23_i1	1347.8
OXYHE	OXYHE_DN45808_c1_g25_i1	2189.12
OXYHE	OXYHE_DN45808_c1_g5_i1	4521.3
OXYHE	OXYHE_DN45808_c1_g6_i1	54396.1
OXYHE	OXYHE_DN46087_c7_g6_i1	14759.1
OXYHE	OXYHE_DN47623_c0_g1_i1	1329.66
OXYHE	OXYHE_DN42154_c0_g4_i1	3.25337
OXYHE	OXYHE_DN73500_c0_g1_i1	3.94044
OXYHE	OXYHE_DN46003_c1_g3_i1	1375.55
OXYHE	OXYHE_DN22170_c0_g1_i1	779.418
OXYHE	OXYHE_DN22170_c0_g2_i1	1259.77
OXYHE	OXYHE_DN22170_c0_g3_i1	150.429
OXYHE	OXYHE_DN36371_c0_g1_i1	38.5904
OXYHE	OXYHE_DN36371_c0_g1_i2	10034.4
OXYHE	OXYHE_DN43997_c4_g1_i1	10052
OXYHE	OXYHE_DN43997_c4_g2_i1	13293.5
OXYHE	OXYHE_DN43997_c4_g3_i1	175391
OXYHE	OXYHE_DN43997_c6_g2_i1	459.267
OXYHE	OXYHE_DN43997_c6_g2_i2	110157
OXYHE	OXYHE_DN44836_c7_g5_i1	144.198
OXYHE	OXYHE_DN46837_c0_g1_i1	0
OXYHE	OXYHE_DN4992_c0_g2_i1	1427.29
OXYHE	OXYHE_DN24460_c0_g1_i1	473.253
OXYHE	OXYHE_DN24460_c0_g1_i2	6198.68
OXYHE	OXYHE_DN27596_c0_g1_i1	27.9613
OXYHE	OXYHE_DN27596_c0_g1_i1	27.9613
OXYHE	OXYHE_DN30494_c0_g1_i1	145.697
OXYHE	OXYHE_DN30494_c0_g1_i2	1389.45
OXYHE	OXYHE_DN30494_c0_g1_i3	0
OXYHE	OXYHE_DN30494_c0_g1_i4	82.8171
OXYHE	OXYHE_DN30494_c0_g1_i5	3.23694
OXYHE	OXYHE_DN30494_c0_g1_i6	17.3213
OXYHE	OXYHE_DN31995_c0_g1_i1	3662.35
OXYHE	OXYHE_DN31995_c0_g2_i1	0
OXYHE	OXYHE_DN41027_c0_g11_i1	1.84459
OXYHE	OXYHE_DN41027_c0_g13_i1	7.19394
OXYHE	OXYHE_DN41027_c0_g14_i1	13.6133
OXYHE	OXYHE_DN41027_c0_g15_i1	29.3644
OXYHE	OXYHE_DN41027_c0_g15_i2	11.4574
OXYHE	OXYHE_DN41027_c0_g19_i1	0.325897
OXYHE	OXYHE_DN41027_c0_g19_i2	31.7083
OXYHE	OXYHE_DN41027_c0_g2_i1	7.15802
OXYHE	OXYHE_DN41027_c0_g3_i1	7.63873
OXYHE	OXYHE_DN41027_c0_g7_i1	79.8151
OXYHE	OXYHE_DN41027_c0_g7_i2	16.1006
OXYHE	OXYHE_DN41027_c0_g7_i3	125.247
OXYHE	OXYHE_DN41027_c0_g7_i4	8.32883
OXYHE	OXYHE_DN41027_c0_g7_i5	0.456554
OXYHE	OXYHE_DN43193_c3_g18_i1	1.89824
OXYHE	OXYHE_DN43193_c3_g2_i1	6.05871
OXYHE	OXYHE_DN43193_c3_g6_i1	0.788108
OXYHE	OXYHE_DN43691_c0_g1_i1	905.005
OXYHE	OXYHE_DN43691_c0_g11_i2	1631.38
OXYHE	OXYHE_DN43691_c0_g12_i1	0.200171
OXYHE	OXYHE_DN43691_c0_g13_i1	731.469
OXYHE	OXYHE_DN43691_c0_g5_i1	1.4461
OXYHE	OXYHE_DN43691_c0_g7_i1	3500.26
OXYHE	OXYHE_DN43691_c0_g8_i1	2706.23
OXYHE	OXYHE_DN43691_c0_g9_i1	3533.33
OXYHE	OXYHE_DN43691_c0_g9_i2	37960.5
OXYHE	OXYHE_DN43743_c2_g4_i1	70.6379
OXYHE	OXYHE_DN43743_c2_g4_i10	15.6498
OXYHE	OXYHE_DN43743_c2_g4_i11	12.6067
OXYHE	OXYHE_DN43743_c2_g4_i3	556.096
OXYHE	OXYHE_DN43743_c2_g4_i4	16.1555
OXYHE	OXYHE_DN43743_c2_g4_i6	39.9909
OXYHE	OXYHE_DN43743_c2_g4_i9	5.97838
OXYHE	OXYHE_DN43817_c1_g1_i1	87.9854
OXYHE	OXYHE_DN43817_c2_g1_i2	43.7901
OXYHE	OXYHE_DN43817_c2_g3_i1	1.9955
OXYHE	OXYHE_DN43817_c2_g4_i1	63.4054
OXYHE	OXYHE_DN43817_c2_g4_i2	5.51336
OXYHE	OXYHE_DN43817_c2_g5_i1	2.46367
OXYHE	OXYHE_DN43817_c2_g6_i1	3.03367
OXYHE	OXYHE_DN43817_c3_g1_i1	1662.31
OXYHE	OXYHE_DN43817_c3_g10_i1	47.8587
OXYHE	OXYHE_DN43817_c3_g11_i1	798.774
OXYHE	OXYHE_DN43817_c3_g12_i1	115.115
OXYHE	OXYHE_DN43817_c3_g13_i1	11.5596
OXYHE	OXYHE_DN43817_c3_g14_i1	779.628
OXYHE	OXYHE_DN43817_c3_g15_i1	33.906
OXYHE	OXYHE_DN43817_c3_g16_i1	61.2091
OXYHE	OXYHE_DN43817_c3_g17_i1	1301.66
OXYHE	OXYHE_DN43817_c3_g18_i1	39.9414
OXYHE	OXYHE_DN43817_c3_g19_i1	19.006
OXYHE	OXYHE_DN43817_c3_g20_i1	226.032
OXYHE	OXYHE_DN43817_c3_g21_i1	27.9598
OXYHE	OXYHE_DN43817_c3_g21_i1	27.9598
OXYHE	OXYHE_DN43817_c3_g22_i1	1955.24
OXYHE	OXYHE_DN43817_c3_g23_i1	40.3939
OXYHE	OXYHE_DN43817_c3_g24_i1	6.65579
OXYHE	OXYHE_DN43817_c3_g25_i1	9.1884
OXYHE	OXYHE_DN43817_c3_g27_i1	50.9603
OXYHE	OXYHE_DN43817_c3_g29_i1	246.879
OXYHE	OXYHE_DN43817_c3_g3_i1	200.837
OXYHE	OXYHE_DN43817_c3_g30_i1	19.5833
OXYHE	OXYHE_DN43817_c3_g31_i1	129.372
OXYHE	OXYHE_DN43817_c3_g32_i1	4241.69
OXYHE	OXYHE_DN43817_c3_g32_i2	3259.29
OXYHE	OXYHE_DN43817_c3_g32_i3	252.797
OXYHE	OXYHE_DN43817_c3_g32_i4	52.9525
OXYHE	OXYHE_DN43817_c3_g32_i5	63.3388
OXYHE	OXYHE_DN43817_c3_g32_i6	61.6682
OXYHE	OXYHE_DN43817_c3_g32_i7	89.6121
OXYHE	OXYHE_DN43817_c3_g33_i1	10.3481
OXYHE	OXYHE_DN43817_c3_g34_i1	32.4806
OXYHE	OXYHE_DN43817_c3_g35_i1	65.5492
OXYHE	OXYHE_DN43817_c3_g36_i1	481.168
OXYHE	OXYHE_DN43817_c3_g4_i1	14.4171
OXYHE	OXYHE_DN43817_c3_g5_i1	176.434
OXYHE	OXYHE_DN43817_c3_g6_i1	101.319
OXYHE	OXYHE_DN43817_c3_g7_i1	179.287
OXYHE	OXYHE_DN43817_c3_g8_i1	20.1773
OXYHE	OXYHE_DN43817_c3_g9_i1	0.22027
OXYHE	OXYHE_DN45492_c0_g16_i2	19.5685
OXYHE	OXYHE_DN72705_c0_g1_i1	52.5114
OXYLI	OXYLI_DN36062_c0_g1_i1	549.874
OXYLI	OXYLI_DN36062_c0_g2_i1	2136.87
OXYLI	OXYLI_DN36062_c0_g2_i2	73.1972
OXYLI	OXYLI_DN36062_c0_g3_i1	4188.69
OXYLI	OXYLI_DN36062_c0_g4_i1	4.08249
OXYLI	OXYLI_DN36062_c0_g5_i1	20066.5
OXYLI	OXYLI_DN36062_c0_g6_i1	478.762
OXYLI	OXYLI_DN60551_c0_g14_i1	239.012
OXYLI	OXYLI_DN60551_c0_g15_i1	770.029
OXYLI	OXYLI_DN62413_c6_g2_i1	0.103434
OXYLI	OXYLI_DN62413_c6_g2_i2	167.134
OXYLI	OXYLI_DN62413_c6_g3_i1	840.603
OXYLI	OXYLI_DN62413_c6_g4_i1	4.35089
OXYLI	OXYLI_DN62413_c6_g6_i1	101.571
OXYLI	OXYLI_DN62413_c6_g8_i1	159.255
OXYLI	OXYLI_DN62413_c6_g9_i1	248.398
OXYLI	OXYLI_DN63566_c2_g1_i1	293.703
OXYLI	OXYLI_DN63566_c2_g1_i2	58.2875
OXYLI	OXYLI_DN63566_c2_g5_i1	57.4218
OXYLI	OXYLI_DN63566_c2_g5_i2	1.99842
OXYLI	OXYLI_DN63566_c2_g7_i1	1.6883
OXYLI	OXYLI_DN63566_c2_g7_i2	0.140959
OXYLI	OXYLI_DN63566_c2_g7_i3	57.3438
OXYLI	OXYLI_DN63566_c2_g7_i5	1.02766
OXYLI	OXYLI_DN63566_c2_g7_i6	0
OXYLI	OXYLI_DN63566_c2_g7_i7	414.049
OXYLI	OXYLI_DN63566_c2_g9_i1	126.998
OXYLI	OXYLI_DN63566_c2_g9_i2	0.394707
OXYLI	OXYLI_DN63721_c0_g1_i1	14.0053
OXYLI	OXYLI_DN63721_c0_g11_i1	47.6112
OXYLI	OXYLI_DN63721_c0_g18_i1	0.236044
OXYLI	OXYLI_DN63721_c0_g7_i3	2.07761
OXYLI	OXYLI_DN63721_c0_g7_i5	186.102
OXYLI	OXYLI_DN63721_c0_g8_i1	1144.63
OXYLI	OXYLI_DN63721_c0_g9_i1	0.0588641
OXYLI	OXYLI_DN63721_c0_g9_i2	581.664
OXYLI	OXYLI_DN64750_c1_g16_i1	16259.8
OXYLI	OXYLI_DN64750_c1_g23_i1	2368
OXYLI	OXYLI_DN64873_c2_g1_i2	12.394
OXYLI	OXYLI_DN64906_c0_g1_i1	39.1798
OXYLI	OXYLI_DN64906_c0_g2_i1	0.0875043
OXYLI	OXYLI_DN64906_c0_g3_i1	1630.8
OXYLI	OXYLI_DN65971_c0_g1_i1	1.45536
OXYLI	OXYLI_DN65971_c0_g1_i2	42.6176
OXYLI	OXYLI_DN65971_c0_g11_i1	87.6921
OXYLI	OXYLI_DN65971_c0_g3_i1	39.1909
OXYLI	OXYLI_DN65971_c0_g8_i1	99.0278
OXYLI	OXYLI_DN65971_c0_g9_i1	218.055
OXYLI	OXYLI_DN68076_c11_g7_i1	320.719
OXYLI	OXYLI_DN68076_c11_g7_i2	21.7232
OXYLI	OXYLI_DN68076_c7_g1_i1	0
OXYLI	OXYLI_DN65257_c1_g12_i1	344.528
OXYLI	OXYLI_DN65257_c1_g14_i1	59.2572
OXYLI	OXYLI_DN65257_c1_g15_i1	380.507
OXYLI	OXYLI_DN65257_c1_g17_i1	1.88529
OXYLI	OXYLI_DN65257_c1_g2_i1	0.256799
OXYLI	OXYLI_DN65257_c1_g4_i1	14.8268
OXYLI	OXYLI_DN65257_c1_g5_i1	31.9078
OXYLI	OXYLI_DN65257_c1_g6_i1	2.24598
OXYLI	OXYLI_DN66975_c2_g3_i2	0.162315
OXYLI	OXYLI_DN66975_c2_g5_i1	0.185191
OXYLI	OXYLI_DN66975_c2_g6_i1	0.247326
OXYLI	OXYLI_DN19499_c1_g1_i1	5342.04
OXYLI	OXYLI_DN19499_c1_g1_i2	213.984
OXYLI	OXYLI_DN19499_c1_g1_i3	69.6137
OXYLI	OXYLI_DN34090_c0_g1_i1	751.397
OXYLI	OXYLI_DN34090_c0_g2_i1	1053.41
OXYLI	OXYLI_DN34090_c0_g2_i2	3.95921
OXYLI	OXYLI_DN49445_c7_g1_i1	8580.25
OXYLI	OXYLI_DN49445_c7_g10_i1	221.993
OXYLI	OXYLI_DN49445_c7_g11_i1	13719.6
OXYLI	OXYLI_DN49445_c7_g12_i1	1105.98
OXYLI	OXYLI_DN49445_c7_g13_i1	18500.5
OXYLI	OXYLI_DN49445_c7_g14_i1	16998
OXYLI	OXYLI_DN49445_c7_g15_i1	824.927
OXYLI	OXYLI_DN49445_c7_g15_i2	1285.29
OXYLI	OXYLI_DN49445_c7_g16_i1	280.09
OXYLI	OXYLI_DN49445_c7_g17_i1	2618.06
OXYLI	OXYLI_DN49445_c7_g2_i1	28499.1
OXYLI	OXYLI_DN49445_c7_g3_i1	5400.42
OXYLI	OXYLI_DN49445_c7_g4_i1	4686.45
OXYLI	OXYLI_DN49445_c7_g5_i1	1770.97
OXYLI	OXYLI_DN49445_c7_g6_i1	8392.34
OXYLI	OXYLI_DN49445_c7_g7_i1	10582.3
OXYLI	OXYLI_DN49445_c7_g8_i1	2590.55
OXYLI	OXYLI_DN49445_c7_g9_i1	4078.09
OXYLI	OXYLI_DN49774_c0_g1_i1	4.72928
OXYLI	OXYLI_DN49774_c0_g2_i1	0.413204
OXYLI	OXYLI_DN49774_c0_g3_i1	1.23961
OXYLI	OXYLI_DN56748_c0_g1_i1	1923.11
OXYLI	OXYLI_DN56748_c0_g3_i1	0.780683
OXYLI	OXYLI_DN60966_c1_g8_i2	0.137586
OXYLI	OXYLI_DN61099_c0_g1_i1	1.18165
OXYLI	OXYLI_DN61099_c0_g1_i2	0.342057
OXYLI	OXYLI_DN61099_c0_g1_i3	25.8769
OXYLI	OXYLI_DN61099_c0_g1_i4	0.671996
OXYLI	OXYLI_DN61099_c0_g3_i1	71240.7
OXYLI	OXYLI_DN61099_c0_g3_i2	55.5074
OXYLI	OXYLI_DN67993_c6_g5_i2	521.066
OXYLI	OXYLI_DN68073_c2_g1_i1	312.773
OXYLI	OXYLI_DN68073_c2_g10_i1	245.194
OXYLI	OXYLI_DN68073_c2_g3_i1	40.1108
OXYLI	OXYLI_DN68073_c2_g5_i1	992.341
OXYLI	OXYLI_DN68073_c2_g8_i1	228.385
OXYLI	OXYLI_DN24060_c0_g1_i1	1.29187
OXYLI	OXYLI_DN31064_c0_g1_i1	5.49107
OXYLI	OXYLI_DN35508_c0_g1_i1	100.823
OXYLI	OXYLI_DN35508_c0_g2_i1	0
OXYLI	OXYLI_DN36680_c0_g1_i1	13.3698
OXYLI	OXYLI_DN39298_c0_g1_i1	1.46362
OXYLI	OXYLI_DN39298_c0_g2_i1	4969.21
OXYLI	OXYLI_DN57257_c0_g1_i1	130.761
OXYLI	OXYLI_DN57257_c0_g6_i1	192.042
OXYLI	OXYLI_DN58825_c1_g1_i1	1.32348
OXYLI	OXYLI_DN58825_c1_g1_i3	0.467121
OXYLI	OXYLI_DN5904_c0_g1_i1	2.91894
OXYLI	OXYLI_DN59994_c9_g1_i1	3635.7
OXYLI	OXYLI_DN64821_c0_g3_i1	0.121555
OXYLI	OXYLI_DN64821_c0_g3_i2	0.184433
OXYLI	OXYLI_DN64821_c0_g3_i4	0.379124
OXYLI	OXYLI_DN65161_c0_g1_i1	10.849
OXYLI	OXYLI_DN65161_c0_g11_i1	364.19
OXYLI	OXYLI_DN65161_c0_g13_i1	99.166
OXYLI	OXYLI_DN65161_c0_g14_i1	242.538
OXYLI	OXYLI_DN65161_c0_g17_i1	785.642
OXYLI	OXYLI_DN65161_c0_g18_i1	597.018
OXYLI	OXYLI_DN65161_c0_g19_i1	18.633
OXYLI	OXYLI_DN65161_c0_g20_i1	0.175135
OXYLI	OXYLI_DN65161_c0_g3_i1	124.713
OXYLI	OXYLI_DN65161_c0_g5_i1	436.373
OXYLI	OXYLI_DN65161_c0_g7_i1	37.8612
OXYLI	OXYLI_DN65920_c1_g1_i1	1.14137
OXYLI	OXYLI_DN65920_c1_g4_i2	0.269588
OXYLI	OXYLI_DN67289_c1_g1_i1	2464.19
OXYLI	OXYLI_DN67289_c1_g2_i1	569.691
OXYLI	OXYLI_DN67289_c1_g3_i1	298.779
OXYLI	OXYLI_DN67289_c1_g4_i1	3720.27
OXYLI	OXYLI_DN67289_c1_g5_i1	3950.23
OXYLI	OXYLI_DN67289_c1_g5_i2	58.6451
OXYLI	OXYLI_DN67289_c1_g6_i1	386.301
OXYLI	OXYLI_DN68030_c10_g1_i1	134.93
OXYLI	OXYLI_DN68030_c10_g10_i1	790.101
OXYLI	OXYLI_DN68030_c10_g11_i1	3.60066
OXYLI	OXYLI_DN68030_c10_g12_i1	629.346
OXYLI	OXYLI_DN68030_c10_g13_i1	682.612
OXYLI	OXYLI_DN68030_c10_g14_i1	3448.76
OXYLI	OXYLI_DN68030_c10_g15_i1	2401.56
OXYLI	OXYLI_DN68030_c10_g2_i1	457.878
OXYLI	OXYLI_DN68030_c10_g3_i4	3428.98
OXYLI	OXYLI_DN68030_c10_g3_i5	2197.09
OXYLI	OXYLI_DN68030_c10_g3_i6	1458.86
OXYLI	OXYLI_DN68030_c10_g4_i1	2753.97
OXYLI	OXYLI_DN68030_c10_g5_i1	84.8839
OXYLI	OXYLI_DN68030_c10_g6_i1	199.642
OXYLI	OXYLI_DN68030_c10_g7_i1	1765.17
PEUST	PEUST_DN28886_c1_g2_i1	0.26789
PEUST	PEUST_DN30152_c1_g10_i1	712.687
PEUST	PEUST_DN30152_c1_g11_i1	24.1748
PEUST	PEUST_DN30152_c1_g14_i1	698.31
PEUST	PEUST_DN30152_c1_g16_i1	18.6587
PEUST	PEUST_DN30152_c1_g18_i1	191.911
PEUST	PEUST_DN30152_c1_g2_i1	60.5156
PEUST	PEUST_DN30152_c1_g4_i1	280.983
PEUST	PEUST_DN30152_c1_g6_i1	20332.1
PEUST	PEUST_DN30152_c1_g8_i1	1471.47
PEUST	PEUST_DN31698_c2_g2_i1	1.52173
PEUST	PEUST_DN31698_c2_g5_i1	16.4167
PEUST	PEUST_DN32646_c0_g1_i1	0.267844
PEUST	PEUST_DN32646_c0_g1_i3	0.501316
PEUST	PEUST_DN33090_c0_g1_i1	1.01286
PEUST	PEUST_DN33090_c0_g11_i1	4.24154
PEUST	PEUST_DN33090_c0_g2_i1	0.49119
PEUST	PEUST_DN33090_c0_g2_i3	12.825
PEUST	PEUST_DN33246_c3_g14_i1	44.5488
PEUST	PEUST_DN33246_c3_g4_i1	0.204848
PEUST	PEUST_DN33438_c1_g1_i1	106.991
PEUST	PEUST_DN33438_c1_g2_i1	48.052
PEUST	PEUST_DN33438_c1_g5_i1	40.0779
PEUST	PEUST_DN33705_c0_g3_i2	1.58398
PEUST	PEUST_DN33706_c1_g14_i1	79746.2
PEUST	PEUST_DN33919_c3_g6_i2	3027.01
PEUST	PEUST_DN32135_c0_g1_i1	0.261827
PEUST	PEUST_DN32135_c0_g1_i3	0.0970079
PEUST	PEUST_DN32135_c0_g1_i4	0.0858601
PEUST	PEUST_DN32135_c0_g1_i6	1.31103
PEUST	PEUST_DN32135_c0_g4_i1	1059.46
PEUST	PEUST_DN1427_c0_g2_i1	5.97212
PEUST	PEUST_DN1588_c0_g1_i1	0
PEUST	PEUST_DN1588_c0_g2_i1	0.787237
PEUST	PEUST_DN31073_c0_g1_i1	7.18736
PEUST	PEUST_DN31462_c0_g1_i1	5.90856
PEUST	PEUST_DN31462_c0_g1_i2	1.27611
PEUST	PEUST_DN31462_c0_g1_i3	21.532
PEUST	PEUST_DN31462_c0_g1_i4	1.2373
PEUST	PEUST_DN31462_c0_g2_i1	312.213
PEUST	PEUST_DN31629_c0_g13_i1	424.671
PEUST	PEUST_DN31629_c0_g6_i1	2560.46
PEUST	PEUST_DN31659_c3_g3_i1	36.0857
PEUST	PEUST_DN32786_c0_g11_i1	394.224
PEUST	PEUST_DN32786_c0_g15_i1	40.5039
PEUST	PEUST_DN32786_c0_g17_i1	104047
PEUST	PEUST_DN32786_c0_g25_i1	24766.3
PEUST	PEUST_DN32786_c0_g7_i1	1349.96
PEUST	PEUST_DN32803_c0_g1_i1	5.5825
PEUST	PEUST_DN32803_c0_g2_i1	6.63882
PEUST	PEUST_DN32803_c0_g3_i1	10.0614
PEUST	PEUST_DN32803_c0_g3_i2	2419.48
PEUST	PEUST_DN32803_c0_g3_i3	421.637
PEUST	PEUST_DN32803_c0_g3_i4	1089.51
PEUST	PEUST_DN32803_c0_g4_i1	522.633
PEUST	PEUST_DN32803_c0_g5_i1	286.218
PEUST	PEUST_DN33212_c2_g2_i1	134.263
PEUST	PEUST_DN33212_c2_g2_i2	5477.8
PEUST	PEUST_DN33212_c2_g3_i1	7.3059
PEUST	PEUST_DN33212_c2_g4_i1	0
PEUST	PEUST_DN33212_c2_g5_i1	3699.4
PEUST	PEUST_DN33212_c2_g6_i1	39.2922
PEUST	PEUST_DN33212_c2_g6_i2	663.764
PEUST	PEUST_DN33212_c2_g6_i3	3842.76
PEUST	PEUST_DN33212_c2_g7_i1	28.7884
PEUST	PEUST_DN33212_c4_g1_i1	35.9984
PEUST	PEUST_DN33212_c4_g2_i1	1742.89
PEUST	PEUST_DN33561_c2_g1_i1	745.998
PEUST	PEUST_DN33561_c2_g2_i1	0
PEUST	PEUST_DN33668_c0_g1_i1	3187.62
PEUST	PEUST_DN33881_c5_g1_i1	44.2359
PEUST	PEUST_DN33881_c5_g10_i1	12277.5
PEUST	PEUST_DN33881_c5_g11_i1	13620.2
PEUST	PEUST_DN33881_c5_g12_i1	89.8963
PEUST	PEUST_DN33881_c5_g2_i1	26627.8
PEUST	PEUST_DN33881_c5_g3_i1	8997.53
PEUST	PEUST_DN33881_c5_g4_i1	13899.9
PEUST	PEUST_DN33881_c5_g5_i1	1208.46
PEUST	PEUST_DN33881_c5_g5_i2	75960.1
PEUST	PEUST_DN33881_c5_g6_i1	0
PEUST	PEUST_DN33881_c5_g7_i1	736.182
PEUST	PEUST_DN33881_c5_g8_i1	33409.7
PEUST	PEUST_DN33881_c5_g8_i2	8252.1
PEUST	PEUST_DN33881_c5_g9_i1	16.9194
PEUST	PEUST_DN59366_c0_g1_i1	0.633043
PEUST	PEUST_DN6443_c0_g1_i1	378.842
PEUST	PEUST_DN19027_c0_g1_i1	7.91106
PEUST	PEUST_DN21282_c0_g1_i1	0.721944
PEUST	PEUST_DN30819_c1_g1_i1	0.683301
PEUST	PEUST_DN30819_c1_g2_i1	612.492
PEUST	PEUST_DN30819_c1_g2_i2	14.3087
PEUST	PEUST_DN30819_c1_g2_i3	1.01821
PEUST	PEUST_DN30819_c1_g2_i4	187.854
PEUST	PEUST_DN30819_c1_g4_i1	1900.33
PEUST	PEUST_DN30819_c1_g5_i1	0.683875
PEUST	PEUST_DN30819_c1_g8_i2	3.95342
PEUST	PEUST_DN32923_c0_g1_i1	4.51964
PEUST	PEUST_DN32923_c1_g1_i1	500.907
PEUST	PEUST_DN33212_c4_g1_i1	35.9984
PEUST	PEUST_DN33212_c4_g2_i1	1742.89
PEUST	PEUST_DN33934_c5_g1_i1	2231.67
PEUST	PEUST_DN33934_c5_g2_i1	5.02831
PEUST	PEUST_DN33934_c5_g3_i1	3041.59
PEUST	PEUST_DN33934_c5_g4_i1	3092.77
PEUST	PEUST_DN33934_c5_g4_i2	672.11
PEUST	PEUST_DN33934_c5_g4_i3	76.71
PEUST	PEUST_DN33934_c5_g5_i1	7.79147
PEUST	PEUST_DN33934_c5_g5_i2	163.859
PEUST	PEUST_DN33934_c5_g5_i3	51.926
PEUST	PEUST_DN33934_c5_g5_i4	1636.32
ANCRU	ANCRU_DN34693_c0_g1_i1	194.358
ANCRU	ANCRU_DN34693_c0_g1_i2	0.931414
ANCRU	ANCRU_DN34693_c0_g1_i3	1.16305
ANCRU	ANCRU_DN34693_c0_g1_i4	0.483571
ANCRU	ANCRU_DN34693_c0_g1_i5	0.0127639
ANCRU	ANCRU_DN34693_c0_g1_i6	0.203016
ANCRU	ANCRU_DN34693_c0_g1_i7	0.0845728
ANCRU	ANCRU_DN34693_c0_g2_i1	3.43386
ANCRU	ANCRU_DN34931_c2_g1_i3	8.92473
ANCRU	ANCRU_DN34931_c2_g1_i4	0.046557
ANCRU	ANCRU_DN34931_c2_g1_i5	0.418277
ANCRU	ANCRU_DN34931_c2_g2_i1	0.276112
PHOFE	PHOFE_DN23858_c0_g1_i1	52039.3	79222.6	7.92226
PHOFE	PHOFE_DN26079_c0_g1_i1	152.624
PHOFE	PHOFE_DN26261_c0_g1_i1	20.6339
PHOFE	PHOFE_DN30540_c0_g1_i1	315.658
PHOFE	PHOFE_DN30540_c0_g2_i1	15.5511
PHOFE	PHOFE_DN30540_c0_g3_i1	35.5566
PHOFE	PHOFE_DN32958_c1_g1_i1	8.27377
PHOFE	PHOFE_DN32958_c1_g1_i2	1415.56
PHOFE	PHOFE_DN32958_c1_g2_i1	5548.9
PHOFE	PHOFE_DN32958_c1_g3_i1	0.291094
PHOFE	PHOFE_DN32958_c1_g4_i1	0
PHOFE	PHOFE_DN32958_c1_g5_i1	0
PHOFE	PHOFE_DN32958_c1_g6_i1	5548.9
PHOFE	PHOFE_DN33108_c0_g1_i1	5.29449
PHOFE	PHOFE_DN33108_c2_g1_i1	14103.8
PHOFE	PHOFE_DN33108_c2_g4_i1	0.451195
PHOFE	PHOFE_DN33108_c2_g5_i2	1.98948
PHOFE	PHOFE_DN33108_c2_g5_i3	4.72594
PHOFE	PHOFE_DN33108_c2_g6_i1	1.1818
PHOFE	PHOFE_DN38535_c0_g1_i1	3.9504
PILHA	PILHA_DN20660_c0_g1_i1	1.41617	365625	36.5625
PILHA	PILHA_DN20660_c0_g2_i1	0.237792
PILHA	PILHA_DN23461_c0_g1_i1	710.071
PILHA	PILHA_DN27111_c0_g1_i1	295.539
PILHA	PILHA_DN27111_c0_g2_i1	1.79757
PILHA	PILHA_DN49981_c0_g1_i2	63.1857
PILHA	PILHA_DN54085_c7_g1_i1	82586.7
PILHA	PILHA_DN54085_c7_g10_i1	21.7656
PILHA	PILHA_DN54085_c7_g10_i2	3327.84
PILHA	PILHA_DN54085_c7_g11_i1	97.8087
PILHA	PILHA_DN54085_c7_g12_i1	16002
PILHA	PILHA_DN54085_c7_g12_i2	124390
PILHA	PILHA_DN54085_c7_g14_i1	18.7011
PILHA	PILHA_DN54085_c7_g14_i3	2.68894
PILHA	PILHA_DN54085_c7_g14_i4	26292.1
PILHA	PILHA_DN54085_c7_g14_i5	9929.1
PILHA	PILHA_DN54085_c7_g16_i1	4734.37
PILHA	PILHA_DN54085_c7_g19_i1	31405.5
PILHA	PILHA_DN54085_c7_g2_i1	2001.41
PILHA	PILHA_DN54085_c7_g20_i1	210.101
PILHA	PILHA_DN54085_c7_g23_i1	10097.3
PILHA	PILHA_DN54085_c7_g24_i1	319.837
PILHA	PILHA_DN54085_c7_g25_i1	770.119
PILHA	PILHA_DN54085_c7_g5_i1	3210.96
PILHA	PILHA_DN54085_c7_g6_i1	2531.28
PILHA	PILHA_DN54085_c7_g9_i1	2987.61
PILHA	PILHA_DN62515_c0_g2_i3	10.0454
PILHA	PILHA_DN62515_c0_g2_i5	7.90183
PILHA	PILHA_DN63393_c4_g1_i2	3.92911
PILHA	PILHA_DN63573_c2_g1_i1	715.103
PILHA	PILHA_DN63573_c2_g1_i2	2117.49
PILHA	PILHA_DN63573_c2_g1_i3	278.576
PILHA	PILHA_DN63573_c2_g2_i1	6098.37
PILHA	PILHA_DN63573_c2_g3_i1	7641.82
PILHA	PILHA_DN63573_c2_g4_i1	325.334
PILHA	PILHA_DN63573_c2_g5_i1	11760.6
PILHA	PILHA_DN63573_c2_g6_i1	1111.91
PILHA	PILHA_DN63573_c2_g7_i1	12738
PILHA	PILHA_DN64318_c4_g1_i1	161.524
PILHA	PILHA_DN64318_c4_g2_i1	2.13688
PILHA	PILHA_DN64318_c4_g3_i1	381.896
PILHA	PILHA_DN64466_c7_g5_i1	13.2738
PILHA	PILHA_DN64499_c4_g1_i1	68.2005
PILHA	PILHA_DN64499_c4_g1_i2	0
PILHA	PILHA_DN64525_c4_g2_i1	104.638
PILHA	PILHA_DN64525_c4_g2_i2	43.5135
PILHA	PILHA_DN64545_c0_g6_i1	31.4534
MACKI	MACKI_DN37430_c0_g1_i1	0.318586
MACKI	MACKI_DN37430_c0_g1_i2	1.85326
MACKI	MACKI_DN37430_c0_g2_i1	2.29034
MACKI	MACKI_DN37430_c0_g2_i2	4.61871
MACKI	MACKI_DN37763_c0_g1_i1	221.186
MACKI	MACKI_DN37763_c0_g1_i2	14.6716
MACKI	MACKI_DN38367_c0_g11_i1	501.271
MACKI	MACKI_DN38367_c0_g3_i1	8.69602
MACKI	MACKI_DN38367_c0_g5_i1	5.20093
MACKI	MACKI_DN38367_c0_g5_i2	1.77438
MACKI	MACKI_DN38367_c0_g5_i3	2408.15
MACKI	MACKI_DN38367_c0_g5_i5	280.434
MACKI	MACKI_DN38367_c0_g7_i1	0
MACKI	MACKI_DN38367_c0_g8_i1	8.34367
MACKI	MACKI_DN38367_c0_g9_i1	0.175187
ZODST	ZODST_DN19164_c0_g1_i1	1.54917
ZODST	ZODST_DN20895_c0_g1_i1	6.45532		27607.7
ZODST	ZODST_DN26494_c0_g1_i1	0.334622
ZODST	ZODST_DN26494_c0_g2_i1	0.153847
ZODST	ZODST_DN38643_c0_g2_i1	2.07432
ZODST	ZODST_DN38643_c0_g2_i2	0.991641
ZODST	ZODST_DN38643_c0_g2_i3	730.664
ZODST	ZODST_DN44198_c2_g5_i1	3.7657
ZODST	ZODST_DN45653_c0_g1_i1	5897.49
ZODST	ZODST_DN45653_c0_g1_i2	18.8042
ZODST	ZODST_DN45653_c0_g11_i1	103.812
ZODST	ZODST_DN45653_c0_g12_i1	60.7745
ZODST	ZODST_DN45653_c0_g13_i1	95.6565
ZODST	ZODST_DN45653_c0_g15_i1	99.1914
ZODST	ZODST_DN45653_c0_g16_i1	838.007
ZODST	ZODST_DN45653_c0_g17_i1	0
ZODST	ZODST_DN45653_c0_g19_i1	547.803
ZODST	ZODST_DN45653_c0_g2_i1	57.1262
ZODST	ZODST_DN45653_c0_g20_i1	109.556
ZODST	ZODST_DN45653_c0_g21_i1	42.2562
ZODST	ZODST_DN45653_c0_g5_i1	6.27681
ZODST	ZODST_DN45653_c0_g7_i1	1342.96
ZODST	ZODST_DN45653_c0_g9_i1	522.871
ZODST	ZODST_DN47968_c1_g1_i1	173.136
ZODST	ZODST_DN47968_c1_g1_i2	259.162
ZODST	ZODST_DN47968_c1_g1_i3	67.4961
ZODST	ZODST_DN47968_c1_g1_i4	329.337
ZODST	ZODST_DN47968_c1_g3_i1	362.907
ZODST	ZODST_DN47968_c1_g5_i1	1079.09
ZODST	ZODST_DN47968_c1_g7_i1	0
ZODST	ZODST_DN47968_c1_g7_i2	41.1039
ZODST	ZODST_DN50287_c2_g1_i1	0
ZODST	ZODST_DN50287_c2_g10_i1	1.64959
ZODST	ZODST_DN50287_c2_g10_i2	5.06451
ZODST	ZODST_DN50287_c2_g13_i1	16.9912
ZODST	ZODST_DN50287_c2_g14_i1	0
ZODST	ZODST_DN50287_c2_g15_i1	7568.6
ZODST	ZODST_DN50287_c2_g15_i2	9.75169
ZODST	ZODST_DN50287_c2_g2_i1	102.351
ZODST	ZODST_DN50287_c2_g3_i1	32.2023
ZODST	ZODST_DN50287_c2_g4_i1	0.67593
ZODST	ZODST_DN50287_c2_g5_i1	11.5685
ZODST	ZODST_DN50287_c2_g7_i1	56.8013
ZODST	ZODST_DN50287_c2_g8_i1	141.67
ZODST	ZODST_DN50287_c2_g9_i1	58.9575
ZODST	ZODST_DN44198_c2_g1_i1	0.506383
ZODST	ZODST_DN44198_c2_g11_i1	6.089
ZODST	ZODST_DN44198_c2_g2_i1	2733.32
ZODST	ZODST_DN44198_c2_g3_i1	959.56
ZODST	ZODST_DN44198_c2_g3_i2	9.2505
ZODST	ZODST_DN44198_c2_g4_i1	8.98176
ZODST	ZODST_DN44198_c2_g6_i1	2.09168
ZODST	ZODST_DN44198_c2_g7_i1	370.689
ZODST	ZODST_DN44198_c2_g7_i2	5.05008
ZODST	ZODST_DN44198_c2_g7_i3	0.547549
ZODST	ZODST_DN44198_c2_g7_i4	22.38
ZODST	ZODST_DN44198_c2_g7_i5	5.08795
ZODST	ZODST_DN44198_c2_g8_i1	1991.29
ZODST	ZODST_DN44198_c2_g9_i1	259.911
ZODST	ZODST_DN44198_c2_g9_i2	237.798
ZODST	ZODST_DN48050_c0_g2_i1	0.31829
ZODST	ZODST_DN48050_c0_g4_i1	82.1195
ZODST	ZODST_DN48050_c0_g6_i1	77.5177
ZODST	ZODST_DN48050_c0_g6_i2	29.6847
ZODCY	ZODCY_DN36233_c7_g2_i1	145.885		1945.77
ZODCY	ZODCY_DN36233_c7_g2_i2	122.023
ZODCY	ZODCY_DN36233_c7_g2_i6	4.43317
ZODCY	ZODCY_DN36233_c7_g2_i8	1672.69
ZODCY	ZODCY_DN36233_c7_g2_i5	0.00564592
ZODCY	ZODCY_DN36233_c7_g2_i4	0.733642
DOLOK	DOLOK_DN21965_c0_g1_i1	6.2795
DOLOK	DOLOK_DN22375_c0_g1_i1	25.778
DOLOK	DOLOK_DN22375_c0_g1_i3	24.4844
DOLOK	DOLOK_DN22375_c0_g1_i4	5.3902
DOLOK	DOLOK_DN22375_c0_g1_i7	80.0038
DOLOK	DOLOK_DN22375_c0_g1_i8	7.33877
DOLOK	DOLOK_DN22375_c0_g10_i1	29.0735
DOLOK	DOLOK_DN22375_c0_g10_i2	605.794
DOLOK	DOLOK_DN22375_c0_g2_i1	273.177
DOLOK	DOLOK_DN22375_c0_g3_i1	1755.32
DOLOK	DOLOK_DN22375_c0_g4_i1	2541.45
DOLOK	DOLOK_DN22375_c0_g6_i1	2578.42
DOLOK	DOLOK_DN22375_c0_g6_i2	1169.82
DOLOK	DOLOK_DN22375_c0_g7_i1	1126.72
DOLOK	DOLOK_DN22375_c0_g7_i2	894.787
DOLOK	DOLOK_DN22375_c0_g9_i1	55.8732
DOLOK	DOLOK_DN22504_c0_g2_i3	1.52024
DOLOK	DOLOK_DN22504_c0_g2_i7	0.871584
DOLOK	DOLOK_DN22574_c0_g2_i1	5.12371
DOLOK	DOLOK_DN22574_c0_g3_i1	3.46089
DOLOK	DOLOK_DN22574_c0_g3_i10	1.67833e-05
DOLOK	DOLOK_DN22574_c0_g3_i11	2.52225e-05
DOLOK	DOLOK_DN22574_c0_g3_i2	57.5504
DOLOK	DOLOK_DN22574_c0_g3_i5	18.6692
DOLOK	DOLOK_DN22574_c0_g3_i6	12.6955
DOLOK	DOLOK_DN22574_c0_g3_i7	1.62658e-06
DOLOK	DOLOK_DN22574_c0_g3_i8	33.3353
DOLOK	DOLOK_DN22574_c0_g4_i1	1.64315
DOLOK	DOLOK_DN22574_c0_g4_i4	20.5605
DOLOK	DOLOK_DN22574_c0_g4_i5	19.788
DOLOK	DOLOK_DN22574_c0_g4_i6	336.584
DOLOK	DOLOK_DN22574_c0_g4_i7	0.97774

## Sheet: TPM contigs_spiders3
Transcriptome	Identifier	TPM		Transcriptome	SUM TMP
CUPGE	CUPGE_DN12201_c0_g1_i1	0.788861		CUPGE	442338
CUPGE	CUPGE_DN12201_c0_g3_i1	5.96513		CUPVS	312894
CUPGE	CUPGE_DN12201_c0_g4_i1	2234.22
CUPGE	CUPGE_DN12675_c0_g1_i1	1306.45
CUPGE	CUPGE_DN12675_c0_g2_i1	209.18
CUPGE	CUPGE_DN12675_c0_g3_i1	694.454
CUPGE	CUPGE_DN13586_c0_g1_i1	11.5792
CUPGE	CUPGE_DN13586_c0_g2_i1	37313.1
CUPGE	CUPGE_DN13922_c0_g1_i1	13.4942
CUPGE	CUPGE_DN13922_c0_g2_i1	16.2935
CUPGE	CUPGE_DN15605_c0_g1_i1	0
CUPGE	CUPGE_DN15605_c0_g2_i1	1413.33
CUPGE	CUPGE_DN15605_c0_g3_i1	0.936572
CUPGE	CUPGE_DN15605_c0_g4_i1	63.9603
CUPGE	CUPGE_DN15605_c0_g5_i1	16.9632
CUPGE	CUPGE_DN15605_c0_g6_i1	6.889
CUPGE	CUPGE_DN15605_c0_g7_i1	897.518
CUPGE	CUPGE_DN15961_c0_g2_i1	1.28382
CUPGE	CUPGE_DN15961_c0_g3_i1	452.315
CUPGE	CUPGE_DN16535_c0_g1_i1	9805.26
CUPGE	CUPGE_DN19597_c0_g1_i1	4.56981
CUPGE	CUPGE_DN19772_c0_g2_i1	2.38679
CUPGE	CUPGE_DN19772_c0_g3_i1	31.9853
CUPGE	CUPGE_DN19772_c0_g5_i1	305.231
CUPGE	CUPGE_DN20448_c0_g1_i1	3.23282
CUPGE	CUPGE_DN20448_c0_g3_i1	0.351101
CUPGE	CUPGE_DN20448_c0_g4_i1	13.8244
CUPGE	CUPGE_DN2122_c0_g1_i1	134.155
CUPGE	CUPGE_DN2122_c0_g2_i1	0.781511
CUPGE	CUPGE_DN2122_c0_g3_i1	3.72775
CUPGE	CUPGE_DN21916_c1_g3_i1	0
CUPGE	CUPGE_DN21916_c1_g5_i1	49.2288
CUPGE	CUPGE_DN21916_c1_g6_i1	4.05738
CUPGE	CUPGE_DN22138_c3_g2_i1	2.88951
CUPGE	CUPGE_DN22138_c3_g2_i2	792.575
CUPGE	CUPGE_DN22138_c3_g2_i3	9.76673
CUPGE	CUPGE_DN22138_c6_g1_i1	5988.94
CUPGE	CUPGE_DN22138_c6_g1_i2	1994.46
CUPGE	CUPGE_DN22138_c6_g1_i3	963.58
CUPGE	CUPGE_DN22138_c6_g2_i1	559.839
CUPGE	CUPGE_DN22138_c6_g3_i1	2181.19
CUPGE	CUPGE_DN22138_c6_g4_i1	11076.9
CUPGE	CUPGE_DN22138_c6_g5_i2	4.71523
CUPGE	CUPGE_DN22138_c6_g5_i5	41.5688
CUPGE	CUPGE_DN22138_c6_g7_i1	51.1677
CUPGE	CUPGE_DN22138_c6_g8_i1	241.443
CUPGE	CUPGE_DN22307_c4_g1_i1	306.369
CUPGE	CUPGE_DN22307_c4_g1_i2	15335.5
CUPGE	CUPGE_DN22307_c4_g2_i1	0
CUPGE	CUPGE_DN22307_c4_g3_i1	0
CUPGE	CUPGE_DN22307_c4_g4_i1	6562.76
CUPGE	CUPGE_DN22307_c4_g5_i1	5742.77
CUPGE	CUPGE_DN22307_c4_g5_i2	2031.15
CUPGE	CUPGE_DN22329_c2_g1_i1	2.10643
CUPGE	CUPGE_DN22329_c2_g2_i1	79.6248
CUPGE	CUPGE_DN22329_c2_g3_i1	26.9813
CUPGE	CUPGE_DN22329_c2_g4_i1	1.321
CUPGE	CUPGE_DN22329_c2_g5_i1	38018.7
CUPGE	CUPGE_DN22329_c2_g5_i2	3296.21
CUPGE	CUPGE_DN22329_c2_g6_i1	528.283
CUPGE	CUPGE_DN22329_c2_g7_i1	1.43861
CUPGE	CUPGE_DN22329_c2_g9_i1	1.49224
CUPGE	CUPGE_DN22329_c3_g6_i1	4.91308
CUPGE	CUPGE_DN22329_c3_g6_i2	1063
CUPGE	CUPGE_DN22329_c3_g6_i3	1354.75
CUPGE	CUPGE_DN22329_c3_g8_i2	0.416516
CUPGE	CUPGE_DN22329_c3_g9_i1	6.73963
CUPGE	CUPGE_DN22449_c5_g1_i1	1088.94
CUPGE	CUPGE_DN22449_c5_g10_i1	315.229
CUPGE	CUPGE_DN22449_c5_g2_i1	31531.3
CUPGE	CUPGE_DN22449_c5_g3_i1	81.1136
CUPGE	CUPGE_DN22449_c5_g4_i1	27.973
CUPGE	CUPGE_DN22449_c5_g4_i2	9530.46
CUPGE	CUPGE_DN22449_c5_g5_i1	0
CUPGE	CUPGE_DN22449_c5_g6_i1	0
CUPGE	CUPGE_DN22449_c5_g7_i1	3810.95
CUPGE	CUPGE_DN22449_c5_g8_i1	21138.5
CUPGE	CUPGE_DN22449_c5_g9_i1	17.4341
CUPGE	CUPGE_DN22502_c0_g1_i1	8.07613
CUPGE	CUPGE_DN22502_c1_g1_i10	2.02882
CUPGE	CUPGE_DN22502_c1_g1_i4	2.21714
CUPGE	CUPGE_DN22502_c1_g1_i5	3.10285
CUPGE	CUPGE_DN22502_c1_g1_i7	0.319544
CUPGE	CUPGE_DN22502_c1_g1_i8	11.1462
CUPGE	CUPGE_DN22502_c1_g4_i1	37.1333
CUPGE	CUPGE_DN22502_c1_g4_i2	11.0183
CUPGE	CUPGE_DN22502_c1_g4_i3	5152.13
CUPGE	CUPGE_DN22502_c1_g4_i4	5065.32
CUPGE	CUPGE_DN22502_c1_g7_i1	101080
CUPGE	CUPGE_DN22552_c5_g5_i2	98.8373
CUPGE	CUPGE_DN22651_c1_g2_i1	1.81083
CUPGE	CUPGE_DN22651_c1_g2_i2	3.26213
CUPGE	CUPGE_DN22651_c1_g6_i2	0.338141
CUPGE	CUPGE_DN22651_c1_g6_i6	23.2191
CUPGE	CUPGE_DN22651_c1_g6_i8	19.9464
CUPGE	CUPGE_DN22690_c7_g5_i1	21.5663
CUPGE	CUPGE_DN22716_c7_g1_i1	27.8695
CUPGE	CUPGE_DN22716_c7_g1_i2	162.388
CUPGE	CUPGE_DN22716_c7_g1_i3	34.6439
CUPGE	CUPGE_DN22716_c7_g10_i1	2042.92
CUPGE	CUPGE_DN22716_c7_g11_i1	5911.17
CUPGE	CUPGE_DN22716_c7_g12_i1	11.0641
CUPGE	CUPGE_DN22716_c7_g13_i1	316.333
CUPGE	CUPGE_DN22716_c7_g14_i1	76.7823
CUPGE	CUPGE_DN22716_c7_g15_i1	226.38
CUPGE	CUPGE_DN22716_c7_g16_i1	150.9
CUPGE	CUPGE_DN22716_c7_g17_i1	12.8231
CUPGE	CUPGE_DN22716_c7_g18_i1	9.73222
CUPGE	CUPGE_DN22716_c7_g19_i1	2055.67
CUPGE	CUPGE_DN22716_c7_g19_i2	173.781
CUPGE	CUPGE_DN22716_c7_g2_i1	105.587
CUPGE	CUPGE_DN22716_c7_g20_i1	4084.68
CUPGE	CUPGE_DN22716_c7_g21_i1	0
CUPGE	CUPGE_DN22716_c7_g22_i1	1.96736
CUPGE	CUPGE_DN22716_c7_g23_i1	7015.08
CUPGE	CUPGE_DN22716_c7_g24_i1	11.8961
CUPGE	CUPGE_DN22716_c7_g26_i1	340.566
CUPGE	CUPGE_DN22716_c7_g27_i1	7.93263
CUPGE	CUPGE_DN22716_c7_g29_i1	113.565
CUPGE	CUPGE_DN22716_c7_g3_i1	6.73122
CUPGE	CUPGE_DN22716_c7_g3_i2	2786.62
CUPGE	CUPGE_DN22716_c7_g30_i1	28.0619
CUPGE	CUPGE_DN22716_c7_g4_i1	8.9256
CUPGE	CUPGE_DN22716_c7_g4_i2	15.3525
CUPGE	CUPGE_DN22716_c7_g5_i1	18.5118
CUPGE	CUPGE_DN22716_c7_g6_i1	1810.33
CUPGE	CUPGE_DN22716_c7_g6_i2	1427.69
CUPGE	CUPGE_DN22716_c7_g6_i3	0
CUPGE	CUPGE_DN22716_c7_g6_i4	231.871
CUPGE	CUPGE_DN22716_c7_g7_i1	10308.6
CUPGE	CUPGE_DN22716_c7_g8_i1	0.689967
CUPGE	CUPGE_DN22716_c7_g9_i1	0.831219
CUPGE	CUPGE_DN22717_c1_g3_i1	24.4849
CUPGE	CUPGE_DN22717_c1_g4_i1	0
CUPGE	CUPGE_DN22717_c1_g4_i5	38.0694
CUPGE	CUPGE_DN22717_c1_g7_i1	18059
CUPGE	CUPGE_DN22724_c1_g2_i1	0.291544
CUPGE	CUPGE_DN22724_c1_g2_i2	14.3383
CUPGE	CUPGE_DN22724_c1_g2_i4	5.99624
CUPGE	CUPGE_DN22724_c1_g2_i6	0.263249
CUPGE	CUPGE_DN22724_c1_g2_i7	2.21015
CUPGE	CUPGE_DN22735_c6_g11_i1	5.89932
CUPGE	CUPGE_DN22735_c6_g11_i4	40938.8
CUPGE	CUPGE_DN22735_c6_g8_i1	3435.16
CUPGE	CUPGE_DN22898_c2_g1_i1	275.958
CUPGE	CUPGE_DN22898_c2_g1_i2	2280.94
CUPGE	CUPGE_DN22898_c3_g10_i2	5218
CUPGE	CUPGE_DN22898_c3_g10_i3	18.4375
CUPGE	CUPGE_DN3744_c0_g1_i1	8.50238
CUPGE	CUPGE_DN22552_c5_g5_i2	98.8373
CUPSV	CUPSV_DN21862_c16_g1_i1	151.436
CUPSV	CUPSV_DN21862_c16_g1_i2	15.1884
CUPSV	CUPSV_DN22153_c1_g2_i1	3.63953
CUPSV	CUPSV_DN22153_c1_g2_i2	1.14303
CUPSV	CUPSV_DN22153_c1_g3_i1	1.04622
CUPSV	CUPSV_DN22153_c1_g7_i1	4.92346
CUPSV	CUPSV_DN22153_c1_g9_i1	16.3141
CUPSV	CUPSV_DN22153_c2_g1_i1	1.9145
CUPSV	CUPSV_DN22403_c10_g1_i10	5.61535
CUPSV	CUPSV_DN22403_c10_g1_i5	24.1687
CUPSV	CUPSV_DN22484_c2_g1_i1	11.3959
CUPSV	CUPSV_DN22484_c3_g1_i1	7.68504
CUPSV	CUPSV_DN22484_c3_g1_i2	0
CUPSV	CUPSV_DN22484_c3_g1_i3	2.55694
CUPSV	CUPSV_DN22484_c3_g1_i6	0.187383
CUPSV	CUPSV_DN22484_c3_g1_i7	0.0935692
CUPSV	CUPSV_DN22484_c3_g3_i1	5.62928
CUPSV	CUPSV_DN22496_c1_g1_i2	0
CUPSV	CUPSV_DN22496_c2_g1_i1	15.53
CUPSV	CUPSV_DN22496_c2_g3_i1	4.95431
CUPSV	CUPSV_DN22496_c2_g4_i1	1.63896
CUPSV	CUPSV_DN22496_c3_g5_i2	504.613
CUPSV	CUPSV_DN22496_c3_g5_i4	7.49745
CUPSV	CUPSV_DN22496_c3_g5_i5	433.759
CUPSV	CUPSV_DN22496_c3_g5_i6	0.425915
CUPSV	CUPSV_DN22657_c1_g5_i1	10629.3
CUPSV	CUPSV_DN22740_c0_g1_i1	23.3242
CUPSV	CUPSV_DN22740_c0_g1_i2	12.717
CUPSV	CUPSV_DN22740_c4_g1_i4	0.355002
CUPSV	CUPSV_DN22740_c4_g1_i5	4.74329
CUPSV	CUPSV_DN22740_c4_g1_i6	12.3402
CUPSV	CUPSV_DN22782_c103_g1_i1	42.2091
CUPSV	CUPSV_DN22782_c103_g1_i2	304.097
CUPSV	CUPSV_DN22782_c103_g2_i1	8440.82
CUPSV	CUPSV_DN22782_c103_g3_i1	6815.79
CUPSV	CUPSV_DN22782_c103_g3_i5	0
CUPSV	CUPSV_DN22782_c103_g3_i6	6688.96
CUPSV	CUPSV_DN22782_c106_g1_i1	6.94216
CUPSV	CUPSV_DN22782_c106_g1_i2	12.7299
CUPSV	CUPSV_DN22782_c106_g1_i3	303.486
CUPSV	CUPSV_DN22782_c106_g1_i5	3.43374
CUPSV	CUPSV_DN22782_c106_g2_i1	3.55867
CUPSV	CUPSV_DN22782_c106_g2_i2	3.76558
CUPSV	CUPSV_DN22782_c106_g2_i3	19278.2
CUPSV	CUPSV_DN22782_c106_g2_i4	13.7752
CUPSV	CUPSV_DN22796_c1_g1_i2	11.1226
CUPSV	CUPSV_DN22796_c1_g1_i3	0.908928
CUPSV	CUPSV_DN22796_c1_g1_i4	7.93128
CUPSV	CUPSV_DN22796_c1_g1_i6	6.8736
CUPSV	CUPSV_DN22796_c1_g7_i1	3.57946
CUPSV	CUPSV_DN22800_c4_g1_i1	2765.73
CUPSV	CUPSV_DN22800_c4_g1_i2	2.50393
CUPSV	CUPSV_DN22800_c4_g1_i3	15.258
CUPSV	CUPSV_DN22800_c4_g1_i4	3.16984
CUPSV	CUPSV_DN22800_c4_g1_i5	343.164
CUPSV	CUPSV_DN22800_c4_g1_i6	21.9799
CUPSV	CUPSV_DN22800_c4_g1_i7	23.8315
CUPSV	CUPSV_DN22831_c11_g1_i1	0
CUPSV	CUPSV_DN22831_c12_g1_i10	5.97236
CUPSV	CUPSV_DN22831_c12_g1_i11	114.057
CUPSV	CUPSV_DN22831_c12_g1_i14	319.656
CUPSV	CUPSV_DN22831_c12_g1_i15	35307.6
CUPSV	CUPSV_DN22831_c12_g1_i16	317.114
CUPSV	CUPSV_DN22831_c12_g1_i2	434.818
CUPSV	CUPSV_DN22831_c12_g1_i3	0.659936
CUPSV	CUPSV_DN22831_c12_g1_i5	765.067
CUPSV	CUPSV_DN22831_c12_g1_i7	1008.42
CUPSV	CUPSV_DN22831_c12_g1_i8	10.9202
CUPSV	CUPSV_DN22831_c13_g2_i1	2.92029
CUPSV	CUPSV_DN22831_c13_g3_i1	0
CUPSV	CUPSV_DN22854_c2_g1_i1	3.27184
CUPSV	CUPSV_DN22854_c2_g1_i2	0
CUPSV	CUPSV_DN22854_c3_g1_i1	7.58553
CUPSV	CUPSV_DN22854_c4_g1_i2	0.176332
CUPSV	CUPSV_DN22854_c4_g1_i3	8.62869
CUPSV	CUPSV_DN22854_c4_g1_i4	3.70453
CUPSV	CUPSV_DN22854_c4_g1_i5	0
CUPSV	CUPSV_DN22854_c4_g1_i6	1.78673
CUPSV	CUPSV_DN22862_c2_g1_i1	2.22881
CUPSV	CUPSV_DN22862_c2_g1_i4	8.69416
CUPSV	CUPSV_DN22862_c2_g1_i5	14.8743
CUPSV	CUPSV_DN22862_c2_g1_i6	5.37069
CUPSV	CUPSV_DN22872_c2_g5_i1	6.44955
CUPSV	CUPSV_DN22872_c2_g5_i3	127.976
CUPSV	CUPSV_DN22872_c2_g5_i4	146.274
CUPSV	CUPSV_DN22872_c2_g5_i7	1690.98
CUPSV	CUPSV_DN22872_c2_g5_i8	13.9845
CUPSV	CUPSV_DN22872_c2_g6_i1	13.473
CUPSV	CUPSV_DN22875_c8_g1_i1	3.23298
CUPSV	CUPSV_DN22875_c8_g1_i2	9.63205
CUPSV	CUPSV_DN22875_c8_g1_i3	10.2231
CUPSV	CUPSV_DN22875_c8_g1_i4	18.5137
CUPSV	CUPSV_DN22880_c0_g1_i1	0
CUPSV	CUPSV_DN22880_c0_g1_i2	0
CUPSV	CUPSV_DN22880_c1_g1_i1	10.2377
CUPSV	CUPSV_DN22880_c1_g1_i2	175.05
CUPSV	CUPSV_DN22880_c1_g1_i3	13.6985
CUPSV	CUPSV_DN22880_c1_g1_i4	1.26127
CUPSV	CUPSV_DN22880_c1_g1_i5	529.178
CUPSV	CUPSV_DN22880_c1_g1_i6	5.71889
CUPSV	CUPSV_DN22880_c4_g1_i1	0.595676
CUPSV	CUPSV_DN22882_c0_g1_i1	18.5193
CUPSV	CUPSV_DN22882_c0_g1_i10	0.44034
CUPSV	CUPSV_DN22882_c0_g1_i12	0
CUPSV	CUPSV_DN22882_c0_g1_i13	55.0304
CUPSV	CUPSV_DN22882_c0_g1_i2	3.22446
CUPSV	CUPSV_DN22882_c0_g1_i4	3.23585
CUPSV	CUPSV_DN22882_c0_g1_i6	2.30624
CUPSV	CUPSV_DN22882_c0_g1_i7	3.87664
CUPSV	CUPSV_DN22882_c0_g1_i8	1857.07
CUPSV	CUPSV_DN22886_c0_g1_i1	5.35958
CUPSV	CUPSV_DN22886_c1_g1_i2	73.9178
CUPSV	CUPSV_DN22886_c1_g1_i3	0
CUPSV	CUPSV_DN22886_c1_g1_i4	5.31536
CUPSV	CUPSV_DN22886_c1_g1_i5	12.7852
CUPSV	CUPSV_DN22886_c5_g1_i1	210.998
CUPSV	CUPSV_DN22895_c1_g1_i2	116.647
CUPSV	CUPSV_DN22901_c0_g1_i1	4.84874
CUPSV	CUPSV_DN22901_c0_g1_i2	7.37138
CUPSV	CUPSV_DN22901_c0_g1_i3	27.5377
CUPSV	CUPSV_DN22901_c0_g1_i6	66.6159
CUPSV	CUPSV_DN22901_c0_g1_i9	11.7215
CUPSV	CUPSV_DN22901_c0_g2_i1	3.79717
CUPSV	CUPSV_DN22901_c0_g2_i2	1.27613
CUPSV	CUPSV_DN22903_c0_g1_i10	5.26837
CUPSV	CUPSV_DN22903_c0_g1_i11	1.40375
CUPSV	CUPSV_DN22903_c0_g1_i2	146.848
CUPSV	CUPSV_DN22903_c0_g1_i8	15.6574
CUPSV	CUPSV_DN22903_c2_g1_i2	37.4681
CUPSV	CUPSV_DN22908_c1_g1_i3	5.50942
CUPSV	CUPSV_DN22910_c3_g1_i2	10.6644
CUPSV	CUPSV_DN22910_c3_g1_i4	4.86258
CUPSV	CUPSV_DN22910_c3_g1_i5	0.380672
CUPSV	CUPSV_DN22910_c3_g1_i7	61.3461
CUPSV	CUPSV_DN22911_c3_g1_i1	8.0095
CUPSV	CUPSV_DN22913_c1_g1_i1	39.2651
CUPSV	CUPSV_DN22913_c11_g1_i1	13.8093
CUPSV	CUPSV_DN22913_c6_g1_i1	4.9137
CUPSV	CUPSV_DN22913_c6_g1_i2	37.5517
CUPSV	CUPSV_DN22918_c1_g1_i1	5.3526
CUPSV	CUPSV_DN22918_c1_g1_i2	9.47059
CUPSV	CUPSV_DN22918_c1_g1_i3	0
CUPSV	CUPSV_DN22918_c1_g1_i4	0
CUPSV	CUPSV_DN22918_c1_g1_i6	6.4662
CUPSV	CUPSV_DN22918_c1_g1_i7	38.9712
CUPSV	CUPSV_DN22918_c1_g1_i8	2.18311
CUPSV	CUPSV_DN22918_c1_g1_i9	0
CUPSV	CUPSV_DN22918_c3_g1_i1	3.98909
CUPSV	CUPSV_DN22919_c6_g1_i1	4908.43
CUPSV	CUPSV_DN22925_c13_g1_i1	0.786263
CUPSV	CUPSV_DN22925_c14_g1_i1	7.14098
CUPSV	CUPSV_DN22925_c6_g1_i1	191.4
CUPSV	CUPSV_DN22925_c6_g1_i2	15.2298
CUPSV	CUPSV_DN22925_c6_g1_i3	15.5006
CUPSV	CUPSV_DN22925_c6_g1_i4	10.602
CUPSV	CUPSV_DN22929_c2_g2_i6	5.40662
CUPSV	CUPSV_DN22929_c2_g2_i7	19.2938
CUPSV	CUPSV_DN22929_c6_g1_i1	1.50705
CUPSV	CUPSV_DN22932_c0_g2_i1	0
CUPSV	CUPSV_DN22932_c0_g2_i2	5.65955
CUPSV	CUPSV_DN22932_c0_g2_i3	1.22122
CUPSV	CUPSV_DN22932_c0_g2_i5	2.71909
CUPSV	CUPSV_DN22932_c0_g2_i7	7.17687
CUPSV	CUPSV_DN22932_c0_g2_i8	0
CUPSV	CUPSV_DN22932_c0_g2_i9	2.36561
CUPSV	CUPSV_DN22932_c0_g2_i9	2.36561
CUPSV	CUPSV_DN22932_c2_g1_i1	1.23258
CUPSV	CUPSV_DN22935_c0_g1_i1	1.91233
CUPSV	CUPSV_DN22935_c0_g1_i10	0.885751
CUPSV	CUPSV_DN22935_c0_g1_i11	4.48545
CUPSV	CUPSV_DN22935_c0_g1_i12	3.38913
CUPSV	CUPSV_DN22935_c0_g1_i13	0.571199
CUPSV	CUPSV_DN22935_c0_g1_i14	0.863614
CUPSV	CUPSV_DN22935_c0_g1_i15	5.84312
CUPSV	CUPSV_DN22935_c0_g1_i16	0.85495
CUPSV	CUPSV_DN22935_c0_g1_i18	4.28072
CUPSV	CUPSV_DN22935_c0_g1_i19	4.15009
CUPSV	CUPSV_DN22935_c0_g1_i20	13.393
CUPSV	CUPSV_DN22935_c0_g1_i22	0.77584
CUPSV	CUPSV_DN22935_c0_g1_i23	36.9651
CUPSV	CUPSV_DN22935_c0_g1_i24	7.66541
CUPSV	CUPSV_DN22935_c0_g1_i25	33.3892
CUPSV	CUPSV_DN22935_c0_g1_i3	8.07593
CUPSV	CUPSV_DN22935_c0_g1_i4	2.58223
CUPSV	CUPSV_DN22935_c0_g1_i6	115.874
CUPSV	CUPSV_DN22935_c0_g1_i7	0
CUPSV	CUPSV_DN22940_c0_g1_i17	1146.04
CUPSV	CUPSV_DN22949_c4_g1_i1	1514.63
CUPSV	CUPSV_DN22949_c4_g1_i2	0.770705
CUPSV	CUPSV_DN22949_c5_g1_i1	2.45891
CUPSV	CUPSV_DN22949_c5_g1_i11	0
CUPSV	CUPSV_DN22949_c5_g1_i3	6.08413
CUPSV	CUPSV_DN22952_c3_g1_i1	460.405
CUPSV	CUPSV_DN22952_c3_g1_i2	12.1276
CUPSV	CUPSV_DN22952_c3_g1_i4	6083.6
CUPSV	CUPSV_DN22952_c3_g1_i6	23.4267
CUPSV	CUPSV_DN22954_c2_g1_i1	1394.09
CUPSV	CUPSV_DN22954_c2_g3_i1	11.11
CUPSV	CUPSV_DN22954_c2_g3_i2	1662.66
CUPSV	CUPSV_DN22954_c2_g3_i4	235.874
CUPSV	CUPSV_DN22954_c2_g4_i1	443.581
CUPSV	CUPSV_DN22958_c2_g1_i2	24.3169
CUPSV	CUPSV_DN22958_c2_g1_i3	3.21625
CUPSV	CUPSV_DN22958_c2_g1_i6	0.483187
CUPSV	CUPSV_DN22958_c2_g1_i7	89.8222
CUPSV	CUPSV_DN22958_c2_g1_i8	0.924883
CUPSV	CUPSV_DN22958_c2_g3_i1	5218.69
CUPSV	CUPSV_DN22958_c3_g1_i1	34.0611
CUPSV	CUPSV_DN22958_c5_g1_i1	0.527017
CUPSV	CUPSV_DN22960_c1_g1_i1	0
CUPSV	CUPSV_DN22960_c1_g1_i10	0
CUPSV	CUPSV_DN22960_c1_g1_i11	8.15265
CUPSV	CUPSV_DN22960_c1_g1_i12	25.5224
CUPSV	CUPSV_DN22960_c1_g1_i2	32.2103
CUPSV	CUPSV_DN22960_c1_g1_i3	0
CUPSV	CUPSV_DN22960_c1_g1_i4	28.0895
CUPSV	CUPSV_DN22960_c1_g1_i5	154.013
CUPSV	CUPSV_DN22960_c1_g1_i6	0
CUPSV	CUPSV_DN22960_c1_g1_i7	5.32278
CUPSV	CUPSV_DN22960_c16_g1_i1	3.51637
CUPSV	CUPSV_DN22966_c1_g1_i10	8.38799
CUPSV	CUPSV_DN22966_c1_g1_i11	1.84031
CUPSV	CUPSV_DN22966_c1_g1_i12	6.67712
CUPSV	CUPSV_DN22966_c1_g1_i13	17.5376
CUPSV	CUPSV_DN22966_c1_g1_i14	0
CUPSV	CUPSV_DN22966_c1_g1_i15	96.8381
CUPSV	CUPSV_DN22966_c1_g1_i2	0
CUPSV	CUPSV_DN22966_c1_g1_i4	2.5353
CUPSV	CUPSV_DN22966_c1_g1_i7	8.99539
CUPSV	CUPSV_DN22966_c1_g1_i9	3.0532
CUPSV	CUPSV_DN22966_c1_g2_i1	152.068
CUPSV	CUPSV_DN22966_c1_g2_i2	3.41785
CUPSV	CUPSV_DN22967_c0_g1_i1	2.30222
CUPSV	CUPSV_DN22967_c1_g1_i1	159.193
CUPSV	CUPSV_DN22967_c3_g1_i1	3.18324
CUPSV	CUPSV_DN22967_c3_g1_i2	0.880697
CUPSV	CUPSV_DN22967_c3_g1_i3	0
CUPSV	CUPSV_DN22967_c3_g1_i4	2.95407
CUPSV	CUPSV_DN22967_c3_g2_i1	16391.4
CUPSV	CUPSV_DN22968_c8_g1_i1	14.1915
CUPSV	CUPSV_DN22969_c0_g1_i1	0
CUPSV	CUPSV_DN22969_c0_g1_i10	7.58041
CUPSV	CUPSV_DN22969_c0_g1_i11	0.964046
CUPSV	CUPSV_DN22969_c0_g1_i12	0
CUPSV	CUPSV_DN22969_c0_g1_i13	4.13781
CUPSV	CUPSV_DN22969_c0_g1_i14	1.24002
CUPSV	CUPSV_DN22969_c0_g1_i15	0
CUPSV	CUPSV_DN22969_c0_g1_i16	0
CUPSV	CUPSV_DN22969_c0_g1_i3	5.81961
CUPSV	CUPSV_DN22969_c0_g1_i4	0.940995
CUPSV	CUPSV_DN22969_c0_g1_i6	12.5414
CUPSV	CUPSV_DN22972_c0_g1_i1	2.21196
CUPSV	CUPSV_DN22972_c0_g1_i2	2.69513
CUPSV	CUPSV_DN22972_c0_g1_i3	0
CUPSV	CUPSV_DN22972_c0_g1_i4	0
CUPSV	CUPSV_DN22972_c1_g1_i1	0.788524
CUPSV	CUPSV_DN22972_c1_g1_i4	0.330939
CUPSV	CUPSV_DN22972_c1_g1_i5	2.78589
CUPSV	CUPSV_DN22972_c1_g1_i6	0
CUPSV	CUPSV_DN22973_c0_g1_i1	129832
CUPSV	CUPSV_DN22974_c0_g1_i1	0
CUPSV	CUPSV_DN22974_c0_g1_i2	0.603127
CUPSV	CUPSV_DN22974_c0_g1_i3	301.089
CUPSV	CUPSV_DN22974_c2_g1_i1	713.921
CUPSV	CUPSV_DN22975_c1_g1_i1	13.6721
CUPSV	CUPSV_DN22975_c1_g1_i10	11.8979
CUPSV	CUPSV_DN22975_c1_g1_i11	55.9195
CUPSV	CUPSV_DN22975_c1_g1_i12	16.5184
CUPSV	CUPSV_DN22975_c1_g1_i14	2.00104
CUPSV	CUPSV_DN22975_c1_g1_i15	1.78373
CUPSV	CUPSV_DN22975_c1_g1_i16	9.54871
CUPSV	CUPSV_DN22975_c1_g1_i2	533.767
CUPSV	CUPSV_DN22975_c1_g1_i3	2.89438
CUPSV	CUPSV_DN22975_c1_g1_i4	0.891632
CUPSV	CUPSV_DN22975_c1_g1_i5	0
CUPSV	CUPSV_DN22975_c1_g1_i6	0.985667
CUPSV	CUPSV_DN22975_c1_g1_i7	0.714922
CUPSV	CUPSV_DN22975_c1_g1_i9	3.97534
CUPSV	CUPSV_DN22975_c1_g2_i1	37.6149
CUPSV	CUPSV_DN22975_c1_g2_i2	12183.5
CUPSV	CUPSV_DN22975_c3_g1_i1	0
CUPSV	CUPSV_DN22975_c3_g1_i2	0.520116
CUPSV	CUPSV_DN22975_c5_g1_i1	2.93888
CUPSV	CUPSV_DN22976_c3_g1_i1	25.463
CUPSV	CUPSV_DN22976_c3_g1_i2	10.9507
CUPSV	CUPSV_DN22976_c3_g1_i3	5.91325
CUPSV	CUPSV_DN22976_c3_g1_i4	1680.66
CUPSV	CUPSV_DN22976_c3_g1_i5	13.0544
CUPSV	CUPSV_DN22976_c3_g2_i1	1503.53
CUPSV	CUPSV_DN22977_c3_g1_i2	26.2082
CUPSV	CUPSV_DN22977_c6_g1_i1	2.31831
CUPSV	CUPSV_DN22977_c6_g1_i2	0
CUPSV	CUPSV_DN22977_c9_g1_i2	0
CUPSV	CUPSV_DN22986_c2_g1_i2	1.12613
CUPSV	CUPSV_DN22986_c2_g1_i3	11885.7
CUPSV	CUPSV_DN22986_c2_g1_i4	77.6435
CUPSV	CUPSV_DN22987_c0_g1_i1	0
CUPSV	CUPSV_DN22987_c0_g1_i2	0
CUPSV	CUPSV_DN22987_c0_g1_i3	452.534
CUPSV	CUPSV_DN22987_c0_g2_i1	41.4558
CUPSV	CUPSV_DN22987_c0_g2_i10	136.035
CUPSV	CUPSV_DN22987_c0_g2_i2	21.8811
CUPSV	CUPSV_DN22987_c0_g2_i5	24.4243
CUPSV	CUPSV_DN22987_c0_g2_i6	0.487907
CUPSV	CUPSV_DN22987_c0_g2_i7	0.953601
CUPSV	CUPSV_DN22987_c0_g2_i9	27.9723
CUPSV	CUPSV_DN22987_c2_g1_i1	5.07104
CUPSV	CUPSV_DN22990_c1_g2_i1	128.922
CUPSV	CUPSV_DN22990_c1_g2_i2	35.9479
CUPSV	CUPSV_DN22990_c1_g2_i3	296.003
CUPSV	CUPSV_DN22992_c0_g1_i1	3.52762
CUPSV	CUPSV_DN22992_c2_g2_i1	1204.49
CUPSV	CUPSV_DN22992_c2_g2_i2	282.433
CUPSV	CUPSV_DN22994_c0_g1_i3	6656.62
CUPSV	CUPSV_DN22994_c0_g1_i4	25.1064
CUPSV	CUPSV_DN22994_c0_g1_i5	271.073
CUPSV	CUPSV_DN22994_c0_g1_i8	2149.03
CUPSV	CUPSV_DN22994_c0_g2_i1	0
CUPSV	CUPSV_DN22994_c0_g2_i2	1.74623
CUPSV	CUPSV_DN22994_c0_g2_i4	5.62142
CUPSV	CUPSV_DN22994_c0_g2_i5	0.990754
CUPSV	CUPSV_DN22994_c0_g2_i6	3.5736
CUPSV	CUPSV_DN22529_c6_g1_i1	15.7082		72.3132
CUPSV	CUPSV_DN22529_c6_g1_i4	12.0599
CUPSV	CUPSV_DN22529_c6_g1_i3	38.9062
CUPSV	CUPSV_DN22529_c6_g1_i2	5.6389

## Sheet: TPM peptides_spider
Transcriptome	peptide name	sequence	sum TPM/peptide	TPM% transcriptome	TPM all LPs_spider species	TPM% of all LPs/spider transcriptome
GEOVU	Lycosin 4b	GRLQAFLAKMKEIAAQTLG	148605	14.8605	741357	20.0449
GEOVU	Lycosin 1a	IWLTALKFLGKNLGKHLAKQQLAKLG	130314	13.0314		17.5778
GEOVU	Lycosin 1g	IWLTALKFFGKNIGKHLAKQQLAKLG	45340.8	4.53408		6.11592
GEOVU	Lycosin 5a	VIWLPALKFLASHIAMEQLSKLG	40081.3	4.00813		5.40648
GEOVU	Geolycosin 4a	GRLRDFIKKLKAYIRKMKAKYSKATA	39258.4	3.92584		5.29548
GEOVU	Lycosin 4q	SRLQAFLAKMKEIAAKTIG	36880.7	3.68807		4.97475
GEOVU	Lycosin 4a	GKLQAFLAKMKEIAAQTLG	27392.4	2.73924		3.6949
GEOVU	Hognin 5d	VVWLLPLKFLASHIAMEQLSKLGSKIGSKLG	26702.7	2.67027		3.60186
GEOVU	Lycosin 1i	IWLSALKFLGKNLGKHLAKQQLSKLG	21365.6	2.13656		2.88196
GEOVU	Lycosin 1d	IWLTALKFIGKNLGKHLAKQQLSKLG	16626.1	1.66261		2.24266
GEOVU	Lycosin 2d	KVKWFKAMKSIAKFIAKEQMKKHLGEK	14601.6	1.46016		1.96958
GEOVU	Lycosin 3i	AGLGKIGALIKRLRLAKANAG	14601.6	1.46016		1.96958
GEOVU	Lycosin 4r	GRLQDFLAKMKEIAAQTLG	14601.6	1.46016		1.96958
GEOVU	Hognin 4b	TWAVMLPDLVRQKLKQRLG	12593.1	1.25931		1.69865
GEOVU	Hognin 6e	KEAKKGVSSKLPEDVFNSLIG	12593.1	1.25931		1.69865
GEOVU	Geolycosin 1c	SLFGLLDVVKKTVGQTGLL	12541.2	1.25412		1.69165
GEOVU	Geolycosin 2a	SLLGLLDLVKNKVGQTVGLL	12541.2	1.25412		1.69165
GEOVU	Lycosin 3h	AGLGKIGALIKKAIAKYKAG	12101	1.2101		1.63228
GEOVU	Geolycosin 1e	SLLGLLDIVKSKVGQTGLL	10391.4	1.03914		1.40167
GEOVU	Geolycosin 1f	ALFGLLDLVKSKVGQTGLL	10391.4	1.03914		1.40167
GEOVU	Geolycosin 1g	ALLGLLDLVKSKVGQTGLL	10391.4	1.03914		1.40167
GEOVU	Geolycosin 1h	SLLGLLDLVKNKVGQTGLL	10391.4	1.03914		1.40167
GEOVU	Geolycosin 2b	SLLGGVLDVVKNTAGQTGLL	8997.79	0.899779		1.21369
GEOVU	Lycosin 2c	KIKWFKTMKSIAKFIAKEQMKKHLGEK	8474.67	0.847467		1.14313
GEOVU	Lycosin 3g	AGLLKIGDFIKKALAKYKNG	8474.67	0.847467		1.14313
GEOVU	Lycosin 1j	IWLTALKFIGKNLGKHLAKQQLAKLG	8206.58	0.820658		1.10697
GEOVU	Geolycosin 1b	SLLGLLDVVKKTVGQTGLL	7069.15	0.706915		0.953542
GEOVU	Lycosin 4n	SRLQAFLAKMKEIAAQTLG	4783.75	0.478375		0.645269
GEOVU	Geolycosin 1d	SLLGVLDLVKSKVGQTGLL	3108.6	0.31086		0.419312
GEOVU	Geolycosin 2e	SLLGGLLDVVKNTAGQTGLL	3108.6	0.31086		0.419312
GEOVU	Geolycosin 4b	GRLRDFINKLKAYIRKMKAKYSKATA	2391.65	0.239165		0.322604
GEOVU	Geolycosin 2d	SLLGGVLDVVKNTVGQTGLL	1389.36	0.138936		0.187408
GEOVU	Lycosin 1h	IWLTALKFIGKNLGKHIAKQQLAKLG	1164.59	0.116459		0.157089
GEOVU	Geolycosin 1s	SLLGLLDVVKNTVGQTGLL	1079.09	0.107909		0.145557
GEOVU	Geolycosin 2j	SLLGGVLDVVKKTVGQTGLL	1007.94	0.100794		0.135959
GEOVU	Geolycosin 3b	SLLGGVLDVVKNTAGQTGLLRKDVVSDNKA	768.826	0.0768826		0.103705
GEOVU	Geolycosin 2f	SLLGGLLDVVKNTVGQTGLL	312.681	0.0312681		0.0421769
GEOVU	Geolycosin 1r	SLRGLLDVVKNTVGQTGLL	310.268	0.0310268		0.0418514
GEOVU	Lycosin 4o	GRLQAFLAKMKEIAAKTIG	206.719	0.0206719		0.0278839
GEOVU	Geolycosin 2c	SLLGGVLDVVKNTVGQAGLL	120.001	0.0120001		0.0161867
GEOVU	Lycosin 1k	IWLSALKFLGKNLGKHLAKQQLAKLG	38.2599	0.00382599		0.00516079
GEOVU	Geolycosin 1a	SLLGLLDVVKNTAGQTGLL	31.8763	0.00318763		0.00429972
GEOVU	Geolycosin 3a	SLLGLLDVVKNTAGQTGLLRKDVVSDNKA	2.41341	0.000241341		0.00032554
GEOVU	Geolycosin 1i	SLLGLLDLVKSKGGQPGLL	0.922416	9.22416e-05		0.000124423
GEOVU	Geolycosin 2g	PLLGGVLDVVKNTVGQTGLL	0.922416	9.22416e-05		0.000124423
GEOVU	Lycosin 4p	GKLQAFLAKMKEIAAKTIG	0.322431	3.22431e-05		4.3492e-05
TRORU	Lycosin 4h	NKYANFLAKLKAIALKTLG	76629.5	7.66295	433148	17.6913
TRORU	Lycosin 4f	NKWANFLAKMKEIAVKTLG	50090.7	5.00907		11.5643
TRORU	Lycosin 4ai	NKWANFLAKMKEVAVKTLG	49624.3	4.96243		11.4567
TRORU	Lycosin 4ae	NRLADFLAKLKAIAAKTIG	38002.2	3.80023		8.7735
TRORU	Lycosin 4ag	SRLADFLAKLKAIAAKTIG	30362	3.0362		7.00961
TRORU	Lycosin 4ah	NRLADFLATLKAIAAKVSG	30057.5	3.00575		6.9393
TRORU	Lycosin 5d	IIWLPALKFLASHIAMEQLSKLG	29104.4	2.91044		6.71927
TRORU	Lycosin 1a	IWLTALKFLGKNLGKHLAKQQLAKLG	21958.2	2.19582		5.06945
TRORU	Lycosin 5l	LIWLPALKFLASHIAMEQISKLG	13118.2	1.31182		3.02857
TRORU	Lycosin 1aa	IWLTALKFLGKNLGKHLAQKHLSKLG	11411.6	1.14116		2.63458
TRORU	Lycosin 5b	IIWLPALKFLASHVVMEQLSKLG	10286.7	1.02867		2.37487
TRORU	Lycosin 4k	NRLADLLAILKAVAVKASG	10005.2	1.00052		2.30989
TRORU	Trochosin 2i	INWANLIAKLKVIAAKAGG	9824.47	0.982447		2.26816
TRORU	Trochosin 2d	INLANLIAKLKVLAGKFSG	7595.14	0.759514		1.75347
TRORU	Alopecosin 8b	SFYSIILQRLKRKLGQKGLV	7139.82	0.713982		1.64836
TRORU	Lycosin 3j	AGLGKIGALIKRVLDKYKANLG	7039.93	0.703993		1.62529
TRORU	Trochosin 3a	KSKSKSKGKSKGKGWFKALKSAAKFIAKESMKELAKSK	7039.93	0.703993		1.62529
TRORU	Trochosin 2e	INLANLIAKLKVLAAKVSG	3497.45	0.349745		0.807449
TRORU	Trochosin 4b*	EETPSANEDAPFSLSANGDKEAKIRKKLKDDLIKSLAG	2986.72	0.298672		0.689538
TRORU	Trochosin 2g	ITLANWIAKLKVLAAKVRG	2475.11	0.247511		0.571424
TRORU	Trochosin 4a*	EETPSANEDAPFSLSANGDEEAKQKAKLKEMLLKSLVG	2277.09	0.227709		0.525707
TRORU	Trochosin 4c*	EETPSANEDAPFSLSANGDKEAKLKADLIKSLIG	2183.19	0.218319		0.50403
TRORU	Trochosin 1	LVWLLPLKFLASHIAMEQLSKLGKK	2079.49	0.207949		0.480087
TRORU	Trochosin 2m	SNLANLIAKLKVLAAKVSG	1191.45	0.119145		0.275067
TRORU	Trochosin 2c	INLANLIANLKVLAAKVSG	1110.63	0.111063		0.256408
TRORU	Trochosin 2k	FNLVNLLAKPQELADKVRG	1004.07	0.100407		0.231808
TRORU	Alopecosin 7b	STKQDESAQKAAKKALMQKKMMESLTG	943.154	0.0943154		0.217744
TRORU	Trochosin 2j	INWANVMSRLKVGAGKDSG	701.406	0.0701406		0.161932
TRORU	Alopecosin 4a	SWGALLRDLVKRKLKQRLE	685.689	0.0685689		0.158304
TRORU	Alopecosin 7b*	EETLSTKQDESAQKAAKKALMQKKMMESLTG	685.689	0.0685689		0.158304
TRORU	Trochosin 2f	INLANFIAKLKVLAAKVSG	671.184	0.0671184		0.154955
TRORU	Lycosin 4g	NRLADFLAQLKAIAAKTIG	558.668	0.0558668		0.128979
TRORU	Geolycosin 1o	SLLGLLDFVKRKIGQTGLL	322.449	0.0322449		0.0744432
TRORU	Alopecosin 4b	SWGSLLRDFAKRKLKQRLE	257.465	0.0257465		0.0594404
TRORU	Trochosin 2b	INLSNLIAKLKVLAAKVSG	80.8184	0.00808184		0.0186584
TRORU	Trochosin 2h	INWANLIAKLKVIAAKAAG	79.01	0.007901		0.0182409
TRORU	Trochosin 2a	INLANLIAKLKVQIGRATG	40.4092	0.00404092		0.00932919
TRORU	Lycosin 4af	NKWANFLAKMKEIAEKTLG	24.0676	0.00240676		0.00555644
TRORU	Trochosin 5a	IWLTASKLVTVFHNRWRCSLEKSKLRYFPHIRHAQQ	1.97441	0.000197441		0.000455828
TRORU	Trochosin 5b	IWLTASKLVTVFHNRWRCSLEKSELRYFPHIHHAQQ	0.887662	8.87662e-05		0.000204933
TRORU	Trochosin 2l	MILADLIAKLKVRAAKVSG	0	0		0
HOGRS	Lycosin 5a	VIWLPALKFLASHIAMEQLSKLG	69931.7	6.99317	519991	13.4486
HOGRS	Lycosin 4d	SKWKAFLAKMKEIAAETLG	69875.6	6.98756		13.4378
HOGRS	Lycosin 1a	IWLTALKFLGKNLGKHLAKQQLAKLG	54516.9	5.45169		10.4842
HOGRS	Lycosin 1c	IWLTALKFLGKNLGKHLAKQQLSKLG	52165.7	5.21657		10.032
HOGRS	Lycosin 2e	KIKWFKTMKSIAKFIAKEQMKKHLGGEK	48728.3	4.87283		9.37099
HOGRS	Lycosin 1d	IWLTALKFIGKNLGKHLAKQQLSKLG	47044	4.7044		9.04708
HOGRS	Hognin 3a	AFSGKKLAALLRKYYAIYKAKAAG	42068.1	4.20681		8.09015
HOGRS	Lycosin 4c	GRLQVFLAKMKEIAAKTLG	39502.9	3.95029		7.59684
HOGRS	Lycosin 4s	GRLQVFLAKMKEIAAQTLG	30372.7	3.03727		5.841
HOGRS	Hognin 5b	MVWLLPLKFLASHVAMEQLSKLGSKISAKLG	8709.83	0.870983		1.675
HOGRS	Hognin 2	RGLGKIGALIKKAYGIYKAKAAAG	7872.97	0.787297		1.51406
HOGRS	Hognin 5c	MVWLLPLKFLASHVAMEQLSKLGSKIGSKLG	7872.97	0.787297		1.51406
HOGRS	Hognin 7a	AVLAGFRKKLAALFKKAYAIYKAKAAG	7869.4	0.78694		1.51337
HOGRS	Geolycosin 1k	SLFGLLDLVKNTVGQTGLL	6732.36	0.673236		1.29471
HOGRS	Hognin 3b	AFSGKKIAALLRKYYAIYKAKASG	4975.94	0.497594		0.956928
HOGRS	Lycosin 4b	GRLQAFLAKMKEIAAQTLG	3950.74	0.395074		0.759771
HOGRS	Geolycosin 1l	SLFGLLDLVKSKVGQTGLL	2984.18	0.298418		0.573891
HOGRS	Hognin 5a**	VVWLLPLKFLASHVAMEQLSKLGSKISAKLGSNEENLSSNEDEEER	2851.71	0.285171		0.548415
HOGRS	Geolycosin 1n	SLLGLLDLVKSKIGQTGLL	1675.13	0.167513		0.322146
HOGRS	Geolycosin 2h	SLLGLLDHVTSKVGQTVGLL	1675.13	0.167513		0.322146
HOGRS	Hognin 4a	IWGVMLPDLVRRKLKQRLG	1675.13	0.167513		0.322146
HOGRS	Hognin 6a**	KEAKKTVSSKLPEDVVNSLIGTNELPLSILSANNNDEAR	1675.13	0.167513		0.322146
HOGRS	Hognin 6g	KGAKKVSSKLPEDVVNSLIG	1662.63	0.166263		0.319743
HOGRS	Geolycosin 1m	SLLGLLDLVKSKVGQTGLL	1535.05	0.153505		0.295208
HOGRS	Lycosin 4t	NKWQAFLAKMKEIAGEALG	1120.61	0.112061		0.215505
HOGRS	Hognin 8	IKNIIDALKKKLGGKLG	763.997	0.0763997		0.146925
HOGRS	Lycosin 4u	GRLQAFLAKMKEIAAETLG	83.6055	0.00836055		0.0160783
HOGRS	Hognin 6d	KEAKKPTSSKLPEALIKSLVG	68.8929	0.00688929		0.0132489
HOGRS	Hognin 6f	KGKKKVSSKLPEDVVNSLIG	6.46501	0.000646501		0.00124329
HOGRS	Hognin 1	QSIIWWKPNHAKRQKRFR	5.82707	0.000582707		0.00112061
HOGRS	Lycosin 4v	WKAFLAKMKDISAKILG	5.82707	0.000582707		0.00112061
HOGRS	Lycosin 4w	NKWQVFLAKMKDISAKILG	5.82707	0.000582707		0.00112061
HOGRS	Lycosin 8c	AAWLSAMKFLAKHLTKEQLKKLG	5.82707	0.000582707		0.00112061
HOGRI	Lycosin 4d	SKWKAFLAKMKEIAAETLG	160201	16.0201	454797	35.2247
HOGRI	Lycosin 1c	IWLTALKFLGKNLGKHLAKQQLSKLG	61118.9	6.11189		13.4387
HOGRI	Lycosin 1a	IWLTALKFLGKNLGKHLAKQQLAKLG	48338	4.8338		10.6285
HOGRI	Lycosin 1d	IWLTALKFIGKNLGKHLAKQQLSKLG	40879.8	4.08798		8.98859
HOGRI	Lycosin 4c	GRLQVFLAKMKEIAAKTLG	35684.3	3.56843		7.8462
HOGRI	Lycosin 5a	VIWLPALKFLASHIAMEQLSKLG	35684.3	3.56843		7.8462
HOGRI	Lycosin 4b	GRLQAFLAKMKEIAAQTLG	14845.2	1.48452		3.26414
HOGRI	Hognin 5a	VVWLLPLKFLASHVAMEQLSKLGSKISAKLG	13328.1	1.33281		2.93057
HOGRI	Geolycosin 1m	SLLGLLDLVKSKVGQTGLL	8458.88	0.845888		1.85992
HOGRI	Lycosin 2e	KIKWFKTMKSIAKFIAKEQMKKHLGGEK	6212.9	0.62129		1.36608
HOGRI	Geolycosin 1k	SLFGLLDLVKNTVGQTGLL	5541.63	0.554163		1.21848
HOGRI	Hognin 3a	AFSGKKLAALLRKYYAIYKAKAAG	5203.29	0.520329		1.14409
HOGRI	Geolycosin 1l	SLFGLLDLVKSKVGQTGLL	3105.86	0.310586		0.68291
HOGRI	Geolycosin 2i	SLLGLLDHVLSKVGQTVGIL	2435.77	0.243577		0.535574
HOGRI	Hognin 4a	IWGVMLPDLVRRKLKQRLG	2435.77	0.243577		0.535574
HOGRI	Hognin 6a	KEAKKTVSSKLPEDVVNSLIG	2103.71	0.210371		0.46256
HOGRI	Lycosin 1m	IWLTALKFLGKSLGKHLAKQQLAKLG	1836.09	0.183609		0.403717
HOGRI	Lycosin 1l	ILLTALKFLGKNLGKHLAKQQLAKLG	1559.22	0.155922		0.342839
HOGRI	Hognin 6c	KEAKKTGSSKLPKDLVDSLIG	1232.35	0.123235		0.270967
HOGRI	Lycosin 1n	IWLTALKFLGKNLGKHLAKQQLSKLE	989.565	0.0989565		0.217584
HOGRI	Hognin 2	RGLGKIGALIKKAYGIYKAKAAAG	954.057	0.0954057		0.209776
HOGRI	Hognin 5d	VVWLLPLKFLASHIAMEQLSKLGSKIGSKLG	696.275	0.0696275		0.153096
HOGRI	Hognin 7a	AVLAGFRKKLAALFKKAYAIYKAKAAG	696.275	0.0696275		0.153096
HOGRI	Hognin 8	IKNIIDALKKKLGGKLG	482.284	0.0482284		0.106044
HOGRI	Hognin 6b	KEAKKPASSKLPEALIKSLVG	434.621	0.0434621		0.0955637
HOGRI	Geolycosin 1j	SLLGLLDLVKNTVGQTGLL	333.848	0.0333848		0.0734059
HOGRI	Hognin 7b	AVLAGFRKKLAALFKKAYAIYKEKAAG	4.94665	0.000494665		0.00108766
ALOMA	Alopecosin 1b	FWLSIVKAAGKHLGKKLLSHQMSKYG	8073.98	0.807398	18431.6	43.8041
ALOMA	Lycosin 8h	APVSAVIKFLAKYLNKENIKYLG	1516.52	0.151652		8.22765
ALOMA	Lycosin 5i	IFWLPVAKFIASHIAMEQLSKLG	1189.15	0.118915		6.45155
ALOMA	Alopecosin 1a	FWFSIVKAAGKHLGKKLLSHQMSKYG	1110.66	0.111066		6.02573
ALOMA	Alopecosin 1c	FWLSIVKAAGKKLGKKIINHQISKYG	935.376	0.0935376		5.07474
ALOMA	Lycosin 8i	AAVSAVIKFLAKYLNKENIKKFG	884.535	0.0884535		4.79891
ALOMA	Alopecosin 6c	AIWSSAMQFFIKHLKKENLKKLG	729.372	0.0729372		3.9571
ALOMA	Lycosin 5j	IIWLPLVKLIASHIAMEQLSKLG	729.372	0.0729372		3.9571
ALOMA	Lycosin 6c	KAWWRALKSVAKYIAKEKVKEHLGKK	689.036	0.0689036		3.73826
ALOMA	Alopecosin 6b	SAWSSAMQFFIKHLKKENLKKLG	600.419	0.0600419		3.25748
ALOMA	Lycosin 4m	NKLKYLLAILKKVGAKAMG	526.032	0.0526032		2.85391
ALOMA	Lycosin 8g	APVSAVIKFLAKYLNKENIKKFG	510.497	0.0510497		2.76962
ALOMA	Alopecosin 6d	AAWSSAMQFIIKHLKKENLKKLG	418.277	0.0418277		2.2693
ALOMA	Lycosin 4l	IKWAYLLSKMKQLGEKAMG	287.59	0.028759		1.56028
ALOMA	Alopecosin 6a	SAWSSAMQFIIKHLKKENLKKLG	230.808	0.0230808		1.25221
ALOCU	Lycosin 9g	IWLTALKFLGKQLAKHQLSKLG	256346	25.6346	764186	33.545
ALOCU	Lycosin 8j	AAFSAAMKFLAKYLTKENLMKLG	148138	14.8138		19.3851
ALOCU	Lycosin 1f	IWLTALKFLGKNIGKHLVQKHLSKLG	52879.8	5.28798		6.91975
ALOCU	Alopecosin 3a	FARIKFSKFIAKLKELAEKNKG	49475.8	4.94758		6.47431
ALOCU	Lycosin 5c	IIWLPVLKFLASHVAMEQLSKLG	40659.6	4.06596		5.32064
ALOCU	Lycosin 6d	KGWFKAMKSIAKFIAKKKLKEHLGQE	40527.6	4.05276		5.30337
ALOCU	Lycosin 8b	AAWLSALKFLGKHFTKEQLKKLG	36596.4	3.65964		4.78894
ALOCU	Lycosin 5f	LIWLPALKFLASHIAMEQLSKLG	18495.8	1.84958		2.42032
ALOCU	Lycosin 4f	NKWANFLAKMKEIAVKTLG	12756.5	1.27565		1.66929
ALOCU	Trochosin 2n	LNLANLIAKLKVLAAKVSG	12690.8	1.26908		1.6607
ALOCU	Lycosin 4j**	NKWTTFLAKLKEIAGKTIGLSANEDEEAR	8816.2	0.88162		1.15367
ALOCU	Lycosin 4g	NRLADFLAQLKAIAAKTIG	8578.82	0.857882		1.12261
ALOCU	Lycosin 3j	AGLGKIGALIKRVLDKYKANLG	8458.49	0.845849		1.10686
ALOCU	Lycosin 4h	NKYANFLAKLKAIALKTLG	8340.23	0.834023		1.09139
ALOCU	Lycosin 5b	IIWLPALKFLASHVVMEQLSKLG	7741.63	0.774163		1.01306
ALOCU	Lycosin 3e	KGLGKIGVLLKKVFSKAKAG	6187.91	0.618791		0.809739
ALOCU	Alopecosin 3b	FARINFSKLIAKLKELAEKNKG	5985.41	0.598541		0.78324
ALOCU	Lycosin 1a	IWLTALKFLGKNLGKHLAKQQLAKLG	5175.01	0.517501		0.677192
ALOCU	Lycosin 5g	LIWLPALKFLASHIAMEHISKLG	5012.93	0.501293		0.655983
ALOCU	Geolycosin 1p	SLLGLLDFVKRKVGQTGLL	4970.34	0.497034		0.65041
ALOCU	Alopecosin 2	ATFIEKLKEMTEKAMG	4791.78	0.479178		0.627043
ALOCU	Lycosin 1e	IWLTALKFLGKNLGKHLVQKHLSKLG	4127.5	0.41275		0.540117
ALOCU	Alopecosin 5a	GMWEKILAKVKEELAAKKKG	3433.59	0.343359		0.449313
ALOCU	Lycosin 4i	NKWANFLAKMKELAAKYKG	3433.59	0.343359		0.449313
ALOCU	Trochosin 3b	KSKSKSKGKSKGKGWFKALKSAAKFIAKEKLKELAESK	2865.49	0.286549		0.374973
ALOCU	Lycosin 6a	KGWFKAMKSIAKFIAKEKLKEHLGKK	2501.39	0.250139		0.327328
ALOCU	Lycosin 3d	KGLGKIGVFLKKVFSKAKTG	1827.01	0.182701		0.239079
ALOCU	Lycosin 8a	AAWLSAMKFLAKHLTKENLKKLG	1413.57	0.141357		0.184977
ALOCU	Alopecosin 5b	GMWEKILAKVKEELAAKNKG	553.713	0.0553713		0.0724579
ALOCU	Alopecosin 4a	SWGALLRDLVKRKLKQRLE	346.837	0.0346837		0.0453864
ALOCU	Alopecosin 8a	SFYSILLQHLKRKLGQKGLV	346.837	0.0346837		0.0453864
ALOCU	Alopecosin 7a*	EETLSTKQDESAQKAAIKALMQKKLLESLTG	300.321	0.0300321		0.0392995
ALOCU	Geolycosin 1q	SLLGLLDFVKHKVGQTLLL	289.391	0.0289391		0.0378692
ALOCU	Lycosin 6e	KGWCKGMKCIAKFIAETKLKEHQGQE	85.0498	0.00850498		0.0111295
ALOCU	Geolycosin 1o	SLLGLLDFVKRKIGQTGLL	34.1228	0.00341228		0.00446525
ALOCU	Lycosin 5h	IIWLPALKFLASHIAMEHISKLG	1.91983	0.000191983		0.000251225
PARPA	Lycosin 1y	IWLTALKFLGKHVGKHLAKQQLAKLG	88081.2	8.80812	252847	34.8358
PARPA	Lycosin 5a	VIWLPALKFLASHIAMEQLSKLG	27340.4	2.73404		10.813
PARPA	Lycosin 1z	IWLAALKFVGKHVGKYVAKKHLSKLG	21114	2.1114		8.35049
PARPA	Lycosin 1x	IWLTALKFLGKNIGKHFAKQQLAKLG	20063.1	2.00631		7.93489
PARPA	Lycosin 4ac	NKLADFLAKMKAVALQTLG	18960	1.896		7.49861
PARPA	Lycosin 5d	IIWLPALKFLASHIAMEQLSKLG	13777.7	1.37777		5.44902
PARPA	Pardosin 9d	TGFGKMAAIFKRYFTKEKLDALLKKAGAG	9946.69	0.994669		3.93388
PARPA	Pardosin 9b	TGFGKMAALFKRYFTKEKLDALLKKAGAG	9499.3	0.94993		3.75693
PARPA	Pardosin 11b	AGLRDFMKRLISKGKISKDKLIAFIKRVISRVKSG	9374.36	0.937436		3.70752
PARPA	Lycosin 1r	IWLMAFKFLGKNLGKHLAKQQLSKLG	6404.69	0.640469		2.53303
PARPA	Lycosin 4ad	NKLADFLAKMKAVALKTLG	6268.01	0.626801		2.47897
PARPA	Lycosin 5e	IIWLPALKFLASHVAMEQLSKLG	5578.43	0.557843		2.20625
PARPA	Lycosin 4e	NKWATFLAKLKDVTLKTLG	4432.38	0.443238		1.75299
PARPA	Pardosin 6a	KGWMKAMKAFAKFIAKQKLKEE	4135.97	0.413597		1.63576
PARPA	Pardosin 12b	VGIEKMRDFMEKLISKGKLGKEKLVAFIKRVISRVKSG	1431.01	0.143101		0.565961
PARPA	Lycosin 1c	IWLTALKFLGKNLGKHLAKQQLSKLG	1220.76	0.122076		0.482805
PARPA	Lycosin 1s	IWLTALKFLGKNIGKHFAKQQLSKLG	723.364	0.0723364		0.286088
PARPA	Pardosin 9c	AGFGKFSALFKRYFTKEKLDALLKKAGAG	714.494	0.0714494		0.28258
PARPA	Lycosin 1w	IWLAALKFIGKHVGKHLAKQQLSKLG	604.957	0.0604957		0.239258
PARPA	Pardosin 12a	VGIEKMRDFMKTLISKGKLGKEKLVAFIKRVISRVNSG	597.415	0.0597415		0.236275
PARPA	Lycosin 1u	IWLTALKFLGKHVGKHLAKQQLSKHG	432.402	0.0432402		0.171013
PARPA	Pardosin 10c	AGLGKISALIKKYFTKEKLDALVKKVLSKASAG	340.692	0.0340692		0.134742
PARPA	Pardosin 4c	IWAGFLPESVKQELKLLG	169.501	0.0169501		0.067037
PARPA	Lycosin 1v	IWLTALKFIGKHVGKHLAKQQLSKLG	159.507	0.0159507		0.0630844
PARPA	Pardosin 6b	KGWMKAMKAFAKFVAKQKLKEE	154.019	0.0154019		0.0609139
PARPA	Pardosin 12h	AGLDNIRDFMKRLISKGKISKDKLIAFIKRVISRVKSG	147.877	0.0147877		0.0584848
PARPA	Lycosin 1t	IWLTALKFIGKHVGKHLAKQQLAKLG	144.346	0.0144346		0.0570883
PARPA	Lycosin 1p	IWLTALKFLGKHVGKHLAKQQLSKLG	129.284	0.0129284		0.0511315
PARPA	Pardosin 1a	ITWKDFLGKMKHASLKALEILG	114.502	0.0114502		0.045285
PARPA	Pardosin 11d	AGLRDFMKRLISKGKIGKEKLVAFIKRVISRVKSR	102.099	0.0102099		0.0403798
PARPA	Pardosin 12j	AGLDNIKDFMKRLISKGKIGKEKLVAFIKRVISRVKSG	102.099	0.0102099		0.0403798
PARPA	Lycosin 5c	IIWLPVLKFLASHVAMEQLSKLG	100.44	0.010044		0.0397236
PARPA	Pardosin 12f	AGFENIRDFMKRLISKGKIGKEKLVAFIKRVISRVNSG	99.0727	0.00990727		0.0391829
PARPA	Pardosin 5a	NETKNTVLLVPIPEEVWKSLIG	94.2327	0.00942327		0.0372687
PARPA	Lycosin 9f	IWLMAFKFLGKHLAKQQLSKLG	65.6707	0.00656707		0.0259725
PARPA	Pardosin 11c	AGLRDFMKRLISKGKIGKEKLVAFIKRVISRVKSG	40.6744	0.00406744		0.0160866
PARPA	Pardosin 5d	NETKNAVLLVPIPEEVWKSLIG	38.6411	0.00386411		0.0152824
PARPA	Pardosin 2f	ITMKDLFQKMKQMRLKEIKSLG	24.1547	0.00241547		0.00955309
PARPA	Pardosin 1d	ITWKDFLGKMKHASLKALEVLG	21.2386	0.00212386		0.00839978
PARPA	Pardosin 13f_like	EAAWMKALMEHVEKLNKTGKLKNLKPPETDTCSFAANAYKALAKIRETIDT	21.2066	0.00212066		0.00838713
PARPA	Pardosin 5b	NETKNTVLLLPIPEAVWKSLIG	20.9565	0.00209565		0.00828821
PARPA	Pardosin 13a	YMKSLMEKVVERLNKTGKLNNVKHPETKTCSFAANAYKALTTIRETIDTLKNKLC	7.70111	0.000770112		0.00304576
PARPA	Pardosin 7	AGFLPESVKQEFKLLG	7.70111	0.000770112		0.00304576
PARPA	Pardosin 2b	ITMKDLLQKMKQLRLEEIKARG	7.5784	0.00075784		0.00299723
PARPA	Pardosin 2a	ITMKDLFEKMKQMRLKAIKSLG	4.69493	0.000469493		0.00185683
PARPA	Pardosin 8a	LKLLDLIAKMRQKAEKKERAGLNKK	3.39659	0.000339659		0.00134334
PARPA	Pardosin 11a	AGLRDFMKRLISKGKVGKEKLVAFIKRVISRVKSG	3.2062	0.00032062		0.00126804
PARPA	Pardosin 1c	ITWKEFLGKMKHASLKTLEFLG	2.9161	0.00029161		0.00115331
PARPA	Pardosin 2d	IIMKDLFEKMKQMRLKTIKSLG	2.71162	0.000271162		0.00107244
PARPA	Pardosin 13c	NMKSLMEKVAERLNKTRKLNIVKHPETNTCSFAANAYKALTTIREIIDTLKNKLC	2.63746	0.000263746		0.00104311
PARPA	Pardosin 4b	IWAGFLPESDRQELKLLG	2.63746	0.000263746		0.00104311
PARPA	Pardosin 9a	AGLGKISALIKKYFTKEKLDALLKKAGAG	2.53352	0.000253352		0.001002
PARPA	Pardosin 2e	IIMKDLFEKMKQMRLKAIKSLG	2.31084	0.000231084		0.000913927
PARPA	Pardosin 2c	ITMKDLFQKMKQMRLKAIKSLG	1.80283	0.000180283		0.000713014
PARPA	Pardosin 1e	ITWKDFLGKLKHASLKTLEFLG	1.77883	0.000177883		0.00070352
PARPA	Pardosin 1b	ITWKDFLGKMKHASLKTLEILG	1.36922	0.000136922		0.000541519
PARPA	Pardosin 2g	INMKDIFEKMKQMRLKAIKSLG	0.909639	9.09639e-05		0.000359759
PARPA	Pardosin 3a	ITMKDLFEKINQMGLKVIKSQG	0.425384	4.25384e-05		0.000168238
PARPA	Pardosin 13b	NMKSLMEKVAERLNKTGKLNNVKHPETKTCSFAANAYKALTTIRETIDTLKNKLC	0.118365	1.18365e-05		4.68129e-05
PARPA	Pardosin 4a	IWAGILPESGRQDLKLLG	0.118365	1.18365e-05		4.68129e-05
PARAM	Lycosin 1q	IWLAALKFVGKHVGKHLAKQQLSKLG	167869	16.7869	358393	46.8393
PARAM	Lycosin 1c	IWLTALKFLGKNLGKHLAKQQLSKLG	39698.8	3.96988		11.0769
PARAM	Lycosin 5a	VIWLPALKFLASHIAMEQLSKLG	29781.3	2.97813		8.30967
PARAM	Pardosin 12c	AGIEKIRDFMKRLISKGKLGKEKLVAFIKRVISRVKSG	23658.8	2.36588		6.60136
PARAM	Pardosin 12k	AGFENIKDFMKRLISKGKLGKEKLVAFIKRVISRVKSG	23269.4	2.32694		6.4927
PARAM	Pardosin 12i	AGFENIKDFMKRLISKGKSGKEKLVAFIKRVISRVKSG	13153.6	1.31536		3.67016
PARAM	Pardosin 12e	AGFENMRDFMKRLISKGKSGKEKLVAFIKRVISRVKSG	13153.6	1.31536		3.67016
PARAM	Lycosin 4ab	NKMADFLAKMKAFALKTLG	9695.71	0.969571		2.70533
PARAM	Pardosin 6a	KGWMKAMKAFAKFIAKQKLKEE	6562.19	0.656219		1.831
PARAM	Pardosin 10a	AGLGKISALFKKYFTKEKLDALVKKVLSKASAG	4540.94	0.454094		1.26703
PARAM	Lycosin 1o	IWLMAFKFLGKHLGKHLAKQQLSKLG	3906.2	0.39062		1.08992
PARAM	Lycosin 5e	IIWLPALKFLASHVAMEQLSKLG	3541.49	0.354149		0.988158
PARAM	Lycosin 1p	IWLTALKFLGKHVGKHLAKQQLSKLG	3491.57	0.349157		0.974229
PARAM	Lycosin 1z	IWLAALKFVGKHVGKYVAKKHLSKLG	3048.83	0.304883		0.850695
PARAM	Pardosin 12d	AEIEKIRDFMKRLISKGKLGKEKLVAFIKRVISRVKSG	2827.45	0.282745		0.788924
PARAM	Lycosin 5d	IIWLPALKFLASHIAMEQLSKLG	2752.12	0.275212		0.767906
PARAM	Pardosin 12g	AGFENMRDFMKRLISKGKVGKEKLVAFIKRVISRVKSG	1911.11	0.191111		0.533244
PARAM	Lycosin 4e	NKWATFLAKLKDVTLKTLG	1352.05	0.135205		0.377253
PARAM	Pardosin 10b	AGLGKIGAFIKKYFTKEKLDALVKKVLSKASAG	1348.46	0.134846		0.376252
PARAM	Lycosin 5c	IIWLPVLKFLASHVAMEQLSKLG	1276.89	0.127689		0.356282
PARAM	Pardosin 2a	ITMKDLFEKMKQMRLKAIKSLG	699.248	0.0699248		0.195106
PARAM	Pardosin 4d	IWAGFLPESVKQEFKVLG	299.84	0.029984		0.0836623
PARAM	Pardosin 1a	ITWKDFLGKMKHASLKALEILG	184.332	0.0184332		0.0514328
PARAM	Pardosin 13d	SMKSLMEKVAEHTKRLNKTGKLNNVKPPETDTCSFAANTYKALTTIRETIDTLKNKLC	116.516	0.0116516		0.0325107
PARAM	Pardosin 13e	SMKSLMEKVAEHTKRLNKTGKLNNVKPPLTDTCSFAANAYKALTTIRETIDTLKNKLC	73.1785	0.00731785		0.0204185
PARAM	Pardosin 5a	NETKNTVLLVPIPEEVWKSLIG	70.834	0.0070834		0.0197643
PARAM	Pardosin 5c	NETKNTVLFVPIPEGVWKSLIG	41.3485	0.00413485		0.0115372
PARAM	Pardosin 8b	LKLIDLIAKMRQKAEKKERAGLNKK	31.3486	0.00313486		0.00874699
PARAM	Pardosin 2h	ITMKDLFEKMKQMRLKAIKSLA	31.3486	0.00313486		0.00874699
PARAM	Pardosin 3b	ITMKDLFEKMNQMGLKAIKSQG	2.12928	0.000212928		0.000594119
PARAM	Pardosin 14*	RNELPLSSYSLNNAETALIWAGFLPESVKQKLKQLG	2.03697	0.000203697		0.000568362
PARAM	Pardosin 13f	EAGWMKALKEHVEKLNKTGKLKNLKPPETDTCSFAANAYKALATIRETIDTLKNKLC	2.03697	0.000203697		0.000568362
LYCHI	Lycosin 4x	GKLAALVAKLKAYAAKYMG	321656	32.1656	1.12569e+06	28.574
LYCHI	Lycosin7a	EVDWMKILQNMNDNAAKNKG	249782	24.9782		22.1891
LYCHI	Lycosin9m	IWWTAMKFFGKQLAKHQLSKMG	145571	14.5571		12.9317
LYCHI	Lycosin 4y	NKWSKFKELLEKYAAKTMG	104952	10.4952		9.32329
LYCHI	Lycosin9n	IWWTAMKFFGKQFAKHQLSKMG	94935	9.4935		8.43346
LYCHI	Lycosin7b	KVNWMKILEKMKEQDAKRKG	71884.3	7.18843		6.38577
LYCHI	Lycosin7d	EVDWMKILQNMKDNAAKNKG	52475.9	5.24759		4.66164
LYCHI	Lycosin9k	MWWTAMKVLAKQLAKQHLSKMG	11271.1	1.12711		1.00126
LYCHI	Lycosin9l	IWFSLMKFAGKHLAKHQLSKMG	8659.6	0.86596		0.769267
LYCHI	Lycosin9o	IWWTAVKFFGKQLAKHQLSKMG	8547.59	0.854759		0.759317
LYCHI	Lycosin6j	KGWFKAMKSIAKFIAEQKLKQHLGSE	8367.76	0.836776		0.743342
LYCHI	Lycosin9p	IWWTAVKYFGKQLAKLQLSKKG	7580.92	0.758092		0.673444
LYCHI	Lycosin5o	LIWIPALKFLASEMVMHHLSKMG	7110.49	0.711049		0.631654
LYCHI	Lycosin8n	AAWLSALKHLVKHVTKEHFKKYG	6871.79	0.687179		0.610449
LYCHI	Lycosin9i	IWLSLMKFAGKHLAKHQLSKMG	4192.51	0.419251		0.372438
LYCHI	Lycosin6k	KFWFKALKSVAKFIAKQKLKQHLGSE	4138	0.4138		0.367595
LYCHI	Lycosin9j	IWWTAMKVLGKQLAKHQLSKMG	4044.6	0.40446		0.359298
LYCHI	Lycosin5r	LFWIPALKFLATEVAMHHLSKMG	4014.37	0.401437		0.356613
LYCHI	Lycosin8m	AAWLSALKHLVKHVTKEQLKKYG	2472.11	0.247211		0.219608
LYCHI	Lycosin9q	IWWTAMEFLGKQLAKHQLSKMG	2472.11	0.247211		0.219608
LYCHI	Lycosin5p	LIWIPALKFLATELAMHHLSKMG	2274.38	0.227438		0.202042
LYCHI	Lycosin8l	AAWLSALKHLVKHVTKEQFKKYG	1665.89	0.166589		0.147988
LYCHI	Lycosin5q	LIWIPALKFLATEVAMHHLSKMG	442.42	0.044242		0.0393019
LYCHI	Lycosin5n	LICIAALKFLSTEMVMHHLSKMG	163.756	0.0163756		0.0145471
LYCHI	Lycosin 3k	AGLGKIGYYLKKTFSKVKQG	140.384	0.0140384		0.0124708
LYCHI	Lycosin6f	KGWFKAMKSIAKFIAKQKLKQHLGSE	8.8345	0.00088345		0.000784804
LYCPR	Lycosin9d	IWGSVLKMFAKQVAKHQFSKMG	150425	15.0425	972488	15.4681
LYCPR	Lycosin5k	IIWAPLLKFLATEVAMHHLSKMG	150409	15.0409		15.4664
LYCPR	Lycosin7b	KVNWMKILEKMKEQDAKRKG	146085	14.6085		15.0218
LYCPR	Lycosin9e	IWGSVLKMFAKQVAKHQLSKMG	142522	14.2522		14.6554
LYCPR	Lycosin6h	KGWFKLLKSAAKWAAKQKLKQHLGGSE	111427	11.1427		11.4579
LYCPR	Lycosin7c	EVDWMKILQNMNDNAAKKKG	48881.6	4.88816		5.02645
LYCPR	Lycosin4z	GKLAALLAKLKAYAAQSMG	47311.3	4.73113		4.86498
LYCPR	Lycosin4aa	NKLTDLLAKFKEYAAKAMG	45861.1	4.58611		4.71585
LYCPR	Lycosin7a	EVDWMKILQNMNDNAAKNKG	44343	4.4343		4.55975
LYCPR	Lycosin6g	KGWFKLLKSAAKWAAKQKLKQHLGSE	27549.3	2.75493		2.83287
LYCPR	Lycosin3b	AGLGKIGYYLKKTFSTVKHG	22694.5	2.26945		2.33365
LYCPR	Lycosin8k	AAFISIRKILGKYFTKEQLKKYG	22688.2	2.26882		2.333
LYCPR	Lycosin9c	IWGTVLKMFAKQVAKHQLSKMG	12264.9	1.22649		1.26119
LYCPR	Lycosin8f	AAWLSAFKFLGKHFTKEQLKKYG	12.8849	0.00128849		0.00132494
LYCPR	Lycosin3c	AGLGKIGYYLKKTFSIVKHG	6.55463	0.000655463		0.000674006
LYCPR	Lycosin6f	KGWFKAMKSIAKFIAKQKLKQHLGSE	6.55463	0.000655463		0.000674006
ZODST	Zodarin 2a	AEESSILNFAKKVTDLIKTAKKCWNELSGKNPND	7720.02	0.772002	13660.6	56.5114
ZODST	Zodarin 3a	GNFVGKIADLVKAAKKCWKELRSKQGDLSEIEEQFK	1556.33	0.155633		11.3925
ZODST	Zodarin 5a	MDKESIKEFATKVKDLLKSSKNCWNEIKDKVKALK	968.81	0.096881		7.0918
ZODST	Zodarin 3b	GTFVGKVADLVKAAKKCWKELRAKQGDLSEIEEQFK	838.007	0.0838007		6.1343
ZODST	Zodarin 3c	GNIVGKIADLVKAAKKCWKELRSKQGDLSEIEEQFK	608.577	0.0608578		4.45485
ZODST	Zodarin 1a	FDENTIMNFAKKIADLVKTAKKCWEEIKGKKS	588.499	0.0588499		4.30788
ZODST	Zodarin 5b	MDKESIKEFAAKVKDLLKSSKNCWNELKDKVKALK	393.069	0.0393069		2.87731
ZODST	Zodarin 6a	MDKESIKNLLEKVKLLATTSKECGKQLKDKIKRT	237.798	0.0237798		1.74071
ZODST	Zodarin 1b	FDEDTIMKFAQKIADLVKTAKKCWEEIKGKKS	214.24	0.021424		1.56826
ZODST	Zodarin 6b	MDKESIKNLLEKVKLLATTSKECWKQLKDKIKQT	189.322	0.0189322		1.38586
ZODST	Zodarin 7b*	FGKRSFMGFAKKVKHIIKTIKKCWKELRGKQADELEGDEDIE	95.6565	0.00956565		0.700216
ZODST	Zodarin 7b	SFMGFAKKVKHIIKTIKKCWKELRGKQADELEGDEDIE	95.6565	0.00956565		0.700216
ZODST	Zodarin 2b	AEENSILNFAKKVTDLIKTAKKCWNELSGKKPND	64.1913	0.00641913		0.469887
ZODST	Zodarin 7a*	GKRSFMGFAKKVKHIIKTIKKCWKELRGKQADELEGEEDIE	42.2562	0.00422562		0.30932
ZODST	Zodarin 7a	SFMGFAKKVKHIIKTIKKCWKELRGKQADELEGEEDIE	42.2562	0.00422562		0.30932
ZODST	Zodarin 5c	MDKESIKEFASKVKDLLKSSKNCWNELKDKVKALK	5.05008	0.000505008		0.0369671
ZODST	Zodarin 5d	MDKESIKEFATKVKDLLKSSKNCWNELKDKVKALK	0.547549	5.47549e-05		0.00400812
ZODST	Zodarin 6c	MDKESIKKFMEKVKLLATTSKECWKELKDKIKQV	0.31829	3.1829e-05		0.00232992
ZODCY	Zodarin 4	FDENTIFNFAKKVASLIKTAKKCWKELRGKKDEDEEQKPE	1945.03	0.194503	1945	100
PILHA	Piloctenin 4e	ILFLPLTLAEILGQVIHKAG	213704	21.3704	780677	27.3742
PILHA	Piloctenin 4c	LFLLPLRLAEILGKVIQKAG	176787	17.6787		22.6453
PILHA	Piloctenin 5e	FLPPGFWKKMKEQLEKMKSG	150511	15.0511		19.2796
PILHA	Piloctenin 5b	IWNPAIWKKIKEQLEKMKSG	137082	13.7082		17.5594
PILHA	Piloctenin 3c	ASWGRNLWKILKGIQKISQDERRKK	22910.4	2.29104		2.93468
PILHA	Piloctenin 3a	ALWGRNLWKILKEIQKASG	12738	1.2738		1.63166
PILHA	Piloctenin 2	KLSKAEMMKLWTGLFKKSG	11760.6	1.17606		1.50646
PILHA	Piloctenin 4a	FLLWPRKVGEMLNKILKKTG	11760.6	1.17606		1.50646
PILHA	Piloctenin 4b	LFLLPLRLAEILGKVIHKAG	10097.3	1.00973		1.2934
PILHA	Piloctenin 5c	IWNPEIWKKIKEQLEKMKSG	9246.02	0.924602		1.18436
PILHA	Piloctenin 3b	ALWGRNLWKILKEIQKTSG	6098.37	0.609837		0.781164
PILHA	Piloctenin 6c	VVTIFSLPRKFGEIMGTIIHKYG	5504.49	0.550449		0.705092
PILHA	Piloctenin 6b	IVTIFSLPRKFGEIMGTIIHKYG	3349.61	0.334961		0.429064
PILHA	Piloctenin 6a	VVTIFSLPRKFGEILGKIIHKYG	3210.96	0.321096		0.411305
PILHA	Piloctenin 6d	IVTIFSLPRKFGEILGKIIHKYG	2531.28	0.253128		0.324242
PILHA	Piloctenin 5d	IWNPEIWKKIKEKLEKMKSG	1042.23	0.104223		0.133504
PILHA	Piloctenin 7	IKVKDRLRLKGQRKSG	1040.44	0.104044		0.133274
PILHA	Piloctenin 5a	TLWNPELWKKIKEKFEKMKSG	710.071	0.0710071		0.0909558
PILHA	Piloctenin 4d	LFLLPLRLAETLGKVIQKAG	297.337	0.0297337		0.038087
PILHA	Piloctenin 1	FIFFPPHIFRNNKKQEKSG	148.151	0.0148152		0.0189773
PILHA	TKLP 1b_PILHA_v1	QKKRKKWRRGEHNG	148.151	0.0148152		0.0189773
MACKI	Macroctenin 1	VTFFPPRYGRWEFG	3196.83	0.319683	6364.1	50.233
MACKI	TKLP 1b_MACKI_v2,3	QKKRKKWRRGEHNG	2695.56	0.269556		42.3564
MACKI	Macroctenin 2	AVKESGFHELVKEG	235.858	0.0235858		3.70612
MACKI	Macroctenin 3	KGLQNIAEEVRKQKSG	235.858	0.0235858		3.70612
PHOFE	TKLP 2_PHOFE	QKNDKKDRFYGLMG	66148.4	6.61484	199978	33.0778
PHOFE	TKLP 3_PHOFE	QKKKRDRFLRLKG	52039.3	5.20393		26.0225
PHOFE	TKLP 4_PHOFE	QKDKRDRFYGLMG	52039.3	5.20393		26.0225
PHOFE	TKLP 1a_PHOFE	QKKRRKKYRRGEHNG	14109.1	1.41091		7.05532
PHOFE	TKLP 6_PHOFE	QKKDRFIGLMG	14109.1	1.41091		7.05532
PHOFE	Phoneutrin 1b	IKVKDRLRLKGQRKSQ	1013.63	0.101363		0.506872
PHOFE	Phoneutrin 1a	IKVKDRLRLKGQQKSG	366.766	0.0366766		0.183403
PHOFE	TKLP 5_PHOFE	QKDKRDRFHGLMG	152.624	0.0152624		0.0763204
ANCRU	Ancylometin 1	KVNCPPKWKCTDHKSRIIKKYY	200.187	0.0200187	210
DOLOK	Dolomedin 1	GNVNQIIRDHIKRKQGKS	6033.19	0.603319	6919.48	87.1974
DOLOK	Dolomedin 2	YNRGIWLRRKKEQEAKKQATKKKI	634.867	0.0634867		9.17571
DOLOK	Dolomedin 3	NFVEAIKKALERRKEHSKTARNEEKYSVLDPYIRWFLIERKKMKKQQKSA	125.711	0.0125711		1.8169
DOLOK	Dolomedin 4	GEQNFTKRKNNRKLVIRLAPRFPYIEKQYNRYKIIVNMHRQ	125.711	0.0125711		1.8169
OXYLI	Oxyopinin 2e	GKFSGFAKVLRSIAKFFKGVGKVRKQFKEASDLDKNQ	142226	14.2226	245152	58.0153
OXYLI	Oyxopinin 1e	FRGLAKLLKIGLKSFARVLKKVLPKAAKAGKSLAKSFADENAIRQQNQ	27361.7	2.73617		11.1611
OXYLI	Oxyopinin 3g	GIKDYFKKLLQKAIDKIKSFRKKQEA	12022.1	1.20221		4.90395
OXYLI	Oxyopinin 8	SKMTLKRFLKAVKQLLKSRGLG	11604.3	1.16043		4.73352
OXYLI	Oxyopinin 12a	KFSFKKLLKKIKNKIMKTFRRMG	7650.56	0.765056		3.12074
OXYLI	Oxyopinin 3i	GIKDYLKKLLQKAMDKIKSLRNKQEA	4972.13	0.497213		2.02818
OXYLI	Oxyopinin 10a	GRFGSVFKKLLKTVMRRLKAYKKSQS	4755.8	0.47558		1.93994
OXYLI	Oxyopinin 3h	GIKDYLKKLLQKAMDKIKSLRNKQDA	4336.53	0.433653		1.76892
OXYLI	Oxyopinin 5a	GFSFKKFLQKIRKQMIKNIKRAG	3950.23	0.395023		1.61134
OXYLI	Oxyopinin 5c	FSLKKFLQKVRKQMIKNIRKAG	3950.23	0.395023		1.61134
OXYLI	Oxyopinin 6a	GFGHFFKRLLKKVRNIFRRRKHHGHHG	3950.23	0.395023		1.61134
OXYLI	Oxyopinin 5d	FNFKKFLKKLRKRIMKSFRKMG	3635.7	0.36357		1.48304
OXYLI	Oxyopinin 9a	GSSNYFKKLLKKIRKMLDRFQQSAAG	3635.7	0.36357		1.48304
OXYLI	Oxyopinin 3d	GIKDYFKKLLQKAIDKIKSFRKKQDA	2464.19	0.246419		1.00517
OXYLI	Oxyopinin 7b	GSRSHFLKKLLKKIRQMLYKYSSRRHG	2102.06	0.210206		0.857451
OXYLI	Oyxopinin 1j	SRGLAKLLKIGLKSFARVLKKVLPKAAKAGKSLAKSFADENAIRQQNQ	1773.96	0.177396		0.723618
OXYLI	Oxyopinin 7a	GSRSHFLKKLLKKIRQMLNKYSSRRHG	1765.17	0.176517		0.720031
OXYLI	Oxyopinin 2d	GKFSGFAKVLRSIAKFFKGVGKVRKSFKNASDLDKNQ	521.066	0.0521066		0.212548
OXYLI	Oyxopinin 1d	FRGLAKLLKIGLKSFARVLKKILPKAAKAGKSLAKSFADENAIRQQHQ	478.762	0.0478762		0.195292
OXYLI	Oyxopinin 1g	FRGLAKLLKIVLKSLARVVQKFLPKAAKAGKALVKAMADENAIKQQD	415.077	0.0415077		0.169314
OXYLI	Oxyopinin 4b	GIRCPKSWKCKAFKQRVLKRLLAMMRQHAF	395.334	0.0395334		0.161261
OXYLI	Oxyopinin 1h	FRGLAKLLKIILKSLARVVQKFLPKAAKAGKALVKAFADENAIKQQD	351.125	0.0351125		0.143227
OXYLI	Oxyopinin 3f	GIKDYLKKLLQKAMDKIKSLRKNQEA	250.687	0.0250687		0.102258
OXYLI	Oxyopinin 10b	GRFGLVFKKLLKTVMRRLKAYKKSQS	199.642	0.0199642		0.081436
OXYLI	Oxyopinin 5f	GFSLKKFLQKIRKQMIKNIKRAG	160.76	0.016076		0.0655756
OXYLI	Oxyopinin 5b	FRLKKFIQKVRKQKIKNIRKAG	100.823	0.0100823		0.0411267
OXYLI	Oyxopinin 1i	FRGLAKLLKIILKSLARVVQKFLPKAAKAGKALVKSFADENAIKQQD	58.2875	0.00582875		0.0237761
OXYLI	Oxyopinin 4c	GIRCPKSWKCKAFKQRVLKRLLAMMRQHAS	34.4106	0.00344106		0.0140364
OXYLI	Oxyopinin 6b	GFCHFFKRLLKKVRNIFKRRKHHGHHG	13.3698	0.00133698		0.00545368
OXYLI	Oxyopinin 5e	FNFKKFIKKLRKRIMKSFRKMG	5.49107	0.000549107		0.00223986
OXYLI	Oxyopinin 9b	GSSKYFKKPLKKIRKMLDRFQQSASG	5.49107	0.000549107		0.00223986
OXYLI	Oyxopinin 1f	FRGLAKLLKIILKSLARVVQKFLPKAAKAGKALVKAMADENAIKQQD	1.99842	0.000199842		0.000815176
OXYLI	Oxyopinin 3e	GIKGYFKKLLQKAIDKIKSFRKKQDA	1.46362	0.000146362		0.000597026
OXYLI	Oxyopinin 3j	GIKDYFKKLLQKAIVIQCRRNISV	0.685112	6.85112e-05		0.000279464
OXYHE	Oxyopinin 2h	GKLSGFSKMLRAIAKFFKGVGKARKQFQDANNLDKNQ	198736	19.8737	526272	37.763
OXYHE	Oxyopinin 2f	IKFSGFAKVLRSIAKIFKGVGKVRKSFKDASNLDKNQ	110157	11.0157		20.9316
OXYHE	Oxyopinin 7c	GKRSHFLKKLLNRIRQMLNKYSRRHG	50997.8	5.09978		9.69038
OXYHE	Oxyopinin 8	SKMTLKRFLKAVKQLLKSRGLG	50997.8	5.09978		9.69038
OXYHE	Oxyopinin 1p	FKGLAKLLKIGLKALAKVIQKALPKAAKAGKALAKSLADENAIRQQNQ	19147	1.9147		3.63822
OXYHE	Oxyopinin 16a	KINQFLQEAKDKLKRVKSG	17025.8	1.70258		3.23517
OXYHE	Oxyopinin 16b	KINQFLQEAKDKLKSVKSG	10334.3	1.03343		1.96368
OXYHE	Oxyopinin 10c	GKFSSVFKKLLKTMFKRFKAYKKSQS	10199.4	1.01994		1.93805
OXYHE	Oxyopinin 6c	GFGHFFRKLLKRVKNIFKRRKHHGHHG	8361.42	0.836142		1.5888
OXYHE	Oxyopinin 1k	FRGLAKLLKIGLKSFARVLKKVLPKAAKAGKSLAKSLADENAIRQQNQ	8351.55	0.835155		1.58693
OXYHE	Oxyopinin 5i	FSLKRFLQKIKNQMIKNIRRAG	5040.46	0.504046		0.957767
OXYHE	Oxyopinin 13a	GFDFKKFLQRLRNYVIKIKKAG	5040.46	0.504046		0.957767
OXYHE	Oxyopinin 12b	KFSFKKLLQKIKNKIMKTFRRMG	4433.23	0.443323		0.842382
OXYHE	Oxyopinin 12a	KFSFKKLLKKIKNKIMKTFRRMG	4337.61	0.433761		0.824214
OXYHE	Oxyopinin 3k	GIKDYLKKLLQKAIDKIKSLRKKQDA	4248.7	0.42487		0.807319
OXYHE	Oxyopinin 1l	FRGLAKLLKIALKALARVIQKFLPKAAKAGKALVKSLADEDAIRQQNQ	3582.68	0.358268		0.680765
OXYHE	Oxyopinin 3n	GMKDYFKKLLQKVINKIKSFRKKQEA	2897.59	0.289759		0.550588
OXYHE	Oxyopinin 3o	GLKDYFKKLLQKAINKIKSLRNKQDA	1955.24	0.195524		0.371526
OXYHE	Oxyopinin 18a	SEEKIHLKDGYLKDALAEFIKPFKEKIVALRKAGCKI	1394.96	0.139496		0.265065
OXYHE	Oxyopinin 5p	GLDFKKFLQKLRKQIMKNIKKAG	1389.45	0.138945		0.264017
OXYHE	Oxyopinin 4d	GIRCPKSWKCKAFKQRVLKRLLAMLRQHAF	1375.55	0.137555		0.261376
OXYHE	Oxyopinin 11a	FRGLAKLLKIGLKSFARVLQKVLPKAARGMKKVLPKAAKFGKSLAKSFADEDAIRQQKQ	897.007	0.0897007		0.170445
OXYHE	Oxyopinin 1m	FRGLAKLLKIALKALARVVQKFLPKAAKAGKALVKSLADEDAIRQQNQ	770.539	0.0770539		0.146414
OXYHE	Oxyopinin 9a	GSSNYFKKLLKKIRKMLDRFQHSSG	679.245	0.0679245		0.129067
OXYHE	Oxyopinin 12c	KFNFKKFLNKLRKRIMKSFRKMG	626.734	0.0626734		0.119089
OXYHE	Oxyopinin 14	KVNQGFAKFLQQIKDKLKRVKSG	626.734	0.0626734		0.119089
OXYHE	Oxyopinin 15	GFDFKKFLQRLRNYVKKNQEGWKK	252.797	0.0252797		0.0480354
OXYHE	Oxyopinin 3l	GLKDYLKKLLQKAIDKIKSLRKKQDA	251.172	0.0251172		0.0477265
OXYHE	Oxyopinin 17h	ALFSDRIIGAFRNMRKQIKRCEEFIKNNRGAG	246.879	0.0246879		0.0469109
OXYHE	Oxyopinin 17j	ATYSGSGFRILRNMRKQIERCEEFIKNNRGAG	200.837	0.0200837		0.0381622
OXYHE	Oxyopinin 5l	GFNFKKFLQKLRKQIMKNIKKAG	148.934	0.0148934		0.0282998
OXYHE	Oxyopinin 2g	GKFSGFAKVLRSIAKFFKGVGKVRKSFKNASDLDNNQ	144.198	0.0144198		0.0273999
OXYHE	Oxyopinin 17b	ALFSNSFRRIFRNMRKQIERCEEFIKNNRGAG	129.372	0.0129372		0.0245827
OXYHE	Oxyopinin 17i	ALFSGSGFRIFRNMRKQIERCEEFIKNNRGAG	101.319	0.0101319		0.0192522
OXYHE	Oxyopinin 13b	GFDFKKFLQRLRNYVKKIKKAG	89.6121	0.00896121		0.0170277
OXYHE	Oxyopinin 17e	ALFSYRNFGAFRKMDKEIERCNEFIKNIRGAG	89.6121	0.00896121		0.0170277
OXYHE	Oxyopinin 5o	GFNFKKFLQKLRKQIMKNMKKTG	85.2808	0.00852808		0.0162047
OXYHE	Oxyopinin 18e	AVKYLNDILTKLIHSFEEEKVALRKAGCKI	85.2808	0.00852808		0.0162047
OXYHE	Oxyopinin 5j	GFNFKKFLQKLRKQIMKNMKKAG	70.9143	0.00709143		0.0134748
OXYHE	Oxyopinin 18d	GELKDLRDKLPEIFQAYKEKIEKIVALRKAGCKI	63.4054	0.00634054		0.012048
OXYHE	Oxyopinin 5h	GFNFKKFLQKLRRQIMKKIKKAG	63.3388	0.00633388		0.0120354
OXYHE	Oxyopinin 5g	FSLKKFLQKIKNQMIKNIRRAG	63.3388	0.00633388		0.0120354
OXYHE	Oxyopinin 6d	GFGHFFRKLLKKVRNIFRRRKHHGHHG	63.3388	0.00633388		0.0120354
OXYHE	Oxyopinin 17k	ALFSGSGYRIFRNMRKQIERCEEFIKNNRGAG	61.2091	0.00612091		0.0116307
OXYHE	Oxyopinin 1n	FRGLAKLLKIALKALAKVIQKFLPKAAKAGKALVKSLADEDAIRQQNQ	53.916	0.0053916		0.0102449
OXYHE	Oxyopinin 5m	GLNFKKFLQKLRKQIMKNMKKAG	46.8238	0.00468238		0.00889725
OXYHE	Oxyopinin 19a	FRSSFHGLNVLAKRGALKKLAEQANKQNANQSNKTNKPNPC	42.6664	0.00426664		0.00810728
OXYHE	Oxyopinin 17g	ALFSNRGFGVYRKMDKVIERCEEFIKNNRGAG	40.3939	0.00403939		0.00767547
OXYHE	Oxyopinin 5n	GFNFKKFLQKLRKQIIKNMKKAG	37.4705	0.00374705		0.00711998
OXYHE	Oxyopinin 18b	GKFKDLRDSLPKIFQAYKEKIEKIVALRKAGCKI	37.4705	0.00374705		0.00711998
OXYHE	Oxyopinin 17a	ALFSDSFRRIFRNMRKQIERCEEYIKNNRGAG	32.4806	0.00324806		0.00617182
OXYHE	Oxyopinin 19b	FRSSFHGLNVLAKRGALKKLAEQANKQNANQSDKTNKPNPC	32.0342	0.00320342		0.006087
OXYHE	Oxyopinin 17c	AILFSRFRGIFRNMRKQIERCEEFIKNNRGAG	27.9598	0.00279598		0.0053128
OXYHE	Oxyopinin 3m	GLKDYFKKLLQKAIDKIKSLRKKQDA	20.1773	0.00201773		0.003834
OXYHE	Oxyopinin 5k	GFNFKKFLQKLRKQFMKNIKKAG	17.3213	0.00173213		0.00329132
OXYHE	Oxyopinin 9b	GSSNYFKKLLKKIRKMLDRFQPSSG	16.1555	0.00161555		0.0030698
OXYHE	Oxyopinin 1q	FKGLAKLLKIGLKALAKVIQKALPKAAKAGKSLAKSLADENAIRQQNQ	16.0795	0.00160795		0.00305536
OXYHE	Oxyopinin 17f	ALFSDRGFGEFRKMDKVIERCEEFIKNNRGAG	14.4171	0.00144171		0.00273947
OXYHE	Oxyopinin 17d	DLLFSRFRGIFRNMRKQIERCEEFIKNNRGAG	10.3481	0.00103481		0.0019663
OXYHE	Oxyopinin 19c	FRSSFHGLNVLAKRGALKKLAEQANRQNANQSDKTNKPNPC	7.63873	0.000763873		0.00145148
OXYHE	Oxyopinin 18c	GALKDLRDALPEISRVFKEKLEKIVALRKAGCKI	1.9955	0.00019955		0.000379176
OXYHE	Oxyopinin 1o	FKGLAKLLKIGLKAWAKVIQKALPKAAKAGKALAKSLADENAIRQQNQ	1.59502	0.000159502		0.000303079
PEUST	Peucetin 2b	GFGVFAKLAKTGIKLFAKLFKKAAPKIVKSLAD	404244	40.4244	544003	74.3092
PEUST	Peucetin 1b	KKGKFFKKVLKGALKSLAKHYLF	87428.5	8.74285		16.0713
PEUST	Peucetin 5a	MDQKWKDVFKKVLEELKQRFQKMKG	13395.4	1.33954		2.46238
PEUST	Peucetin 5b	MDQKWKDIFKKVLEELKQKVRKFQG	8250.98	0.825098		1.51671
PEUST	Peucetin 2f	GFRVFATLAKRGLKLFAKLFKKAAPKIAKSLAD	7549.95	0.754995		1.38785
PEUST	Peucetin 2a	GFGVFAKLAKTGIKLFAKLFKKAAPKIVEAQTDVQAHDKPQAARRNKKNNLFDNEVA	4553.12	0.455312		0.836966
PEUST	Peucetin 1a	RKKKQKFYKKVLKGALKSLVKHYLF	4043.37	0.404337		0.743262
PEUST	Peucetin 2g	GFGVFAKLAKTGIKLFAKLFKKAAPKIAKSLAD	3795.21	0.379521		0.697644
PEUST	Peucetin 1c	KKNKFYKKVLKGAFKALAKHYLF	3027.01	0.302701		0.556432
PEUST	Peucetin 3a	GFGHFFKRLYRNIMKKFRRHHWFG	2239.58	0.223958		0.411685
PEUST	Peucetin 2h	GLGGVAKGERVDIKGCRNLIKKAAPKIAKSLAD	1778.89	0.177889		0.327
PEUST	Peucetin 4	GIRCPKSWKCKDLSLKFLARFLRRFRQRKSQQ	1059.46	0.105946		0.194752
PEUST	Peucetin 2c	GFRVFATLAKRGIKLLAKLFKKAAPKIVKSLAD	757.684	0.0757684		0.139279
PEUST	Peucetin 3b	GLGHFFKKLYRNIMKKFRRHHWFG	748.82	0.074882		0.13765
PEUST	Peucetin 2d	GFGVFAKLAKTGIKLFAKLFKKAAPKIAKALAD	624.426	0.0624426		0.114783
PEUST	Peucetin 6	GIKDYLKKMLLKLKEKLKSMTS	500.907	0.0500907		0.0920779
PEUST	Peucetin 2e	GFRVFATLANRGLKLFAKLFKKAAPKIAKSLAD	5.5825	0.00055825		0.00102619
CUPGE	Cupiennin 11a	GFGSLFKFLAKQAAKHGAKYIANKQMGG	214427	21.4427	710181	30.1932
CUPGE	Cupiennin 1v	GFGSLFKFLAKKVAKTVAKQAAKHGAKYIANKQMEG	44339.8	4.43398		6.24344
CUPGE	Cupiennin 1a	GFGALFKFLAKKVAKTVAKQAAKQGAKYVVNKQMEG	38773.3	3.87733		5.45964
CUPGE	Cupiennin 6d	FINTIKLLIEKYREWKNKQSSG	38452.6	3.84526		5.41448
CUPGE	Cupiennin 5b	KFGAILKFLAKKLAKHLAKKQAES	37342.9	3.73429		5.25822
CUPGE	CsTx-16d6	RFPFLRFSKERCKKFWKRRLQG	32041.1	3.20411		4.51168
CUPGE	Cupiennin 2p	AFGTILKALAKIAAKVVKKLATKPGATYMLKQNLEG	32009.7	3.20097		4.50726
CUPGE	Cupiennin 6m	FLNTIKLLIEKYREKNKKNSG	31927.6	3.19276		4.4957
CUPGE	Cupiennin 6a	FVNTIRLLINKAREWNNKQSSG	26119.5	2.61195		3.67787
CUPGE	Cupiennin 6ap	FVNTIRLLINKAREQNKKNSG	22542.7	2.25427		3.17421
CUPGE	Cupiennin 10a	GFGALFKFLAKKVAKTVAKQAAKQAASHVAKKATEG	18172.7	1.81727		2.55889
CUPGE	Cupiennin 4c	GFGMLFKFLAKKVGKQLASHIAKKQLEG	18029.4	1.80294		2.53871
CUPGE	Cupiennin 2a	GFGTILKALAKIAGKVVKKLATKPGATYMLKENLKG	15335.5	1.53355		2.15938
CUPGE	CsTx-16c5	ITYNPLDLYCKQFEKTLLKG	11053.9	1.10539		1.55649
CUPGE	Cupiennin 3w	GFGSLFKFLGKKVLKAVAKQAAKKQMEG	10327.1	1.03271		1.45415
CUPGE	CsTx-16a1	NFREMLKENCKLLWKRQKQG	10228.5	1.02285		1.44026
CUPGE	CsTx-16b5	KFRIPMPETLCILLEKKKQG	10228.5	1.02285		1.44026
CUPGE	Cupiennin 6e	FLNPFRWVINKYREWKNKKDSG	9805.26	0.980526		1.38067
CUPGE	Cupiennin 3d	GFGALFKFLAKKVAKTVAKQVAKKQMEG	9568.96	0.956896		1.3474
CUPGE	Cupiennin 6aq	IINTIRLLIDKYREWKNKKDSG	9558.43	0.955843		1.34592
CUPGE	Cupiennin 6at	FLNPFKWVVNKYREWKNKKDSG	9558.43	0.955843		1.34592
CUPGE	Cupiennin 6as	FINTIRLLIDKYREWKNKKDSG	9530.46	0.953046		1.34198
CUPGE	Cupiennin 5e	KFGKVLKFLAKTLAKHLAKKQGQS	7966.6	0.79666		1.12177
CUPGE	Cupiennin 1f	GFGSLFKFLAKKVAKTVAKQAAKQGAKYVVNKQMEG	6952.52	0.695252		0.978979
CUPGE	Cupiennin 2r	GFGTILKALAKIAGKVVKKLATKPGATYMLKQNLEG	5742.77	0.574277		0.808635
CUPGE	Cupiennin 4a	GFGMLFKFLAKKVAKKLVSHVAQKQLEG	4167.58	0.416758		0.586834
CUPGE	Cupiennin 3a	GFGSLFKFLGKKLLKTVAKQAAKKQMEG	2786.62	0.278662		0.392382
CUPGE	Cupiennin 4e	GFGMLFKFLAKKVAKKLVSHVAQKQMEG	2668.61	0.266861		0.375764
CUPGE	Cupiennin 6ar	FLNPFKWVVNKYREWKNKKN	2556.9	0.25569		0.360035
CUPGE	h_pep_3b	KIGWLNRLLKLHPMFIKNTEEENR	2556.9	0.25569		0.360035
CUPGE	Cupiennin 4d	GFGMLFKFLAKKVGKQLASHLAKKQLEG	2422.63	0.242263		0.341129
CUPGE	Cupiennin 1t	GFGSLFKFLAKKVAKTVAKQAAKQGAKYVVNKHMEG	2259.29	0.225929		0.318128
CUPGE	Cupiennin 1u	GFGMLFKFLAKKVAKTVAKQAAKQGAKYVVNKHMEG	1997.56	0.199756		0.281275
CUPGE	Cupiennin 5t	KFGAILKFLAKRLAKHLAKKQAGS	1430.29	0.143029		0.201398
CUPGE	Cupiennin 4x	GFGMLFKFLAKKVAKKLISHVAKKQMQG	1359.66	0.135966		0.191453
CUPGE	Cupiennin 4aa	IYGMLFKFLAKKVAKKLISHVAKKQMQG	1354.75	0.135475		0.190761
CUPGE	Cupiennin 5d	KFGAILKFLAKKLAKHLAKKQAGS	982.629	0.0982629		0.138363
CUPGE	Cupiennin 3y	RFGGLFKFLAKKVAKTVAKQVAKKQMEG	897.518	0.0897518		0.126379
CUPGE	Cupiennin 5s	KFGAILKFLAKRLAKHLAKKQGES	792.575	0.0792575		0.111602
CUPGE	Cupiennin 4z	GFGVLLKFWARKVGKQLASHIEKKQLEG	559.839	0.0559839		0.0788305
CUPGE	Cupiennin 9a	FGPLIKSLANNVAKTVAKQAAKQAVLYIAKKQMEE	453.599	0.0453599		0.0638709
CUPGE	Cupiennin 2s	AFGTILKALAKIAAKVVKKLATKPGATYMLKENLKG	306.369	0.0306369		0.0431396
CUPGE	Cupiennin 4f	GFGMLFKFLAKNVAKKLVSHVAKKQLEG	137.883	0.0137883		0.0194152
CUPGE	Cupiennin 13a	GFGMLFKFLAKKVGKQLASHIAKYVVNKHMEG	113.565	0.0113565		0.015991
CUPGE	Cupiennin 1s	GFGMLFKFLAKKVAKTVAKQAAKQGAKYVVNKQMEG	105.587	0.0105587		0.0148676
CUPGE	Cupiennin 5u	KFGKVLKFLAKTLAKHLAKKQAES	97.4517	0.00974517		0.0137221
CUPGE	Cupiennin 2q	GFGTILKALAKIAGKVVKKLATKPGATYMLKNNLEG	46.284	0.0046284		0.00651722
CUPGE	Cupiennin 7a	DLLTTIKRVKESMKRRTG	21.5663	0.00215663		0.00303673
CUPGE	Cupiennin 12a	GGGSLAKCLAKKVAETVAKQGAKQGAKYGVNKQMEG	17.4083	0.00174083		0.00245125
CUPGE	Cupiennin 8a	IWRMPKKVLKLLAAFRGKEGW	15.7117	0.00157117		0.00221235
CUPGE	Cupiennin 5w	KFGAILKFLAKKLAKHLAKKQEES	11.5792	0.00115792		0.00163046
CUPGE	Cupiennin 5c	KFGAILKFLAKKLAKHLAKKQGES	9.76673	0.000976673		0.00137525
CUPGE	Cupiennin 5x	KFGAILKFWAKKLAKHLAKKQAGS	6.889	0.0006889		0.000970034
CUPGE	Cupiennin 5a	KFGKVLKFLAKTLAKHLAKKQAQS	4.56981	0.000456981		0.000643471
CUPGE	Cupiennin 4y	GFGMLFKFLAKKVAKKLVSHVAKKQLEG	4.05738	0.000405738		0.000571316
CUPGE	Cupiennin 4w	GFGMLFKFLAKNVAKKLESHVAKKQMEG	0.781511	7.81511e-05		0.000110044
CUPGE	Cupiennin 3x	VFGSLFKFLGKKVLKTGAKQAAKKQMEG	0.291544	2.91544e-05		4.10521e-05
CUPGE	Cupiennin 5v	KFGAILKFLAKKLATHLAKKKAGS	0	0		0
CUPSV	Cupiennin 6m	FLNTIKLLIEKYREKNKKNSG	131048	13.1048	388988	33.6895
CUPSV	Cupiennin 6a	FVNTIRLLINKAREWNNKQSSG	36044.7	3.60447		9.26627
CUPSV	Cupiennin 5b	KFGAILKFLAKKLAKHLAKKQAES	26577.5	2.65775		6.83247
CUPSV	Cupiennin 5a	KFGKVLKFLAKTLAKHLAKKQAQS	21433.5	2.14335		5.51008
CUPSV	Cupiennin 4d	GFGMLFKFLAKKVGKQLASHLAKKQLEG	19611.7	1.96117		5.04174
CUPSV	Cupiennin 2d	GFGTILKALAKIAGKVVKKLATKPGATYMLKQNLQG	18653.4	1.86534		4.79537
CUPSV	CsTx_16c1	ITYNPFDLYCKQFEKNLLKG	16556.7	1.65567		4.25636
CUPSV	CsTx_16d1	RFRFPMFSKEMCKKLWKRRSQG	16396.3	1.63963		4.21512
CUPSV	Cupiennin 6e	FLNPFRWVINKYREWKNKKDSG	13893.8	1.38938		3.57179
CUPSV	Cupiennin 3e	GFGSLFKFLGKKVLKAVGKQAAKKQMEG	8884.36	0.888436		2.28397
CUPSV	Cupiennin 3d	GFGALFKFLAKKVAKTVAKQVAKKQMEG	7255.58	0.725558		1.86525
CUPSV	Cupiennin 4e	GFGMLFKFLAKKVAKKLVSHVAQKQMEG	6981.82	0.698182		1.79487
CUPSV	Cupiennin 4b	VYGMLFKFLAKKVAKKLISHVAKKQLQG	6965.13	0.696513		1.79058
CUPSV	Cupiennin 5c	KFGAILKFLAKKLAKHLAKKQGES	6931.57	0.693157		1.78195
CUPSV	Cupiennin 2e	AFGTILKALAKIAAKAVKKLATKPGATYMLKQNLEG	6826.31	0.682631		1.75489
CUPSV	Cupiennin 2h	AFGTILKALAKIAGKVVKKLATKPGATYMLKENLKG	6107.03	0.610703		1.56998
CUPSV	Cupiennin 5d	KFGAILKFLAKKLAKHLAKKQAGS	5528.65	0.552865		1.42129
CUPSV	h_pep_1c	KEYARLGQSVDEDKAVKYFKGRSKQN	4909.66	0.490966		1.26216
CUPSV	Cupiennin 4c	GFGMLFKFLAKKVGKQLASHIAKKQLEG	3761.29	0.376129		0.966941
CUPSV	h_pep_1a	KEHDRLGQSVDEDKAVSISKKGCKQN	2778.13	0.277813		0.714194
CUPSV	CsTx_16b1	KFRLPMPESLCQFLKKKKQG	2650.03	0.265003		0.681263
CUPSV	Cupiennin 1c	GFGSLFKFLAKKVAKTVAKQAAKQGAKYIANKQTEG	2420.1	0.24201		0.622154
CUPSV	Cupiennin 4p	GFGMFFKFLAKKVGKQWGSHQAKKQLEG	1965.23	0.196523		0.505216
CUPSV	Cupiennin 8a	IWRMPKKVLKLLAAFRGKEG	1756.9	0.17569		0.45166
CUPSV	Cupiennin 3l	GFGALFKFLAKKVAKTVAKQVAKMKMEG	1722.99	0.172299		0.442941
CUPSV	Cupiennin 6c	FINTIRLLINKYREWKNKKDSG	1008.42	0.100842		0.259242
CUPSV	h_pep_3a	KIGWLNRLLKLHLMFIKNTEEENR	717.927	0.0717927		0.184563
CUPSV	Cupiennin 6k	FINTIKLLIEKYRERKNKQSSG	536.014	0.0536014		0.137797
CUPSV	Cupiennin Cu9c	FGPLIKALANNVAKTVAKQAAKQAVLYIAKKQMEE	504.613	0.0504613		0.129725
CUPSV	CsTx_16e1	DLTETYNNLCIVYEKKKMQG	504.613	0.0504613		0.129725
CUPSV	CsTx_16f1	IFRNPIQKTLCKLMKKKLLQG	504.613	0.0504613		0.129725
CUPSV	Cupiennin 4a	GFGMLFKFLAKKVAKKLVSHVAQKQLEG	464.465	0.0464465		0.119404
CUPSV	Cupiennin 3v	GFGSLFKFLGNKVLKAVGKQAAKKQMEG	460.873	0.0460873		0.11848
CUPSV	CsTx_16a1	NFREMLKENCKLLWKRQKQG	443.581	0.0443581		0.114035
CUPSV	Cupiennin Cu9a	FGPLIKSLANNVAKTVAKQAAKQAVLYIAKKQMEE	441.682	0.0441682		0.113547
CUPSV	Cupiennin Cu9d	FGPLIKSLANNVAKTVAKQAAKQAVLYIAKKQMEE	441.682	0.0441682		0.113547
CUPSV	Cupiennin 6ad	FGNTIRLLITKAREWNNKQSSG	437.143	0.0437143		0.11238
CUPSV	CsTx_16d2	RFRFPMLSKEMCKKLWKRRSQG	343.164	0.0343164		0.0882197
CUPSV	Cupiennin 6aa	FLNPFRWVINKYREWKNKKN	319.656	0.0319656		0.0821763
CUPSV	Cupiennin 6u	FVNTIRLLINKAREWKNKQSSG	308.766	0.0308766		0.0793766
CUPSV	Cupiennin 1g	GFGALFKFLAKKVAKTVAKQAAKQGAKYVVNKPMEG	304.097	0.0304097		0.0781764
CUPSV	Cupiennin 5p	KLGAILKFMPKKLATHLDKKQAES	303.486	0.0303486		0.0780194
CUPSV	CsTx_16a7	NFREMLKETCKLLWKRQKQG	243.245	0.0243245		0.0625329
CUPSV	Cupiennin 3n	GFGALFKFLAKKVAKTVAKQGAKKQMEG	193.676	0.0193676		0.0497898
CUPSV	Cupiennin 1r	GFGSLFKLLAKKVAKTVAKQAAKQGAKYVVNKQMEG	191.4	0.01914		0.0492046
CUPSV	Cupiennin 6f	FLNPFRWMINKYREWKNKKN	180.769	0.0180769		0.0464716
CUPSV	h_pep_4b	KHPTFLPINFLLTMDKLYMQKIIHALLKNFQCYY	175.05	0.017505		0.0450014
CUPSV	Cupiennin 6t	FANTIRLLINKGREWNNKQSSG	160.459	0.0160459		0.0412504
CUPSV	Cupiennin 3q	GFGSLFKFLGKKVLKAGGKQAEKKQMEG	155.486	0.0155486		0.0399719
CUPSV	Cupiennin 7c	YLLTTIKRVKESMKRRTG	151.436	0.0151436		0.0389308
CUPSV	Cupiennin 4v	GFGMLFKFLAKRVAKKLVSHVAQKQLEG	146.274	0.0146274		0.0376037
CUPSV	Cupiennin 6s	FINTIRRLINKYREWKNKKDSG	104.482	0.0104482		0.0268599
CUPSV	Cupiennin 6af	FLNPFSWVINKYREGKNKKDSG	92.0184	0.00920184		0.0236558
CUPSV	Cupiennin 6h	FANTIRLLINKAREWNNKQSSG	80.427	0.0080427		0.020676
CUPSV	Cupiennin 1l	GFGALLTFLAKKEAKTETKQTAKQGAKYGVNKQMEG	80.0171	0.00800171		0.0205706
CUPSV	Cupiennin 7a	DLLTTIKRVKESMKRRTG	74.3087	0.00743087		0.0191031
CUPSV	Cupiennin 3k	GFGALFKFLAKKVAKPVAKQVAKTQMEG	72.3912	0.00723912		0.0186101
CUPSV	Cupiennin 4f	GFGMLFKFLAKNVAKKLVSHVAKKQLEG	68.1553	0.00681553		0.0175212
CUPSV	CsTx_16a4	NFGEMLKENCKLLWKRQKQG	66.6159	0.00666159		0.0171254
CUPSV	Cupiennin 6w	FVNTIRLLRNKAREWKNKQSSG	61.602	0.0061602		0.0158365
CUPSV	Cupiennin 1a	GFGALFKFLAKKVAKTVAKQAAKQGAKYVVNKQMEG	57.777	0.0057777		0.0148532
CUPSV	Cupiennin 4o	GVGMLFKFVAKKVGKQLASHLAKKQLEG	57.7327	0.00577327		0.0148418
CUPSV	Cupiennin 6al	FVNTIRLLINKAREWNNKQRSG	55.2703	0.00552703		0.0142087
CUPSV	Cupiennin 6v	FVNTIRLLINKARDWNNKQSSG	45.041	0.0045041		0.011579
CUPSV	Cupiennin 6ao	GGKRMRLLRKKGREWKKKQSSG	41.1543	0.00411543		0.0105798
CUPSV	Cupiennin 2b	AFGTILKALAKIAAKVVKKLATKPGATYMLKQNLQG	39.627	0.0039627		0.0101872
CUPSV	Cupiennin 1o	GFGMLFKFLAKKVAKTLAKQAAKQGAKYVVNKQMEG	39.2651	0.00392651		0.0100942
CUPSV	CsTx_16a8	NFREMLKENCKVLWKRQKQG	39.2592	0.00392592		0.0100927
CUPSV	CsTx_16c3	ITYNPFDLYCKHFEKSRVQG	35.7454	0.00357454		0.00918933
CUPSV	Cupiennin 5j	KFGKVLKVLAKTLAKQLGKEQAES	32.2103	0.00322103		0.00828054
CUPSV	Cupiennin 5o	KLGKVLKFLAKTLAKHLAKKQAQS	30.8452	0.00308452		0.0079296
CUPSV	Cupiennin 6ae	FINTVRFWMNKAREQNKKNSG	29.4138	0.00294138		0.00756162
CUPSV	Cupiennin 2a	GFGTILKALAKIAGKVVKKLATKPGATYMLKENLKG	26.2082	0.00262082		0.00673753
CUPSV	Cupiennin 3o	GFGALFKFSAKKVAKTVAKQVAKQQMEG	25.6439	0.00256439		0.00659246
CUPSV	Cupiennin 6j	FANTIRLLINKAREWKNKQSSG	24.4243	0.00244243		0.00627893
CUPSV	CsTx_16d3	RFRLPMFSKEMCKKLWKRGSQG	23.8315	0.00238315		0.00612654
CUPSV	Cupiennin 1j	SFGALFKVLAKKVAKTVAKQAAKQGAKYVVNKQMEG	18.5193	0.00185193		0.00476089
CUPSV	Cupiennin 6x	FVNTIRLLITKAREWNNKQSSG	17.8785	0.00178785		0.00459614
CUPSV	Cupiennin 6an	FANTIRLLIKKAREWNNKQSSG	17.5041	0.00175041		0.0044999
CUPSV	Cupiennin 1n	GFGALFKFLAKKVAKTGAKQAAKQGAKYVVNKQREG	16.6792	0.00166792		0.00428785
CUPSV	Cupiennin 6ah	FANTIRLLIKKAREWKNKQISG	15.9368	0.00159368		0.00409699
CUPSV	Cupiennin 6ab	FLNPFRWGINKYREWKNKKDSG	13.8989	0.00138989		0.0035731
CUPSV	Cupiennin 7d	DLLTTIKRVKESMNRRTG	13.8093	0.00138093		0.00355006
CUPSV	Cupiennin 6am	FLNPFRWVINKDREWKNKKDPG	12.7852	0.00127852		0.00328679
CUPSV	Cupiennin 6y	FVNTIRLLINKAREWNNQQSSG	11.426	0.0011426		0.00293737
CUPSV	Cupiennin 1i	GLGALFKLLAKKVAKPVAKQVAKQAAKYEGNKEMEG	11.0451	0.00110451		0.00283944
CUPSV	Cupiennin 6aj	LANTIRLLINKAREWNNKQSSG	11.013	0.0011013		0.0028312
CUPSV	Cupiennin 4q	GFGMLFKFLAKNVAKKLVSHVAQKQLEG	10.3759	0.00103759		0.00266741
CUPSV	Cupiennin 6z	FLNPFRWMINKYREWKKKKN	10.2377	0.00102377		0.00263188
CUPSV	CsTx_16b4	KFRLPMPESLCQLLKKKKQG	10.2283	0.00102283		0.00262946
CUPSV	Cupiennin 1k	GFGALFKFVAKKVAKTVAKQAAKQGAKYVGNKQMEG	9.85907	0.000985907		0.00253454
CUPSV	Cupiennin 3p	GFGALFKFLAKKVAKTVAKQVAEKQKKG	9.40734	0.000940734		0.00241841
CUPSV	Cupiennin 3u	GFGSLFKFLGKKVLKGVGKQAAKKQMEG	8.99539	0.000899539		0.00231251
CUPSV	Cupiennin 4r	GFGMLFNFLAKKVGKQLASHIAKKQVEG	8.54304	0.000854304		0.00219622
CUPSV	Cupiennin 3t	GFGSLFKFLGKKVLKGVGKQAAKNQMEG	8.38799	0.000838799		0.00215636
CUPSV	Cupiennin 8d	RWRMPKKVLKLLAAFRGKEG	7.93128	0.000793128		0.00203895
CUPSV	CsTx_16e2	DLTEMYNNLCIVYEKKKMQG	7.49745	0.000749745		0.00192742
CUPSV	Cupiennin 5q	KVGAILKFLAKKLGKDLAKKQAES	7.14098	0.000714098		0.00183578
CUPSV	Cupiennin 1m	GFGALFKFLAKKVAKTGAKQAAKQGAKHVATKQMEG	7.05963	0.000705963		0.00181487
CUPSV	Cupiennin 8b	IWRMPKKVLKSLAAFRGKEG	6.8736	0.00068736		0.00176705
CUPSV	Cupiennin 5k	KFGAILKFLAKKLVKQLAKKQAES	6.31058	0.000631058		0.00162231
CUPSV	Cupiennin 4s	GFGTLFKFLAKKVGKQLASHLAKKQLEG	6.08413	0.000608413		0.00156409
CUPSV	CsTx_16d5	RFRFPMVSKEMCKKVWKRRSQG	5.65955	0.000565955		0.00145494
CUPSV	Cupiennin 5m	KFGAILKFLAKKLATHLAKKQGES	5.62142	0.000562142		0.00144514
CUPSV	Cupiennin 6ac	FANTIRLLINKARERNNKQSSG	5.3526	0.00053526		0.00137603
CUPSV	Cupiennin 6ak	FLNPFRGVIKKYREWKNKKESG	5.09829	0.000509829		0.00131066
CUPSV	Cupiennin 4u	GFGSLFNFLGKKVLQAGGQQAAKKQMEG	5.0733	0.00050733		0.00130423
CUPSV	Cupiennin 1p	GFGALFKFLAKKVAKTVAKQAAKQEAKYVVNKQMEG	4.9137	0.00049137		0.0012632
CUPSV	Cupiennin 2o	GFRTILKALAKIAGKVVKKLATKPGATYMLKQNLEG	4.90709	0.000490709		0.0012615
CUPSV	CsTx_16a5	NFRETLKENCKLSWKRQKQG	4.84874	0.000484874		0.0012465
CUPSV	Cupiennin 2l	GFVTILKALAKIAEKAVKKLATKPGATYMLKENLKG	4.78256	0.000478256		0.00122949
CUPSV	Cupiennin 3r	GFGSLFKLLDKELLKNVSKQAAKKQMEG	3.83477	0.000383477		0.000985832
CUPSV	Cupiennin 3m	GFGALFKFLAKKVGKTVAKQVAKKQMEG	3.67619	0.000367619		0.000945065
CUPSV	Cupiennin 2j	GFGTILKALARIAGKVVKKLAKKPGATYMWKQNLQG	3.57441	0.000357441		0.000918901
CUPSV	Cupiennin 2k	GFGTILKALAKVAGKVVKTLATKPGATYMLKENLKG	3.57441	0.000357441		0.000918901
CUPSV	Cupiennin 1h	GFGALFKFLARKVAKTVAKQAAKQGAKYVVNKQMEG	3.52762	0.000352762		0.000906871
CUPSV	Cupiennin 3s	GFSSLFKFLGKKLLKTVAKQAAKKQMEG	3.51637	0.000351637		0.000903979
CUPSV	Cupiennin 5n	KFDAILKFLANKLAKHLAKQQGES	3.27184	0.000327184		0.000841116
CUPSV	Cupiennin 5r	KFGAILKFLAKKVAKHLAKKQAES	3.21625	0.000321625		0.000826825
CUPSV	CsTx_16c4	ITYNPFDLYCKQFEKNVLKG	3.16984	0.000316984		0.000814894
CUPSV	Cupiennin 1q	GFGSLFKVLGKKVLKAVAKQAAKQGATDVVNKQTEG	3.0532	0.00030532		0.000784909
CUPSV	CsTx_16d4	RFRLPMLSKEMCKKLWERRSQG	2.36561	0.000236561		0.000608145
CUPSV	Cupiennin 2g	GFGTILKPLTKKAGKVVKNLATKPGATDMLNQNLQG	2.31831	0.000231831		0.000595985
CUPSV	Cupiennin 2m	GFGTILKALAKIAGKVVKKLATKPGATYMLKENLQG	2.21196	0.000221196		0.000568645
CUPSV	Cupiennin 2n	AFGTILKALAKIAEKVVKKLAAKPGETYMLKQNLEG	2.21196	0.000221196		0.000568645
CUPSV	Cupiennin 4t	VYGMLFKFLAEKVAKRLVSHVAQNQLEG	1.96306	0.000196306		0.000504659
CUPSV	Cupiennin 5l	KFGAILKFLAKKLARHLAKKQAGS	1.40807	0.000140807		0.000361983
CUPSV	CsTx_16a6	NFRETLKENCKLLWKRPTQG	0.786263	7.86263e-05		0.00020213
CUPSV	Cupiennin 4n	GFGALFKFLAKKVATQLASHIATKQLEG	0.603127	6.03127e-05		0.00015505
CUPSV	Cupiennin 8c	MWRMPKKEVKLLAAFRGKEG	0.527017	5.27017e-05		0.000135484
CUPSV	Cupiennin 6ag	FVNKIRLLINKHRERNNKQSSG	0.520116	5.20116e-05		0.00013371
CUPSV	Cupiennin 2i	GFGTILKALARIAGKVVKKLATKPGATYMLKENLKG	0.330939	3.30939e-05		8.50769e-05
CUPSV	Cupiennin 6ai	VLNAFRWMMNKYREWKNEKDSG	0	0		0
VESJU	Lycosin9b	IWLTALKFLGKHLAKHQLSKLG	218264	21.8264	782449	27.895
VESJU	Lycosin8d	AAWSSAMKFLAKYLTKENLKKLG	126264	12.6264		16.137
VESJU	Lycosin8b	AAWLSALKFLGKHFTKEQLKKLG	85257.8	8.52578		10.8963
VESJU	Lycosin5f	LIWLPALKFLASHIAMEQLSKLG	75946.8	7.59468		9.70629
VESJU	Lycosin4aj	NKWTTFLAKLKEIAGETMG	71790	7.179		9.17504
VESJU	Lycosin4ak	NKWTNFLAKLKEIAGETMG	43799.3	4.37993		5.59772
VESJU	Lycosin8a	AAWLSAMKFLAKHLTKENLKKLG	39796.5	3.97965		5.08614
VESJU	Lycosin5m	VIWIPALKFLASHIAMEQLSKLG	39642.5	3.96425		5.06646
VESJU	Lycosin6b	KGWFKAMKSIAKFIAKEKLKDHLGKK	18111.1	1.81111		2.31467
VESJU	Lycosin4al	NKWTTFLAKPKEIAGEPMG	17540.7	1.75407		2.24176
VESJU	Lycosin8l	EARSSAMKFLAKYLTKENLKKLG	15117.1	1.51171		1.93202
VESJU	Lycosin6a	KGWFKAMKSIAKFIAKEKLKEHLGKK	11929.6	1.19296		1.52465
VESJU	Lycosin3f	AGLGKIGVFLKKTFSKAKSG	9111.03	0.911103		1.16442
VESJU	Lycosin9a	VWLTALKFLGKQLAKHQLSKLG	9111.03	0.911103		1.16442
VESJU	Lycosin9h	IWLTALKFLGKQRAKHQLSKRG	304.247	0.0304247		0.0388839
VESJU	Lycosin8e	AAWSSAMKFLAKYLTKENLKKFG	176.69	0.017669		0.0225817
VESJU	Lycosin6i	EGWFKAMKSIAKFIAKEKLKDHLGKK	109.257	0.0109257		0.0139635
VESJU	Lycosin6b*	RNEGTPGSPPAKDDEEAKKGWFKAMKSIAKFIAKEKLKDHLGKK	84.2854	0.00842854		0.010772
VESJU	Lycosin4am	NKWKNFFEKLKEMVGETMG	84.1055	0.00841055		0.010749
VESJU	Lycosin6a*	RNEGTPGSPPAKDDEEAKKGWFKAMKSIAKFIAKEKLKEHLGKK	9.47924	0.000947924		0.00121148
